# Supplementary material for: Functional Meta-Analysis of the Proteomic Responses of Arabidopsis Seedlings to the Spaceflight Environment Reveals Multi-Dimensional Sources of Variability across Spaceflight Experiments
Source: Int J Mol Sci. 2023 Sep 22;24(19):14425. doi: 10.3390/ijms241914425 (PMC10573023; doi:10.3390/ijms241914425)
Supplement: Supplementary file 1 [file ijms-24-14425-s001.zip]

Archive with 21 entries (18 files):
- Supplementary folder/Supplementary file 1/
- Supplementary folder/Supplementary file 1/ABRS FERL ALL.xlsx
- Supplementary folder/Supplementary file 1/BRIC LED Root Membrane.xlsx
- Supplementary folder/Supplementary file 1/BRIC LED Root soluble.xlsx
- Supplementary folder/Supplementary file 1/BRIC LED shoot Membrane.xlsx
- Supplementary folder/Supplementary file 1/BRIC LED shoot soluble.xlsx
- Supplementary folder/Supplementary file 1/BRIC PDFU membrane.csv
- Supplementary folder/Supplementary file 1/BRIC PDFU soluble.csv
- Supplementary folder/Supplementary file 1/EMCS.xlsx
- Supplementary folder/Supplementary file 2/
- Supplementary folder/Supplementary file 2/BRIC 20 alone.csv
- Supplementary folder/Supplementary file 2/BRIC INTERCEPT.csv
- Supplementary folder/Supplementary file 2/BRIC LED alone.csv
- Supplementary folder/Supplementary file 2/Radiation alone.csv
- Supplementary folder/Supplementary file 2/shared by 3.csv
- Supplementary folder/Supplementary file 2/shared protein 4.csv
- Supplementary folder/Supplementary file 3/
- Supplementary folder/Supplementary file 3/Protein count file analysis.R
- Supplementary folder/Supplementary file 3/proteomic meta analysis.R
- Supplementary folder/Supplementary file 3/Proteomics workflow from raw file.R
- Supplementary folder/Supplementary file 3/WCGNA.R
