# Supplementary material for: Functional Meta-Analysis of the Proteomic Responses of Arabidopsis Seedlings to the Spaceflight Environment Reveals Multi-Dimensional Sources of Variability across Spaceflight Experiments
Source: Int J Mol Sci. 2023 Sep 22;24(19):14425. doi: 10.3390/ijms241914425 (PMC10573023; doi:10.3390/ijms241914425)
Supplement: Supplementary file 1 [file ijms-24-14425-s001.zip › Supplementary folder/Supplementary file 1/ABRS FERL ALL.xlsx]

## Sheet: SHEET 1
Uniprot Accession no.	TAIR Accession	TAIR Annotation	L2FC LEAVES	p value	L2FC ROOT	p value
sp|Q96292|ACT2_ARATH	AT3G18780.2	actin 2	-0.358669	0.005564	-0.509567	0.018658
sp|Q9LPWO|G3PA2_ARATH	AT1G12900.1	glyceraldehyde 3-phosphate dehydrogenase A subunit 2	-0.460667	0.014196	-0.719642	0.004562
sp|Q96529|PURA_ARATH	AT3G57610.1	aderrylosuccinate synthase	-0.442969	0.015424	-0.380484	0.020717
sp|P83291|NB5R2_ARATH	AT5G20080.1	FAD/NAD|P|-binding oxidoreductase	-0.391726	0.014232	-0.431727	0
sp|O80585|MTHR2_ARATH	AT2G44160.1	methylenetetrahydrofolate reductase 2	-0.736711	0.005124	-0.519737	1e-05
sp|Q9SIW5|R52S1_ARATH	AT2G16360.1	Ribosomal protein S25 family	-1.53583	0.004665	-0.494658	0.003078
tr|Q9ZVS5|Q9ZVS5_ARATH	AT1G03230.1	Eukaryotic aspartyl protease family	0.673602	0.000879	-0.324959	0.032081
sp|Q8LAH7|OPR1_ARATH	AT1G76680.1	12-oxophytodienoate reductase 1	0.632582	0.000113	-0.530856	0.009421
tr|Q8L885|Q8L885_ARATH	AT5G04740.1	ACT domain-containing protein	0.434634	0.007869	-0.605883	0.004953
sp|Q9FES8|RL223_ARATH	AT5G27770.1	Ribosomal L22e protein family	0.452004	0.007872	-0.334112	0.025413
sp|Q9LV33|BGL44_ARATH	AT3G18080.1	B-S glucosidase 44	0.468087	0.004556	-0.429114	0.020136
sp|Q9ZUC1|QORL_ARATH	AT1G23740.1	Oxydoreductase, zinc-binding dehydrogenase family	0.649325	0.031665	-0.355679	0
tr|Q93ZE7|Q93ZE7_ARATH	AT3G52500.1	Eukaryotic aspartyl protease family	0.709801	0.000339	-0.445568	0
sp|Q9SK27|ENL1_ARATH	AT2G25060.1	early nodulin-like protein 14	0.513494	0.007232	-0.462968	7e-06
tr|Q9SZ51|Q9SZ51_ARATH	AT4G31840.1	early nodulin-like protein 15	0.547394	0.008159	-0.385663	0
sp|Q95GS4|CDSP_ARATH	AT1G75080.1	chloroplastic drought-induced stress protein of 32 kD	0.915821	0.001675	-0.387421	0.000503
sp|Q9LW57|PAP6_ARATH	AT3G23400.1	Plastid-lipid associated protein PAP/fibrillin family	0.625527	0.013584	-0.330335	0.001734
sp|Q9S2N1|VATB2_ARATH	AT4G38510.5	ATPase, V1 complex, subunit 8 protein	0.00201836	0.995085	0.824022	0.005462
sp|Q9XEE2|ANXD2_ARATH	AT5G65020.1	annexin 2	0.236889	0.243913	0.443132	0.024432
sp|O23654|VATA_ARATH	AT1G78900.2	vacuolar ATP synthase subunit A	-0.315612	0.019307	0.377851	0.019166
sp|Q43735|PER27_ARATH	AT3G01190.1	Peroxidase superfamily	0.0146552	0.932163	0.271573	0.034169
sp|O23044|PER3_ARATH	AT1G05260.1	Peroxidase superfamily	-0.217746	0.142998	0.478036	0.044096
sp|Q9LFG2|DAPF_ARATH	AT3G53580.1	diaminopimelate epimerase family	0.0483283	0.86388	0.344517	0.026091
tr|Q9SZD6|Q9SZD6_ARATH	AT4G29060.1	elongation factor Ts family	-0.138891	0.392524	0.312817	0.009183
sp|Q9FI56|CLPC1_ARATH	AT5G50920.1	CLPC homologue 1	-0.138021	0.370165	0.870311	0.02672
sp|P49200|R52O1_ARATH	AT5G62300.2	Ribosomal protein S10p/S20e family	1.81323	0.072265	1.80996	0.020803
sp|Q3ECS3|BGL35_ARATH	AT1G51470.1	beta glucosidase 35	0.154883	0.179777	0.307369	0.029423
sp|Q9SLF7|RLA22_ARATH	AT2G27710.3	6OS acidic ribosomal protein family	0.24276	0.382376	0.768824	0.045652
sp|Q94ARB|LEUC_ARATH	AT4G13430.1	isopropyl malacte isomerase large subunit 1	-0.138461	0.663215	0.70586	0.031157
sp|Q8GRX1|BGL34_ARATH	AT1G47600.1	beta glucosidase 34	0.183399	0.185083	0.477523	0.012343
sp|Q9FMO1|UGDH4_ARATH	AT5G39320.1	UDP-glucose 6-dehydrogenase family	-0.243774	0.147932	0.289434	3e-06
sp|Q9SVMB|RBG2_ARATH	AT4G13850.1	glycine-rich RNA-binding protein 2	1.13006	0.26117	0.559433	0.000136
sp|Q9SE6O|MTHR1_ARATH	AT3G59970.3	methylenetetrahydrofolate reductase 1	-0.335996	0.14472	0.559433	0.000136
sp|Q9Z5T4|GLNB_ARATH	AT4G01900.1	GLNB1 homolog	0.955887	0.259045	0.33001	0.030619
sp|O49299|PGMC1_ARATH	AT1G23190.1	Phosphoglucomutase/phosphomannomutase family	-0.125995	0.377632	0.864264	0.005276
sp|Q9STY6|RS202_ARATH	AT3G47370.3	Ribosomal protein 510p/520e family	1.39802	0.087299	0.407116	0.004636
sp|Q9LXG1|RS91_ARATH	AT5G15200.1	Ribosomal protein 54	0.0444599	0.857975	0.818176	2e-06
tr|Q9LVI9|Q9LVI9_ARATH	AT3G17810.1	pyrimidine 1	0.133658	0.305872	0.32802	0
sp|P31168|COR47_ARATH	AT1G20440.1	cold-regulated 47	0.626973	0.353096	0.414571	0.002618
tr|O49607|O49607_ARATH	AT4G34980.1	subtiisin-like serine protease 2	0.244753	0.22555	0.879824	0
sp|Q43725|CYSKM_ARATH	AT3G59760.3	O-acetylserine (thiol) lyase isoform C	0.170428	0.178325	0.970436	0.00381
sp|Q42521|DCE1_ARATH	AT5G17330.1	glutamate decarboxylase	-0.182978	0.537648	0.360791	0.003242
sp|P25864|RK9_ARATH	AT3G44890.1	ribosomal protein L9	0.196242	0.205937	1.01672	1e-06
sp|Q42553|IDI2_ARATH	AT3G02780.1	isopentemyl pyrophosphate dimethylallyl pyrophosphate isomerase 2	0.123478	0.543635	0.800149	4.4e-05
tr|Q501F7|Q501F7_ARATH	AT1G21440.1	Phosphoenolpyruwaite carboxylase family	0.27061	0.39254	2.41949	4.7e-05
sp|Q9M0Y8|NSF_ARATH	AT4G04910.1	AAA type ATPase family	0.50982	0.522868	0.349472	0.010855
sp|P4B006|EF1D1_ARATH	AT1G30230.1	Glutathione 5- transferase; Translation elongation factor EF18	0.38753	0.053391	0.607678	0.028659
tr|Q93V74|Q93V7A_ARATH	AT4G34180.1	Cyclase family	0.751957	0.08124	0.319632	0.006148
sp|P45724|PAL2_ARATH	AT3G53260.1	phenylalanine ammonise-lyase 2	-0.454888	0.063507	0.468102	0
sp|Q8RWN9|ODP22_ARATH	AT3G13930.1	Dihydrolipoamide acetyltransferase, long form protein	0.130787	0.445928	0.6027	0
sp|Q9C9D0|SOT16_ARATH	AT1G74100.1	sulfortransferase 15	-0.0716623	0.788685	1.86092	0.006606
sp|Q94AZ4|CML13_ARATH	AT1G12310.1	Calcium-binding EF-hand family	0.40103	0.076657	0.73047	7e-06
sp|O82399|MDHG2_ARATH	AT2G22780.1	peroxysomal NAD-malate dehydrogenase 1	0.318309	0.107535	1.50729	0.02803
sp|Q9FKW6|FNRL1_ARATH	AT5G66190.1	ferredoxin-NAPD (+)-oxydoriductase 1	-0.281088	0.293058	0.283808	0.000152
sp|Q8VZ19|RL302_ARATH	AT1G77940.1	Ribosomal protein L7Ae/L30e/S12e/Gadd45 family	0.0746808	0.58221	0.357743	0.011569
sp|P59230|R10A2_ARATH	AT2G27530.2	Ribosomal protein L1p/L10e family	0.0019348	0.993816	0.340794	0.021229
tr|A8MRX2|ABMRX2_ARATH	AT5G18380.2	Ribosomal protein 55 domain 2-like superfamily	0.0705968	0.615174	0.434722	0.030008
sp|Q9C8F7|RL301_ARATH	AT1G36240.1	Ribosomal protein L7Ae/L30e/S12e/Gadd45 family	-0.0357892	0.708609	0.451751	0
sp|Q9T0I8|MTN1_ARATH	AT4G38800.1	methylthioadenosine nucleosidase 1	0.2709	0.414395	0.785243	0
sp|Q9S7L9|CX6B1_ARATH	AT1G22450.1	Cytochrome C oxydase 68	0.363053		0.471988	0.018129
sp|Q9C5R8|BAS1B_ARATH	AT5G06290.1	2-cysteine peroxiredoxin B	-0.172467	0.169052	0.471395	0.016755
tr|Q0WPU8|QOWPUB_ARATH	AT2G17630.1	Pyridoxal phosphate (PLP)-dependent tranferases superfamily	0.265915	0.156578	0.399487	0.000886
tr|F4JTK8|F4JTK8_ARATH	AT4G38220.2	Peptidase M20/M25/M40 family	-0.213089	0.150675	0.504713	0.028244
sp|Q9FFED|RRAA2_ARATH	AT5G16450.2	Ribonuclease E inhibitor RraA/RNase_E_inh/diMeMenaQ_MeTrfase	0.619064	0.05826	0.768528	1.9e-05
sp|Q9SEU5|TRXM4_ARATH	AT3G15360.1	thyoredoxin M-type 4	1.16369	0.381917	0.576351	0.038645
sp|Q9LZ06|GSTL3_ARATH	AT5G02790.1	Glutathyone 5-transferase family	0.256397	0.104814	0.75945	4.5e-05
sp|Q9ZUB3|SPD1_ARATH	AT1G23820.1	spermidine synthase 1	-0.0521723	0.906331	0.438309	0.000756
tr|Q9SZM2|Q9SZM2_ARATH	AT4G38220.1	Peptidase M20/M25/M40 family	-0.182436	0.214366	0.962026	0.000296
sp|Q8L7R2|KHSE_ARATH	AT2G17265.1	homoserine kinase	0.62573		0.884726	0
sp|Q6ICZ8|NACA3_ARATH	AT5G13850.1	nascent polypeptide-associated complex subunit alpha-like protein 3	0.261052	0.009883	0.27385	0.001622
sp|P14671|TRPB1_ARATH	AT5G54810.1	tryptophan synthase beta-subunit 1	0.160257	0.180304	0.74517	0.003328
sp|Q9ZUT9|RSS1_ARATH	AT2G37270.2	ribosomal protein 58	-0.0611933	0.602481	0.373711	0.000452
sp|O50061|RK4_ARATH	AT1G07320.4	ribosomal protein L4	0.149271	0.73692	1.62175	0.027733
sp|Q9FI62|GLPQ1_ARATH	AT5G55480.1	Shv3-like 1	0.147111	0.574594	0.457307	3.3e-05
sp|Q95181|FLA7_ARATH	AT2G04780.2	FASCICUN-like arabinogalactan 7	0.352252	0.334475	1.0551	0.000153
sp|O49506|GLO5_ARATH	AT4G18360.2	Aldolase-type TIM barrel family	-0.610731	0.238783	0.475415	0.023065
sp|Q9S120|EF1D2_ARATH	AT2G18110.1	Translation elongation factor EF18/ribosomal protein 56 family	0.312637	0.32014	0.320255	0.000577
sp|P93031|GMD2_ARATH	AT3G51160.1	NAD(P)-binding Rossman-fold superfamily	-0.299045	0.082088	0.57913	0.039404
sp|Q9MBR9|RRA1_ARATH	AT3G02770.1	Ribonuclease E inhibitor RraA/RNase_E_inh/diMeMenaQ_MeTrfase	0.048504	0.942635	2.04256	0.000671
sp|O24616|P5A7B_ARATH	AT5G66140.1	proteasome alpha subunit D2	0.293714	0.30065	0.640961	0.003248
tr|Q9SRT4|Q9SRT4_ARATH	AT3G07320.1	O-Glycosyl hydrolases family 17 protein	0.204374	0.258487	0.37585	0.000794
tr|F4IZE4|F4IZE4_ARATH	AT3G56310.2	Meliblase family	0.549869	0.280449	0.373986	0.048503
tr|F4JWF6|F4JWF6_ARATH	AT5G11200.2	DEAD/DEAH box RNA helicase family	0.226848	0.454617	0.273937	0.011613
sp|Q8LD27|PSB6_ARATH	AT4G31300.3	N-terminal nucleophile aminohydrolases(Ntn hydrolases) superfamily	0.212272	0.125385	0.651189	0.000948
sp|Q96262|PCAP1_ARATH	AT4G20260.4	plasma-membrane associated cation-binding protein 1	0.287307	0.338307	0.735899	0.008688
sp|Q8H166|ALEU_ARATH	AT5G60360.1	aleurain-like protease	0.902638	0.298358	0.714085	0.000106
tr|Q94K85|Q94K85_ARATH	AT4G01610.1	Cysteine proteinases superfamily	0.207009	0.252551	0.360014	0.040363
tr|F4JC86|F4JC86_ARATH	AT3G13235.3	ubiquitin family	0.524206	0.154693	0.46959	0.000394
sp|Q9FDZ9|RL212_ARATH	AT1G57660.1	Translation protein SH3-ike family	0.192976	0.381605	0.849778	9.1e-05
sp|Q9C9K3|PFPA2_ARATH	AT1G76550.1	Phosphofructokinase family	1.95247	0.337813	0.598402	0.019081
tr|F4JPD8|F4JPD8_ARATH	AT4G23895.3	Pleckstrin homology (PH) domain-containing protein	0.198199	0.318771	0.67581	0.021963
sp|P2O115|CISY4_ARATH	AT2G44350.1	Citrate synthase family	-0.0770228	0.899771	0.668808	0.005818
sp|Q96299|14339_ARATH	AT2G42590.3	general regulatory factor 9	-0.340307	0.078665	0.332394	0.005297
tr|O81493|O81493_ARATH	AT5G26260.1	TRAF-like family	0.591733	0.078782	0.342195	0.000835
sp|O22870|FK163_ARATH	AT2G43560.1	FKBP-like peptidyl-prolyl cis-trans isomerase family	0.113272	0.73078	0.495602	0.006675
sp|Q9LZX4|FLA10_ARATH	AT3G60900.1	FASCICLIN-like arabinogalactan-protein 10	2.63909	0.412893	0.602472	1.1e-05
sp|Q8LAD2|SUCA2_ARATH	AT5G23250.1	Succinyl-CoA ligase, alpha subunit	0.0815741	0.070331	1.10771	0.018377
sp|Q56Z12|PATL2_ARATH	AT1G22530.1	PATELLIN 2	0.117728	0.719335	0.429978	0.001208
sp|Q43866|INV1_ARATH	AT3G13790.1	Glycosyl hydrolases family 32 protein	0.220221	0.427582	0.361897	0.003534
sp|O81235|SODM1_ARATH	AT3G10920.1	manganese superoxide dismutase 1	0.691835		0.389688	7.6e-05
sp|Q9LMC9|GLT2_ARATH	AT1G18980.1	RmIC-like cupins superfamily	0.262735	0.677503	0.772335	1e-06
tr|O22581|O22581_ARATH	AT4G10750.1	Phosphoenolpyruvate carboxylase family	0.51202	0.520795	0.587834	0.006062
tr|Q8LED1|Q8LEO1_ARATH	AT3G16850.1	Pectin lyase-like superfamily	0.762178		0.400902	4.4e-05
tr|O80889|O80889_ARATH	AT2G32520.1	alpha/beta-Hydrolases superfamily	0.267502	0.44179	0.287518	1.7e-05
sp|P43333|RU2A_ARATH	AT1G09760.1	U2 small nuclear ribonucleoprotein A	-0.0218688	0.944569	0.363769	0.033882
sp|Q84L3D|RD23D_ARATH	AT5G38470.1	Rad23 UV excision repair protein family	0.477189	0.251876	0.420589	0.001052
tr|O82597|O82597_ARATH	AT4G01480.1	pyrophosphorylase 5	0.493085	0.317046	0.325607	0.000141
tr|Q8LE79|Q8LE79_ARATH	AT3G60450.1	Phosphoglycerate mutase family	0.389555	0.447129	0.535678	0.000104
sp|Q95U13|FLA2_ARATH	AT4G12730.1	FASCICLIN-like arabinogalactan 2	0.436405	0.268451	0.391131	0.000536
tr|F4IAX1|F4IAX1_ARATH	AT1G31710.1	Copper amine oxidase family	0.486572	0.528732	1.01065	0.014285
sp|Q9FLP6|SUMO2_ARATH	AT5G55160.1	small ubiquitin-like modifier 2	0.639094	0.513923	0.43178	0.000379
tr|Q94BR8|Q94BR8_ARATH	AT3G17940.1	Galactose mutarotase-like superfamily	0.900713	0.387643	0.289099	0.023252
sp|Q95I75|EFGC_ARATH	AT1G62750.1	Translation elongation factor EFG/EF2 protein	-0.217409	0.363424	0.301892	0.005039
tr|Q94K56|Q94K56_ARATH	AT5G17710.1	Co-chaperone GrpE family	0.25433	0.225723	0.594821	0.044251
sp|O22773|TL16_ARATH	AT4G02530.1	chloroplast thylakoid lumen protein	-0.229599	0.300328	0.497656	0.024993
sp|Q42351|RL341_ARATH	AT1G26880.1	Ribosomal protein L34e superfamily	0.245992	0.426648	0.549365	0.035566
sp|Q9L5VO|GLYR1_ARATH	AT3G25530.2	glyoxylate reductase 1	0.00989605	0.958721	1.18656	0.004012
sp|Q9C9Z8|VATE2_ARATH	AT3G08560.1	vacuolar H+-ATPase subunit E isoform 2	0.145854	0.734776	0.426834	0.004937
sp|Q96330|FLS1_ARATH	AT5G08640.2	flavonol synthase I	-1.01289		0.869573	0.002386
tr|Q8VZG2|Q8VZG2_ARATH	AT3G50930.1	cytochrome BC1 synthesis	0.516473	0.122487	0.913735	0.00012
tr|Q9LX13|Q9LX13_ARATH	AT5G10160.1	Thioesterase superfamily	-0.150851	0.446457	0.705318	0.005476
sp|Q9LDA4|PER38_ARATH	AT4G08780.1	Peroxidase superfamily	-0.416747	0.04938	0.321846	0.002118
tr|Q9ZVA1|Q9ZVA1_ARATH	AT1G78820.1	D-mannose binding lectin protein with Apple-like binding dom	-1.00948	0.015544	1.01636	0.009989
sp|O82663|SDHA1_ARATH	AT5G66760.1	succinate dehydrogenase 1-1	-0.685262	0.000453	0.355857	0.019997
sp|Q8LG77|IDH6_ARATH	AT3G09810.1	isocitrate dehydrogenase VI	-0.435388	0.046574	0.605224	0.002356
sp|P42799|GSA1_ARATH	AT5G63570.1	glutamate-1-semialdehyde-2,1-aminomutase	-0.84662	0.00027	0.573289	0.002497
sp|Q42589|NLTP1_ARATH	AT2G38540.1	lipid transfer protein 1	-1.68479	0.000415	0.974862	0.001215
sp|Q9IJL3|PREP1_ARATH	AT3G19170.1	presequence protease 1	-0.377343	0.026823	0.415088	3e-06
tr|Q9ZUJ8|Q9ZUJ8_ARATH	AT2G15130.1	Plant basic secretory protein (BSP) family	-1.58496	0.02094	0.313115	0
sp|Q9LX29|ACR4 ARATH	AT3G59420.1	crinkly4	-0.826972	0.00717	0.39709	0.000426
sp|Q9LNLO|PERS ARATH	AT1G34510.1	Peroxidase superfamily	-0.608738	0.00683	0.535684	0.002819
tr|Q9LF98|Q9LF98_ARATH	AT3G52930.1	Aldolase superfamily	0.601236	0	1.1385	0
sp❘Q9SYTO ANXD1_ARATH	AT1G35720.1	annexin 1	0.549599	5e-06	0.873002	0
sp|P46422|GSTF2_ARATH	AT4G02520.1	glutathione S-transferase PHI 2	1.48731	0.000334	0.913824	0
sp|09M9K1|PMG2 ARATH	AT3G08590.2	Phosphoglycerate mutase, 2,3-bisphosphoglycerate-independent ATSG59850.1 Ribosomal protein 58 family	0.430528	0.001277	0.91839	0.013723
sp P42798 R15AI ARATH	AT5G59850.1	Ribosomal protein 58 family	0.54692	3e-06	0.43703	0
sp❘P49209 RL91 ARATH	AT1G33140.1	Ribosomal protein L6 family	0.827138	5.3e-05	0.501217	0
sp|P42794|RL112_ARATH	AT2G42740.1	ribosomal protein large subunit 16A	0.324737	0.04734	0.28303	0.041342
tr|Q8H788|Q8H788_ARATH	AT1G78830.1	Curculin-like (mannose-binding) lectin family	1.00256	0.039383	0.438476	0.017033
tr|Q8L994|Q8L994_ARATH	AT3G18190.1	TCP-1/cpn60 chaperonin family	0.400951	0.009165	0.313448	0.007062
tr❘Q42105|Q42105_ARATH	AT1G07930.2	GTP binding Elongation factor Tu family	0.779991	0.009015	1.15911	0.01024
tr|O65581|065581_ARATH	AT4G26530.2	Aldolase superfamily	0.422351	0.041174	0.487973	0
sp|Q38936|FK152_ARATH	AT5G48580.1	FK506- and rapamycin-binding protein 15 kD-2	0.485528	0.000931	0.387602	0.039386
sp|Q9LJR2|LECT2_ARATH	AT3G15356.1	Legume lectin family	2.52993	0.010416	0.473027	0.019427
sp|P16127|CHLI1_ARATH	AT4G18480.1	P-loop containing nucleoside triphosphate hydrolases superfamily	0.530862	0.001613	0.704492	0.000753
tr|Q9SAU2|Q9SAU2_ARATH	AT5G61410.2	D-ribulose-5-phosphate-3-epimerase	0.697508	0.001024	0.32217	0.001405
tr|0940G5|Q940G5_ARATH	AT4G25900.1	Galactose mutarotase-like superfamily	0.283102	0.011912	0.301775	0.009162
sp|048546|GPX6_ARATH	AT4G11600.1	glutathione peroxidase 6	0.454302	0.020202	0.98788	1e-06
sp|Q9SEU8|TRXM2_ARATH	AT4G03520.1	Thioredoxin superfamily	0.550743	0.02	0.416615	1.2e-05
tr|F4ICS9|F41C59_ARATH	AT1G12230.2	Aldolase superfamily	0.932624	0.024544	0.482969	0.00624
sp|Q9CA59|NRP1_ARATH	AT1G74560.2	NAP1-related protein 1	0.336512	0.048228	0.570618	0.021579
sp|Q95726|RP13_ARATH	AT3G04790.1	Ribose 5-phosphate isomerase, type A protein	2.75515	0.040697	0.644766	0.000151
sp|Q41931|ACCO2_ARATH	AT1G62380.1	ACC oxidase 2	0.553888	0.018606	0.570971	5.6e-05
sp|Q9FK25|OMTI_ARATH	AT5G54160.1	O-methyltransferase 1	0.762149	0.039712	0.332302	0.00525
tr|Q8LC48|Q8LC48_ARATH	AT1G20580.1	Small nuclear ribonucleoprotein family	0.752099	0.039266	1.05939	0.000204
sp|Q9SVG4|RETOL_ARATH	AT4G20830.1	FAD-binding Berberine family	0.429872	0.005314	0.424589	0.000206
sp|Q39099|XTH4_ARATH	AT2G06850.1	xyloglucan endotransglucosylase/hydrolase 4	1.00949	0.001032	1.10641	0.011175
tr|Q9FF98|Q9FF98_ARATH	AT5G23820.1	MD-2-related lipid recognition domain-containing protein	0.719347	0.001461	0.429978	0.001208
sp|Q94A97|UBC35_ARATH	AT1G78870.2	ubiquitin-conjugating enzyme 35	0.636353	0.039868	0.289616	0.024169
tr|Q9CA69|Q9CA69_ARATH	AT1G74450.1	Protein of unknown function (DUF793)	1.02289	0.006532	0.293617	0.029464
tr|F4J8VS|F418V5_ARATH	AT3G18770.1	Autophagy-related protein 13	1.36777	0.024737	0.507157	0.008963
tr|F4KHA2|F4KHAZ_ARATH	ATSG40170.1	receptor-like protein 54	0.894166	0.013652	0.411421	0.002488
sp|Q9SH75|PMA6_ARATH	AT2G07560.1	H(+)-ATPase 6	0.553075	0.013575	0.3068	0
tr|F4JY15|F4JY15_ARATH	AT5G41740.1	Disease resistance protein (TIR-NBS-LRR class) family	1.42513	0.035065	0.580379	0.000573
tr|F4HR83|F4HR83_ARATH	AT1G33500.1	unknown protein	0.896894	0.018243	1.00236	0.032372
sp|004203|HSPR2_ARATH	AT2G40000.1	ortholog of sugar beet HS1 PRO-12	0.806839	0.023675	2.34592	0.020225
tr|F414A6|F414A6_ARATH	AT1G10300.1	Nucleolar GTP-binding protein	0.908222	0.045306	0.419297	0.005527
sp|Q9LMRS|FK126_ARATH	AT1G15670.1	Galactose oxidase/kelch repeat superfamily	0.330558	0.039358	0.393166	0.006627
sp|P50883|RL121_ARATH	AT2G37190.1	Ribosomal protein L11 family	0.684606	0.000592	0.561001	0.000286
sp|O64879|BGL15_ARATH	AT2G44450.1	beta glucosidase 15	0.636504	0.023416	0.602177	0.040578
tr|Q9SV91|095V91_ARATH	AT4G10300.1	RmIC-like cupins superfamily	1.01437	0.019418	1.05694	0.001141
tr|F4JBUO|F4JBUO_ARATH	AT3G60440.1	Phosphoglycerate mutase family	1.30975	0.040217	0.315595	1e-06
sp|Q95W09|R5101_ARATH	AT4G25740.1	RNA-binding Plectin/S10 domain-containing protein	-0.105602	0.904413	0.517465	0.002864
sp|004450|TCPE_ARATH	AT1G24510.1	TCP-1/cpn60 chaperonin	-0.281786	0.081001	0.303889	0.018188
sp|Q9XFH8|TROXF1_ARATH	AT3G02730.1	thioredoxin F-type 1	0.602211	0.069583	0.377954	0.000204
sp|P49206|RS261_ARATH	AT2G40590.1	Ribosomal protein 526e family	0.0479878	0.800224	1.39382	0.000617
sp|Q9LX12|IN03_ARATH	AT5G10170.1	myo-inositol-1-phosphate synthase 3	-0.617344		0.58207	0.000123
sp|Q96252|ATP4_ARATH	AT5G47030.1	ATPase, F1 complex, delta/epsilon subunit	-0.207973	0.646498	0.675352	0
tr|Q8H0X9|Q8H0X9_ARATH	AT3G23570.1	lpha/beta-Hydrolases superfamily	0.24854		0.482825	0.017537
tr|Q9SUQ4|Q9SUQ4_ARATH	AT4G23730.1	Galactose mutarotase-like superfamily	-0.250921		0.388365	0.007332
tr|Q8H7A6|Q8H7A6_ARATH	AT1G54410.1	dehydrin family	-0.0165266		0.34667	0.025052
sp|P46248|AATS_ARATH	AT4G31990.2	aspartate aminotransferase 5	0.321591	0.589999	0.470529	0.007008
sp|Q95X16|CLPP3_ARATH	AT1G66670.1	CLP protease proteolytic subunit 3	0.788049		0.433296	1.8e-05
tr|Q9M360|Q9M360_ARATH	AT3G61780.1	embryo defective 1703	0.740028	0.492587	1.37553	0.009903
sp|Q9LUV2|POP3_ARATH	AT3G17210.1	heat stable protein 1	0.336874	0.61077	0.438571	0.004284
sp|P92959|RK24 _ARATH	AT5G54600.1	Translation protein SH3-like family	1.59479	0.391252	0.288878	0.000327
sp|P35131|UBCB_ARATH	AT5G41700.4	ubiquitin conjugating enzyme 8	-0.114872		0.747105	0.000194
tr|Q949W8|Q949W8_ARATH	AT5G49650.1	xylulose kinase-2	0.0420447	0.450775	0.293586	0.040617
sp|O82221|RUXG_ARATH	AT2G23930.1	probable small nuclear ribonucleoprotein G	0.683937		1.42001	0.012042
sp|Q94CD8|E134_ARATH	AT3G13560.3	O-Glycosyl hydrolases family 17 protein	-0.199504	0.279342	0.353991	0.008685
tr|B9DHX7|B9DHX7_ARATH	AT3G52370.1	FASCICLIN-like arabinogalactan protein 15 precursor	0.082024	0.821026	0.29025	0.00511
tr|Q8L8T0|Q8L8T0_ARATH	AT5G62350.1	Plant invertase/pectin methylesterase inhibitor superfamily	0.855569	0.138649	0.805578	0.00599
sp|Q9ZR03|UCRIA _ARATH	AT4G03280.1	photosynthetic electron transfer C	-0.638012	0.122537	0.443214	0.001692
tr|O948Y3|O94813_ARATH	AT5G14030.4	translocon-associated protein beta (TRAPB) family	0.404125		0.732887	0.026998
sp|Q9A556|CP208_ARATH	AT5G13120.1	cyclophilin 20-2	0.494934		0.350016	0.049986
sp|Q56WK6|PATLI_ARATH	AT1G72150.1	PATELLIN 1	0.469326	0.14575	0.713321	0.013637
sp|Q42533|BCCP1_ARATH	AT5G16390.1	chloroplastic acetylcoenzyme A carboxylase 1	0.300617	0.252378	1.34148	0.016813
tr|Q93234|Q93234_ARATH	AT2G24280.1	alpha/beta-Hydrolases superfamily	-0.0894653	0.921752	1.03707	0.033968
tr|Q8GW53|O8GW53_ARATH	AT4G24340.1	Phosphorylase superfamily	0.0637307	0.904101	0.654175	0.019158
sp|Q948K6|RABG1_ARATH	AT5G39620.1	RAB GTPase homolog G1	0.132312		1.0939	0.03632
sp|Q9AV97|KDSA1_ARATH	AT1G79500.4	Aldolase-type TIM barrel family	2.06967	0.402366	0.973386	0.009204
sp|Q9LXA8|BXL6_ARATH	AT5G10560.1	Glycosyl hydrolase family	0.183133	0.713071	0.365395	0.001797
sp|P43295|RD19A_ARATH	AT4G39090.1	Papain family cysteine protease	-0.0212113	0.477321	0.611071	0.039267
sp|Q9C8E3|TPS26_ARATH	AT1G66020.1	Terpenoid cyclases/Protein prenyltransferases superfamily	-0.632077		0.329893	0.005182
sp|Q85807|PP183_ARATH	AT2G34370.1	Pentatricopeptide repeat (PPR) superfamily	-0.48341	0.575171	0.333241	0.028065
tr|Q9SNB6|09SNB6_ARATH	AT3G46620.1	zinc finger (C3HC4-type RING finger] family	0.476689	0.2601	0.762137	0.009359
tr|QBLAJ4|QBLAJ4_ARATH	AT5G57950.1	265 proteasome regulatory subunit, putative	-0.422609		1.21895	0.014279
sp|Q9SIVO|SURI_ARATH	AT2G20610.1	Tyrosine transaminase family	-0.0406112	0.758675	0.48389	0.000786
sp|Q9LFR3|GASAE_ARATH	AT5G14920.1	Gibberellin-regulated family	2.93866		0.339143	0.025092
sp|Q94AW8|DNA13_ARATH	AT3G44110.1	ONAJ homolog 3	-0.582825	0.365397	0.5621	0.033633
tr|QBLE12|QBLE12_ARATH	AT5G58070.1	temperature-induced lipocalin	0.3585	0.173774	0.460933	0.01945
sp|QBL831|NUDT3_ARATH	AT1G79690.1	nudix hydrolase homolog 3	2.47307	0.404207	0.408896	0.006376
sp|Q8LFH7|RL371_ARATH	AT1G15250.1	Zinc-binding ribosomal protein family	0.593543	0.349781	0.614908	0.03969
sp|O49629|PAP2_ARATH	AT4G22240.1	Plastid-lipid associated protein PAP/fibrillin family	0.187341	0.774263	0.691487	0.023992
tr|Q95X53|Q95X53_ARATH	AT1G50380.1	Prolyl oligopeptidase family	-1.13306		0.96477	6.6e-05
sp_QBL7K9|MAO2_ARATH	AT4G00570.1	NAD-dependent malic enzyme 2	0.279743		0.50588	0.015864
tr|F412M6|F412M6_ARATH	AT1G09890.1	Rhamnogalacturonate lyase family	0.202894	0.3185	0.335551	0
sp❘Q96329|ACOX4_ARATH	AT3G51840.1	acyl-CoA oxidase 4	-0.874211		0.638385	0.010262
sp|Q95X68|RK18_ARATH	AT1G48350.1	Ribosomal L18p/LSe family	0.830565	0.354679	0.450813	0.00462
sp|Q9FGH9|E7081_ARATH	AT5G58430.1	exocyst subunit exo70 family 81	0.748898	0.083932	0.432615	0.001008
tr|F4JHV8|F4JHV8_ARATH	AT4G02840.2	Small nuclear ribonucleoprotein family	0.69249		0.568163	0.027595
tr|Q8GZ20|Q8GZ20_ARATH	AT5G67310.1	cytochrome P450, family 81, subfamily G, polypeptide 1	0.463604	0.164953	0.752389	0.007033
sp|Q9ZQ97|U73C4_ARATH	AT2G36770.1	UDP-Glycosyltransferase superfamily	0.475213	0.225234	0.825532	0.004302
sp|Q9MAJ7|BGALS_ARATH	AT1G45130.1	beta-galactosidase 5	-0.701633		0.503054	0.001263
tr|O65538|O65538_ARATH	AT4G32605.1	Mitochondrial glycoprotein family	-0.767352		0.417986	0.020324
tr|Q95587|Q95587_ARATH	AT1G80240.1	Protein of unknown function, DUF642	-0.231732		0.638889	0.004991
tr|O65655|O65655_ARATH	AT4G39680.2	SAP domain-containing protein.	0.455397	0.507757	0.528921	0
tr|Q8RWPO|Q8RWPO_ARATH	AT3G20790.1	NAD(P)-binding Rossmann-fold superfamily	0.206271		0.552973	0.000652
tr|O64595|O64595_ARATH	AT1G70410.3	beta carbonic anhydrase 4	0.00877514		0.334789	0.005373
sp|080477|MES3_ARATH	AT2G23610.1	methyl esterase 3	0.23676	0.354271	0.437617	0.031918
sp|Q9XFS7|NLTPS_ARATH	AT3GS1600.1	lipid transfer protein 5	1.0121		0.498697	0.002349
tr|Q8L719|TH048_ARATH	AT5G02530.2	RNA-binding (RRM/RBD/RNP motifs) family	0.510177		0.367844	0.026422
sp|Q43387|PER71_ARATH	AT5G64120.1	Peroxidase superfamily	-0.0883805	0.842869	0.65505	0.002834
tr|Q9SNE4|Q9SNE4_ARATH	AT3G50230.1	Leucine-rich repeat protein kinase family	0.461368	0.472876	1.92888	0.024387
sp|Q9FMU6|MPCP3_ARATH	AT5G14040.1	phosphate transporter 3:1	0.161639		1.9453	0.034052
tr|Q8LPS4|Q8LPS4_ARATH	AT3G06670.1	binding	1.0756		0.557849	0.026663
sp|Q9FZD4|PPRS9_ARATH	AT1G26500.1	Pentatricopeptide repeat (PPR) superfamily	0.304471		1.0523	0.038615
sp|Q8GVE8|CAPP4_ARATH	AT1G68750.1	phosphoenolpyruvate carboxylase 4	-0.264662		0.992583	0.001436
tr|Q9M216|Q9M216_ARATH	AT3G583001	Arabidopsis phospholipase-like protein (PEARLI 4) family	-1.54353	0.05719	1.8481	0.003936
tr|Q0WM57|Q0WM57_ARATH	AT5G08670.1	ATP synthase alpha/beta family	0.105929	0.314517	0.92514	0
sp|Q9CA17|1F4A3_ARATH	AT1G72730.1	DEA(D/H)-box RNA helicase family	-0.549242	0.305406	0.684324	0.037433
tr|O23722|O23722_ARATH	AT2G38700.1	mevalonate diphosphate decarboxylase 1	0.762186	0.088749	1.66673	0.04458
sp|Q8LC68|NRP2_ARATH	AT1G18800.1	NAP1-related protein 2	0.734871	0.055673	0.680151	0.013429
tr|Q93V56|Q93V56_ARATH	AT1G010501	pyrophosphorylase 1	1.16534	0.362942	0.566083	0.016493
sp|Q95R55|RAA58_ARATH	AT3G07410.1	RAB GTPase homolog A58	0.65143	0.067235	0.441489	0.000361
tr|F4IKB3|F4IKB3_ARATH	AT2G16230.1	O-Glycosyl hydrolases family 17 protein	0.215657	0.01509	0.573653	0.02184
sp|Q9SRZ4|PRX2C_ARATH	AT1G65970.1	thioredoxin-dependent peroxidase 2	0.44337		0.575231	0.017891
tr|F4KGD5|F4KGD5_ARATH	AT5G58830.1	Subtilisin-like serine endopeptidase family	0.102749	0.547337	0.273404	4e-06
sp|Q950|H2AV2_ARATH	AT2G38810.1	histone H2A 8	1.03462	0.099666	0.60473	0.020016
tr|Q9SUN5|Q9SUN5_ARATH	AT4G20440.1	small nuclear ribonucleoprotein associated protein B	1.26329	0.184755	0.571111	0.003198
tr|Q9LVM3|Q9LVM3_ARATH	AT5G58250.1	unknown protein	0.401988	0.197745	0.707064	0.012023
sp|Q9STL4|CEP2_ARATH	AT3G48340.1	Cysteine proteinases superfamily	#NUM!		0.761032	0.042559
sp|Q84LG4|COPZ2_ARATH	AT3G09800.1	SNARE-like superfamily	0.589861	0.086344	0.412383	0.013465
sp|Q9LZR8|Y5370_ARATH	AT5G03700.1	D-mannose binding lectin protein with Apple-like binding dom	0.816849	0.22566	1.53039	0.03716
sp|Q95RVS|METE2_ARATH	AT3G03780.3	methionine synthase 2	-0.114587	0.740046	-0.568734	0.010524
sp|P93047|HMGB3_ARATH	AT1G20696.2	high mobility group 83	2.24891	0.427406	-0.417494	0.001011
sp|O82662|SUC8_ARATH	AT2G20420.1	ATP citrate lyase (ACL) family	0.305177	0.325566	-0.354569	0.02392
sp|Q9FFS8|RS102_ARATH	AT5G41520.1	RNA binding Plectin/510 domain-containing protein	-0.408001	0.552591	-0.340824	0.004855
sp|Q9FY64|RS154_ARATH	AT5G09510.1	Ribosomal protein 519 family	0.0844725	0.68243	-1.00062	0.001934
sp|Q91266|SIR_ARATH	AT5G04590.1	sulfite reductase	-0.0308167	0.816518	-0.756328	0.012687
sp|P51407|RLA21_ARATH	AT2G27720.1	605 acidic ribosomal protein family	0.386833	0.141498	-1.17193	5e-06
sp|Q9LRR9|GL01_ARATH	AT3G14420.2	Aldolase-type TIM barrel family	1.57361	0.31441	-0.416462	0.010344
tr|O04496|O04496_ARATH	AT1G09750.1	Eukaryotic aspartyl protease family	0.891445	0.139825	-0.799629	0.000226
sp|Q93W8|MDAR4_ARATH	AT5G03630.1	Pyridine nucleotide-disulfide oxidoreductase family	0.04949	0.841011	-0.552433	0.001739
sp|Q9C8L4|ETHE1_ARATH	AT1G53580.1	glyoxalase II 3	0.215654	0.574219	-0.340828	0.014238
sp|O04983|ACCC_ARATH	AT5G35360.1	acetyl Co-enzyme a carboxylase biotin carboxylase subunit	-0.141007	0.342762	-0.377088	0.005968
sp|Q955K7|MLP34_ARATH	AT1G70850.3	MLP-like protein 34	0.0644676	0.655369	-0.351759	0.036768
sp|Q96266|GSTF8_ARATH	AT2G47730.1	glutathione S-transferase phi 8	0.390745	0.069112	-0.396605	0.002845
sp|P43082|HEVL_ARATH	AT3G04720.1	pathogenesis-related 4	1.32312	0.250914	-0.523392	0
sp|Q8VZH2|APM1_ARATH	AT4G33090.1	aminopeptidase M1	-0.195925	0.111968	-0.418514	0
sp|Q93109|SCP45_ARATH	AT1G28110.2	serine carboxypeptidase-like 45	0.21518	0.06742	-0.618805	1.6e-05
sp|Q9LQL0|GCSH3_ARATH	AT1G32470.1	Single hybrid motif superfamily	-0.386078	0.142986	-0.396947	0
sp|Q38814|THI4_ARATH	AT5G54770.1	thiazole biosynthetic enzyme, chloroplast (ARA6) (THI1) (THI4]	1.41798	0.55125	-0.804932	0
sp|Q9SK23|RS122_ARATH	AT2G32060.3	Ribosomal protein L7Ae/L30e/S12e/Gadd45 family	0.485674	0.056341	-0.390478	0.000949
sp|O01908|ATPGI +ARATH	AT4G04640.1	ATPase, F1 complex, gamma subunit protein	-0.0496495	0.477638	-0.336457	1e-05
sp|Q9C89|DIR20_ARATH	AT1G55210.2	Disease resistance-responsive (dirigent-like protein) family	0.156573	0.252814	-0.398492	0
sp|Q680A5|KPRS4_ARATH	AT2G42910.1	Phosphoribosyltransferase family	-0.120203		-0.822715	0
sp|P31167|ADT1_ARATH	AT3G08580.2	ADP/ATP carrier 1	-0.301477	0.147666	-0.341045	1e-06
tr|Q9ZW84|LEUD1_ARATH	AT2G43100.1	isopropylmalate isomerase 2	0.268406	0.315728	-0.324031	1e-06
sp❘Q8H1Y0|ODPAZ_ARATH	AT1G24180.1	Thiamin diphosphate-binding fold (THOP-binding) superfamily	0.0782491	0.618267	-0.420689	0.008758
sp|P41916|RAN1_ARATH	AT5G20010.1	RAS-related nuclear protein-1	0.0933533	0.660398	-0.359514	0
sp|P42759|ERD10_ARATH	AT1G20450.1	Dehydrin family	0.47537		-0.462104	0
tr|Q9LTQ5|Q9LTQ5_ARATH	AT3G20370.1	TRAF-like family	0.455182	0.406554	-0.437485	0
sp|P94111|STS1_ARATH	AT1G74020.1	strictosidine synthase 2	0.237008	0.125294	-0.323989	0.032138
sp|O22914|CP121_ARATH	AT2G47400.1	CP12 domain-containing protein 1	0.148483		-0.343749	2.2e-05
tr|O64767|O64767_ARATH	AT2G35040.1	AICARFT/IMPCHase blenzyme family	-1.01819	0.057075	-0.366757	0.000164
sp|Q94IX9|NACA2_ARATH	AT3G49470.1	nascent polypeptide-associated complex subunit alpha-like protein 2	-2.42968		-0.401061	0.000181
tr|Q9FZX4|Q9FZK4_ARATH	AT1G27310.1	nuclear transport factor 2A	0.666347	0.104578	-0.326348	0.001354
sp|Q9CS14|RS71_ARATH	AT1G48830.2	Ribosomal protein 57e family	0.93263	0.080131	-0.391526	0.007647
tr|Q9FIX1|Q9FOX1_ARATH	AT5G39730.1	AIG2-like (avirulence induced gene) family	0.403309	0.078177	-0.323633	0.005325
sp|Q8L756|HEXO3_ARATH	AT1G65590.1	beta-hexosaminidase 3	-0.333778	0.345124	-0.434896	3.1e-05
sp|Q8RXUS|R37A2_ARATH	AT3G60245.1	Zinc-binding ribosomal protein family	1.03315	0.329026	-0.373899	0.000443
tr|Q84WJ3|Q84WJ3_ARATH	AT4G29690.1	Alkaline-phosphatase-like family	0.17274	0.637843	-0.489109	0
sp|Q949X7|DCDA1_ARATH	AT3G14390.1	Pyridoxal-dependent decarboxylase family	-0.00503802	0.985863	-0.412416	2.9e-05
tr|F4JM51|F4JM51_ARATH	AT4G28940.1	Phosphorylase superfamily	-0.179585		-0.373791	0.00084
sp|O23717|P585A_ARATH	AT1G13060.1	205 proteasome beta subunit E1	-0.894984	0.197896	-0.569177	1.6e-05
sp|Q9CSU3|PRS8A_ARATH	AT5G19990.1	regulatory particle triple-A ATPase 6A	1.90813	0.438836	-0.351168	9.6e-05
tr|Q1H595|Q1H595_ARATH	AT1G03330.1	Small nuclear ribonucleoprotein family	0.143375	0.395214	-0.438749	0
sp❘Q9C820|RAG3D_ARATH	AT1G52280.1	RAB GTPase homolog G30	-0.00254716	0.994354	-0.403908	2e-06
sp|P92995|GLT1_ARATH	AT1G18970.1	germin-like protein 4	0.619906	0.365339	-0.581106	0.012158
tr|Q9LNU5|Q9LNU5_ARATH	AT1G20225.1	Thioredoxin superfamily	0.567412	0.366699	-0.420588	2e-06
sp|P55217|METB_ARATH	AT3G01120.1	Pyridoxal phosphate (PLP)-dependent transferases superfamily	-0.15817		-0.668526	2e-06
tr|Q9LST0|Q9LST0_ARATH	AT5G60160.1	Zn-dependent exopeptidases superfamily	-0.299214	0.221746	-0.443776	4e-06
sp|Q9ZPI6|AIM1_ARATH	AT4G29010.1	Enoyl-CoA hydratase/isomerase family	-0.236541	0.470081	-0.328189	9.5e-05
sp|P47924|RIBA1_ARATH	AT5G64300.1	GTP cyclohydrolase II	0.878242	0.18015	-0.502076	4e-06
sp|O80517|BCBZ_ARATH	AT2G44790.1	uclacyanin 2	2.01703	0.496997	-0.449562	8e-06
tr|Q8LAN3|P4H4_ARATH	AT5G18900.1	2-oxoglutarate (206) and Fe()-dependent oxygenase superfamily	0.012603	0.921424	-0.472535	7e-06
sp|Q9LR30|GGTI_ARATH	AT1G23310.2	glutamate:glyoxylate aminotransferase	-0.0887901	0.59349	-0.369063	8.1e-05
sp|Q9FLX7|NDUAS_ARATH	AT5G52840.1	NADH-ubiquinone axidoreductase-related	0.497883	0.092483	-0.416462	0.010344
sp|Q9FVE6|HDT1_ARATH	AT3G44750.1	histone deacetylase 3	0.75903	0.190257	-0.500091	0.003625
tr|F4JVN6|TPPI_ARATH	AT4G20850.1	tripeptidyl peptidase II	0.302665	0.261395	-0.503345	0.000145
sp|Q9M069|E137_ARATH	AT4G34480.1	O-Glycosyl hydrolases family 17 protein	-0.150481	0.019057	-0.556485	3.6e-05
sp|P41088|CF1_ARATH	AT3G55120.1	Chalcone-flavanone isomerase family	-0.48938		-0.333632	0.005943
tr|Q9LZM6|Q9LZM6_ARATH	AT5G02050.1	Mitochondrial glycoprotein family	0.430682	0.393519	-0.569847	0
tr|O9LPZ|Q9LPZI_ARATH	AT1G11430.1	plastid developmental protein DAG, putative	-0.167615		-0.324791	0.002868
sp|Q9FXA2|PABP8_ARATH	AT1G49760.2	poly(A) binding protein 8	0.125785	0.534362	-0.43337	5.3e-05
sp|Q9C667|CPN84_ARATH	AT1G26230.2	TCP-1/cpe60 chaperonin family	0.0981864	0.805962	-0.873561	7e-06
sp|Q9CA23|UFM1_ARATH	AT1G77710.1	Ubiquitin-like, Ufm1	0.299511	0.732992	-0.340315	0.000356
tr|O6S220|O6S220_ARATH	AT5G35100.1	Cyclophilin-like peptidyl-prolyl cis-trans isomerase family	0.305857	0.051873	-0.794255	5e-06
sp|Q94C59|PATLA_ARATH	AT1G30690.2	Sec14p-like phosphatidylinositol transfer family	#NUM!		-0.397475	0.000541
tr|Q8LFM3|Q8LFM3_ARATH	AT5G66920.1	SKUS similar 17	-0.0188181		-0.533877	6e-05
tr|Q42028|Q42028_ARATH	AT4G01700.1	Chitinase family	-0.110243		-0.353419	0.019602
tr|O9M314|O9M314_ARATH	AT3G61540.1	alpha/beta-Hydrolases superfamily	0.150332	0.129145	-0.542389	1.3e-05
sp|Q9FJX3|VDAC2_ARATH	AT5G67500.1	voltage-dependent anion channel 2	-0.110385	0.750779	-0.416606	0.002469
tr|Q9LFX8|Q9LFX8_ARATH	AT1G27090.1	glycine-rich protein	-0.169701		-0.66079	4.6e-05
sp|Q9FPJ4|RAD2B_ARATH	AT5G47200.1	RAB GTPase homolog 1A	#NUM!		-0.358674	0.003439
tr|O81835|O81835_ARATH	AT4G27320.1	Adenine nucleotide alpha hydrolases-like superfamily	-0.0632509	0.212276	-0.337187	0.025305
sp|Q9FG34|PERS4_ARATH	AT5G06730.1	Peroxidase superfamily	1.18287		-0.344716	0.009083
tr|Q949M6|Q949M6_ARATH	AT1GS5040.1	zinc finger (Ran-binding) family	0.536408		-0.336714	0.006514
tr❘Q94AT6|Q94ATE_ARATH	AT3G04000.1	NAD(P)-binding Rossmann-fold superfamily	0.0955667		-0.567235	7.7e-05
sp|Q93ZHO|LYM_ARATH	AT1G21880.1	lysm domain GPI-anchored protein 1 precursor	0.353565		-0.372896	0.029215
sp|Q92NT1|N85R1_ARATH	AT5G17770.1	NADH:cytochrome 85 reductase 1	0.694284		-0.442018	0.009343
tr|F45H7|F415H7_ARATH	AT1G70570.2	anthranilate phosphoribosyltransferase, putative	0.230873	0.79069	-0.352921	0.000911
sp|Q9SLNS|MAPIA_ARATH	AT2G45240.1	methionine aminopeptidase 1A	-0.101293	0.845718	-0.505378	5e-06
sp|Q9L512|AB22B_ARATH	AT3G28415.1	ABC transporter family	0.58525	0.311341	-0.345339	0.001103
sp|Q9FNN5|NDUVI_ARATH	AT5G08530.1	51 kDa subunit of complex I	0.457853		-0.467406	1.3e-05
tr|Q9ZVC3|Q9ZVC3_ARATH	AT2G41380.1	S-adenosyl-L-methionine-dependent methyltransferases superfamily	0.0420181		-0.461037	0.004303
tr|A8MRP2|A8MRP2_ARATH	AT2G24390.1	AIG2-like (avirulence induced gene) family	0.373342		-0.396149	0.004191
sp|Q39102|FTSH1_ARATH	AT1G50250.1	FTSH protease 1	0.685336	0.217746	-0.409959	0.004233
sp|Q9C683|GCAZ_ARATH	AT1G47260.1	gamma carbonic anhydrase 2	0.520361		-0.606955	0.000708
tr|Q9LK22|Q9LK22_ARATH	AT3G27310.1	plant UBX domain-containing protein I	0.842153		-0.769224	6.5e-05
sp|Q8LD49|TRXX_ARATH	AT1G50320.1	thioredoxin X	0.485378	0.349823	-0.354029	0.004323
sp❘POCB23|Y4862_ARATH	AT4G38070.1	basic helix-loop-helix (bHLH) DNA-binding superfamily	-0.0249612		-0.980973	0.003705
sp|Q39214|RPM1_ARATH	AT3G07040.1	NB-ARC domain-containing disease resistance protein	-0.0929832		-0.358276	0.023353
tr|Q9LMQ2|Q9LMQ2_ARATH	AT1G15820.1	light-harvesting complex photosystem I subunit 6	-2.53618		-0.0632298	0.016568
tr|Q9LKA4|UBA2C_ARATH	AT3G15010.2	RNA-binding (RRM/RBD/RNP motifs) family	2.92373		-0.365265	0.019569
tr|Q93251|Q93251_ARATH	AT3G16390.1	Isochorismatase family	0.203383		-0.640456	0.000189
sp|Q80575|RIS_ ARATH	AT2G44050.1	6,7-dimethyl-8-ribityllumazine synthase//riboflavin synthase	-0.6741		-0.345339	0.012081
tr|B9DFH3|B90FH3_ARATH	AT5G55920.1	S-adenosyl-L-methionine-dependent methyltransferases superfamily	-0.106604		-0.570747	0.000409
tr|Q95ZO5|Q9ZO5_ARATH	AT4G29830.1	Transducin/WD40 repeat-like superfamily	1.28899		-0.359448	0.035535
sp|P52032|GPX1_ARATH	AT2G25080.1	glutathione peroxidase 1	0.589926		-0.464065	0.03145
sp|Q9M153|GDL61_ARATH	AT4G01130.1	GDSL-like Lipase/Acylhydrolase superfamily	-0.255372	0.836333	-0.409221	0.000136
tr|O93W05|O93W05_ARATH	AT1G10590.2	Nucleic acid-binding, OB-fold-like protein	0.735532		-0.330055	0.009017
sp|Q93VR3|GME_ARATH	AT5G28840.2	GDP-D-mannose 3',5'-epimerase	-0.11777		-0.38445	0.000327
sp|Q95795|BADHI_ARATH	AT1G74920.1	aldehyde dehydrogenase 10A8	0.0263582		-0.332395	0.001443
sp|Q0WV25|TBA4_ARATH	AT1G04820.1	tubulin alpha-4 chain	0.245513	0.212177	-0.34614	0.001162
sp|Q95R37|BG123_ARATH	AT3G09260.1	Glycosyl hydrolase superfamily	0.60233	0.026961	#NUM!
tr|O9510|9|O95109_ARATH	AT2G36460.1	Aldolase superfamily	0.606208	0.000117	#NUM!
sp❘PODH99|EF1A1_ARATH	AT5G60390.3	GTP-binding Elongation factor Tu family	0.447044	0.000155	#NUM!
tr|F4KS89|F4K589_ARATH	AT5G07030.1	Eukaryotic aspartyl protease family	0.634564	7.6e-05	#NUM!
sp|Q08682|RSSAI_ARATH	AT1G72370.2	40s ribosomal protein SA	0.384959	0.000731	#NUM!
sp|P23686|METK1_ARATH	AT1G02500.2	S-adenosylmethionine synthetase 1	0.465232	0.004192	#NUM!
sp|Q9SN86|MDHP_ARATH	AT3G47520.1	malate dehydrogenase	0.650811	0.001521	#NUM!
sp|Q9SMU8|PER34_ARATH	AT3G49120.1	peroxidase CB	0.549096	0.003377	#NUM!
sp|P17562|METK2_ARATH	AT4G01830.2	S-adenosylmethionine synthetase 2	0.446094	0.013266	#NUM!
sp|Q93VGS|RS81_ARATH	AT5G20290.1	Ribosomal protein 58e family	0.523943	0.000589	#NUM!
Sp❘P60040|RL72_ARATH	AT2G01250.1	Ribosomal protein L30/17 family	0.465781	0.010556	#NUM!
sp|Q9SJL8|METK3_ARATH	AT2G36880.2	methionine adenosyltransferase 3	0.352091	0.007486	#NUM!
sp|Q9ZVF3|ML328_ARATH	AT2G01520.1	MLP-like protein 328	0.445983	0.035124	#NUM!
sp|Q9LUT2|METKA_ARATH	AT3G17390.1	S-adenosylmethionine synthetase family	0.567005	0.006105	#NUM!
sp|O80852|GSTP9_ARATH	AT2G30860.1	glutathione 5-transferase PHI 9	0.400281	0.013537	#NUM!
tr|B9DFJ0|B9DFJ0_ARATH	AT3G51800.3	metallopeptidase M24 family	0.307343	0.011186	#NUM!
sp|P60039|RL73_ARATH	AT2G44120.1	Ribosomal protein L30/17 family	0.315414	0.038765	#NUM!
sp|004314|PYBP1_ARATH	AT3G16420.3	PYK10-binding protein 1	0.383022	0.048658	#NUM!
sp|Q9XFT3|PSBQ1_ARATH	AT4G21280.1	photosystem II subunit QA	0.813476	9.8e-05	#NUM!
sp|QBVYK6|RS43_ARATH	AT5GS8420.1	Ribosomal protein 54 (RPS4A) family	0.376624	0.017	#NUM!
tr|Q9SURD|Q9SURD_ARATH	AT4G23670.1	Polyketide cyclase/dehydrase and lipid transport superfamily	0.849104	0.021137	#NUM!
sp|P49204|RS42_ARATH	AT5G07090.1	Ribosomal protein 54 (RPS4A) family	0.384165	0.020345	#NUM!
sp|O49006|PME3_ARATH	AT3G14310.1	pectin methylesterase 3	0.452435	0.00444	-0.389716	0.080598
sp|Q9MSK2|DLDH2_ARATH	AT3G17240.3	lipoamide dehydrogenase 2	0.527328	0.027275	#NUM!
tr|Q9ZVA4|Q9ZVA4_ARATH	AT1G78850.1	D-mannose binding lectin protein with Apple-like binding dom	0.729541	0.000582	#NUM!
tr|Q9LSQ5|Q9LSQ5_ARATH	AT5G54500.1	flavodoxin-like quinone reductase 1	0.36088	0.022352	#NUM!
sp|Q03251|RBG8_ARATH	AT4G39260.1	cold, circadian rhythm, and RNA binding 1	0.330113	0.007421	#NUM!
sp|P51414|RL261_ARATH	AT3G49910.1	Translation protein SH3-like family	0.301225	0.006415	#NUM!
sp|Q8W4H8|GDL19_ARATH	AT1G54010.1	GDSL-like Lipase/Acylhydrolase superfamily	0.900945	0.000382	#NUM!
sp|Q42403|TRXH3_ARATH	AT5G42980.1	thioredoxin 3	0.538247	0.033889	#NUM!
sp|Q957H1|PSADI_ARATH	AT4G02770.1	photosystem I subunit D-1	1.07427	6e-06	#NUM!
sp|Q38931|FK862_ARATH	AT3G25230.1	rotamase FKBP1	0.538433	0.010576	#NUM!
sp❘P34788|RS18_ARATH	AT1G34030.1	Ribosomal protein 513/518 family	0.72753	0.001957	0.0923644	0.114741
sp|P24101|PER33_ARATH	AT3G49110.1	peroxidase CA	0.421215	0.00076	#NUM!
sp|Q9FWR4|DHARI_ARATH	AT1G19570.1	dehydroascorbate reductase	0.869663	0.032961	#NUM!
sp|Q42262|RS3A2_ARATH	AT4G34670.1	Ribosomal protein 53Ae	0.855409	8e-06	#NUM!
tr|Q95F81|Q95F81_ARATH	AT3G08030.1	Protein of unknown function, DUF642	0.596115	0.008734	#NUM!
sp|Q9CAVO|RS3A1_ARATH	AT3G04840.1	Ribosomal protein 534	0.871103	4e-06	#NUM!
sp|Q9S112|ATP7_ARATH	AT2G21870.1	copper ion binding: cobalt ion binding zinc ion binding	0.345687	0.008801	#NUM!
sp|Q9SA56|PSAD2_ARATH	AT1G03130.1	photosystem I subunit D-2	1.07427	6e-06	#NUM!
sp|P41127|RL131_ARATH	AT3G49010.3	breast basic conserved 1	1.42812	0.000996	0.95175	0.203585
sp|Q9FVQ1|NUCLI_ARATH	AT1G48920.1	nucleolin-like 1	0.489533	0.0048	#NUM!
sp|Q9SHO|RS141_ARATH	AT2G36160.1	Ribosomal protein 511 family.	0.337557	0.026693	#NUM!
sp|Q9SF40|RL4A_ARATH	AT3G09630.1	Ribosomal protein L4/L1 family	0.542768	0.005906	#NUM!
tr|Q8W4G8|Q8W4G8_ARATH	AT5G03690.2	Aldolase superfamily	0.673061	0.000476	#NUM!
sp|P49691|RL4B_ARATH	AT5G02870.1	Ribosomal protein L4/L1 family	0.49452	0.028904	0.178402	0.465307
sp|Q9CAX6|RS142_ARATH	AT3G11510.1	Ribosomal protein S11 family	0.31687	0.024411	#NUM!
sp|P59232|R27A8_ARATH	AT2G47110.2	ubiquitin 6	0.378071	0.041064	#NUM!
tr|Q0WMP6|Q0WMP6_ARATH	AT3G20390.1	endoribonuclease L-PSP family	0.433173	0.038563	#NUM!
tr|F4JT64|F4JT64_ARATH	AT4G19410.2	Pectinacetylesterase family	0.701618	0.00021	#NUM!
sp|Q95GA6|RS191_ARATH	AT3602080.1	Ribosomal protein S19e family.	0.596173	0.004307	#NUM!
sp|P42036|RS143_ARATH	AT3G52580.1	Ribosomal protein S11 family	0.292665	0.026805	#NUM!
sp❘O80934|Y2766_ARATH	AT2G37660.1	NAD(P)-binding Rossmann-fold superfamily	1.29079	0.04612	#NUM!
sp|Q9LX88|R15A4_ARATH	AT3G46040.1	ribosomal protein S15A D	0.377686	0.018858	#NUM!
sp|Q94080|RL183_ARATH	AT5G27850.1	Ribosomal protein L18e/L15 superfamily	0.406024	0.01719	#NUM!
sp|P42761|GSTFA_ARATH	AT2G30870.1	glutathione S-transferase PHI 10	0.32824	0.044821	#NUM!
sp|Q39242|TRXB2_ARATH	AT2G17420.1	NADPH-dependent thioredoxin reductase A	0.360208	0.040269	#NUM!
sp|P46283|S17P_ARATH	AT3G55800.1	sedoheptulose-bisphosphatase.	0.295242	0.001337	1.73294	0.207564
sp|Q9LZH9|RL7A2_ARATH	AT3G62870.1	Ribosomal protein L7Ae/L30e/512/Gadd45 family	0.667446	0	0.21516	0
sp|P42791|RL182_ARATH	AT3G05590.1	ribosomal protein L18	0.463272	0.012969	-0.159547	0.030229
tr|Q9ZUF6|Q9ZUF6_ARATH	AT2G05920.1	Subtilase family	0.376658	0.037869	#NUM!
sp|Q9SUT2|PER39_ARATH	AT4G11290.1	Peroxidase superfamily	0.923924	0.016393	#NUM!
tr|Q94F20|Q94F20_ARATH	AT5G25460.1	Protein of unknown function, DUF642	0.372562	0.039131	-0.0352184	0.070777
tr|Q6KFR8|Q6KFR8_ARATH	AT5G03240.3	polyubiquitin 3	0.602605	0.000347	-0.0869854	0.011158
sp|Q9LG3|ESM1_ARATH	AT3G14210.1	epithiospecifier modifier 1	0.675302	0.007141	-0.243494	0.159895
sp|Q93V3|RL171_ARATH	AT1G27400.1	Ribosomal protein L22p/117e family	0.684647	0.008774	#NUM!
tr|F4HWJ6|F4HWJ6_ARATH	AT1G28290.2	arabinogalactan protein 31	0.483422	0.001463	2.4291	0.371962
sp|P49692|RL7A1_ARATH	AT2G47610.1	Ribosomal protein L7Ae/L30e/S12e/Gadd45 family	0.450603	0.00011	#NUM!
sp|Q9SMT7|4CLLA_ARATH	AT3G48990.1	AMP-dependent synthetase and ligase family	0.604101	0.031475	-0.363681	0.254513
tr|Q8LDQ7|Q8LDQ7_ARATH	AT5G47210.1	Hyaluronan/mRNA-binding family	0.540508	0.007278	#NUM!
tr|Q54EZ7|Q94E27_ARATH	AT1G63000.1	nucleotide-rhamnose synthase/epimerase-reductase	0.400291	0.031841	#NUM!
sp|Q38900|CP19A_ARATH	AT2G16600.1	rotamase CYP3	0.404069	0.021269	0.110477	0.146976
sp|Q95831|PSAE1_ARATH	AT4G28750.1	Photosystem I reaction center subunit IV/Psal protein	0.944379	1.2e-05	#NUM!
sp|Q9LF30|RS192_ARATH	AT5G15520.1	Ribosomal protein S19e family	0.574157	0.008852	-0.19735	0.14533
sp|Q3E7K8|UBQ12_ARATH	AT1G55060.1	ubiquitin 12	0.56758	0.001175	-0.247813	0.166692
tr|Q9UM9|Q9UM9_ARATH	AT3G26460.1	Polyketide cyclase/dehydrase and lipid transport superfamily	0.278762	0.035113	-0.447631	0.053893
sp|Q9FHQ6|UBQ9_ARATH	AT5G37640.1	ubiquitin 9	0.487726	0.007168	#NUM!
sp|Q8L003|RS73_ARATH	AT5G16130.1	Ribosomal protein 57e family	0.610067	0.000496	#NUM!
sp|Q39258|VATE1_ARATH	AT4G11150.1	vacuolar ATP synthase subunit E1	0.603298	0.007423	2.70721	0.292772
sp|P51413|RL172_ARATH	AT1G67430.1	Ribosomal protein L22p/L17e family	0.720236	0.010255	#NUM!
tr|Q8LCM9|Q8LCM9_ARATH	AT5G11420.1	Protein of unknown function, DUF642	1.25432	0.041943	0.14882	0.223373
tr|Q9ZVA5|Q9ZVA5_ARATH	AT1G78860.1	D-mannose binding lectin protein with Apple-like binding dom	0.685918	0.011272	0.0388983	0.345723
tr|Q8W112|Q8W112_ARATH	AT5G20950.2	Glycosyl hydrlase family	0.513389	0.008746	-0.268292	0.035173
sp|Q96518|PER16_ARATH	AT2G18980.1	Peroxidase superfamily	0.466711	0.036168	0.0655751	0.219624
sp|Q95714|PSAEZ_ARATH	AT2G20260.1	photosystem I subunit E-2	0.963134	0.00027	1.35102	0.191023
sp|Q95R73|R5281_ARATH	AT5G03850.1	Nucleic acid-binding, OB-fold-like protein	1.06261	7.8e-05	0.0817364	0.000873
sp|Q9SCX3|EF182_ARATH	AT5G19510.1	Translation elongation factor EF18/ribosomal protein S6 family	0.593207	0.00136	#NUM!
sp|Q9SK39|SBP3_ARATH	AT2G24940.1	membrane-associated progesterone binding protein 2	0.692605	0.000308	#NUM!
sp|Q95LA8|FAB1_ARATH	AT2G05990.2	NAD(P)-binding Rossmann-fold superfamily	0.315719	0.02054	-0.132254	0.249302
sp|Q956Z5|BXL7_ARATH	AT1G78060.1	Glycosyl hydrolase family	0.506982	0.011324	#NUM!
tr|Q8LBA3|Q8LBA3_ARATH	AT4G35630.1	phosphoserine aminotransferase	0.430021	0.002269	-0.178417	0.041524
tr|F4JHIO|F4IHJO_ARATH	AT4G02450.2	HSP20-like chaperones superfamily	0.465866	0.021521	#NUM!
sp|Q9LRX8|R1342_ARATH	AT3G24830.1	Ribosomal protein L13 family	0.666063	0.00342	0.566751	0.055184
tr|Q8LAE9|Q8LAE9_ARATH	AT5G45280.2	Pectinacetylesterase family	0.63781	0.011475	#NUM!
tr|Q42214|Q42214_ARATH	AT4G05050.3	ubiquitin 11	0.541958	0.005374	-0.0419176	0.051626
sp|Q959P1|R5121_ARATH	AT1G15930.2	Ribosomal protein L7Ae/130e/512e/Gadd45 family	0.424442	0.039138	0.0530362	0.053838
sp|P17745|EFTU_ARATH	AT4G20360.1	RAB GTPase homolog E18	0.468828	0.000371	-0.0134929	0.000147
tr❘Q8L790|Q8L790_ARATH	AT1G76160.1	SKUS similar 5	0.610678	0.001614	0.309623	0.130807
sp|Q8GYB8|OPR2_ARATH	AT1G76690.1	12-oxophytodienoate reductase 2	0.513163	0.007391	0.117404	0.001174
sp|O65351|SUBL_ARATH	AT5G67360.1	Subtilase family	0.375287	0.007495	1.14285	0.08908
sp|Q38935|FK151_ARATH	AT3G25220.1	FK506-binding protein 15 KD-1	0.477159	0.044467	0.0858081	0.001518
sp|P49690|RL23_ARATH	AT3G04400.1	Ribosomal protein L14p/L23e family	1.0539	2.6e-05	-0.0374465	0
sp|QBLER3|XTH7_ARATH	AT4G37800.1	xyloglucan endotransglucosylase/hydrolase 7	0.783356	0.000248	0.161533	0.013466
sp|Q42342|CYBSA_ARATH	AT5GS3560.1	cytochrome 85 isoform E	0.474787	0.019525	-0.138434	0.000392
sp|O04905|KCYS_ARATH	AT5G26667.3	P-loop containing nucleoside triphosphate hydrolases superfamily	0.470201	0.01166	-0.0933079	0.000363
sp|Q9ZT91|EFTM_ARATH	AT4G02930.1	GTP-binding Elongation factor Tu family	0.387982	0.033716	-0.302707	8.7e-05
sp|Q5XF33|CHLI2_ARATH	AT5G45930.1	magnesium chelatase 12	0.580697	0.047426	-0.0635373	0.000881
sp|P52577|FRH_ARATH	AT1G75280.1	NmrA-like negative transcriptional regulator family	0.319069	0.028577	0.046248	0.420968
tr|Q9FZ47|Q9FZ47_ARATH	AT1G16880.1	uridylyltransferase-related	0.627839	0.043272	-0.303803	5e-05
sp|Q9M352|RL362_ARATH	AT3G53740.1	Ribosomal protein L.36e family	0.812325	0.007611	-0.223498	0.002164
sp|Q9FGY1|BXL1_ARATH	AT5G49360.1	beta-xylosidase 1	1.21721	0.007934	0.193805	0.001757
tr|Q8GUK4|Q8GUK4_ARATH	AT4G21650.1	Subtilase family	1.18623	0.007423	-0.201057	0.001373
tr|Q9FKUB|Q9FKUB_ARATH	AT5G44400.1	FAD-binding Berberine family	0.344731	0.037875	0.106772	0.011865
sp|O22160|TL15A_ARATH	AT2G44920.2	Tetratricopeptide repeat (TPR)-like superfamily	0.573855	0.04378	-0.0234311	0.003187
sp|Q9SE50|BGL18_ARATH	AT1G52400.2	beta glucosidase 18	0.707883	0.001096	-0.136185	0.006181
sp|Q91257|RL363_ARATH	AT5G02450.1	Ribosomal protein L360 family	0.795808	0.029956	-5.08387	0.380171
sp|Q95F53|RL351_ARATH	AT3G09500.1	Ribosomal 129 family	0.947206	0.036681	0.0954546	0.002426
sp|O04922|GPX2_ARATH	AT2G31570.1	glutathione peroxidase 2	0.415367	0.037405	0.36868	0.075301
sp|Q8GW78|CLP41_ARATH	AT4G12060.1	Double Cip-N motif protein	0.817559	0.014463	0.144644	0.005151
sp|O81126|RZP22_ARATH	AT4G31580.2	serine/arginine-rich 22	0.660961	0.048852	-0.236556	0.053649
sp|Q84TFO|AKRCA_ARATH	AT2G37790.1	NAD(P)-linked oxidoreductase superfamily	0.596762	0.02744	0.197624	0.017496
sp|Q96533|ADHX_ARATH	AT5G43940.1	GroES-like zinc-binding dehydrogenase family	0.715221	0.020443	-0.117585	0.064487
tr|O65660|O65660_ARATH	AT4G39730.1	Lipase/lipooxygenase, PLAT/LH2 family	0.336735	0.022118	0.000522161	4.2e-05
sp|Q9LZ41|RL354_ARATH	AT5G02610.1	Ribosomal L29 family	0.991777	0.027775	0.142366	0.025808
sp|Q9M7T0|PRX2F_ARATH	AT3G06050.1	peroxiedoxin IIF	0.605173	0.026183	0.110924	0.289348
sp|Q9ZUR7|ARGI_ARATH	AT2G37500.2	arginine biosynthesis protein Argi family	0.771923	0.005407	-0.285226	5.5e-05
sp|Q9FEF8|MD368_ARATH	AT5G52470.1	fibrillarin 1	0.889091	0.0251	1.30531	0.083624
sp|Q9FLQ4|OD02A_ARATH	ATSG55070.1	Dihydrolipoamide succinyltransferase	0.533134	0.035064	0.661714	0.069916
sp❘Q94AH9|MD36A_ARATH	AT4G25630.1	fibrillarin 2	0.830792	0.001028	-0.256235	0.001674
sp|P42731|PABP2_ARATH	AT4G34110.1	poly(A) binding protein 2	0.386375	0.021986	0.249366	0.003827
sp|Q9LNN2|LECT3_ARATH	AT1G53070.1	Legume lectin family	0.520459	0.011854	-0.262485	0.009094
sp|Q9T029|RS254_ARATH	AT4G39200.1	Ribosomal protein S25 family	1.24299	0.030734	-0.118215	0.011474
sp|O64644|SAP18_ARATH	AT2G45640.1	SIN3 associated polypeptide P18	0.602779	0.001148	#NUM!
sp|Q3E8E5|8GL39_ARATH	AT5G48375.1	thioglucoside glucosidase 3	1.21633	0.006499	1.64563	0.145124
tr|Q9LVRS|Q9LVRS_ARATH	AT5G66650.1	Protein of unknown function (DUF607)	1.02232	0.006532	0.400394	0.257962
tr|Q67XV5|Q67XV5_ARATH	AT4G24350.1	Phosphorylase superfamily	0.97947	0.002123	0.510719	0.063842
tr|Q951O|Q951O_ARATH	AT2G42760.1	unknown protein	0.76586	0.021606	1.90765	0.062461
tr|F41003|F41XX3_ARATH	AT3G49400.1	Transducin/WD40 repeat-like superfamily	0.624485	0.01772	0.114432	0.242637
sp|Q95L42|PIN1_ARATH	AT2G18040.1	peptidylprolyl cis/trans isomerase, NIMA-interacting 1	0.668943	0.022958	0.0849283	0.200621
sp|Q9C912|R35A3_ARATH	AT1G74270.1	Ribosomal protein L35A family	0.372814	0.038949	-0.289566	0.005204
sp|Q8VWG7|TDX_ARATH	AT3G17880.2	tetraticopeptide domain-containing thioredoxin	0.535586	0.035605	-0.0498168	0.227626
sp|Q8L3X9|KASM_ARATH	AT2G04540.1	Beta-ketoacyl synthase	0.336247	0.017819	#NUM!
sp|Q8GTYO|EF1A4_ARATH	AT1G07920.1	GTP-binding Elongation factor Tu family	0.922078	0	0.158112	0.001595
sp|P59223|R5131_ARATH	AT3G60770.1	Ribosomal protein 513/515	0.439925	0.024806	-0.0390925	0.003835
sp|P25269|TRBP2_ARATH	AT4G27070.1	tryptophan synthase beta-subunit 2	0.484889	0.034677	0.221919	0.055385
sp|O64518|MCAS_ARATH	AT1G79330.1	metacaspase 5	0.745919	0.031548	0.199552	0.107061
sp|Q9FZH0|R35A2_ARATH	AT1G41880.1	Ribosomal protein L354e family	0.738628	0.012981	0.0872184	0.05098
sp|P33157|E13A_ARATH	AT3G57260.1	beta-1,3-glucanase 2	0.512453	0.045127	#NUM!
sp❘P19366|ATPB_ARATH	AT0G00480.1	ATP synthase subunit beta	-0.439651	1e-06	#NUM!
sp|O23255|SAHH1_ARATH	AT4G13940.1	S-adenosyl-L-homocysteine hydrolase	-0.437598	6.5e-05	#NUM!
sp|P53492|ACT7_ARATH	AT5G09810.1	actin 7	-0.359274	0.006826	#NUM!
sp|Q8RWV0|TKTC1_ARATH	AT3G60750.1	Transketolase	-0.530064	0	#NUM!
sp|Q9LK36|SAHH2_ARATH	AT3G23810.1	S-adenosyl-l-homocysteine (SAH) hydrolase 2	-0.339769	0.001794	-0.075894	0.317446
sp|Q9FFR3|6PGD2_ARATH	AT5G41670.2	6-phosphogluconate dehydrogenase family	-0.37026	0.022376	#NUM!
sp|P10797|RBS2B_ARATH	AT5G38420.1	Ribulose bisphosphate carboxylase (small chain) family	-0.59323	1.1e-05	#NUM!
sp|Q0WN25|METE3_ARATH	AT5G20980.2	methionine synthase 3	-0.56854	6e-06	#NUM!
sp|P10795|RBS1A_ARATH	AT1G67090.1	ribulose bisphosphate carboxylase small chain 1A	-0.894536	0	#NUM!
sp|Q42560|AC01_ARATH	AT4G35830.1	aconitase 1	-0.385207	0.002124	#NUM!
sp|P10796|RBS1B_ARATH	AT5G38430.1	Ribulose bisphosphate carboxylase (small chain) family	-0.601391	9e-06	#NUM!
sp|P53495|ACT11_ARATH	AT3G12110.1	actin-11	-0.554379	2e-06	#NUM!
sp|Q9SH69|6PGD1_ARATH	AT1G64190.1	6-phosphogluconate dehydrogenase family	-0.441221	0.04934	#NUM!
sp|Q39161|NIR_ARATH	AT2G15620.1	nitrite reductase 1	-0.503771	0.039516	#NUM!
sp|Q94878|GCSP1_ARATH	AT4G33010.1	glycine decarboxylase P-protein 1	-0.957759	0	#NUM!
tr|F4JB05|F4JBOS_ARATH	AT3G12915.1	Ribosomal protein S5/Elongation factor G/III/V family	-0.62126	0.000205	#NUM!
sp|P25856|G3PAI_ARATH	AT3G26650.1	glyceraldehyde 3-phosphate dehydrogenase A subunit	-0.402079	0.018558	#NUM!
sp|Q9ZNZ7|GLTB1_ARATH	AT5G04140.2	glutamate synthase 1	-0.654765	7.3e-05	#NUM!
sp|P56757|ATPA_ARATH	AT0G00120.1	ATP synthase subunit alpha	-0.616297	0.0498	0.0216673	0.207076
sp|F4IW47|TKTC2_ARATH	AT2G45290.1	Transketolase	-0.391384	0.006856	#NUM!
sp|P41376|F4A1_ARATH	AT3G13920.1	eukaryotic translation initiation factor 4A1	-0.654072	0.008373	-0.281734	0.19543
sp|Q932N9|DAPAT_ARATH	AT4G33680.1	Pyridoxal phosphate (PLP)-dependent transferases superfamily	-0.433814	0.006125	#NUM!
sp|Q38799|ODPB1_ARATH	AT5G50850.1	Transketolase family	-0.444117	0.009178	-0.3088	0.05918
tr|Q94K05|Q94K05_ARATH	AT3G03960.1	TCP-1/cpe60 chaperonin family	-0.397059	0.025513	-0.122063	0.0112822
sp|P41377|F4AZ_ARATH	AT1G54270.1	eif4a-2	-0.621193	0.013695	#NUM!
sp|O80988|GCSP2_ARATH	AT2G26080.1	glycine decarboxylase P-protein 2	-0.467922	0.01953	-0.0586878	0.126085
sp|Q9LYA9|CP41A_ARATH	AT3G63140.1	chloroplast stem-loop binding protein of 41 kDa	-0.381775	0.013262	-0.266083	0
sp|P27140|CAHC_ARATH	AT3G01500.3	carbonic anhydrase 1	-0.928081	0.002239	0.0116516	0.127564
sp|P25855|GCSHI_ARATH	AT2G35370.1	glycine decarboxylase complex H	-0.443654	0.033535	0.0845528	0.018594
sp|Q9C9WS|HPR1_ARATH	AT1G68010.2	hydroxypyruvate reductase	-0.456027	0.006325	0.220618	0.022242
sp|O43127|GLNAZ_ARATH	AT5G35630.3	glutamine synthetase 2	-0.515552	0.011342	-0.21159	5e-05
sp|P04778|CB1C_ARATH	AT1G29930.1	chlorophyll A/B binding protein 1	-2.33176	0.004549	-0.119079	0.055876
sp|Q9LIKO|PKP1_ARATH	AT3G22960.1	Pyruvate kinase family	-0.568452	0.024295	-0.0728545	0.178665
sp|P33154|PRI_ARATH	AT2G14610.1	pathogenesis-related gene 1	-0.454973	0.048922	0.15203	0.035976
tr|F412K4|F412K4_ARATH	AT3G10180.1	P-loop containing nucleoside triphosphate hydrolases superfamily	-0.43116	0.043187	0.0794457	0.02038
sp|P13114|CHSY_ARATH	AT5G13930.1	Chalcone and stilbene synthase family	-0.995348	0.040357	0.14585	0.01239
sp|Q9SAA6|PPR34_ARATH	AT1G11710.1	Pentatricopeptide repeat (PPR) superfamily	-0.596058	0.021046	0.246074	0.114404
sp|O94A52|RH2_ARATH	AT3G19760.1	eukaryotic initiation factor 44-III	-1.0585	0.017953	-0.407515	0.07383
tr|Q9FKE4|Q9FKE4_ARATH	AT5G45210.1	Disease resistance protein (TIR-NBS-LRR class) family	-0.558961	0.021407	-0.126335	0.148146
sp|QBV287|CB18_ARATH	AT1G29910.1	chlorophyll A/B binding protein 3	-1.96564	0.008713	0.46238	0.062409

## Sheet: Leaf DIFF
Uniprot Accession no.	TAIR Accession	TAIR Annotation	L2FC LEAVES	p value
sp|Q96292|ACT2_ARATH	AT3G18780	actin 2	-0.358669	0.005564
sp|Q9LPWO|G3PA2_ARATH	AT1G12900	glyceraldehyde 3-phosphate dehydrogenase A subunit 2	-0.460667	0.014196
sp|Q96529|PURA_ARATH	AT3G57610	aderrylosuccinate synthase	-0.442969	0.015424
sp|P83291|NB5R2_ARATH	AT5G20080	FAD/NAD|P|-binding oxidoreductase	-0.391726	0.014232
sp|O80585|MTHR2_ARATH	AT2G44160	methylenetetrahydrofolate reductase 2	-0.736711	0.005124
sp|Q9SIW5|R52S1_ARATH	AT2G16360	Ribosomal protein S25 family	-1.53583	0.004665
tr|Q9ZVS5|Q9ZVS5_ARATH	AT1G03230	Eukaryotic aspartyl protease family	0.673602	0.000879
sp|Q8LAH7|OPR1_ARATH	AT1G76680	12-oxophytodienoate reductase 1	0.632582	0.000113
tr|Q8L885|Q8L885_ARATH	AT5G04740	ACT domain-containing protein	0.434634	0.007869
sp|Q9FES8|RL223_ARATH	AT5G27770	Ribosomal L22e protein family	0.452004	0.007872
sp|Q9LV33|BGL44_ARATH	AT3G18080	B-S glucosidase 44	0.468087	0.004556
sp|Q9ZUC1|QORL_ARATH	AT1G23740	Oxydoreductase, zinc-binding dehydrogenase family	0.649325	0.031665
tr|Q93ZE7|Q93ZE7_ARATH	AT3G52500	Eukaryotic aspartyl protease family	0.709801	0.000339
sp|Q9SK27|ENL1_ARATH	AT2G25060	early nodulin-like protein 14	0.513494	0.007232
tr|Q9SZ51|Q9SZ51_ARATH	AT4G31840	early nodulin-like protein 15	0.547394	0.008159
sp|Q95GS4|CDSP_ARATH	AT1G75080	chloroplastic drought-induced stress protein of 32 kD	0.915821	0.001675
sp|Q9LW57|PAP6_ARATH	AT3G23400	Plastid-lipid associated protein PAP/fibrillin family	0.625527	0.013584
sp|O23654|VATA_ARATH	AT1G78900	vacuolar ATP synthase subunit A	-0.315612	0.019307
sp|Q6ICZ8|NACA3_ARATH	AT5G13850	nascent polypeptide-associated complex subunit alpha-like protein 3	0.261052	0.009883
sp|Q9LDA4|PER38_ARATH	AT4G08780	Peroxidase superfamily	-0.416747	0.04938
tr|Q9ZVA1|Q9ZVA1_ARATH	AT1G78820	D-mannose binding lectin protein with Apple-like binding dom	-1.00948	0.015544
sp|O82663|SDHA1_ARATH	AT5G66760	succinate dehydrogenase 1-1	-0.685262	0.000453
sp|Q8LG77|IDH6_ARATH	AT3G09810	isocitrate dehydrogenase VI	-0.435388	0.046574
sp|P42799|GSA1_ARATH	AT5G63570	glutamate-1-semialdehyde-2,1-aminomutase	-0.84662	0.00027
sp|Q42589|NLTP1_ARATH	AT2G38540	lipid transfer protein 1	-1.68479	0.000415
sp|Q9IJL3|PREP1_ARATH	AT3G19170	presequence protease 1	-0.377343	0.026823
tr|Q9ZUJ8|Q9ZUJ8_ARATH	AT2G15130	Plant basic secretory protein (BSP) family	-1.58496	0.02094
sp|Q9LX29|ACR4 ARATH	AT3G59420	crinkly4	-0.826972	0.00717
sp|Q9LNLO|PERS ARATH	AT1G34510	Peroxidase superfamily	-0.608738	0.00683
tr|Q9LF98|Q9LF98_ARATH	AT3G52930	Aldolase superfamily	0.601236	0
sp❘Q9SYTO ANXD1_ARATH	AT1G35720	annexin 1	0.549599	5e-06
sp|P46422|GSTF2_ARATH	AT4G02520	glutathione S-transferase PHI 2	1.48731	0.000334
sp|09M9K1|PMG2 ARATH	AT3G08590	Phosphoglycerate mutase, 2,3-bisphosphoglycerate-independent ATSG59850.1 Ribosomal protein 58 family	0.430528	0.001277
sp P42798 R15AI ARATH	AT5G59850	Ribosomal protein 58 family	0.54692	3e-06
sp❘P49209 RL91 ARATH	AT1G33140	Ribosomal protein L6 family	0.827138	5.3e-05
sp|P42794|RL112_ARATH	AT2G42740	ribosomal protein large subunit 16A	0.324737	0.04734
tr|Q8H788|Q8H788_ARATH	AT1G78830	Curculin-like (mannose-binding) lectin family	1.00256	0.039383
tr|Q8L994|Q8L994_ARATH	AT3G18190	TCP-1/cpn60 chaperonin family	0.400951	0.009165
tr❘Q42105|Q42105_ARATH	AT1G07930	GTP binding Elongation factor Tu family	0.779991	0.009015
tr|O65581|065581_ARATH	AT4G26530	Aldolase superfamily	0.422351	0.041174
sp|Q38936|FK152_ARATH	AT5G48580	FK506- and rapamycin-binding protein 15 kD-2	0.485528	0.000931
sp|Q9LJR2|LECT2_ARATH	AT3G15356	Legume lectin family	2.52993	0.010416
sp|P16127|CHLI1_ARATH	AT4G18480	P-loop containing nucleoside triphosphate hydrolases superfamily	0.530862	0.001613
tr|Q9SAU2|Q9SAU2_ARATH	AT5G61410	D-ribulose-5-phosphate-3-epimerase	0.697508	0.001024
tr|0940G5|Q940G5_ARATH	AT4G25900	Galactose mutarotase-like superfamily	0.283102	0.011912
sp|048546|GPX6_ARATH	AT4G11600	glutathione peroxidase 6	0.454302	0.020202
sp|Q9SEU8|TRXM2_ARATH	AT4G03520	Thioredoxin superfamily	0.550743	0.02
tr|F4ICS9|F41C59_ARATH	AT1G12230	Aldolase superfamily	0.932624	0.024544
sp|Q9CA59|NRP1_ARATH	AT1G74560	NAP1-related protein 1	0.336512	0.048228
sp|Q95726|RP13_ARATH	AT3G04790	Ribose 5-phosphate isomerase, type A protein	2.75515	0.040697
sp|Q41931|ACCO2_ARATH	AT1G62380	ACC oxidase 2	0.553888	0.018606
sp|Q9FK25|OMTI_ARATH	AT5G54160	O-methyltransferase 1	0.762149	0.039712
tr|Q8LC48|Q8LC48_ARATH	AT1G20580	Small nuclear ribonucleoprotein family	0.752099	0.039266
sp|Q9SVG4|RETOL_ARATH	AT4G20830	FAD-binding Berberine family	0.429872	0.005314
sp|Q39099|XTH4_ARATH	AT2G06850	xyloglucan endotransglucosylase/hydrolase 4	1.00949	0.001032
tr|Q9FF98|Q9FF98_ARATH	AT5G23820	MD-2-related lipid recognition domain-containing protein	0.719347	0.001461
sp|Q94A97|UBC35_ARATH	AT1G78870	ubiquitin-conjugating enzyme 35	0.636353	0.039868
tr|Q9CA69|Q9CA69_ARATH	AT1G74450	Protein of unknown function (DUF793)	1.02289	0.006532
tr|F4J8VS|F418V5_ARATH	AT3G18770	Autophagy-related protein 13	1.36777	0.024737
tr|F4KHA2|F4KHAZ_ARATH	ATSG40170	receptor-like protein 54	0.894166	0.013652
sp|Q9SH75|PMA6_ARATH	AT2G07560	H(+)-ATPase 6	0.553075	0.013575
tr|F4JY15|F4JY15_ARATH	AT5G41740	Disease resistance protein (TIR-NBS-LRR class) family	1.42513	0.035065
tr|F4HR83|F4HR83_ARATH	AT1G33500	unknown protein	0.896894	0.018243
sp|004203|HSPR2_ARATH	AT2G40000	ortholog of sugar beet HS1 PRO-12	0.806839	0.023675
tr|F414A6|F414A6_ARATH	AT1G10300	Nucleolar GTP-binding protein	0.908222	0.045306
sp|Q9LMRS|FK126_ARATH	AT1G15670	Galactose oxidase/kelch repeat superfamily	0.330558	0.039358
sp|P50883|RL121_ARATH	AT2G37190	Ribosomal protein L11 family	0.684606	0.000592
sp|O64879|BGL15_ARATH	AT2G44450	beta glucosidase 15	0.636504	0.023416
tr|Q9SV91|095V91_ARATH	AT4G10300	RmIC-like cupins superfamily	1.01437	0.019418
tr|F4JBUO|F4JBUO_ARATH	AT3G60440	Phosphoglycerate mutase family	1.30975	0.040217
tr|F4IKB3|F4IKB3_ARATH	AT2G16230	O-Glycosyl hydrolases family 17 protein	0.215657	0.01509
sp|Q9M069|E137_ARATH	AT4G34480	O-Glycosyl hydrolases family 17 protein	-0.150481	0.019057
sp|Q95R37|BG123_ARATH	AT3G09260	Glycosyl hydrolase superfamily	0.60233	0.026961
tr|O9510|9|O95109_ARATH	AT2G36460	Aldolase superfamily	0.606208	0.000117
sp❘PODH99|EF1A1_ARATH	AT5G60390	GTP-binding Elongation factor Tu family	0.447044	0.000155
tr|F4KS89|F4K589_ARATH	AT5G07030	Eukaryotic aspartyl protease family	0.634564	7.6e-05
sp|Q08682|RSSAI_ARATH	AT1G72370	40s ribosomal protein SA	0.384959	0.000731
sp|P23686|METK1_ARATH	AT1G02500	S-adenosylmethionine synthetase 1	0.465232	0.004192
sp|Q9SN86|MDHP_ARATH	AT3G47520	malate dehydrogenase	0.650811	0.001521
sp|Q9SMU8|PER34_ARATH	AT3G49120	peroxidase CB	0.549096	0.003377
sp|P17562|METK2_ARATH	AT4G01830	S-adenosylmethionine synthetase 2	0.446094	0.013266
sp|Q93VGS|RS81_ARATH	AT5G20290	Ribosomal protein 58e family	0.523943	0.000589
Sp❘P60040|RL72_ARATH	AT2G01250	Ribosomal protein L30/17 family	0.465781	0.010556
sp|Q9SJL8|METK3_ARATH	AT2G36880	methionine adenosyltransferase 3	0.352091	0.007486
sp|Q9ZVF3|ML328_ARATH	AT2G01520	MLP-like protein 328	0.445983	0.035124
sp|Q9LUT2|METKA_ARATH	AT3G17390	S-adenosylmethionine synthetase family	0.567005	0.006105
sp|O80852|GSTP9_ARATH	AT2G30860	glutathione 5-transferase PHI 9	0.400281	0.013537
tr|B9DFJ0|B9DFJ0_ARATH	AT3G51800	metallopeptidase M24 family	0.307343	0.011186
sp|P60039|RL73_ARATH	AT2G44120	Ribosomal protein L30/17 family	0.315414	0.038765
sp|004314|PYBP1_ARATH	AT3G16420	PYK10-binding protein 1	0.383022	0.048658
sp|Q9XFT3|PSBQ1_ARATH	AT4G21280	photosystem II subunit QA	0.813476	9.8e-05
sp|QBVYK6|RS43_ARATH	AT5GS8420	Ribosomal protein 54 (RPS4A) family	0.376624	0.017
tr|Q9SURD|Q9SURD_ARATH	AT4G23670	Polyketide cyclase/dehydrase and lipid transport superfamily	0.849104	0.021137
sp|P49204|RS42_ARATH	AT5G07090	Ribosomal protein 54 (RPS4A) family	0.384165	0.020345
sp|O49006|PME3_ARATH	AT3G14310	pectin methylesterase 3	0.452435	0.00444
sp|Q9MSK2|DLDH2_ARATH	AT3G17240	lipoamide dehydrogenase 2	0.527328	0.027275
tr|Q9ZVA4|Q9ZVA4_ARATH	AT1G78850	D-mannose binding lectin protein with Apple-like binding dom	0.729541	0.000582
tr|Q9LSQ5|Q9LSQ5_ARATH	AT5G54500	flavodoxin-like quinone reductase 1	0.36088	0.022352
sp|Q03251|RBG8_ARATH	AT4G39260	cold, circadian rhythm, and RNA binding 1	0.330113	0.007421
sp|P51414|RL261_ARATH	AT3G49910	Translation protein SH3-like family	0.301225	0.006415
sp|Q8W4H8|GDL19_ARATH	AT1G54010	GDSL-like Lipase/Acylhydrolase superfamily	0.900945	0.000382
sp|Q42403|TRXH3_ARATH	AT5G42980	thioredoxin 3	0.538247	0.033889
sp|Q957H1|PSADI_ARATH	AT4G02770	photosystem I subunit D-1	1.07427	6e-06
sp|Q38931|FK862_ARATH	AT3G25230	rotamase FKBP1	0.538433	0.010576
sp❘P34788|RS18_ARATH	AT1G34030	Ribosomal protein 513/518 family	0.72753	0.001957
sp|P24101|PER33_ARATH	AT3G49110	peroxidase CA	0.421215	0.00076
sp|Q9FWR4|DHARI_ARATH	AT1G19570	dehydroascorbate reductase	0.869663	0.032961
sp|Q42262|RS3A2_ARATH	AT4G34670	Ribosomal protein 53Ae	0.855409	8e-06
tr|Q95F81|Q95F81_ARATH	AT3G08030	Protein of unknown function, DUF642	0.596115	0.008734
sp|Q9CAVO|RS3A1_ARATH	AT3G04840	Ribosomal protein 534	0.871103	4e-06
sp|Q9S112|ATP7_ARATH	AT2G21870	copper ion binding: cobalt ion binding zinc ion binding	0.345687	0.008801
sp|Q9SA56|PSAD2_ARATH	AT1G03130	photosystem I subunit D-2	1.07427	6e-06
sp|P41127|RL131_ARATH	AT3G49010	breast basic conserved 1	1.42812	0.000996
sp|Q9FVQ1|NUCLI_ARATH	AT1G48920	nucleolin-like 1	0.489533	0.0048
sp|Q9SHO|RS141_ARATH	AT2G36160	Ribosomal protein 511 family.	0.337557	0.026693
sp|Q9SF40|RL4A_ARATH	AT3G09630	Ribosomal protein L4/L1 family	0.542768	0.005906
tr|Q8W4G8|Q8W4G8_ARATH	AT5G03690	Aldolase superfamily	0.673061	0.000476
sp|P49691|RL4B_ARATH	AT5G02870	Ribosomal protein L4/L1 family	0.49452	0.028904
sp|Q9CAX6|RS142_ARATH	AT3G11510	Ribosomal protein S11 family	0.31687	0.024411
sp|P59232|R27A8_ARATH	AT2G47110	ubiquitin 6	0.378071	0.041064
tr|Q0WMP6|Q0WMP6_ARATH	AT3G20390	endoribonuclease L-PSP family	0.433173	0.038563
tr|F4JT64|F4JT64_ARATH	AT4G19410	Pectinacetylesterase family	0.701618	0.00021
sp|Q95GA6|RS191_ARATH	AT3602080	Ribosomal protein S19e family.	0.596173	0.004307
sp|P42036|RS143_ARATH	AT3G52580	Ribosomal protein S11 family	0.292665	0.026805
sp❘O80934|Y2766_ARATH	AT2G37660	NAD(P)-binding Rossmann-fold superfamily	1.29079	0.04612
sp|Q9LX88|R15A4_ARATH	AT3G46040	ribosomal protein S15A D	0.377686	0.018858
sp|Q94080|RL183_ARATH	AT5G27850	Ribosomal protein L18e/L15 superfamily	0.406024	0.01719
sp|P42761|GSTFA_ARATH	AT2G30870	glutathione S-transferase PHI 10	0.32824	0.044821
sp|Q39242|TRXB2_ARATH	AT2G17420	NADPH-dependent thioredoxin reductase A	0.360208	0.040269
sp|P46283|S17P_ARATH	AT3G55800	sedoheptulose-bisphosphatase.	0.295242	0.001337
sp|Q9LZH9|RL7A2_ARATH	AT3G62870	Ribosomal protein L7Ae/L30e/512/Gadd45 family	0.667446	0
sp|P42791|RL182_ARATH	AT3G05590	ribosomal protein L18	0.463272	0.012969
tr|Q9ZUF6|Q9ZUF6_ARATH	AT2G05920	Subtilase family	0.376658	0.037869
sp|Q9SUT2|PER39_ARATH	AT4G11290	Peroxidase superfamily	0.923924	0.016393
tr|Q94F20|Q94F20_ARATH	AT5G25460	Protein of unknown function, DUF642	0.372562	0.039131
tr|Q6KFR8|Q6KFR8_ARATH	AT5G03240	polyubiquitin 3	0.602605	0.000347
sp|Q9LG3|ESM1_ARATH	AT3G14210	epithiospecifier modifier 1	0.675302	0.007141
sp|Q93V3|RL171_ARATH	AT1G27400	Ribosomal protein L22p/117e family	0.684647	0.008774
tr|F4HWJ6|F4HWJ6_ARATH	AT1G28290	arabinogalactan protein 31	0.483422	0.001463
sp|P49692|RL7A1_ARATH	AT2G47610	Ribosomal protein L7Ae/L30e/S12e/Gadd45 family	0.450603	0.00011
sp|Q9SMT7|4CLLA_ARATH	AT3G48990	AMP-dependent synthetase and ligase family	0.604101	0.031475
tr|Q8LDQ7|Q8LDQ7_ARATH	AT5G47210	Hyaluronan/mRNA-binding family	0.540508	0.007278
tr|Q54EZ7|Q94E27_ARATH	AT1G63000	nucleotide-rhamnose synthase/epimerase-reductase	0.400291	0.031841
sp|Q38900|CP19A_ARATH	AT2G16600	rotamase CYP3	0.404069	0.021269
sp|Q95831|PSAE1_ARATH	AT4G28750	Photosystem I reaction center subunit IV/Psal protein	0.944379	1.2e-05
sp|Q9LF30|RS192_ARATH	AT5G15520	Ribosomal protein S19e family	0.574157	0.008852
sp|Q3E7K8|UBQ12_ARATH	AT1G55060	ubiquitin 12	0.56758	0.001175
tr|Q9UM9|Q9UM9_ARATH	AT3G26460	Polyketide cyclase/dehydrase and lipid transport superfamily	0.278762	0.035113
sp|Q9FHQ6|UBQ9_ARATH	AT5G37640	ubiquitin 9	0.487726	0.007168
sp|Q8L003|RS73_ARATH	AT5G16130	Ribosomal protein 57e family	0.610067	0.000496
sp|Q39258|VATE1_ARATH	AT4G11150	vacuolar ATP synthase subunit E1	0.603298	0.007423
sp|P51413|RL172_ARATH	AT1G67430	Ribosomal protein L22p/L17e family	0.720236	0.010255
tr|Q8LCM9|Q8LCM9_ARATH	AT5G11420	Protein of unknown function, DUF642	1.25432	0.041943
tr|Q9ZVA5|Q9ZVA5_ARATH	AT1G78860	D-mannose binding lectin protein with Apple-like binding dom	0.685918	0.011272
tr|Q8W112|Q8W112_ARATH	AT5G20950	Glycosyl hydrlase family	0.513389	0.008746
sp|Q96518|PER16_ARATH	AT2G18980	Peroxidase superfamily	0.466711	0.036168
sp|Q95714|PSAEZ_ARATH	AT2G20260	photosystem I subunit E-2	0.963134	0.00027
sp|Q95R73|R5281_ARATH	AT5G03850	Nucleic acid-binding, OB-fold-like protein	1.06261	7.8e-05
sp|Q9SCX3|EF182_ARATH	AT5G19510	Translation elongation factor EF18/ribosomal protein S6 family	0.593207	0.00136
sp|Q9SK39|SBP3_ARATH	AT2G24940	membrane-associated progesterone binding protein 2	0.692605	0.000308
sp|Q95LA8|FAB1_ARATH	AT2G05990	NAD(P)-binding Rossmann-fold superfamily	0.315719	0.02054
sp|Q956Z5|BXL7_ARATH	AT1G78060	Glycosyl hydrolase family	0.506982	0.011324
tr|Q8LBA3|Q8LBA3_ARATH	AT4G35630	phosphoserine aminotransferase	0.430021	0.002269
tr|F4JHIO|F4IHJO_ARATH	AT4G02450	HSP20-like chaperones superfamily	0.465866	0.021521
sp|Q9LRX8|R1342_ARATH	AT3G24830	Ribosomal protein L13 family	0.666063	0.00342
tr|Q8LAE9|Q8LAE9_ARATH	AT5G45280	Pectinacetylesterase family	0.63781	0.011475
tr|Q42214|Q42214_ARATH	AT4G05050	ubiquitin 11	0.541958	0.005374
sp|Q959P1|R5121_ARATH	AT1G15930	Ribosomal protein L7Ae/130e/512e/Gadd45 family	0.424442	0.039138
sp|P17745|EFTU_ARATH	AT4G20360	RAB GTPase homolog E18	0.468828	0.000371
tr❘Q8L790|Q8L790_ARATH	AT1G76160	SKUS similar 5	0.610678	0.001614
sp|Q8GYB8|OPR2_ARATH	AT1G76690	12-oxophytodienoate reductase 2	0.513163	0.007391
sp|O65351|SUBL_ARATH	AT5G67360	Subtilase family	0.375287	0.007495
sp|Q38935|FK151_ARATH	AT3G25220	FK506-binding protein 15 KD-1	0.477159	0.044467
sp|P49690|RL23_ARATH	AT3G04400	Ribosomal protein L14p/L23e family	1.0539	2.6e-05
sp|QBLER3|XTH7_ARATH	AT4G37800	xyloglucan endotransglucosylase/hydrolase 7	0.783356	0.000248
sp|Q42342|CYBSA_ARATH	AT5GS3560	cytochrome 85 isoform E	0.474787	0.019525
sp|O04905|KCYS_ARATH	AT5G26667	P-loop containing nucleoside triphosphate hydrolases superfamily	0.470201	0.01166
sp|Q9ZT91|EFTM_ARATH	AT4G02930	GTP-binding Elongation factor Tu family	0.387982	0.033716
sp|Q5XF33|CHLI2_ARATH	AT5G45930	magnesium chelatase 12	0.580697	0.047426
sp|P52577|FRH_ARATH	AT1G75280	NmrA-like negative transcriptional regulator family	0.319069	0.028577
tr|Q9FZ47|Q9FZ47_ARATH	AT1G16880	uridylyltransferase-related	0.627839	0.043272
sp|Q9M352|RL362_ARATH	AT3G53740	Ribosomal protein L.36e family	0.812325	0.007611
sp|Q9FGY1|BXL1_ARATH	AT5G49360	beta-xylosidase 1	1.21721	0.007934
tr|Q8GUK4|Q8GUK4_ARATH	AT4G21650	Subtilase family	1.18623	0.007423
tr|Q9FKUB|Q9FKUB_ARATH	AT5G44400	FAD-binding Berberine family	0.344731	0.037875
sp|O22160|TL15A_ARATH	AT2G44920	Tetratricopeptide repeat (TPR)-like superfamily	0.573855	0.04378
sp|Q9SE50|BGL18_ARATH	AT1G52400	beta glucosidase 18	0.707883	0.001096
sp|Q91257|RL363_ARATH	AT5G02450	Ribosomal protein L360 family	0.795808	0.029956
sp|Q95F53|RL351_ARATH	AT3G09500	Ribosomal 129 family	0.947206	0.036681
sp|O04922|GPX2_ARATH	AT2G31570	glutathione peroxidase 2	0.415367	0.037405
sp|Q8GW78|CLP41_ARATH	AT4G12060	Double Cip-N motif protein	0.817559	0.014463
sp|O81126|RZP22_ARATH	AT4G31580	serine/arginine-rich 22	0.660961	0.048852
sp|Q84TFO|AKRCA_ARATH	AT2G37790	NAD(P)-linked oxidoreductase superfamily	0.596762	0.02744
sp|Q96533|ADHX_ARATH	AT5G43940	GroES-like zinc-binding dehydrogenase family	0.715221	0.020443
tr|O65660|O65660_ARATH	AT4G39730	Lipase/lipooxygenase, PLAT/LH2 family	0.336735	0.022118
sp|Q9LZ41|RL354_ARATH	AT5G02610	Ribosomal L29 family	0.991777	0.027775
sp|Q9M7T0|PRX2F_ARATH	AT3G06050	peroxiedoxin IIF	0.605173	0.026183
sp|Q9ZUR7|ARGI_ARATH	AT2G37500	arginine biosynthesis protein Argi family	0.771923	0.005407
sp|Q9FEF8|MD368_ARATH	AT5G52470	fibrillarin 1	0.889091	0.0251
sp|Q9FLQ4|OD02A_ARATH	ATSG55070	Dihydrolipoamide succinyltransferase	0.533134	0.035064
sp❘Q94AH9|MD36A_ARATH	AT4G25630	fibrillarin 2	0.830792	0.001028
sp|P42731|PABP2_ARATH	AT4G34110	poly(A) binding protein 2	0.386375	0.021986
sp|Q9LNN2|LECT3_ARATH	AT1G53070	Legume lectin family	0.520459	0.011854
sp|Q9T029|RS254_ARATH	AT4G39200	Ribosomal protein S25 family	1.24299	0.030734
sp|O64644|SAP18_ARATH	AT2G45640	SIN3 associated polypeptide P18	0.602779	0.001148
sp|Q3E8E5|8GL39_ARATH	AT5G48375	thioglucoside glucosidase 3	1.21633	0.006499
tr|Q9LVRS|Q9LVRS_ARATH	AT5G66650	Protein of unknown function (DUF607)	1.02232	0.006532
tr|Q67XV5|Q67XV5_ARATH	AT4G24350	Phosphorylase superfamily	0.97947	0.002123
tr|Q951O|Q951O_ARATH	AT2G42760	unknown protein	0.76586	0.021606
tr|F41003|F41XX3_ARATH	AT3G49400	Transducin/WD40 repeat-like superfamily	0.624485	0.01772
sp|Q95L42|PIN1_ARATH	AT2G18040	peptidylprolyl cis/trans isomerase, NIMA-interacting 1	0.668943	0.022958
sp|Q9C912|R35A3_ARATH	AT1G74270	Ribosomal protein L35A family	0.372814	0.038949
sp|Q8VWG7|TDX_ARATH	AT3G17880	tetraticopeptide domain-containing thioredoxin	0.535586	0.035605
sp|Q8L3X9|KASM_ARATH	AT2G04540	Beta-ketoacyl synthase	0.336247	0.017819
sp|Q8GTYO|EF1A4_ARATH	AT1G07920	GTP-binding Elongation factor Tu family	0.922078	0
sp|P59223|R5131_ARATH	AT3G60770	Ribosomal protein 513/515	0.439925	0.024806
sp|P25269|TRBP2_ARATH	AT4G27070	tryptophan synthase beta-subunit 2	0.484889	0.034677
sp|O64518|MCAS_ARATH	AT1G79330	metacaspase 5	0.745919	0.031548
sp|Q9FZH0|R35A2_ARATH	AT1G41880	Ribosomal protein L354e family	0.738628	0.012981
sp|P33157|E13A_ARATH	AT3G57260	beta-1,3-glucanase 2	0.512453	0.045127
sp❘P19366|ATPB_ARATH	AT0G00480	ATP synthase subunit beta	-0.439651	1e-06
sp|O23255|SAHH1_ARATH	AT4G13940	S-adenosyl-L-homocysteine hydrolase	-0.437598	6.5e-05
sp|P53492|ACT7_ARATH	AT5G09810	actin 7	-0.359274	0.006826
sp|Q8RWV0|TKTC1_ARATH	AT3G60750	Transketolase	-0.530064	0
sp|Q9LK36|SAHH2_ARATH	AT3G23810	S-adenosyl-l-homocysteine (SAH) hydrolase 2	-0.339769	0.001794
sp|Q9FFR3|6PGD2_ARATH	AT5G41670	6-phosphogluconate dehydrogenase family	-0.37026	0.022376
sp|P10797|RBS2B_ARATH	AT5G38420	Ribulose bisphosphate carboxylase (small chain) family	-0.59323	1.1e-05
sp|Q0WN25|METE3_ARATH	AT5G20980	methionine synthase 3	-0.56854	6e-06
sp|P10795|RBS1A_ARATH	AT1G67090	ribulose bisphosphate carboxylase small chain 1A	-0.894536	0
sp|Q42560|AC01_ARATH	AT4G35830	aconitase 1	-0.385207	0.002124
sp|P10796|RBS1B_ARATH	AT5G38430	Ribulose bisphosphate carboxylase (small chain) family	-0.601391	9e-06
sp|P53495|ACT11_ARATH	AT3G12110	actin-11	-0.554379	2e-06
sp|Q9SH69|6PGD1_ARATH	AT1G64190	6-phosphogluconate dehydrogenase family	-0.441221	0.04934
sp|Q39161|NIR_ARATH	AT2G15620	nitrite reductase 1	-0.503771	0.039516
sp|Q94878|GCSP1_ARATH	AT4G33010	glycine decarboxylase P-protein 1	-0.957759	0
tr|F4JB05|F4JBOS_ARATH	AT3G12915	Ribosomal protein S5/Elongation factor G/III/V family	-0.62126	0.000205
sp|P25856|G3PAI_ARATH	AT3G26650	glyceraldehyde 3-phosphate dehydrogenase A subunit	-0.402079	0.018558
sp|Q9ZNZ7|GLTB1_ARATH	AT5G04140	glutamate synthase 1	-0.654765	7.3e-05
sp|P56757|ATPA_ARATH	AT0G00120	ATP synthase subunit alpha	-0.616297	0.0498
sp|F4IW47|TKTC2_ARATH	AT2G45290	Transketolase	-0.391384	0.006856
sp|P41376|F4A1_ARATH	AT3G13920	eukaryotic translation initiation factor 4A1	-0.654072	0.008373
sp|Q932N9|DAPAT_ARATH	AT4G33680	Pyridoxal phosphate (PLP)-dependent transferases superfamily	-0.433814	0.006125
sp|Q38799|ODPB1_ARATH	AT5G50850	Transketolase family	-0.444117	0.009178
tr|Q94K05|Q94K05_ARATH	AT3G03960	TCP-1/cpe60 chaperonin family	-0.397059	0.025513
sp|P41377|F4AZ_ARATH	AT1G54270	eif4a-2	-0.621193	0.013695
sp|O80988|GCSP2_ARATH	AT2G26080	glycine decarboxylase P-protein 2	-0.467922	0.01953
sp|Q9LYA9|CP41A_ARATH	AT3G63140	chloroplast stem-loop binding protein of 41 kDa	-0.381775	0.013262
sp|P27140|CAHC_ARATH	AT3G01500	carbonic anhydrase 1	-0.928081	0.002239
sp|P25855|GCSHI_ARATH	AT2G35370	glycine decarboxylase complex H	-0.443654	0.033535
sp|Q9C9WS|HPR1_ARATH	AT1G68010	hydroxypyruvate reductase	-0.456027	0.006325
sp|O43127|GLNAZ_ARATH	AT5G35630	glutamine synthetase 2	-0.515552	0.011342
sp|P04778|CB1C_ARATH	AT1G29930	chlorophyll A/B binding protein 1	-2.33176	0.004549
sp|Q9LIKO|PKP1_ARATH	AT3G22960	Pyruvate kinase family	-0.568452	0.024295
sp|P33154|PRI_ARATH	AT2G14610	pathogenesis-related gene 1	-0.454973	0.048922
tr|F412K4|F412K4_ARATH	AT3G10180	P-loop containing nucleoside triphosphate hydrolases superfamily	-0.43116	0.043187
sp|P13114|CHSY_ARATH	AT5G13930	Chalcone and stilbene synthase family	-0.995348	0.040357
sp|Q9SAA6|PPR34_ARATH	AT1G11710	Pentatricopeptide repeat (PPR) superfamily	-0.596058	0.021046
sp|O94A52|RH2_ARATH	AT3G19760	eukaryotic initiation factor 44-III	-1.0585	0.017953
tr|Q9FKE4|Q9FKE4_ARATH	AT5G45210	Disease resistance protein (TIR-NBS-LRR class) family	-0.558961	0.021407
sp|QBV287|CB18_ARATH	AT1G29910	chlorophyll A/B binding protein 3	-1.96564	0.008713

## Sheet: LEAF EARTH
Uniprot Accession no.	TAIR Accession	TAIR Annotation	L2FC LEAVES	p value
sp|Q96292|ACT2_ARATH	AT3G18780	actin 2	-0.358669	0.005564
sp|Q9LPWO|G3PA2_ARATH	AT1G12900	glyceraldehyde 3-phosphate dehydrogenase A subunit 2	-0.460667	0.014196
sp|Q96529|PURA_ARATH	AT3G57610	aderrylosuccinate synthase	-0.442969	0.015424
sp|P83291|NB5R2_ARATH	AT5G20080	FAD/NAD|P|-binding oxidoreductase	-0.391726	0.014232
sp|O80585|MTHR2_ARATH	AT2G44160	methylenetetrahydrofolate reductase 2	-0.736711	0.005124
sp|Q9SIW5|R52S1_ARATH	AT2G16360	Ribosomal protein S25 family	-1.53583	0.004665
sp|O23654|VATA_ARATH	AT1G78900	vacuolar ATP synthase subunit A	-0.315612	0.019307
sp|Q9LDA4|PER38_ARATH	AT4G08780	Peroxidase superfamily	-0.416747	0.04938
tr|Q9ZVA1|Q9ZVA1_ARATH	AT1G78820	D-mannose binding lectin protein with Apple-like binding dom	-1.00948	0.015544
sp|O82663|SDHA1_ARATH	AT5G66760	succinate dehydrogenase 1-1	-0.685262	0.000453
sp|Q8LG77|IDH6_ARATH	AT3G09810	isocitrate dehydrogenase VI	-0.435388	0.046574
sp|P42799|GSA1_ARATH	AT5G63570	glutamate-1-semialdehyde-2,1-aminomutase	-0.84662	0.00027
sp|Q42589|NLTP1_ARATH	AT2G38540	lipid transfer protein 1	-1.68479	0.000415
sp|Q9IJL3|PREP1_ARATH	AT3G19170	presequence protease 1	-0.377343	0.026823
tr|Q9ZUJ8|Q9ZUJ8_ARATH	AT2G15130	Plant basic secretory protein (BSP) family	-1.58496	0.02094
sp|Q9LX29|ACR4 ARATH	AT3G59420	crinkly4	-0.826972	0.00717
sp|Q9LNLO|PERS ARATH	AT1G34510	Peroxidase superfamily	-0.608738	0.00683
sp❘P19366|ATPB_ARATH	AT0G00480	ATP synthase subunit beta	-0.439651	1e-06
sp|O23255|SAHH1_ARATH	AT4G13940	S-adenosyl-L-homocysteine hydrolase	-0.437598	6.5e-05
sp|P53492|ACT7_ARATH	AT5G09810	actin 7	-0.359274	0.006826
sp|Q8RWV0|TKTC1_ARATH	AT3G60750	Transketolase	-0.530064	0
sp|Q9LK36|SAHH2_ARATH	AT3G23810	S-adenosyl-l-homocysteine (SAH) hydrolase 2	-0.339769	0.001794
sp|Q9FFR3|6PGD2_ARATH	AT5G41670	6-phosphogluconate dehydrogenase family	-0.37026	0.022376
sp|P10797|RBS2B_ARATH	AT5G38420	Ribulose bisphosphate carboxylase (small chain) family	-0.59323	1.1e-05
sp|Q0WN25|METE3_ARATH	AT5G20980	methionine synthase 3	-0.56854	6e-06
sp|P10795|RBS1A_ARATH	AT1G67090	ribulose bisphosphate carboxylase small chain 1A	-0.894536	0
sp|Q42560|AC01_ARATH	AT4G35830	aconitase 1	-0.385207	0.002124
sp|P10796|RBS1B_ARATH	AT5G38430	Ribulose bisphosphate carboxylase (small chain) family	-0.601391	9e-06
sp|P53495|ACT11_ARATH	AT3G12110	actin-11	-0.554379	2e-06
sp|Q9SH69|6PGD1_ARATH	AT1G64190	6-phosphogluconate dehydrogenase family	-0.441221	0.04934
sp|Q39161|NIR_ARATH	AT2G15620	nitrite reductase 1	-0.503771	0.039516
sp|Q94878|GCSP1_ARATH	AT4G33010	glycine decarboxylase P-protein 1	-0.957759	0
tr|F4JB05|F4JBOS_ARATH	AT3G12915	Ribosomal protein S5/Elongation factor G/III/V family	-0.62126	0.000205
sp|P25856|G3PAI_ARATH	AT3G26650	glyceraldehyde 3-phosphate dehydrogenase A subunit	-0.402079	0.018558
sp|Q9ZNZ7|GLTB1_ARATH	AT5G04140	glutamate synthase 1	-0.654765	7.3e-05
sp|P56757|ATPA_ARATH	AT0G00120	ATP synthase subunit alpha	-0.616297	0.0498
sp|F4IW47|TKTC2_ARATH	AT2G45290	Transketolase	-0.391384	0.006856
sp|P41376|F4A1_ARATH	AT3G13920	eukaryotic translation initiation factor 4A1	-0.654072	0.008373
sp|Q932N9|DAPAT_ARATH	AT4G33680	Pyridoxal phosphate (PLP)-dependent transferases superfamily	-0.433814	0.006125
sp|Q38799|ODPB1_ARATH	AT5G50850	Transketolase family	-0.444117	0.009178
tr|Q94K05|Q94K05_ARATH	AT3G03960	TCP-1/cpe60 chaperonin family	-0.397059	0.025513
sp|P41377|F4AZ_ARATH	AT1G54270	eif4a-2	-0.621193	0.013695
sp|O80988|GCSP2_ARATH	AT2G26080	glycine decarboxylase P-protein 2	-0.467922	0.01953
sp|Q9LYA9|CP41A_ARATH	AT3G63140	chloroplast stem-loop binding protein of 41 kDa	-0.381775	0.013262
sp|P27140|CAHC_ARATH	AT3G01500	carbonic anhydrase 1	-0.928081	0.002239
sp|P25855|GCSHI_ARATH	AT2G35370	glycine decarboxylase complex H	-0.443654	0.033535
sp|Q9C9WS|HPR1_ARATH	AT1G68010	hydroxypyruvate reductase	-0.456027	0.006325
sp|O43127|GLNAZ_ARATH	AT5G35630	glutamine synthetase 2	-0.515552	0.011342
sp|P04778|CB1C_ARATH	AT1G29930	chlorophyll A/B binding protein 1	-2.33176	0.004549
sp|Q9LIKO|PKP1_ARATH	AT3G22960	Pyruvate kinase family	-0.568452	0.024295
sp|P33154|PRI_ARATH	AT2G14610	pathogenesis-related gene 1	-0.454973	0.048922
tr|F412K4|F412K4_ARATH	AT3G10180	P-loop containing nucleoside triphosphate hydrolases superfamily	-0.43116	0.043187
sp|P13114|CHSY_ARATH	AT5G13930	Chalcone and stilbene synthase family	-0.995348	0.040357
sp|Q9SAA6|PPR34_ARATH	AT1G11710	Pentatricopeptide repeat (PPR) superfamily	-0.596058	0.021046
sp|O94A52|RH2_ARATH	AT3G19760	eukaryotic initiation factor 44-III	-1.0585	0.017953
tr|Q9FKE4|Q9FKE4_ARATH	AT5G45210	Disease resistance protein (TIR-NBS-LRR class) family	-0.558961	0.021407
sp|QBV287|CB18_ARATH	AT1G29910	chlorophyll A/B binding protein 3	-1.96564	0.008713

## Sheet: LEAF SPACE
Uniprot Accession no.	TAIR Accession	TAIR Annotation	L2FC LEAVES	p value
tr|Q9ZVS5|Q9ZVS5_ARATH	AT1G03230	Eukaryotic aspartyl protease family	0.673602	0.000879
sp|Q8LAH7|OPR1_ARATH	AT1G76680	12-oxophytodienoate reductase 1	0.632582	0.000113
tr|Q8L885|Q8L885_ARATH	AT5G04740	ACT domain-containing protein	0.434634	0.007869
sp|Q9FES8|RL223_ARATH	AT5G27770	Ribosomal L22e protein family	0.452004	0.007872
sp|Q9LV33|BGL44_ARATH	AT3G18080	B-S glucosidase 44	0.468087	0.004556
sp|Q9ZUC1|QORL_ARATH	AT1G23740	Oxydoreductase, zinc-binding dehydrogenase family	0.649325	0.031665
tr|Q93ZE7|Q93ZE7_ARATH	AT3G52500	Eukaryotic aspartyl protease family	0.709801	0.000339
sp|Q9SK27|ENL1_ARATH	AT2G25060	early nodulin-like protein 14	0.513494	0.007232
tr|Q9SZ51|Q9SZ51_ARATH	AT4G31840	early nodulin-like protein 15	0.547394	0.008159
sp|Q95GS4|CDSP_ARATH	AT1G75080	chloroplastic drought-induced stress protein of 32 kD	0.915821	0.001675
sp|Q9LW57|PAP6_ARATH	AT3G23400	Plastid-lipid associated protein PAP/fibrillin family	0.625527	0.013584
sp|Q6ICZ8|NACA3_ARATH	AT5G13850	nascent polypeptide-associated complex subunit alpha-like protein 3	0.261052	0.009883
tr|Q9LF98|Q9LF98_ARATH	AT3G52930	Aldolase superfamily	0.601236	0
sp❘Q9SYTO ANXD1_ARATH	AT1G35720	annexin 1	0.549599	5e-06
sp|P46422|GSTF2_ARATH	AT4G02520	glutathione S-transferase PHI 2	1.48731	0.000334
sp|09M9K1|PMG2 ARATH	AT3G08590	Phosphoglycerate mutase, 2,3-bisphosphoglycerate-independent ATSG59850.1 Ribosomal protein 58 family	0.430528	0.001277
sp P42798 R15AI ARATH	AT5G59850	Ribosomal protein 58 family	0.54692	3e-06
sp❘P49209 RL91 ARATH	AT1G33140	Ribosomal protein L6 family	0.827138	5.3e-05
sp|P42794|RL112_ARATH	AT2G42740	ribosomal protein large subunit 16A	0.324737	0.04734
tr|Q8H788|Q8H788_ARATH	AT1G78830	Curculin-like (mannose-binding) lectin family	1.00256	0.039383
tr|Q8L994|Q8L994_ARATH	AT3G18190	TCP-1/cpn60 chaperonin family	0.400951	0.009165
tr❘Q42105|Q42105_ARATH	AT1G07930	GTP binding Elongation factor Tu family	0.779991	0.009015
tr|O65581|065581_ARATH	AT4G26530	Aldolase superfamily	0.422351	0.041174
sp|Q38936|FK152_ARATH	AT5G48580	FK506- and rapamycin-binding protein 15 kD-2	0.485528	0.000931
sp|Q9LJR2|LECT2_ARATH	AT3G15356	Legume lectin family	2.52993	0.010416
sp|P16127|CHLI1_ARATH	AT4G18480	P-loop containing nucleoside triphosphate hydrolases superfamily	0.530862	0.001613
tr|Q9SAU2|Q9SAU2_ARATH	AT5G61410	D-ribulose-5-phosphate-3-epimerase	0.697508	0.001024
tr|0940G5|Q940G5_ARATH	AT4G25900	Galactose mutarotase-like superfamily	0.283102	0.011912
sp|048546|GPX6_ARATH	AT4G11600	glutathione peroxidase 6	0.454302	0.020202
sp|Q9SEU8|TRXM2_ARATH	AT4G03520	Thioredoxin superfamily	0.550743	0.02
tr|F4ICS9|F41C59_ARATH	AT1G12230	Aldolase superfamily	0.932624	0.024544
sp|Q9CA59|NRP1_ARATH	AT1G74560	NAP1-related protein 1	0.336512	0.048228
sp|Q95726|RP13_ARATH	AT3G04790	Ribose 5-phosphate isomerase, type A protein	2.75515	0.040697
sp|Q41931|ACCO2_ARATH	AT1G62380	ACC oxidase 2	0.553888	0.018606
sp|Q9FK25|OMTI_ARATH	AT5G54160	O-methyltransferase 1	0.762149	0.039712
tr|Q8LC48|Q8LC48_ARATH	AT1G20580	Small nuclear ribonucleoprotein family	0.752099	0.039266
sp|Q9SVG4|RETOL_ARATH	AT4G20830	FAD-binding Berberine family	0.429872	0.005314
sp|Q39099|XTH4_ARATH	AT2G06850	xyloglucan endotransglucosylase/hydrolase 4	1.00949	0.001032
tr|Q9FF98|Q9FF98_ARATH	AT5G23820	MD-2-related lipid recognition domain-containing protein	0.719347	0.001461
sp|Q94A97|UBC35_ARATH	AT1G78870	ubiquitin-conjugating enzyme 35	0.636353	0.039868
tr|Q9CA69|Q9CA69_ARATH	AT1G74450	Protein of unknown function (DUF793)	1.02289	0.006532
tr|F4J8VS|F418V5_ARATH	AT3G18770	Autophagy-related protein 13	1.36777	0.024737
tr|F4KHA2|F4KHAZ_ARATH	ATSG40170	receptor-like protein 54	0.894166	0.013652
sp|Q9SH75|PMA6_ARATH	AT2G07560	H(+)-ATPase 6	0.553075	0.013575
tr|F4JY15|F4JY15_ARATH	AT5G41740	Disease resistance protein (TIR-NBS-LRR class) family	1.42513	0.035065
tr|F4HR83|F4HR83_ARATH	AT1G33500	unknown protein	0.896894	0.018243
sp|004203|HSPR2_ARATH	AT2G40000	ortholog of sugar beet HS1 PRO-12	0.806839	0.023675
tr|F414A6|F414A6_ARATH	AT1G10300	Nucleolar GTP-binding protein	0.908222	0.045306
sp|Q9LMRS|FK126_ARATH	AT1G15670	Galactose oxidase/kelch repeat superfamily	0.330558	0.039358
sp|P50883|RL121_ARATH	AT2G37190	Ribosomal protein L11 family	0.684606	0.000592
sp|O64879|BGL15_ARATH	AT2G44450	beta glucosidase 15	0.636504	0.023416
tr|Q9SV91|095V91_ARATH	AT4G10300	RmIC-like cupins superfamily	1.01437	0.019418
tr|F4JBUO|F4JBUO_ARATH	AT3G60440	Phosphoglycerate mutase family	1.30975	0.040217
tr|F4IKB3|F4IKB3_ARATH	AT2G16230	O-Glycosyl hydrolases family 17 protein	0.215657	0.01509
sp|Q95R37|BG123_ARATH	AT3G09260	Glycosyl hydrolase superfamily	0.60233	0.026961
tr|O9510|9|O95109_ARATH	AT2G36460	Aldolase superfamily	0.606208	0.000117
sp❘PODH99|EF1A1_ARATH	AT5G60390	GTP-binding Elongation factor Tu family	0.447044	0.000155
tr|F4KS89|F4K589_ARATH	AT5G07030	Eukaryotic aspartyl protease family	0.634564	7.6e-05
sp|Q08682|RSSAI_ARATH	AT1G72370	40s ribosomal protein SA	0.384959	0.000731
sp|P23686|METK1_ARATH	AT1G02500	S-adenosylmethionine synthetase 1	0.465232	0.004192
sp|Q9SN86|MDHP_ARATH	AT3G47520	malate dehydrogenase	0.650811	0.001521
sp|Q9SMU8|PER34_ARATH	AT3G49120	peroxidase CB	0.549096	0.003377
sp|P17562|METK2_ARATH	AT4G01830	S-adenosylmethionine synthetase 2	0.446094	0.013266
sp|Q93VGS|RS81_ARATH	AT5G20290	Ribosomal protein 58e family	0.523943	0.000589
Sp❘P60040|RL72_ARATH	AT2G01250	Ribosomal protein L30/17 family	0.465781	0.010556
sp|Q9SJL8|METK3_ARATH	AT2G36880	methionine adenosyltransferase 3	0.352091	0.007486
sp|Q9ZVF3|ML328_ARATH	AT2G01520	MLP-like protein 328	0.445983	0.035124
sp|Q9LUT2|METKA_ARATH	AT3G17390	S-adenosylmethionine synthetase family	0.567005	0.006105
sp|O80852|GSTP9_ARATH	AT2G30860	glutathione 5-transferase PHI 9	0.400281	0.013537
tr|B9DFJ0|B9DFJ0_ARATH	AT3G51800	metallopeptidase M24 family	0.307343	0.011186
sp|P60039|RL73_ARATH	AT2G44120	Ribosomal protein L30/17 family	0.315414	0.038765
sp|004314|PYBP1_ARATH	AT3G16420	PYK10-binding protein 1	0.383022	0.048658
sp|Q9XFT3|PSBQ1_ARATH	AT4G21280	photosystem II subunit QA	0.813476	9.8e-05
sp|QBVYK6|RS43_ARATH	AT5GS8420	Ribosomal protein 54 (RPS4A) family	0.376624	0.017
tr|Q9SURD|Q9SURD_ARATH	AT4G23670	Polyketide cyclase/dehydrase and lipid transport superfamily	0.849104	0.021137
sp|P49204|RS42_ARATH	AT5G07090	Ribosomal protein 54 (RPS4A) family	0.384165	0.020345
sp|O49006|PME3_ARATH	AT3G14310	pectin methylesterase 3	0.452435	0.00444
sp|Q9MSK2|DLDH2_ARATH	AT3G17240	lipoamide dehydrogenase 2	0.527328	0.027275
tr|Q9ZVA4|Q9ZVA4_ARATH	AT1G78850	D-mannose binding lectin protein with Apple-like binding dom	0.729541	0.000582
tr|Q9LSQ5|Q9LSQ5_ARATH	AT5G54500	flavodoxin-like quinone reductase 1	0.36088	0.022352
sp|Q03251|RBG8_ARATH	AT4G39260	cold, circadian rhythm, and RNA binding 1	0.330113	0.007421
sp|P51414|RL261_ARATH	AT3G49910	Translation protein SH3-like family	0.301225	0.006415
sp|Q8W4H8|GDL19_ARATH	AT1G54010	GDSL-like Lipase/Acylhydrolase superfamily	0.900945	0.000382
sp|Q42403|TRXH3_ARATH	AT5G42980	thioredoxin 3	0.538247	0.033889
sp|Q957H1|PSADI_ARATH	AT4G02770	photosystem I subunit D-1	1.07427	6e-06
sp|Q38931|FK862_ARATH	AT3G25230	rotamase FKBP1	0.538433	0.010576
sp❘P34788|RS18_ARATH	AT1G34030	Ribosomal protein 513/518 family	0.72753	0.001957
sp|P24101|PER33_ARATH	AT3G49110	peroxidase CA	0.421215	0.00076
sp|Q9FWR4|DHARI_ARATH	AT1G19570	dehydroascorbate reductase	0.869663	0.032961
sp|Q42262|RS3A2_ARATH	AT4G34670	Ribosomal protein 53Ae	0.855409	8e-06
tr|Q95F81|Q95F81_ARATH	AT3G08030	Protein of unknown function, DUF642	0.596115	0.008734
sp|Q9CAVO|RS3A1_ARATH	AT3G04840	Ribosomal protein 534	0.871103	4e-06
sp|Q9S112|ATP7_ARATH	AT2G21870	copper ion binding: cobalt ion binding zinc ion binding	0.345687	0.008801
sp|Q9SA56|PSAD2_ARATH	AT1G03130	photosystem I subunit D-2	1.07427	6e-06
sp|P41127|RL131_ARATH	AT3G49010	breast basic conserved 1	1.42812	0.000996
sp|Q9FVQ1|NUCLI_ARATH	AT1G48920	nucleolin-like 1	0.489533	0.0048
sp|Q9SHO|RS141_ARATH	AT2G36160	Ribosomal protein 511 family.	0.337557	0.026693
sp|Q9SF40|RL4A_ARATH	AT3G09630	Ribosomal protein L4/L1 family	0.542768	0.005906
tr|Q8W4G8|Q8W4G8_ARATH	AT5G03690	Aldolase superfamily	0.673061	0.000476
sp|P49691|RL4B_ARATH	AT5G02870	Ribosomal protein L4/L1 family	0.49452	0.028904
sp|Q9CAX6|RS142_ARATH	AT3G11510	Ribosomal protein S11 family	0.31687	0.024411
sp|P59232|R27A8_ARATH	AT2G47110	ubiquitin 6	0.378071	0.041064
tr|Q0WMP6|Q0WMP6_ARATH	AT3G20390	endoribonuclease L-PSP family	0.433173	0.038563
tr|F4JT64|F4JT64_ARATH	AT4G19410	Pectinacetylesterase family	0.701618	0.00021
sp|Q95GA6|RS191_ARATH	AT3602080	Ribosomal protein S19e family.	0.596173	0.004307
sp|P42036|RS143_ARATH	AT3G52580	Ribosomal protein S11 family	0.292665	0.026805
sp❘O80934|Y2766_ARATH	AT2G37660	NAD(P)-binding Rossmann-fold superfamily	1.29079	0.04612
sp|Q9LX88|R15A4_ARATH	AT3G46040	ribosomal protein S15A D	0.377686	0.018858
sp|Q94080|RL183_ARATH	AT5G27850	Ribosomal protein L18e/L15 superfamily	0.406024	0.01719
sp|P42761|GSTFA_ARATH	AT2G30870	glutathione S-transferase PHI 10	0.32824	0.044821
sp|Q39242|TRXB2_ARATH	AT2G17420	NADPH-dependent thioredoxin reductase A	0.360208	0.040269
sp|P46283|S17P_ARATH	AT3G55800	sedoheptulose-bisphosphatase.	0.295242	0.001337
sp|Q9LZH9|RL7A2_ARATH	AT3G62870	Ribosomal protein L7Ae/L30e/512/Gadd45 family	0.667446	0
sp|P42791|RL182_ARATH	AT3G05590	ribosomal protein L18	0.463272	0.012969
tr|Q9ZUF6|Q9ZUF6_ARATH	AT2G05920	Subtilase family	0.376658	0.037869
sp|Q9SUT2|PER39_ARATH	AT4G11290	Peroxidase superfamily	0.923924	0.016393
tr|Q94F20|Q94F20_ARATH	AT5G25460	Protein of unknown function, DUF642	0.372562	0.039131
tr|Q6KFR8|Q6KFR8_ARATH	AT5G03240	polyubiquitin 3	0.602605	0.000347
sp|Q9LG3|ESM1_ARATH	AT3G14210	epithiospecifier modifier 1	0.675302	0.007141
sp|Q93V3|RL171_ARATH	AT1G27400	Ribosomal protein L22p/117e family	0.684647	0.008774
tr|F4HWJ6|F4HWJ6_ARATH	AT1G28290	arabinogalactan protein 31	0.483422	0.001463
sp|P49692|RL7A1_ARATH	AT2G47610	Ribosomal protein L7Ae/L30e/S12e/Gadd45 family	0.450603	0.00011
sp|Q9SMT7|4CLLA_ARATH	AT3G48990	AMP-dependent synthetase and ligase family	0.604101	0.031475
tr|Q8LDQ7|Q8LDQ7_ARATH	AT5G47210	Hyaluronan/mRNA-binding family	0.540508	0.007278
tr|Q54EZ7|Q94E27_ARATH	AT1G63000	nucleotide-rhamnose synthase/epimerase-reductase	0.400291	0.031841
sp|Q38900|CP19A_ARATH	AT2G16600	rotamase CYP3	0.404069	0.021269
sp|Q95831|PSAE1_ARATH	AT4G28750	Photosystem I reaction center subunit IV/Psal protein	0.944379	1.2e-05
sp|Q9LF30|RS192_ARATH	AT5G15520	Ribosomal protein S19e family	0.574157	0.008852
sp|Q3E7K8|UBQ12_ARATH	AT1G55060	ubiquitin 12	0.56758	0.001175
tr|Q9UM9|Q9UM9_ARATH	AT3G26460	Polyketide cyclase/dehydrase and lipid transport superfamily	0.278762	0.035113
sp|Q9FHQ6|UBQ9_ARATH	AT5G37640	ubiquitin 9	0.487726	0.007168
sp|Q8L003|RS73_ARATH	AT5G16130	Ribosomal protein 57e family	0.610067	0.000496
sp|Q39258|VATE1_ARATH	AT4G11150	vacuolar ATP synthase subunit E1	0.603298	0.007423
sp|P51413|RL172_ARATH	AT1G67430	Ribosomal protein L22p/L17e family	0.720236	0.010255
tr|Q8LCM9|Q8LCM9_ARATH	AT5G11420	Protein of unknown function, DUF642	1.25432	0.041943
tr|Q9ZVA5|Q9ZVA5_ARATH	AT1G78860	D-mannose binding lectin protein with Apple-like binding dom	0.685918	0.011272
tr|Q8W112|Q8W112_ARATH	AT5G20950	Glycosyl hydrlase family	0.513389	0.008746
sp|Q96518|PER16_ARATH	AT2G18980	Peroxidase superfamily	0.466711	0.036168
sp|Q95714|PSAEZ_ARATH	AT2G20260	photosystem I subunit E-2	0.963134	0.00027
sp|Q95R73|R5281_ARATH	AT5G03850	Nucleic acid-binding, OB-fold-like protein	1.06261	7.8e-05
sp|Q9SCX3|EF182_ARATH	AT5G19510	Translation elongation factor EF18/ribosomal protein S6 family	0.593207	0.00136
sp|Q9SK39|SBP3_ARATH	AT2G24940	membrane-associated progesterone binding protein 2	0.692605	0.000308
sp|Q95LA8|FAB1_ARATH	AT2G05990	NAD(P)-binding Rossmann-fold superfamily	0.315719	0.02054
sp|Q956Z5|BXL7_ARATH	AT1G78060	Glycosyl hydrolase family	0.506982	0.011324
tr|Q8LBA3|Q8LBA3_ARATH	AT4G35630	phosphoserine aminotransferase	0.430021	0.002269
tr|F4JHIO|F4IHJO_ARATH	AT4G02450	HSP20-like chaperones superfamily	0.465866	0.021521
sp|Q9LRX8|R1342_ARATH	AT3G24830	Ribosomal protein L13 family	0.666063	0.00342
tr|Q8LAE9|Q8LAE9_ARATH	AT5G45280	Pectinacetylesterase family	0.63781	0.011475
tr|Q42214|Q42214_ARATH	AT4G05050	ubiquitin 11	0.541958	0.005374
sp|Q959P1|R5121_ARATH	AT1G15930	Ribosomal protein L7Ae/130e/512e/Gadd45 family	0.424442	0.039138
sp|P17745|EFTU_ARATH	AT4G20360	RAB GTPase homolog E18	0.468828	0.000371
tr❘Q8L790|Q8L790_ARATH	AT1G76160	SKUS similar 5	0.610678	0.001614
sp|Q8GYB8|OPR2_ARATH	AT1G76690	12-oxophytodienoate reductase 2	0.513163	0.007391
sp|O65351|SUBL_ARATH	AT5G67360	Subtilase family	0.375287	0.007495
sp|Q38935|FK151_ARATH	AT3G25220	FK506-binding protein 15 KD-1	0.477159	0.044467
sp|P49690|RL23_ARATH	AT3G04400	Ribosomal protein L14p/L23e family	1.0539	2.6e-05
sp|QBLER3|XTH7_ARATH	AT4G37800	xyloglucan endotransglucosylase/hydrolase 7	0.783356	0.000248
sp|Q42342|CYBSA_ARATH	AT5GS3560	cytochrome 85 isoform E	0.474787	0.019525
sp|O04905|KCYS_ARATH	AT5G26667	P-loop containing nucleoside triphosphate hydrolases superfamily	0.470201	0.01166
sp|Q9ZT91|EFTM_ARATH	AT4G02930	GTP-binding Elongation factor Tu family	0.387982	0.033716
sp|Q5XF33|CHLI2_ARATH	AT5G45930	magnesium chelatase 12	0.580697	0.047426
sp|P52577|FRH_ARATH	AT1G75280	NmrA-like negative transcriptional regulator family	0.319069	0.028577
tr|Q9FZ47|Q9FZ47_ARATH	AT1G16880	uridylyltransferase-related	0.627839	0.043272
sp|Q9M352|RL362_ARATH	AT3G53740	Ribosomal protein L.36e family	0.812325	0.007611
sp|Q9FGY1|BXL1_ARATH	AT5G49360	beta-xylosidase 1	1.21721	0.007934
tr|Q8GUK4|Q8GUK4_ARATH	AT4G21650	Subtilase family	1.18623	0.007423
tr|Q9FKUB|Q9FKUB_ARATH	AT5G44400	FAD-binding Berberine family	0.344731	0.037875
sp|O22160|TL15A_ARATH	AT2G44920	Tetratricopeptide repeat (TPR)-like superfamily	0.573855	0.04378
sp|Q9SE50|BGL18_ARATH	AT1G52400	beta glucosidase 18	0.707883	0.001096
sp|Q91257|RL363_ARATH	AT5G02450	Ribosomal protein L360 family	0.795808	0.029956
sp|Q95F53|RL351_ARATH	AT3G09500	Ribosomal 129 family	0.947206	0.036681
sp|O04922|GPX2_ARATH	AT2G31570	glutathione peroxidase 2	0.415367	0.037405
sp|Q8GW78|CLP41_ARATH	AT4G12060	Double Cip-N motif protein	0.817559	0.014463
sp|O81126|RZP22_ARATH	AT4G31580	serine/arginine-rich 22	0.660961	0.048852
sp|Q84TFO|AKRCA_ARATH	AT2G37790	NAD(P)-linked oxidoreductase superfamily	0.596762	0.02744
sp|Q96533|ADHX_ARATH	AT5G43940	GroES-like zinc-binding dehydrogenase family	0.715221	0.020443
tr|O65660|O65660_ARATH	AT4G39730	Lipase/lipooxygenase, PLAT/LH2 family	0.336735	0.022118
sp|Q9LZ41|RL354_ARATH	AT5G02610	Ribosomal L29 family	0.991777	0.027775
sp|Q9M7T0|PRX2F_ARATH	AT3G06050	peroxiedoxin IIF	0.605173	0.026183
sp|Q9ZUR7|ARGI_ARATH	AT2G37500	arginine biosynthesis protein Argi family	0.771923	0.005407
sp|Q9FEF8|MD368_ARATH	AT5G52470	fibrillarin 1	0.889091	0.0251
sp|Q9FLQ4|OD02A_ARATH	ATSG55070	Dihydrolipoamide succinyltransferase	0.533134	0.035064
sp❘Q94AH9|MD36A_ARATH	AT4G25630	fibrillarin 2	0.830792	0.001028
sp|P42731|PABP2_ARATH	AT4G34110	poly(A) binding protein 2	0.386375	0.021986
sp|Q9LNN2|LECT3_ARATH	AT1G53070	Legume lectin family	0.520459	0.011854
sp|Q9T029|RS254_ARATH	AT4G39200	Ribosomal protein S25 family	1.24299	0.030734
sp|O64644|SAP18_ARATH	AT2G45640	SIN3 associated polypeptide P18	0.602779	0.001148
sp|Q3E8E5|8GL39_ARATH	AT5G48375	thioglucoside glucosidase 3	1.21633	0.006499
tr|Q9LVRS|Q9LVRS_ARATH	AT5G66650	Protein of unknown function (DUF607)	1.02232	0.006532
tr|Q67XV5|Q67XV5_ARATH	AT4G24350	Phosphorylase superfamily	0.97947	0.002123
tr|Q951O|Q951O_ARATH	AT2G42760	unknown protein	0.76586	0.021606
tr|F41003|F41XX3_ARATH	AT3G49400	Transducin/WD40 repeat-like superfamily	0.624485	0.01772
sp|Q95L42|PIN1_ARATH	AT2G18040	peptidylprolyl cis/trans isomerase, NIMA-interacting 1	0.668943	0.022958
sp|Q9C912|R35A3_ARATH	AT1G74270	Ribosomal protein L35A family	0.372814	0.038949
sp|Q8VWG7|TDX_ARATH	AT3G17880	tetraticopeptide domain-containing thioredoxin	0.535586	0.035605
sp|Q8L3X9|KASM_ARATH	AT2G04540	Beta-ketoacyl synthase	0.336247	0.017819
sp|Q8GTYO|EF1A4_ARATH	AT1G07920	GTP-binding Elongation factor Tu family	0.922078	0
sp|P59223|R5131_ARATH	AT3G60770	Ribosomal protein 513/515	0.439925	0.024806
sp|P25269|TRBP2_ARATH	AT4G27070	tryptophan synthase beta-subunit 2	0.484889	0.034677
sp|O64518|MCAS_ARATH	AT1G79330	metacaspase 5	0.745919	0.031548
sp|Q9FZH0|R35A2_ARATH	AT1G41880	Ribosomal protein L354e family	0.738628	0.012981
sp|P33157|E13A_ARATH	AT3G57260	beta-1,3-glucanase 2	0.512453	0.045127

## Sheet: ROOT DIFF
Uniprot Accession no.	TAIR Accession	TAIR Annotation	L2FC ROOT	p value
sp|Q96292|ACT2_ARATH	AT3G18780	actin 2	-0.509567	0.018658
sp|Q9LPWO|G3PA2_ARATH	AT1G12900	glyceraldehyde 3-phosphate dehydrogenase A subunit 2	-0.719642	0.004562
sp|Q96529|PURA_ARATH	AT3G57610	aderrylosuccinate synthase	-0.380484	0.020717
sp|P83291|NB5R2_ARATH	AT5G20080	FAD/NAD|P|-binding oxidoreductase	-0.431727	0
sp|O80585|MTHR2_ARATH	AT2G44160	methylenetetrahydrofolate reductase 2	-0.519737	1e-05
sp|Q9SIW5|R52S1_ARATH	AT2G16360	Ribosomal protein S25 family	-0.494658	0.003078
tr|Q9ZVS5|Q9ZVS5_ARATH	AT1G03230	Eukaryotic aspartyl protease family	-0.324959	0.032081
sp|Q8LAH7|OPR1_ARATH	AT1G76680	12-oxophytodienoate reductase 1	-0.530856	0.009421
tr|Q8L885|Q8L885_ARATH	AT5G04740	ACT domain-containing protein	-0.605883	0.004953
sp|Q9FES8|RL223_ARATH	AT5G27770	Ribosomal L22e protein family	-0.334112	0.025413
sp|Q9LV33|BGL44_ARATH	AT3G18080	B-S glucosidase 44	-0.429114	0.020136
sp|Q9ZUC1|QORL_ARATH	AT1G23740	Oxydoreductase, zinc-binding dehydrogenase family	-0.355679	0
tr|Q93ZE7|Q93ZE7_ARATH	AT3G52500	Eukaryotic aspartyl protease family	-0.445568	0
sp|Q9SK27|ENL1_ARATH	AT2G25060	early nodulin-like protein 14	-0.462968	7e-06
tr|Q9SZ51|Q9SZ51_ARATH	AT4G31840	early nodulin-like protein 15	-0.385663	0
sp|Q95GS4|CDSP_ARATH	AT1G75080	chloroplastic drought-induced stress protein of 32 kD	-0.387421	0.000503
sp|Q9LW57|PAP6_ARATH	AT3G23400	Plastid-lipid associated protein PAP/fibrillin family	-0.330335	0.001734
sp|Q9S2N1|VATB2_ARATH	AT4G38510	ATPase, V1 complex, subunit 8 protein	0.824022	0.005462
sp|Q9XEE2|ANXD2_ARATH	AT5G65020	annexin 2	0.443132	0.024432
sp|O23654|VATA_ARATH	AT1G78900	vacuolar ATP synthase subunit A	0.377851	0.019166
sp|Q43735|PER27_ARATH	AT3G01190	Peroxidase superfamily	0.271573	0.034169
sp|O23044|PER3_ARATH	AT1G05260	Peroxidase superfamily	0.478036	0.044096
sp|Q9LFG2|DAPF_ARATH	AT3G53580	diaminopimelate epimerase family	0.344517	0.026091
tr|Q9SZD6|Q9SZD6_ARATH	AT4G29060	elongation factor Ts family	0.312817	0.009183
sp|Q9FI56|CLPC1_ARATH	AT5G50920	CLPC homologue 1	0.870311	0.02672
sp|P49200|R52O1_ARATH	AT5G62300	Ribosomal protein S10p/S20e family	1.80996	0.020803
sp|Q3ECS3|BGL35_ARATH	AT1G51470	beta glucosidase 35	0.307369	0.029423
sp|Q9SLF7|RLA22_ARATH	AT2G27710	6OS acidic ribosomal protein family	0.768824	0.045652
sp|Q94ARB|LEUC_ARATH	AT4G13430	isopropyl malacte isomerase large subunit 1	0.70586	0.031157
sp|Q8GRX1|BGL34_ARATH	AT1G47600	beta glucosidase 34	0.477523	0.012343
sp|Q9FMO1|UGDH4_ARATH	AT5G39320	UDP-glucose 6-dehydrogenase family	0.289434	3e-06
sp|Q9SVMB|RBG2_ARATH	AT4G13850	glycine-rich RNA-binding protein 2	0.559433	0.000136
sp|Q9SE6O|MTHR1_ARATH	AT3G59970	methylenetetrahydrofolate reductase 1	0.559433	0.000136
sp|Q9Z5T4|GLNB_ARATH	AT4G01900	GLNB1 homolog	0.33001	0.030619
sp|O49299|PGMC1_ARATH	AT1G23190	Phosphoglucomutase/phosphomannomutase family	0.864264	0.005276
sp|Q9STY6|RS202_ARATH	AT3G47370	Ribosomal protein 510p/520e family	0.407116	0.004636
sp|Q9LXG1|RS91_ARATH	AT5G15200	Ribosomal protein 54	0.818176	2e-06
tr|Q9LVI9|Q9LVI9_ARATH	AT3G17810	pyrimidine 1	0.32802	0
sp|P31168|COR47_ARATH	AT1G20440	cold-regulated 47	0.414571	0.002618
tr|O49607|O49607_ARATH	AT4G34980	subtiisin-like serine protease 2	0.879824	0
sp|Q43725|CYSKM_ARATH	AT3G59760	O-acetylserine (thiol) lyase isoform C	0.970436	0.00381
sp|Q42521|DCE1_ARATH	AT5G17330	glutamate decarboxylase	0.360791	0.003242
sp|P25864|RK9_ARATH	AT3G44890	ribosomal protein L9	1.01672	1e-06
sp|Q42553|IDI2_ARATH	AT3G02780	isopentemyl pyrophosphate dimethylallyl pyrophosphate isomerase 2	0.800149	4.4e-05
tr|Q501F7|Q501F7_ARATH	AT1G21440	Phosphoenolpyruwaite carboxylase family	2.41949	4.7e-05
sp|Q9M0Y8|NSF_ARATH	AT4G04910	AAA type ATPase family	0.349472	0.010855
sp|P4B006|EF1D1_ARATH	AT1G30230	Glutathione 5- transferase; Translation elongation factor EF18	0.607678	0.028659
tr|Q93V74|Q93V7A_ARATH	AT4G34180	Cyclase family	0.319632	0.006148
sp|P45724|PAL2_ARATH	AT3G53260	phenylalanine ammonise-lyase 2	0.468102	0
sp|Q8RWN9|ODP22_ARATH	AT3G13930	Dihydrolipoamide acetyltransferase, long form protein	0.6027	0
sp|Q9C9D0|SOT16_ARATH	AT1G74100	sulfortransferase 15	1.86092	0.006606
sp|Q94AZ4|CML13_ARATH	AT1G12310	Calcium-binding EF-hand family	0.73047	7e-06
sp|O82399|MDHG2_ARATH	AT2G22780	peroxysomal NAD-malate dehydrogenase 1	1.50729	0.02803
sp|Q9FKW6|FNRL1_ARATH	AT5G66190	ferredoxin-NAPD (+)-oxydoriductase 1	0.283808	0.000152
sp|Q8VZ19|RL302_ARATH	AT1G77940	Ribosomal protein L7Ae/L30e/S12e/Gadd45 family	0.357743	0.011569
sp|P59230|R10A2_ARATH	AT2G27530	Ribosomal protein L1p/L10e family	0.340794	0.021229
tr|A8MRX2|ABMRX2_ARATH	AT5G18380	Ribosomal protein 55 domain 2-like superfamily	0.434722	0.030008
sp|Q9C8F7|RL301_ARATH	AT1G36240	Ribosomal protein L7Ae/L30e/S12e/Gadd45 family	0.451751	0
sp|Q9T0I8|MTN1_ARATH	AT4G38800	methylthioadenosine nucleosidase 1	0.785243	0
sp|Q9S7L9|CX6B1_ARATH	AT1G22450	Cytochrome C oxydase 68	0.471988	0.018129
sp|Q9C5R8|BAS1B_ARATH	AT5G06290	2-cysteine peroxiredoxin B	0.471395	0.016755
tr|Q0WPU8|QOWPUB_ARATH	AT2G17630	Pyridoxal phosphate (PLP)-dependent tranferases superfamily	0.399487	0.000886
tr|F4JTK8|F4JTK8_ARATH	AT4G38220	Peptidase M20/M25/M40 family	0.504713	0.028244
sp|Q9FFED|RRAA2_ARATH	AT5G16450	Ribonuclease E inhibitor RraA/RNase_E_inh/diMeMenaQ_MeTrfase	0.768528	1.9e-05
sp|Q9SEU5|TRXM4_ARATH	AT3G15360	thyoredoxin M-type 4	0.576351	0.038645
sp|Q9LZ06|GSTL3_ARATH	AT5G02790	Glutathyone 5-transferase family	0.75945	4.5e-05
sp|Q9ZUB3|SPD1_ARATH	AT1G23820	spermidine synthase 1	0.438309	0.000756
tr|Q9SZM2|Q9SZM2_ARATH	AT4G38220	Peptidase M20/M25/M40 family	0.962026	0.000296
sp|Q8L7R2|KHSE_ARATH	AT2G17265	homoserine kinase	0.884726	0
sp|Q6ICZ8|NACA3_ARATH	AT5G13850	nascent polypeptide-associated complex subunit alpha-like protein 3	0.27385	0.001622
sp|P14671|TRPB1_ARATH	AT5G54810	tryptophan synthase beta-subunit 1	0.74517	0.003328
sp|Q9ZUT9|RSS1_ARATH	AT2G37270	ribosomal protein 58	0.373711	0.000452
sp|O50061|RK4_ARATH	AT1G07320	ribosomal protein L4	1.62175	0.027733
sp|Q9FI62|GLPQ1_ARATH	AT5G55480	Shv3-like 1	0.457307	3.3e-05
sp|Q95181|FLA7_ARATH	AT2G04780	FASCICUN-like arabinogalactan 7	1.0551	0.000153
sp|O49506|GLO5_ARATH	AT4G18360	Aldolase-type TIM barrel family	0.475415	0.023065
sp|Q9S120|EF1D2_ARATH	AT2G18110	Translation elongation factor EF18/ribosomal protein 56 family	0.320255	0.000577
sp|P93031|GMD2_ARATH	AT3G51160	NAD(P)-binding Rossman-fold superfamily	0.57913	0.039404
sp|Q9MBR9|RRA1_ARATH	AT3G02770	Ribonuclease E inhibitor RraA/RNase_E_inh/diMeMenaQ_MeTrfase	2.04256	0.000671
sp|O24616|P5A7B_ARATH	AT5G66140	proteasome alpha subunit D2	0.640961	0.003248
tr|Q9SRT4|Q9SRT4_ARATH	AT3G07320	O-Glycosyl hydrolases family 17 protein	0.37585	0.000794
tr|F4IZE4|F4IZE4_ARATH	AT3G56310	Meliblase family	0.373986	0.048503
tr|F4JWF6|F4JWF6_ARATH	AT5G11200	DEAD/DEAH box RNA helicase family	0.273937	0.011613
sp|Q8LD27|PSB6_ARATH	AT4G31300	N-terminal nucleophile aminohydrolases(Ntn hydrolases) superfamily	0.651189	0.000948
sp|Q96262|PCAP1_ARATH	AT4G20260	plasma-membrane associated cation-binding protein 1	0.735899	0.008688
sp|Q8H166|ALEU_ARATH	AT5G60360	aleurain-like protease	0.714085	0.000106
tr|Q94K85|Q94K85_ARATH	AT4G01610	Cysteine proteinases superfamily	0.360014	0.040363
tr|F4JC86|F4JC86_ARATH	AT3G13235	ubiquitin family	0.46959	0.000394
sp|Q9FDZ9|RL212_ARATH	AT1G57660	Translation protein SH3-ike family	0.849778	9.1e-05
sp|Q9C9K3|PFPA2_ARATH	AT1G76550	Phosphofructokinase family	0.598402	0.019081
tr|F4JPD8|F4JPD8_ARATH	AT4G23895	Pleckstrin homology (PH) domain-containing protein	0.67581	0.021963
sp|P2O115|CISY4_ARATH	AT2G44350	Citrate synthase family	0.668808	0.005818
sp|Q96299|14339_ARATH	AT2G42590	general regulatory factor 9	0.332394	0.005297
tr|O81493|O81493_ARATH	AT5G26260	TRAF-like family	0.342195	0.000835
sp|O22870|FK163_ARATH	AT2G43560	FKBP-like peptidyl-prolyl cis-trans isomerase family	0.495602	0.006675
sp|Q9LZX4|FLA10_ARATH	AT3G60900	FASCICLIN-like arabinogalactan-protein 10	0.602472	1.1e-05
sp|Q8LAD2|SUCA2_ARATH	AT5G23250	Succinyl-CoA ligase, alpha subunit	1.10771	0.018377
sp|Q56Z12|PATL2_ARATH	AT1G22530	PATELLIN 2	0.429978	0.001208
sp|Q43866|INV1_ARATH	AT3G13790	Glycosyl hydrolases family 32 protein	0.361897	0.003534
sp|O81235|SODM1_ARATH	AT3G10920	manganese superoxide dismutase 1	0.389688	7.6e-05
sp|Q9LMC9|GLT2_ARATH	AT1G18980	RmIC-like cupins superfamily	0.772335	1e-06
tr|O22581|O22581_ARATH	AT4G10750	Phosphoenolpyruvate carboxylase family	0.587834	0.006062
tr|Q8LED1|Q8LEO1_ARATH	AT3G16850	Pectin lyase-like superfamily	0.400902	4.4e-05
tr|O80889|O80889_ARATH	AT2G32520	alpha/beta-Hydrolases superfamily	0.287518	1.7e-05
sp|P43333|RU2A_ARATH	AT1G09760	U2 small nuclear ribonucleoprotein A	0.363769	0.033882
sp|Q84L3D|RD23D_ARATH	AT5G38470	Rad23 UV excision repair protein family	0.420589	0.001052
tr|O82597|O82597_ARATH	AT4G01480	pyrophosphorylase 5	0.325607	0.000141
tr|Q8LE79|Q8LE79_ARATH	AT3G60450	Phosphoglycerate mutase family	0.535678	0.000104
sp|Q95U13|FLA2_ARATH	AT4G12730	FASCICLIN-like arabinogalactan 2	0.391131	0.000536
tr|F4IAX1|F4IAX1_ARATH	AT1G31710	Copper amine oxidase family	1.01065	0.014285
sp|Q9FLP6|SUMO2_ARATH	AT5G55160	small ubiquitin-like modifier 2	0.43178	0.000379
tr|Q94BR8|Q94BR8_ARATH	AT3G17940	Galactose mutarotase-like superfamily	0.289099	0.023252
sp|Q95I75|EFGC_ARATH	AT1G62750	Translation elongation factor EFG/EF2 protein	0.301892	0.005039
tr|Q94K56|Q94K56_ARATH	AT5G17710	Co-chaperone GrpE family	0.594821	0.044251
sp|O22773|TL16_ARATH	AT4G02530	chloroplast thylakoid lumen protein	0.497656	0.024993
sp|Q42351|RL341_ARATH	AT1G26880	Ribosomal protein L34e superfamily	0.549365	0.035566
sp|Q9L5VO|GLYR1_ARATH	AT3G25530	glyoxylate reductase 1	1.18656	0.004012
sp|Q9C9Z8|VATE2_ARATH	AT3G08560	vacuolar H+-ATPase subunit E isoform 2	0.426834	0.004937
sp|Q96330|FLS1_ARATH	AT5G08640	flavonol synthase I	0.869573	0.002386
tr|Q8VZG2|Q8VZG2_ARATH	AT3G50930	cytochrome BC1 synthesis	0.913735	0.00012
tr|Q9LX13|Q9LX13_ARATH	AT5G10160	Thioesterase superfamily	0.705318	0.005476
sp|Q9LDA4|PER38_ARATH	AT4G08780	Peroxidase superfamily	0.321846	0.002118
tr|Q9ZVA1|Q9ZVA1_ARATH	AT1G78820	D-mannose binding lectin protein with Apple-like binding dom	1.01636	0.009989
sp|O82663|SDHA1_ARATH	AT5G66760	succinate dehydrogenase 1-1	0.355857	0.019997
sp|Q8LG77|IDH6_ARATH	AT3G09810	isocitrate dehydrogenase VI	0.605224	0.002356
sp|P42799|GSA1_ARATH	AT5G63570	glutamate-1-semialdehyde-2,1-aminomutase	0.573289	0.002497
sp|Q42589|NLTP1_ARATH	AT2G38540	lipid transfer protein 1	0.974862	0.001215
sp|Q9IJL3|PREP1_ARATH	AT3G19170	presequence protease 1	0.415088	3e-06
tr|Q9ZUJ8|Q9ZUJ8_ARATH	AT2G15130	Plant basic secretory protein (BSP) family	0.313115	0
sp|Q9LX29|ACR4 ARATH	AT3G59420	crinkly4	0.39709	0.000426
sp|Q9LNLO|PERS ARATH	AT1G34510	Peroxidase superfamily	0.535684	0.002819
tr|Q9LF98|Q9LF98_ARATH	AT3G52930	Aldolase superfamily	1.1385	0
sp❘Q9SYTO ANXD1_ARATH	AT1G35720	annexin 1	0.873002	0
sp|P46422|GSTF2_ARATH	AT4G02520	glutathione S-transferase PHI 2	0.913824	0
sp|09M9K1|PMG2 ARATH	AT3G08590	Phosphoglycerate mutase, 2,3-bisphosphoglycerate-independent ATSG59850.1 Ribosomal protein 58 family	0.91839	0.013723
sp P42798 R15AI ARATH	AT5G59850	Ribosomal protein 58 family	0.43703	0
sp❘P49209 RL91 ARATH	AT1G33140	Ribosomal protein L6 family	0.501217	0
sp|P42794|RL112_ARATH	AT2G42740	ribosomal protein large subunit 16A	0.28303	0.041342
tr|Q8H788|Q8H788_ARATH	AT1G78830	Curculin-like (mannose-binding) lectin family	0.438476	0.017033
tr|Q8L994|Q8L994_ARATH	AT3G18190	TCP-1/cpn60 chaperonin family	0.313448	0.007062
tr❘Q42105|Q42105_ARATH	AT1G07930	GTP binding Elongation factor Tu family	1.15911	0.01024
tr|O65581|065581_ARATH	AT4G26530	Aldolase superfamily	0.487973	0
sp|Q38936|FK152_ARATH	AT5G48580	FK506- and rapamycin-binding protein 15 kD-2	0.387602	0.039386
sp|Q9LJR2|LECT2_ARATH	AT3G15356	Legume lectin family	0.473027	0.019427
sp|P16127|CHLI1_ARATH	AT4G18480	P-loop containing nucleoside triphosphate hydrolases superfamily	0.704492	0.000753
tr|Q9SAU2|Q9SAU2_ARATH	AT5G61410	D-ribulose-5-phosphate-3-epimerase	0.32217	0.001405
tr|0940G5|Q940G5_ARATH	AT4G25900	Galactose mutarotase-like superfamily	0.301775	0.009162
sp|048546|GPX6_ARATH	AT4G11600	glutathione peroxidase 6	0.98788	1e-06
sp|Q9SEU8|TRXM2_ARATH	AT4G03520	Thioredoxin superfamily	0.416615	1.2e-05
tr|F4ICS9|F41C59_ARATH	AT1G12230	Aldolase superfamily	0.482969	0.00624
sp|Q9CA59|NRP1_ARATH	AT1G74560	NAP1-related protein 1	0.570618	0.021579
sp|Q95726|RP13_ARATH	AT3G04790	Ribose 5-phosphate isomerase, type A protein	0.644766	0.000151
sp|Q41931|ACCO2_ARATH	AT1G62380	ACC oxidase 2	0.570971	5.6e-05
sp|Q9FK25|OMTI_ARATH	AT5G54160	O-methyltransferase 1	0.332302	0.00525
tr|Q8LC48|Q8LC48_ARATH	AT1G20580	Small nuclear ribonucleoprotein family	1.05939	0.000204
sp|Q9SVG4|RETOL_ARATH	AT4G20830	FAD-binding Berberine family	0.424589	0.000206
sp|Q39099|XTH4_ARATH	AT2G06850	xyloglucan endotransglucosylase/hydrolase 4	1.10641	0.011175
tr|Q9FF98|Q9FF98_ARATH	AT5G23820	MD-2-related lipid recognition domain-containing protein	0.429978	0.001208
sp|Q94A97|UBC35_ARATH	AT1G78870	ubiquitin-conjugating enzyme 35	0.289616	0.024169
tr|Q9CA69|Q9CA69_ARATH	AT1G74450	Protein of unknown function (DUF793)	0.293617	0.029464
tr|F4J8VS|F418V5_ARATH	AT3G18770	Autophagy-related protein 13	0.507157	0.008963
tr|F4KHA2|F4KHAZ_ARATH	ATSG40170	receptor-like protein 54	0.411421	0.002488
sp|Q9SH75|PMA6_ARATH	AT2G07560	H(+)-ATPase 6	0.3068	0
tr|F4JY15|F4JY15_ARATH	AT5G41740	Disease resistance protein (TIR-NBS-LRR class) family	0.580379	0.000573
tr|F4HR83|F4HR83_ARATH	AT1G33500	unknown protein	1.00236	0.032372
sp|004203|HSPR2_ARATH	AT2G40000	ortholog of sugar beet HS1 PRO-12	2.34592	0.020225
tr|F414A6|F414A6_ARATH	AT1G10300	Nucleolar GTP-binding protein	0.419297	0.005527
sp|Q9LMRS|FK126_ARATH	AT1G15670	Galactose oxidase/kelch repeat superfamily	0.393166	0.006627
sp|P50883|RL121_ARATH	AT2G37190	Ribosomal protein L11 family	0.561001	0.000286
sp|O64879|BGL15_ARATH	AT2G44450	beta glucosidase 15	0.602177	0.040578
tr|Q9SV91|095V91_ARATH	AT4G10300	RmIC-like cupins superfamily	1.05694	0.001141
tr|F4JBUO|F4JBUO_ARATH	AT3G60440	Phosphoglycerate mutase family	0.315595	1e-06
sp|Q95W09|R5101_ARATH	AT4G25740	RNA-binding Plectin/S10 domain-containing protein	0.517465	0.002864
sp|004450|TCPE_ARATH	AT1G24510	TCP-1/cpn60 chaperonin	0.303889	0.018188
sp|Q9XFH8|TROXF1_ARATH	AT3G02730	thioredoxin F-type 1	0.377954	0.000204
sp|P49206|RS261_ARATH	AT2G40590	Ribosomal protein 526e family	1.39382	0.000617
sp|Q9LX12|IN03_ARATH	AT5G10170	myo-inositol-1-phosphate synthase 3	0.58207	0.000123
sp|Q96252|ATP4_ARATH	AT5G47030	ATPase, F1 complex, delta/epsilon subunit	0.675352	0
tr|Q8H0X9|Q8H0X9_ARATH	AT3G23570	lpha/beta-Hydrolases superfamily	0.482825	0.017537
tr|Q9SUQ4|Q9SUQ4_ARATH	AT4G23730	Galactose mutarotase-like superfamily	0.388365	0.007332
tr|Q8H7A6|Q8H7A6_ARATH	AT1G54410	dehydrin family	0.34667	0.025052
sp|P46248|AATS_ARATH	AT4G31990	aspartate aminotransferase 5	0.470529	0.007008
sp|Q95X16|CLPP3_ARATH	AT1G66670	CLP protease proteolytic subunit 3	0.433296	1.8e-05
tr|Q9M360|Q9M360_ARATH	AT3G61780	embryo defective 1703	1.37553	0.009903
sp|Q9LUV2|POP3_ARATH	AT3G17210	heat stable protein 1	0.438571	0.004284
sp|P92959|RK24 _ARATH	AT5G54600	Translation protein SH3-like family	0.288878	0.000327
sp|P35131|UBCB_ARATH	AT5G41700	ubiquitin conjugating enzyme 8	0.747105	0.000194
tr|Q949W8|Q949W8_ARATH	AT5G49650	xylulose kinase-2	0.293586	0.040617
sp|O82221|RUXG_ARATH	AT2G23930	probable small nuclear ribonucleoprotein G	1.42001	0.012042
sp|Q94CD8|E134_ARATH	AT3G13560	O-Glycosyl hydrolases family 17 protein	0.353991	0.008685
tr|B9DHX7|B9DHX7_ARATH	AT3G52370	FASCICLIN-like arabinogalactan protein 15 precursor	0.29025	0.00511
tr|Q8L8T0|Q8L8T0_ARATH	AT5G62350	Plant invertase/pectin methylesterase inhibitor superfamily	0.805578	0.00599
sp|Q9ZR03|UCRIA _ARATH	AT4G03280	photosynthetic electron transfer C	0.443214	0.001692
tr|O948Y3|O94813_ARATH	AT5G14030	translocon-associated protein beta (TRAPB) family	0.732887	0.026998
sp|Q9A556|CP208_ARATH	AT5G13120	cyclophilin 20-2	0.350016	0.049986
sp|Q56WK6|PATLI_ARATH	AT1G72150	PATELLIN 1	0.713321	0.013637
sp|Q42533|BCCP1_ARATH	AT5G16390	chloroplastic acetylcoenzyme A carboxylase 1	1.34148	0.016813
tr|Q93234|Q93234_ARATH	AT2G24280	alpha/beta-Hydrolases superfamily	1.03707	0.033968
tr|Q8GW53|O8GW53_ARATH	AT4G24340	Phosphorylase superfamily	0.654175	0.019158
sp|Q948K6|RABG1_ARATH	AT5G39620	RAB GTPase homolog G1	1.0939	0.03632
sp|Q9AV97|KDSA1_ARATH	AT1G79500	Aldolase-type TIM barrel family	0.973386	0.009204
sp|Q9LXA8|BXL6_ARATH	AT5G10560	Glycosyl hydrolase family	0.365395	0.001797
sp|P43295|RD19A_ARATH	AT4G39090	Papain family cysteine protease	0.611071	0.039267
sp|Q9C8E3|TPS26_ARATH	AT1G66020	Terpenoid cyclases/Protein prenyltransferases superfamily	0.329893	0.005182
sp|Q85807|PP183_ARATH	AT2G34370	Pentatricopeptide repeat (PPR) superfamily	0.333241	0.028065
tr|Q9SNB6|09SNB6_ARATH	AT3G46620	zinc finger (C3HC4-type RING finger] family	0.762137	0.009359
tr|QBLAJ4|QBLAJ4_ARATH	AT5G57950	265 proteasome regulatory subunit, putative	1.21895	0.014279
sp|Q9SIVO|SURI_ARATH	AT2G20610	Tyrosine transaminase family	0.48389	0.000786
sp|Q9LFR3|GASAE_ARATH	AT5G14920	Gibberellin-regulated family	0.339143	0.025092
sp|Q94AW8|DNA13_ARATH	AT3G44110	ONAJ homolog 3	0.5621	0.033633
tr|QBLE12|QBLE12_ARATH	AT5G58070	temperature-induced lipocalin	0.460933	0.01945
sp|QBL831|NUDT3_ARATH	AT1G79690	nudix hydrolase homolog 3	0.408896	0.006376
sp|Q8LFH7|RL371_ARATH	AT1G15250	Zinc-binding ribosomal protein family	0.614908	0.03969
sp|O49629|PAP2_ARATH	AT4G22240	Plastid-lipid associated protein PAP/fibrillin family	0.691487	0.023992
tr|Q95X53|Q95X53_ARATH	AT1G50380	Prolyl oligopeptidase family	0.96477	6.6e-05
sp_QBL7K9|MAO2_ARATH	AT4G00570	NAD-dependent malic enzyme 2	0.50588	0.015864
tr|F412M6|F412M6_ARATH	AT1G09890	Rhamnogalacturonate lyase family	0.335551	0
sp❘Q96329|ACOX4_ARATH	AT3G51840	acyl-CoA oxidase 4	0.638385	0.010262
sp|Q95X68|RK18_ARATH	AT1G48350	Ribosomal L18p/LSe family	0.450813	0.00462
sp|Q9FGH9|E7081_ARATH	AT5G58430	exocyst subunit exo70 family 81	0.432615	0.001008
tr|F4JHV8|F4JHV8_ARATH	AT4G02840	Small nuclear ribonucleoprotein family	0.568163	0.027595
tr|Q8GZ20|Q8GZ20_ARATH	AT5G67310	cytochrome P450, family 81, subfamily G, polypeptide 1	0.752389	0.007033
sp|Q9ZQ97|U73C4_ARATH	AT2G36770	UDP-Glycosyltransferase superfamily	0.825532	0.004302
sp|Q9MAJ7|BGALS_ARATH	AT1G45130	beta-galactosidase 5	0.503054	0.001263
tr|O65538|O65538_ARATH	AT4G32605	Mitochondrial glycoprotein family	0.417986	0.020324
tr|Q95587|Q95587_ARATH	AT1G80240	Protein of unknown function, DUF642	0.638889	0.004991
tr|O65655|O65655_ARATH	AT4G39680	SAP domain-containing protein.	0.528921	0
tr|Q8RWPO|Q8RWPO_ARATH	AT3G20790	NAD(P)-binding Rossmann-fold superfamily	0.552973	0.000652
tr|O64595|O64595_ARATH	AT1G70410	beta carbonic anhydrase 4	0.334789	0.005373
sp|080477|MES3_ARATH	AT2G23610	methyl esterase 3	0.437617	0.031918
sp|Q9XFS7|NLTPS_ARATH	AT3GS1600	lipid transfer protein 5	0.498697	0.002349
tr|Q8L719|TH048_ARATH	AT5G02530	RNA-binding (RRM/RBD/RNP motifs) family	0.367844	0.026422
sp|Q43387|PER71_ARATH	AT5G64120	Peroxidase superfamily	0.65505	0.002834
tr|Q9SNE4|Q9SNE4_ARATH	AT3G50230	Leucine-rich repeat protein kinase family	1.92888	0.024387
sp|Q9FMU6|MPCP3_ARATH	AT5G14040	phosphate transporter 3:1	1.9453	0.034052
tr|Q8LPS4|Q8LPS4_ARATH	AT3G06670	binding	0.557849	0.026663
sp|Q9FZD4|PPRS9_ARATH	AT1G26500	Pentatricopeptide repeat (PPR) superfamily	1.0523	0.038615
sp|Q8GVE8|CAPP4_ARATH	AT1G68750	phosphoenolpyruvate carboxylase 4	0.992583	0.001436
tr|Q9M216|Q9M216_ARATH	AT3G583001	Arabidopsis phospholipase-like protein (PEARLI 4) family	1.8481	0.003936
tr|Q0WM57|Q0WM57_ARATH	AT5G08670	ATP synthase alpha/beta family	0.92514	0
sp|Q9CA17|1F4A3_ARATH	AT1G72730	DEA(D/H)-box RNA helicase family	0.684324	0.037433
tr|O23722|O23722_ARATH	AT2G38700	mevalonate diphosphate decarboxylase 1	1.66673	0.04458
sp|Q8LC68|NRP2_ARATH	AT1G18800	NAP1-related protein 2	0.680151	0.013429
tr|Q93V56|Q93V56_ARATH	AT1G010501	pyrophosphorylase 1	0.566083	0.016493
sp|Q95R55|RAA58_ARATH	AT3G07410	RAB GTPase homolog A58	0.441489	0.000361
tr|F4IKB3|F4IKB3_ARATH	AT2G16230	O-Glycosyl hydrolases family 17 protein	0.573653	0.02184
sp|Q9SRZ4|PRX2C_ARATH	AT1G65970	thioredoxin-dependent peroxidase 2	0.575231	0.017891
tr|F4KGD5|F4KGD5_ARATH	AT5G58830	Subtilisin-like serine endopeptidase family	0.273404	4e-06
sp|Q950|H2AV2_ARATH	AT2G38810	histone H2A 8	0.60473	0.020016
tr|Q9SUN5|Q9SUN5_ARATH	AT4G20440	small nuclear ribonucleoprotein associated protein B	0.571111	0.003198
tr|Q9LVM3|Q9LVM3_ARATH	AT5G58250	unknown protein	0.707064	0.012023
sp|Q9STL4|CEP2_ARATH	AT3G48340	Cysteine proteinases superfamily	0.761032	0.042559
sp|Q84LG4|COPZ2_ARATH	AT3G09800	SNARE-like superfamily	0.412383	0.013465
sp|Q9LZR8|Y5370_ARATH	AT5G03700	D-mannose binding lectin protein with Apple-like binding dom	1.53039	0.03716
sp|Q95RVS|METE2_ARATH	AT3G03780	methionine synthase 2	-0.568734	0.010524
sp|P93047|HMGB3_ARATH	AT1G20696	high mobility group 83	-0.417494	0.001011
sp|O82662|SUC8_ARATH	AT2G20420	ATP citrate lyase (ACL) family	-0.354569	0.02392
sp|Q9FFS8|RS102_ARATH	AT5G41520	RNA binding Plectin/510 domain-containing protein	-0.340824	0.004855
sp|Q9FY64|RS154_ARATH	AT5G09510	Ribosomal protein 519 family	-1.00062	0.001934
sp|Q91266|SIR_ARATH	AT5G04590	sulfite reductase	-0.756328	0.012687
sp|P51407|RLA21_ARATH	AT2G27720	605 acidic ribosomal protein family	-1.17193	5e-06
sp|Q9LRR9|GL01_ARATH	AT3G14420	Aldolase-type TIM barrel family	-0.416462	0.010344
tr|O04496|O04496_ARATH	AT1G09750	Eukaryotic aspartyl protease family	-0.799629	0.000226
sp|Q93W8|MDAR4_ARATH	AT5G03630	Pyridine nucleotide-disulfide oxidoreductase family	-0.552433	0.001739
sp|Q9C8L4|ETHE1_ARATH	AT1G53580	glyoxalase II 3	-0.340828	0.014238
sp|O04983|ACCC_ARATH	AT5G35360	acetyl Co-enzyme a carboxylase biotin carboxylase subunit	-0.377088	0.005968
sp|Q955K7|MLP34_ARATH	AT1G70850	MLP-like protein 34	-0.351759	0.036768
sp|Q96266|GSTF8_ARATH	AT2G47730	glutathione S-transferase phi 8	-0.396605	0.002845
sp|P43082|HEVL_ARATH	AT3G04720	pathogenesis-related 4	-0.523392	0
sp|Q8VZH2|APM1_ARATH	AT4G33090	aminopeptidase M1	-0.418514	0
sp|Q93109|SCP45_ARATH	AT1G28110	serine carboxypeptidase-like 45	-0.618805	1.6e-05
sp|Q9LQL0|GCSH3_ARATH	AT1G32470	Single hybrid motif superfamily	-0.396947	0
sp|Q38814|THI4_ARATH	AT5G54770	thiazole biosynthetic enzyme, chloroplast (ARA6) (THI1) (THI4]	-0.804932	0
sp|Q9SK23|RS122_ARATH	AT2G32060	Ribosomal protein L7Ae/L30e/S12e/Gadd45 family	-0.390478	0.000949
sp|O01908|ATPGI +ARATH	AT4G04640	ATPase, F1 complex, gamma subunit protein	-0.336457	1e-05
sp|Q9C89|DIR20_ARATH	AT1G55210	Disease resistance-responsive (dirigent-like protein) family	-0.398492	0
sp|Q680A5|KPRS4_ARATH	AT2G42910	Phosphoribosyltransferase family	-0.822715	0
sp|P31167|ADT1_ARATH	AT3G08580	ADP/ATP carrier 1	-0.341045	1e-06
tr|Q9ZW84|LEUD1_ARATH	AT2G43100	isopropylmalate isomerase 2	-0.324031	1e-06
sp❘Q8H1Y0|ODPAZ_ARATH	AT1G24180	Thiamin diphosphate-binding fold (THOP-binding) superfamily	-0.420689	0.008758
sp|P41916|RAN1_ARATH	AT5G20010	RAS-related nuclear protein-1	-0.359514	0
sp|P42759|ERD10_ARATH	AT1G20450	Dehydrin family	-0.462104	0
tr|Q9LTQ5|Q9LTQ5_ARATH	AT3G20370	TRAF-like family	-0.437485	0
sp|P94111|STS1_ARATH	AT1G74020	strictosidine synthase 2	-0.323989	0.032138
sp|O22914|CP121_ARATH	AT2G47400	CP12 domain-containing protein 1	-0.343749	2.2e-05
tr|O64767|O64767_ARATH	AT2G35040	AICARFT/IMPCHase blenzyme family	-0.366757	0.000164
sp|Q94IX9|NACA2_ARATH	AT3G49470	nascent polypeptide-associated complex subunit alpha-like protein 2	-0.401061	0.000181
tr|Q9FZX4|Q9FZK4_ARATH	AT1G27310	nuclear transport factor 2A	-0.326348	0.001354
sp|Q9CS14|RS71_ARATH	AT1G48830	Ribosomal protein 57e family	-0.391526	0.007647
tr|Q9FIX1|Q9FOX1_ARATH	AT5G39730	AIG2-like (avirulence induced gene) family	-0.323633	0.005325
sp|Q8L756|HEXO3_ARATH	AT1G65590	beta-hexosaminidase 3	-0.434896	3.1e-05
sp|Q8RXUS|R37A2_ARATH	AT3G60245	Zinc-binding ribosomal protein family	-0.373899	0.000443
tr|Q84WJ3|Q84WJ3_ARATH	AT4G29690	Alkaline-phosphatase-like family	-0.489109	0
sp|Q949X7|DCDA1_ARATH	AT3G14390	Pyridoxal-dependent decarboxylase family	-0.412416	2.9e-05
tr|F4JM51|F4JM51_ARATH	AT4G28940	Phosphorylase superfamily	-0.373791	0.00084
sp|O23717|P585A_ARATH	AT1G13060	205 proteasome beta subunit E1	-0.569177	1.6e-05
sp|Q9CSU3|PRS8A_ARATH	AT5G19990	regulatory particle triple-A ATPase 6A	-0.351168	9.6e-05
tr|Q1H595|Q1H595_ARATH	AT1G03330	Small nuclear ribonucleoprotein family	-0.438749	0
sp❘Q9C820|RAG3D_ARATH	AT1G52280	RAB GTPase homolog G30	-0.403908	2e-06
sp|P92995|GLT1_ARATH	AT1G18970	germin-like protein 4	-0.581106	0.012158
tr|Q9LNU5|Q9LNU5_ARATH	AT1G20225	Thioredoxin superfamily	-0.420588	2e-06
sp|P55217|METB_ARATH	AT3G01120	Pyridoxal phosphate (PLP)-dependent transferases superfamily	-0.668526	2e-06
tr|Q9LST0|Q9LST0_ARATH	AT5G60160	Zn-dependent exopeptidases superfamily	-0.443776	4e-06
sp|Q9ZPI6|AIM1_ARATH	AT4G29010	Enoyl-CoA hydratase/isomerase family	-0.328189	9.5e-05
sp|P47924|RIBA1_ARATH	AT5G64300	GTP cyclohydrolase II	-0.502076	4e-06
sp|O80517|BCBZ_ARATH	AT2G44790	uclacyanin 2	-0.449562	8e-06
tr|Q8LAN3|P4H4_ARATH	AT5G18900	2-oxoglutarate (206) and Fe()-dependent oxygenase superfamily	-0.472535	7e-06
sp|Q9LR30|GGTI_ARATH	AT1G23310	glutamate:glyoxylate aminotransferase	-0.369063	8.1e-05
sp|Q9FLX7|NDUAS_ARATH	AT5G52840	NADH-ubiquinone axidoreductase-related	-0.416462	0.010344
sp|Q9FVE6|HDT1_ARATH	AT3G44750	histone deacetylase 3	-0.500091	0.003625
tr|F4JVN6|TPPI_ARATH	AT4G20850	tripeptidyl peptidase II	-0.503345	0.000145
sp|Q9M069|E137_ARATH	AT4G34480	O-Glycosyl hydrolases family 17 protein	-0.556485	3.6e-05
sp|P41088|CF1_ARATH	AT3G55120	Chalcone-flavanone isomerase family	-0.333632	0.005943
tr|Q9LZM6|Q9LZM6_ARATH	AT5G02050	Mitochondrial glycoprotein family	-0.569847	0
tr|O9LPZ|Q9LPZI_ARATH	AT1G11430	plastid developmental protein DAG, putative	-0.324791	0.002868
sp|Q9FXA2|PABP8_ARATH	AT1G49760	poly(A) binding protein 8	-0.43337	5.3e-05
sp|Q9C667|CPN84_ARATH	AT1G26230	TCP-1/cpe60 chaperonin family	-0.873561	7e-06
sp|Q9CA23|UFM1_ARATH	AT1G77710	Ubiquitin-like, Ufm1	-0.340315	0.000356
tr|O6S220|O6S220_ARATH	AT5G35100	Cyclophilin-like peptidyl-prolyl cis-trans isomerase family	-0.794255	5e-06
sp|Q94C59|PATLA_ARATH	AT1G30690	Sec14p-like phosphatidylinositol transfer family	-0.397475	0.000541
tr|Q8LFM3|Q8LFM3_ARATH	AT5G66920	SKUS similar 17	-0.533877	6e-05
tr|Q42028|Q42028_ARATH	AT4G01700	Chitinase family	-0.353419	0.019602
tr|O9M314|O9M314_ARATH	AT3G61540	alpha/beta-Hydrolases superfamily	-0.542389	1.3e-05
sp|Q9FJX3|VDAC2_ARATH	AT5G67500	voltage-dependent anion channel 2	-0.416606	0.002469
tr|Q9LFX8|Q9LFX8_ARATH	AT1G27090	glycine-rich protein	-0.66079	4.6e-05
sp|Q9FPJ4|RAD2B_ARATH	AT5G47200	RAB GTPase homolog 1A	-0.358674	0.003439
tr|O81835|O81835_ARATH	AT4G27320	Adenine nucleotide alpha hydrolases-like superfamily	-0.337187	0.025305
sp|Q9FG34|PERS4_ARATH	AT5G06730	Peroxidase superfamily	-0.344716	0.009083
tr|Q949M6|Q949M6_ARATH	AT1GS5040	zinc finger (Ran-binding) family	-0.336714	0.006514
tr❘Q94AT6|Q94ATE_ARATH	AT3G04000	NAD(P)-binding Rossmann-fold superfamily	-0.567235	7.7e-05
sp|Q93ZHO|LYM_ARATH	AT1G21880	lysm domain GPI-anchored protein 1 precursor	-0.372896	0.029215
sp|Q92NT1|N85R1_ARATH	AT5G17770	NADH:cytochrome 85 reductase 1	-0.442018	0.009343
tr|F45H7|F415H7_ARATH	AT1G70570	anthranilate phosphoribosyltransferase, putative	-0.352921	0.000911
sp|Q9SLNS|MAPIA_ARATH	AT2G45240	methionine aminopeptidase 1A	-0.505378	5e-06
sp|Q9L512|AB22B_ARATH	AT3G28415	ABC transporter family	-0.345339	0.001103
sp|Q9FNN5|NDUVI_ARATH	AT5G08530	51 kDa subunit of complex I	-0.467406	1.3e-05
tr|Q9ZVC3|Q9ZVC3_ARATH	AT2G41380	S-adenosyl-L-methionine-dependent methyltransferases superfamily	-0.461037	0.004303
tr|A8MRP2|A8MRP2_ARATH	AT2G24390	AIG2-like (avirulence induced gene) family	-0.396149	0.004191
sp|Q39102|FTSH1_ARATH	AT1G50250	FTSH protease 1	-0.409959	0.004233
sp|Q9C683|GCAZ_ARATH	AT1G47260	gamma carbonic anhydrase 2	-0.606955	0.000708
tr|Q9LK22|Q9LK22_ARATH	AT3G27310	plant UBX domain-containing protein I	-0.769224	6.5e-05
sp|Q8LD49|TRXX_ARATH	AT1G50320	thioredoxin X	-0.354029	0.004323
sp❘POCB23|Y4862_ARATH	AT4G38070	basic helix-loop-helix (bHLH) DNA-binding superfamily	-0.980973	0.003705
sp|Q39214|RPM1_ARATH	AT3G07040	NB-ARC domain-containing disease resistance protein	-0.358276	0.023353
tr|Q9LMQ2|Q9LMQ2_ARATH	AT1G15820	light-harvesting complex photosystem I subunit 6	-0.0632298	0.016568
tr|Q9LKA4|UBA2C_ARATH	AT3G15010	RNA-binding (RRM/RBD/RNP motifs) family	-0.365265	0.019569
tr|Q93251|Q93251_ARATH	AT3G16390	Isochorismatase family	-0.640456	0.000189
sp|Q80575|RIS_ ARATH	AT2G44050	6,7-dimethyl-8-ribityllumazine synthase//riboflavin synthase	-0.345339	0.012081
tr|B9DFH3|B90FH3_ARATH	AT5G55920	S-adenosyl-L-methionine-dependent methyltransferases superfamily	-0.570747	0.000409
tr|Q95ZO5|Q9ZO5_ARATH	AT4G29830	Transducin/WD40 repeat-like superfamily	-0.359448	0.035535
sp|P52032|GPX1_ARATH	AT2G25080	glutathione peroxidase 1	-0.464065	0.03145
sp|Q9M153|GDL61_ARATH	AT4G01130	GDSL-like Lipase/Acylhydrolase superfamily	-0.409221	0.000136
tr|O93W05|O93W05_ARATH	AT1G10590	Nucleic acid-binding, OB-fold-like protein	-0.330055	0.009017
sp|Q93VR3|GME_ARATH	AT5G28840	GDP-D-mannose 3',5'-epimerase	-0.38445	0.000327
sp|Q95795|BADHI_ARATH	AT1G74920	aldehyde dehydrogenase 10A8	-0.332395	0.001443
sp|Q0WV25|TBA4_ARATH	AT1G04820	tubulin alpha-4 chain	-0.34614	0.001162
sp|Q9LZH9|RL7A2_ARATH	AT3G62870	Ribosomal protein L7Ae/L30e/512/Gadd45 family	0.21516	0
sp|P42791|RL182_ARATH	AT3G05590	ribosomal protein L18	-0.159547	0.030229
tr|Q6KFR8|Q6KFR8_ARATH	AT5G03240	polyubiquitin 3	-0.0869854	0.011158
tr|Q8W112|Q8W112_ARATH	AT5G20950	Glycosyl hydrlase family	-0.268292	0.035173
sp|Q95R73|R5281_ARATH	AT5G03850	Nucleic acid-binding, OB-fold-like protein	0.0817364	0.000873
tr|Q8LBA3|Q8LBA3_ARATH	AT4G35630	phosphoserine aminotransferase	-0.178417	0.041524
sp|P17745|EFTU_ARATH	AT4G20360	RAB GTPase homolog E18	-0.0134929	0.000147
sp|Q8GYB8|OPR2_ARATH	AT1G76690	12-oxophytodienoate reductase 2	0.117404	0.001174
sp|Q38935|FK151_ARATH	AT3G25220	FK506-binding protein 15 KD-1	0.0858081	0.001518
sp|P49690|RL23_ARATH	AT3G04400	Ribosomal protein L14p/L23e family	-0.0374465	0
sp|QBLER3|XTH7_ARATH	AT4G37800	xyloglucan endotransglucosylase/hydrolase 7	0.161533	0.013466
sp|Q42342|CYBSA_ARATH	AT5GS3560	cytochrome 85 isoform E	-0.138434	0.000392
sp|O04905|KCYS_ARATH	AT5G26667	P-loop containing nucleoside triphosphate hydrolases superfamily	-0.0933079	0.000363
sp|Q9ZT91|EFTM_ARATH	AT4G02930	GTP-binding Elongation factor Tu family	-0.302707	8.7e-05
sp|Q5XF33|CHLI2_ARATH	AT5G45930	magnesium chelatase 12	-0.0635373	0.000881
tr|Q9FZ47|Q9FZ47_ARATH	AT1G16880	uridylyltransferase-related	-0.303803	5e-05
sp|Q9M352|RL362_ARATH	AT3G53740	Ribosomal protein L.36e family	-0.223498	0.002164
sp|Q9FGY1|BXL1_ARATH	AT5G49360	beta-xylosidase 1	0.193805	0.001757
tr|Q8GUK4|Q8GUK4_ARATH	AT4G21650	Subtilase family	-0.201057	0.001373
tr|Q9FKUB|Q9FKUB_ARATH	AT5G44400	FAD-binding Berberine family	0.106772	0.011865
sp|O22160|TL15A_ARATH	AT2G44920	Tetratricopeptide repeat (TPR)-like superfamily	-0.0234311	0.003187
sp|Q9SE50|BGL18_ARATH	AT1G52400	beta glucosidase 18	-0.136185	0.006181
sp|Q95F53|RL351_ARATH	AT3G09500	Ribosomal 129 family	0.0954546	0.002426
sp|Q8GW78|CLP41_ARATH	AT4G12060	Double Cip-N motif protein	0.144644	0.005151
sp|Q84TFO|AKRCA_ARATH	AT2G37790	NAD(P)-linked oxidoreductase superfamily	0.197624	0.017496
tr|O65660|O65660_ARATH	AT4G39730	Lipase/lipooxygenase, PLAT/LH2 family	0.000522161	4.2e-05
sp|Q9LZ41|RL354_ARATH	AT5G02610	Ribosomal L29 family	0.142366	0.025808
sp|Q9ZUR7|ARGI_ARATH	AT2G37500	arginine biosynthesis protein Argi family	-0.285226	5.5e-05
sp❘Q94AH9|MD36A_ARATH	AT4G25630	fibrillarin 2	-0.256235	0.001674
sp|P42731|PABP2_ARATH	AT4G34110	poly(A) binding protein 2	0.249366	0.003827
sp|Q9LNN2|LECT3_ARATH	AT1G53070	Legume lectin family	-0.262485	0.009094
sp|Q9T029|RS254_ARATH	AT4G39200	Ribosomal protein S25 family	-0.118215	0.011474
sp|Q9C912|R35A3_ARATH	AT1G74270	Ribosomal protein L35A family	-0.289566	0.005204
sp|Q8GTYO|EF1A4_ARATH	AT1G07920	GTP-binding Elongation factor Tu family	0.158112	0.001595
sp|P59223|R5131_ARATH	AT3G60770	Ribosomal protein 513/515	-0.0390925	0.003835
tr|Q94K05|Q94K05_ARATH	AT3G03960	TCP-1/cpe60 chaperonin family	-0.122063	0.0112822
sp|Q9LYA9|CP41A_ARATH	AT3G63140	chloroplast stem-loop binding protein of 41 kDa	-0.266083	0
sp|P25855|GCSHI_ARATH	AT2G35370	glycine decarboxylase complex H	0.0845528	0.018594
sp|Q9C9WS|HPR1_ARATH	AT1G68010	hydroxypyruvate reductase	0.220618	0.022242
sp|O43127|GLNAZ_ARATH	AT5G35630	glutamine synthetase 2	-0.21159	5e-05
sp|P33154|PRI_ARATH	AT2G14610	pathogenesis-related gene 1	0.15203	0.035976
tr|F412K4|F412K4_ARATH	AT3G10180	P-loop containing nucleoside triphosphate hydrolases superfamily	0.0794457	0.02038
sp|P13114|CHSY_ARATH	AT5G13930	Chalcone and stilbene synthase family	0.14585	0.01239

## Sheet: ROOT EARTH
Uniprot Accession no.	TAIR Accession	TAIR Annotation	L2FC ROOT	p value
sp|Q96292|ACT2_ARATH	AT3G18780	actin 2	-0.509567	0.018658
sp|Q9LPWO|G3PA2_ARATH	AT1G12900	glyceraldehyde 3-phosphate dehydrogenase A subunit 2	-0.719642	0.004562
sp|Q96529|PURA_ARATH	AT3G57610	aderrylosuccinate synthase	-0.380484	0.020717
sp|P83291|NB5R2_ARATH	AT5G20080	FAD/NAD|P|-binding oxidoreductase	-0.431727	0
sp|O80585|MTHR2_ARATH	AT2G44160	methylenetetrahydrofolate reductase 2	-0.519737	1e-05
sp|Q9SIW5|R52S1_ARATH	AT2G16360	Ribosomal protein S25 family	-0.494658	0.003078
tr|Q9ZVS5|Q9ZVS5_ARATH	AT1G03230	Eukaryotic aspartyl protease family	-0.324959	0.032081
sp|Q8LAH7|OPR1_ARATH	AT1G76680	12-oxophytodienoate reductase 1	-0.530856	0.009421
tr|Q8L885|Q8L885_ARATH	AT5G04740	ACT domain-containing protein	-0.605883	0.004953
sp|Q9FES8|RL223_ARATH	AT5G27770	Ribosomal L22e protein family	-0.334112	0.025413
sp|Q9LV33|BGL44_ARATH	AT3G18080	B-S glucosidase 44	-0.429114	0.020136
sp|Q9ZUC1|QORL_ARATH	AT1G23740	Oxydoreductase, zinc-binding dehydrogenase family	-0.355679	0
tr|Q93ZE7|Q93ZE7_ARATH	AT3G52500	Eukaryotic aspartyl protease family	-0.445568	0
sp|Q9SK27|ENL1_ARATH	AT2G25060	early nodulin-like protein 14	-0.462968	7e-06
tr|Q9SZ51|Q9SZ51_ARATH	AT4G31840	early nodulin-like protein 15	-0.385663	0
sp|Q95GS4|CDSP_ARATH	AT1G75080	chloroplastic drought-induced stress protein of 32 kD	-0.387421	0.000503
sp|Q9LW57|PAP6_ARATH	AT3G23400	Plastid-lipid associated protein PAP/fibrillin family	-0.330335	0.001734
sp|Q95RVS|METE2_ARATH	AT3G03780	methionine synthase 2	-0.568734	0.010524
sp|P93047|HMGB3_ARATH	AT1G20696	high mobility group 83	-0.417494	0.001011
sp|O82662|SUC8_ARATH	AT2G20420	ATP citrate lyase (ACL) family	-0.354569	0.02392
sp|Q9FFS8|RS102_ARATH	AT5G41520	RNA binding Plectin/510 domain-containing protein	-0.340824	0.004855
sp|Q9FY64|RS154_ARATH	AT5G09510	Ribosomal protein 519 family	-1.00062	0.001934
sp|Q91266|SIR_ARATH	AT5G04590	sulfite reductase	-0.756328	0.012687
sp|P51407|RLA21_ARATH	AT2G27720	605 acidic ribosomal protein family	-1.17193	5e-06
sp|Q9LRR9|GL01_ARATH	AT3G14420	Aldolase-type TIM barrel family	-0.416462	0.010344
tr|O04496|O04496_ARATH	AT1G09750	Eukaryotic aspartyl protease family	-0.799629	0.000226
sp|Q93W8|MDAR4_ARATH	AT5G03630	Pyridine nucleotide-disulfide oxidoreductase family	-0.552433	0.001739
sp|Q9C8L4|ETHE1_ARATH	AT1G53580	glyoxalase II 3	-0.340828	0.014238
sp|O04983|ACCC_ARATH	AT5G35360	acetyl Co-enzyme a carboxylase biotin carboxylase subunit	-0.377088	0.005968
sp|Q955K7|MLP34_ARATH	AT1G70850	MLP-like protein 34	-0.351759	0.036768
sp|Q96266|GSTF8_ARATH	AT2G47730	glutathione S-transferase phi 8	-0.396605	0.002845
sp|P43082|HEVL_ARATH	AT3G04720	pathogenesis-related 4	-0.523392	0
sp|Q8VZH2|APM1_ARATH	AT4G33090	aminopeptidase M1	-0.418514	0
sp|Q93109|SCP45_ARATH	AT1G28110	serine carboxypeptidase-like 45	-0.618805	1.6e-05
sp|Q9LQL0|GCSH3_ARATH	AT1G32470	Single hybrid motif superfamily	-0.396947	0
sp|Q38814|THI4_ARATH	AT5G54770	thiazole biosynthetic enzyme, chloroplast (ARA6) (THI1) (THI4]	-0.804932	0
sp|Q9SK23|RS122_ARATH	AT2G32060	Ribosomal protein L7Ae/L30e/S12e/Gadd45 family	-0.390478	0.000949
sp|O01908|ATPGI +ARATH	AT4G04640	ATPase, F1 complex, gamma subunit protein	-0.336457	1e-05
sp|Q9C89|DIR20_ARATH	AT1G55210	Disease resistance-responsive (dirigent-like protein) family	-0.398492	0
sp|Q680A5|KPRS4_ARATH	AT2G42910	Phosphoribosyltransferase family	-0.822715	0
sp|P31167|ADT1_ARATH	AT3G08580	ADP/ATP carrier 1	-0.341045	1e-06
tr|Q9ZW84|LEUD1_ARATH	AT2G43100	isopropylmalate isomerase 2	-0.324031	1e-06
sp❘Q8H1Y0|ODPAZ_ARATH	AT1G24180	Thiamin diphosphate-binding fold (THOP-binding) superfamily	-0.420689	0.008758
sp|P41916|RAN1_ARATH	AT5G20010	RAS-related nuclear protein-1	-0.359514	0
sp|P42759|ERD10_ARATH	AT1G20450	Dehydrin family	-0.462104	0
tr|Q9LTQ5|Q9LTQ5_ARATH	AT3G20370	TRAF-like family	-0.437485	0
sp|P94111|STS1_ARATH	AT1G74020	strictosidine synthase 2	-0.323989	0.032138
sp|O22914|CP121_ARATH	AT2G47400	CP12 domain-containing protein 1	-0.343749	2.2e-05
tr|O64767|O64767_ARATH	AT2G35040	AICARFT/IMPCHase blenzyme family	-0.366757	0.000164
sp|Q94IX9|NACA2_ARATH	AT3G49470	nascent polypeptide-associated complex subunit alpha-like protein 2	-0.401061	0.000181
tr|Q9FZX4|Q9FZK4_ARATH	AT1G27310	nuclear transport factor 2A	-0.326348	0.001354
sp|Q9CS14|RS71_ARATH	AT1G48830	Ribosomal protein 57e family	-0.391526	0.007647
tr|Q9FIX1|Q9FOX1_ARATH	AT5G39730	AIG2-like (avirulence induced gene) family	-0.323633	0.005325
sp|Q8L756|HEXO3_ARATH	AT1G65590	beta-hexosaminidase 3	-0.434896	3.1e-05
sp|Q8RXUS|R37A2_ARATH	AT3G60245	Zinc-binding ribosomal protein family	-0.373899	0.000443
tr|Q84WJ3|Q84WJ3_ARATH	AT4G29690	Alkaline-phosphatase-like family	-0.489109	0
sp|Q949X7|DCDA1_ARATH	AT3G14390	Pyridoxal-dependent decarboxylase family	-0.412416	2.9e-05
tr|F4JM51|F4JM51_ARATH	AT4G28940	Phosphorylase superfamily	-0.373791	0.00084
sp|O23717|P585A_ARATH	AT1G13060	205 proteasome beta subunit E1	-0.569177	1.6e-05
sp|Q9CSU3|PRS8A_ARATH	AT5G19990	regulatory particle triple-A ATPase 6A	-0.351168	9.6e-05
tr|Q1H595|Q1H595_ARATH	AT1G03330	Small nuclear ribonucleoprotein family	-0.438749	0
sp❘Q9C820|RAG3D_ARATH	AT1G52280	RAB GTPase homolog G30	-0.403908	2e-06
sp|P92995|GLT1_ARATH	AT1G18970	germin-like protein 4	-0.581106	0.012158
tr|Q9LNU5|Q9LNU5_ARATH	AT1G20225	Thioredoxin superfamily	-0.420588	2e-06
sp|P55217|METB_ARATH	AT3G01120	Pyridoxal phosphate (PLP)-dependent transferases superfamily	-0.668526	2e-06
tr|Q9LST0|Q9LST0_ARATH	AT5G60160	Zn-dependent exopeptidases superfamily	-0.443776	4e-06
sp|Q9ZPI6|AIM1_ARATH	AT4G29010	Enoyl-CoA hydratase/isomerase family	-0.328189	9.5e-05
sp|P47924|RIBA1_ARATH	AT5G64300	GTP cyclohydrolase II	-0.502076	4e-06
sp|O80517|BCBZ_ARATH	AT2G44790	uclacyanin 2	-0.449562	8e-06
tr|Q8LAN3|P4H4_ARATH	AT5G18900	2-oxoglutarate (206) and Fe()-dependent oxygenase superfamily	-0.472535	7e-06
sp|Q9LR30|GGTI_ARATH	AT1G23310	glutamate:glyoxylate aminotransferase	-0.369063	8.1e-05
sp|Q9FLX7|NDUAS_ARATH	AT5G52840	NADH-ubiquinone axidoreductase-related	-0.416462	0.010344
sp|Q9FVE6|HDT1_ARATH	AT3G44750	histone deacetylase 3	-0.500091	0.003625
tr|F4JVN6|TPPI_ARATH	AT4G20850	tripeptidyl peptidase II	-0.503345	0.000145
sp|Q9M069|E137_ARATH	AT4G34480	O-Glycosyl hydrolases family 17 protein	-0.556485	3.6e-05
sp|P41088|CF1_ARATH	AT3G55120	Chalcone-flavanone isomerase family	-0.333632	0.005943
tr|Q9LZM6|Q9LZM6_ARATH	AT5G02050	Mitochondrial glycoprotein family	-0.569847	0
tr|O9LPZ|Q9LPZI_ARATH	AT1G11430	plastid developmental protein DAG, putative	-0.324791	0.002868
sp|Q9FXA2|PABP8_ARATH	AT1G49760	poly(A) binding protein 8	-0.43337	5.3e-05
sp|Q9C667|CPN84_ARATH	AT1G26230	TCP-1/cpe60 chaperonin family	-0.873561	7e-06
sp|Q9CA23|UFM1_ARATH	AT1G77710	Ubiquitin-like, Ufm1	-0.340315	0.000356
tr|O6S220|O6S220_ARATH	AT5G35100	Cyclophilin-like peptidyl-prolyl cis-trans isomerase family	-0.794255	5e-06
sp|Q94C59|PATLA_ARATH	AT1G30690	Sec14p-like phosphatidylinositol transfer family	-0.397475	0.000541
tr|Q8LFM3|Q8LFM3_ARATH	AT5G66920	SKUS similar 17	-0.533877	6e-05
tr|Q42028|Q42028_ARATH	AT4G01700	Chitinase family	-0.353419	0.019602
tr|O9M314|O9M314_ARATH	AT3G61540	alpha/beta-Hydrolases superfamily	-0.542389	1.3e-05
sp|Q9FJX3|VDAC2_ARATH	AT5G67500	voltage-dependent anion channel 2	-0.416606	0.002469
tr|Q9LFX8|Q9LFX8_ARATH	AT1G27090	glycine-rich protein	-0.66079	4.6e-05
sp|Q9FPJ4|RAD2B_ARATH	AT5G47200	RAB GTPase homolog 1A	-0.358674	0.003439
tr|O81835|O81835_ARATH	AT4G27320	Adenine nucleotide alpha hydrolases-like superfamily	-0.337187	0.025305
sp|Q9FG34|PERS4_ARATH	AT5G06730	Peroxidase superfamily	-0.344716	0.009083
tr|Q949M6|Q949M6_ARATH	AT1GS5040	zinc finger (Ran-binding) family	-0.336714	0.006514
tr❘Q94AT6|Q94ATE_ARATH	AT3G04000	NAD(P)-binding Rossmann-fold superfamily	-0.567235	7.7e-05
sp|Q93ZHO|LYM_ARATH	AT1G21880	lysm domain GPI-anchored protein 1 precursor	-0.372896	0.029215
sp|Q92NT1|N85R1_ARATH	AT5G17770	NADH:cytochrome 85 reductase 1	-0.442018	0.009343
tr|F45H7|F415H7_ARATH	AT1G70570	anthranilate phosphoribosyltransferase, putative	-0.352921	0.000911
sp|Q9SLNS|MAPIA_ARATH	AT2G45240	methionine aminopeptidase 1A	-0.505378	5e-06
sp|Q9L512|AB22B_ARATH	AT3G28415	ABC transporter family	-0.345339	0.001103
sp|Q9FNN5|NDUVI_ARATH	AT5G08530	51 kDa subunit of complex I	-0.467406	1.3e-05
tr|Q9ZVC3|Q9ZVC3_ARATH	AT2G41380	S-adenosyl-L-methionine-dependent methyltransferases superfamily	-0.461037	0.004303
tr|A8MRP2|A8MRP2_ARATH	AT2G24390	AIG2-like (avirulence induced gene) family	-0.396149	0.004191
sp|Q39102|FTSH1_ARATH	AT1G50250	FTSH protease 1	-0.409959	0.004233
sp|Q9C683|GCAZ_ARATH	AT1G47260	gamma carbonic anhydrase 2	-0.606955	0.000708
tr|Q9LK22|Q9LK22_ARATH	AT3G27310	plant UBX domain-containing protein I	-0.769224	6.5e-05
sp|Q8LD49|TRXX_ARATH	AT1G50320	thioredoxin X	-0.354029	0.004323
sp❘POCB23|Y4862_ARATH	AT4G38070	basic helix-loop-helix (bHLH) DNA-binding superfamily	-0.980973	0.003705
sp|Q39214|RPM1_ARATH	AT3G07040	NB-ARC domain-containing disease resistance protein	-0.358276	0.023353
tr|Q9LKA4|UBA2C_ARATH	AT3G15010	RNA-binding (RRM/RBD/RNP motifs) family	-0.365265	0.019569
tr|Q93251|Q93251_ARATH	AT3G16390	Isochorismatase family	-0.640456	0.000189
sp|Q80575|RIS_ ARATH	AT2G44050	6,7-dimethyl-8-ribityllumazine synthase//riboflavin synthase	-0.345339	0.012081
tr|B9DFH3|B90FH3_ARATH	AT5G55920	S-adenosyl-L-methionine-dependent methyltransferases superfamily	-0.570747	0.000409
tr|Q95ZO5|Q9ZO5_ARATH	AT4G29830	Transducin/WD40 repeat-like superfamily	-0.359448	0.035535
sp|P52032|GPX1_ARATH	AT2G25080	glutathione peroxidase 1	-0.464065	0.03145
sp|Q9M153|GDL61_ARATH	AT4G01130	GDSL-like Lipase/Acylhydrolase superfamily	-0.409221	0.000136
tr|O93W05|O93W05_ARATH	AT1G10590	Nucleic acid-binding, OB-fold-like protein	-0.330055	0.009017
sp|Q93VR3|GME_ARATH	AT5G28840	GDP-D-mannose 3',5'-epimerase	-0.38445	0.000327
sp|Q95795|BADHI_ARATH	AT1G74920	aldehyde dehydrogenase 10A8	-0.332395	0.001443
sp|Q0WV25|TBA4_ARATH	AT1G04820	tubulin alpha-4 chain	-0.34614	0.001162
tr|Q8W112|Q8W112_ARATH	AT5G20950	Glycosyl hydrlase family	-0.268292	0.035173
sp|Q9ZT91|EFTM_ARATH	AT4G02930	GTP-binding Elongation factor Tu family	-0.302707	8.7e-05
tr|Q9FZ47|Q9FZ47_ARATH	AT1G16880	uridylyltransferase-related	-0.303803	5e-05
sp|Q9M352|RL362_ARATH	AT3G53740	Ribosomal protein L.36e family	-0.223498	0.002164
tr|Q8GUK4|Q8GUK4_ARATH	AT4G21650	Subtilase family	-0.201057	0.001373
sp|Q9ZUR7|ARGI_ARATH	AT2G37500	arginine biosynthesis protein Argi family	-0.285226	5.5e-05
sp❘Q94AH9|MD36A_ARATH	AT4G25630	fibrillarin 2	-0.256235	0.001674
sp|Q9LNN2|LECT3_ARATH	AT1G53070	Legume lectin family	-0.262485	0.009094
sp|Q9C912|R35A3_ARATH	AT1G74270	Ribosomal protein L35A family	-0.289566	0.005204
sp|Q9LYA9|CP41A_ARATH	AT3G63140	chloroplast stem-loop binding protein of 41 kDa	-0.266083	0
sp|O43127|GLNAZ_ARATH	AT5G35630	glutamine synthetase 2	-0.21159	5e-05

## Sheet: ROOT SPACE
Uniprot Accession no.	TAIR Accession	TAIR Annotation	L2FC ROOT	p value
sp|Q9S2N1|VATB2_ARATH	AT4G38510	ATPase, V1 complex, subunit 8 protein	0.824022	0.005462
sp|Q9XEE2|ANXD2_ARATH	AT5G65020	annexin 2	0.443132	0.024432
sp|O23654|VATA_ARATH	AT1G78900	vacuolar ATP synthase subunit A	0.377851	0.019166
sp|Q43735|PER27_ARATH	AT3G01190	Peroxidase superfamily	0.271573	0.034169
sp|O23044|PER3_ARATH	AT1G05260	Peroxidase superfamily	0.478036	0.044096
sp|Q9LFG2|DAPF_ARATH	AT3G53580	diaminopimelate epimerase family	0.344517	0.026091
tr|Q9SZD6|Q9SZD6_ARATH	AT4G29060	elongation factor Ts family	0.312817	0.009183
sp|Q9FI56|CLPC1_ARATH	AT5G50920	CLPC homologue 1	0.870311	0.02672
sp|P49200|R52O1_ARATH	AT5G62300	Ribosomal protein S10p/S20e family	1.80996	0.020803
sp|Q3ECS3|BGL35_ARATH	AT1G51470	beta glucosidase 35	0.307369	0.029423
sp|Q9SLF7|RLA22_ARATH	AT2G27710	6OS acidic ribosomal protein family	0.768824	0.045652
sp|Q94ARB|LEUC_ARATH	AT4G13430	isopropyl malacte isomerase large subunit 1	0.70586	0.031157
sp|Q8GRX1|BGL34_ARATH	AT1G47600	beta glucosidase 34	0.477523	0.012343
sp|Q9FMO1|UGDH4_ARATH	AT5G39320	UDP-glucose 6-dehydrogenase family	0.289434	3e-06
sp|Q9SVMB|RBG2_ARATH	AT4G13850	glycine-rich RNA-binding protein 2	0.559433	0.000136
sp|Q9SE6O|MTHR1_ARATH	AT3G59970	methylenetetrahydrofolate reductase 1	0.559433	0.000136
sp|Q9Z5T4|GLNB_ARATH	AT4G01900	GLNB1 homolog	0.33001	0.030619
sp|O49299|PGMC1_ARATH	AT1G23190	Phosphoglucomutase/phosphomannomutase family	0.864264	0.005276
sp|Q9STY6|RS202_ARATH	AT3G47370	Ribosomal protein 510p/520e family	0.407116	0.004636
sp|Q9LXG1|RS91_ARATH	AT5G15200	Ribosomal protein 54	0.818176	2e-06
tr|Q9LVI9|Q9LVI9_ARATH	AT3G17810	pyrimidine 1	0.32802	0
sp|P31168|COR47_ARATH	AT1G20440	cold-regulated 47	0.414571	0.002618
tr|O49607|O49607_ARATH	AT4G34980	subtiisin-like serine protease 2	0.879824	0
sp|Q43725|CYSKM_ARATH	AT3G59760	O-acetylserine (thiol) lyase isoform C	0.970436	0.00381
sp|Q42521|DCE1_ARATH	AT5G17330	glutamate decarboxylase	0.360791	0.003242
sp|P25864|RK9_ARATH	AT3G44890	ribosomal protein L9	1.01672	1e-06
sp|Q42553|IDI2_ARATH	AT3G02780	isopentemyl pyrophosphate dimethylallyl pyrophosphate isomerase 2	0.800149	4.4e-05
tr|Q501F7|Q501F7_ARATH	AT1G21440	Phosphoenolpyruwaite carboxylase family	2.41949	4.7e-05
sp|Q9M0Y8|NSF_ARATH	AT4G04910	AAA type ATPase family	0.349472	0.010855
sp|P4B006|EF1D1_ARATH	AT1G30230	Glutathione 5- transferase; Translation elongation factor EF18	0.607678	0.028659
tr|Q93V74|Q93V7A_ARATH	AT4G34180	Cyclase family	0.319632	0.006148
sp|P45724|PAL2_ARATH	AT3G53260	phenylalanine ammonise-lyase 2	0.468102	0
sp|Q8RWN9|ODP22_ARATH	AT3G13930	Dihydrolipoamide acetyltransferase, long form protein	0.6027	0
sp|Q9C9D0|SOT16_ARATH	AT1G74100	sulfortransferase 15	1.86092	0.006606
sp|Q94AZ4|CML13_ARATH	AT1G12310	Calcium-binding EF-hand family	0.73047	7e-06
sp|O82399|MDHG2_ARATH	AT2G22780	peroxysomal NAD-malate dehydrogenase 1	1.50729	0.02803
sp|Q9FKW6|FNRL1_ARATH	AT5G66190	ferredoxin-NAPD (+)-oxydoriductase 1	0.283808	0.000152
sp|Q8VZ19|RL302_ARATH	AT1G77940	Ribosomal protein L7Ae/L30e/S12e/Gadd45 family	0.357743	0.011569
sp|P59230|R10A2_ARATH	AT2G27530	Ribosomal protein L1p/L10e family	0.340794	0.021229
tr|A8MRX2|ABMRX2_ARATH	AT5G18380	Ribosomal protein 55 domain 2-like superfamily	0.434722	0.030008
sp|Q9C8F7|RL301_ARATH	AT1G36240	Ribosomal protein L7Ae/L30e/S12e/Gadd45 family	0.451751	0
sp|Q9T0I8|MTN1_ARATH	AT4G38800	methylthioadenosine nucleosidase 1	0.785243	0
sp|Q9S7L9|CX6B1_ARATH	AT1G22450	Cytochrome C oxydase 68	0.471988	0.018129
sp|Q9C5R8|BAS1B_ARATH	AT5G06290	2-cysteine peroxiredoxin B	0.471395	0.016755
tr|Q0WPU8|QOWPUB_ARATH	AT2G17630	Pyridoxal phosphate (PLP)-dependent tranferases superfamily	0.399487	0.000886
tr|F4JTK8|F4JTK8_ARATH	AT4G38220	Peptidase M20/M25/M40 family	0.504713	0.028244
sp|Q9FFED|RRAA2_ARATH	AT5G16450	Ribonuclease E inhibitor RraA/RNase_E_inh/diMeMenaQ_MeTrfase	0.768528	1.9e-05
sp|Q9SEU5|TRXM4_ARATH	AT3G15360	thyoredoxin M-type 4	0.576351	0.038645
sp|Q9LZ06|GSTL3_ARATH	AT5G02790	Glutathyone 5-transferase family	0.75945	4.5e-05
sp|Q9ZUB3|SPD1_ARATH	AT1G23820	spermidine synthase 1	0.438309	0.000756
tr|Q9SZM2|Q9SZM2_ARATH	AT4G38220	Peptidase M20/M25/M40 family	0.962026	0.000296
sp|Q8L7R2|KHSE_ARATH	AT2G17265	homoserine kinase	0.884726	0
sp|Q6ICZ8|NACA3_ARATH	AT5G13850	nascent polypeptide-associated complex subunit alpha-like protein 3	0.27385	0.001622
sp|P14671|TRPB1_ARATH	AT5G54810	tryptophan synthase beta-subunit 1	0.74517	0.003328
sp|Q9ZUT9|RSS1_ARATH	AT2G37270	ribosomal protein 58	0.373711	0.000452
sp|O50061|RK4_ARATH	AT1G07320	ribosomal protein L4	1.62175	0.027733
sp|Q9FI62|GLPQ1_ARATH	AT5G55480	Shv3-like 1	0.457307	3.3e-05
sp|Q95181|FLA7_ARATH	AT2G04780	FASCICUN-like arabinogalactan 7	1.0551	0.000153
sp|O49506|GLO5_ARATH	AT4G18360	Aldolase-type TIM barrel family	0.475415	0.023065
sp|Q9S120|EF1D2_ARATH	AT2G18110	Translation elongation factor EF18/ribosomal protein 56 family	0.320255	0.000577
sp|P93031|GMD2_ARATH	AT3G51160	NAD(P)-binding Rossman-fold superfamily	0.57913	0.039404
sp|Q9MBR9|RRA1_ARATH	AT3G02770	Ribonuclease E inhibitor RraA/RNase_E_inh/diMeMenaQ_MeTrfase	2.04256	0.000671
sp|O24616|P5A7B_ARATH	AT5G66140	proteasome alpha subunit D2	0.640961	0.003248
tr|Q9SRT4|Q9SRT4_ARATH	AT3G07320	O-Glycosyl hydrolases family 17 protein	0.37585	0.000794
tr|F4IZE4|F4IZE4_ARATH	AT3G56310	Meliblase family	0.373986	0.048503
tr|F4JWF6|F4JWF6_ARATH	AT5G11200	DEAD/DEAH box RNA helicase family	0.273937	0.011613
sp|Q8LD27|PSB6_ARATH	AT4G31300	N-terminal nucleophile aminohydrolases(Ntn hydrolases) superfamily	0.651189	0.000948
sp|Q96262|PCAP1_ARATH	AT4G20260	plasma-membrane associated cation-binding protein 1	0.735899	0.008688
sp|Q8H166|ALEU_ARATH	AT5G60360	aleurain-like protease	0.714085	0.000106
tr|Q94K85|Q94K85_ARATH	AT4G01610	Cysteine proteinases superfamily	0.360014	0.040363
tr|F4JC86|F4JC86_ARATH	AT3G13235	ubiquitin family	0.46959	0.000394
sp|Q9FDZ9|RL212_ARATH	AT1G57660	Translation protein SH3-ike family	0.849778	9.1e-05
sp|Q9C9K3|PFPA2_ARATH	AT1G76550	Phosphofructokinase family	0.598402	0.019081
tr|F4JPD8|F4JPD8_ARATH	AT4G23895	Pleckstrin homology (PH) domain-containing protein	0.67581	0.021963
sp|P2O115|CISY4_ARATH	AT2G44350	Citrate synthase family	0.668808	0.005818
sp|Q96299|14339_ARATH	AT2G42590	general regulatory factor 9	0.332394	0.005297
tr|O81493|O81493_ARATH	AT5G26260	TRAF-like family	0.342195	0.000835
sp|O22870|FK163_ARATH	AT2G43560	FKBP-like peptidyl-prolyl cis-trans isomerase family	0.495602	0.006675
sp|Q9LZX4|FLA10_ARATH	AT3G60900	FASCICLIN-like arabinogalactan-protein 10	0.602472	1.1e-05
sp|Q8LAD2|SUCA2_ARATH	AT5G23250	Succinyl-CoA ligase, alpha subunit	1.10771	0.018377
sp|Q56Z12|PATL2_ARATH	AT1G22530	PATELLIN 2	0.429978	0.001208
sp|Q43866|INV1_ARATH	AT3G13790	Glycosyl hydrolases family 32 protein	0.361897	0.003534
sp|O81235|SODM1_ARATH	AT3G10920	manganese superoxide dismutase 1	0.389688	7.6e-05
sp|Q9LMC9|GLT2_ARATH	AT1G18980	RmIC-like cupins superfamily	0.772335	1e-06
tr|O22581|O22581_ARATH	AT4G10750	Phosphoenolpyruvate carboxylase family	0.587834	0.006062
tr|Q8LED1|Q8LEO1_ARATH	AT3G16850	Pectin lyase-like superfamily	0.400902	4.4e-05
tr|O80889|O80889_ARATH	AT2G32520	alpha/beta-Hydrolases superfamily	0.287518	1.7e-05
sp|P43333|RU2A_ARATH	AT1G09760	U2 small nuclear ribonucleoprotein A	0.363769	0.033882
sp|Q84L3D|RD23D_ARATH	AT5G38470	Rad23 UV excision repair protein family	0.420589	0.001052
tr|O82597|O82597_ARATH	AT4G01480	pyrophosphorylase 5	0.325607	0.000141
tr|Q8LE79|Q8LE79_ARATH	AT3G60450	Phosphoglycerate mutase family	0.535678	0.000104
sp|Q95U13|FLA2_ARATH	AT4G12730	FASCICLIN-like arabinogalactan 2	0.391131	0.000536
tr|F4IAX1|F4IAX1_ARATH	AT1G31710	Copper amine oxidase family	1.01065	0.014285
sp|Q9FLP6|SUMO2_ARATH	AT5G55160	small ubiquitin-like modifier 2	0.43178	0.000379
tr|Q94BR8|Q94BR8_ARATH	AT3G17940	Galactose mutarotase-like superfamily	0.289099	0.023252
sp|Q95I75|EFGC_ARATH	AT1G62750	Translation elongation factor EFG/EF2 protein	0.301892	0.005039
tr|Q94K56|Q94K56_ARATH	AT5G17710	Co-chaperone GrpE family	0.594821	0.044251
sp|O22773|TL16_ARATH	AT4G02530	chloroplast thylakoid lumen protein	0.497656	0.024993
sp|Q42351|RL341_ARATH	AT1G26880	Ribosomal protein L34e superfamily	0.549365	0.035566
sp|Q9L5VO|GLYR1_ARATH	AT3G25530	glyoxylate reductase 1	1.18656	0.004012
sp|Q9C9Z8|VATE2_ARATH	AT3G08560	vacuolar H+-ATPase subunit E isoform 2	0.426834	0.004937
sp|Q96330|FLS1_ARATH	AT5G08640	flavonol synthase I	0.869573	0.002386
tr|Q8VZG2|Q8VZG2_ARATH	AT3G50930	cytochrome BC1 synthesis	0.913735	0.00012
tr|Q9LX13|Q9LX13_ARATH	AT5G10160	Thioesterase superfamily	0.705318	0.005476
sp|Q9LDA4|PER38_ARATH	AT4G08780	Peroxidase superfamily	0.321846	0.002118
tr|Q9ZVA1|Q9ZVA1_ARATH	AT1G78820	D-mannose binding lectin protein with Apple-like binding dom	1.01636	0.009989
sp|O82663|SDHA1_ARATH	AT5G66760	succinate dehydrogenase 1-1	0.355857	0.019997
sp|Q8LG77|IDH6_ARATH	AT3G09810	isocitrate dehydrogenase VI	0.605224	0.002356
sp|P42799|GSA1_ARATH	AT5G63570	glutamate-1-semialdehyde-2,1-aminomutase	0.573289	0.002497
sp|Q42589|NLTP1_ARATH	AT2G38540	lipid transfer protein 1	0.974862	0.001215
sp|Q9IJL3|PREP1_ARATH	AT3G19170	presequence protease 1	0.415088	3e-06
tr|Q9ZUJ8|Q9ZUJ8_ARATH	AT2G15130	Plant basic secretory protein (BSP) family	0.313115	0
sp|Q9LX29|ACR4 ARATH	AT3G59420	crinkly4	0.39709	0.000426
sp|Q9LNLO|PERS ARATH	AT1G34510	Peroxidase superfamily	0.535684	0.002819
tr|Q9LF98|Q9LF98_ARATH	AT3G52930	Aldolase superfamily	1.1385	0
sp❘Q9SYTO ANXD1_ARATH	AT1G35720	annexin 1	0.873002	0
sp|P46422|GSTF2_ARATH	AT4G02520	glutathione S-transferase PHI 2	0.913824	0
sp|09M9K1|PMG2 ARATH	AT3G08590	Phosphoglycerate mutase, 2,3-bisphosphoglycerate-independent ATSG59850.1 Ribosomal protein 58 family	0.91839	0.013723
sp P42798 R15AI ARATH	AT5G59850	Ribosomal protein 58 family	0.43703	0
sp❘P49209 RL91 ARATH	AT1G33140	Ribosomal protein L6 family	0.501217	0
sp|P42794|RL112_ARATH	AT2G42740	ribosomal protein large subunit 16A	0.28303	0.041342
tr|Q8H788|Q8H788_ARATH	AT1G78830	Curculin-like (mannose-binding) lectin family	0.438476	0.017033
tr|Q8L994|Q8L994_ARATH	AT3G18190	TCP-1/cpn60 chaperonin family	0.313448	0.007062
tr❘Q42105|Q42105_ARATH	AT1G07930	GTP binding Elongation factor Tu family	1.15911	0.01024
tr|O65581|065581_ARATH	AT4G26530	Aldolase superfamily	0.487973	0
sp|Q38936|FK152_ARATH	AT5G48580	FK506- and rapamycin-binding protein 15 kD-2	0.387602	0.039386
sp|Q9LJR2|LECT2_ARATH	AT3G15356	Legume lectin family	0.473027	0.019427
sp|P16127|CHLI1_ARATH	AT4G18480	P-loop containing nucleoside triphosphate hydrolases superfamily	0.704492	0.000753
tr|Q9SAU2|Q9SAU2_ARATH	AT5G61410	D-ribulose-5-phosphate-3-epimerase	0.32217	0.001405
tr|0940G5|Q940G5_ARATH	AT4G25900	Galactose mutarotase-like superfamily	0.301775	0.009162
sp|048546|GPX6_ARATH	AT4G11600	glutathione peroxidase 6	0.98788	1e-06
sp|Q9SEU8|TRXM2_ARATH	AT4G03520	Thioredoxin superfamily	0.416615	1.2e-05
tr|F4ICS9|F41C59_ARATH	AT1G12230	Aldolase superfamily	0.482969	0.00624
sp|Q9CA59|NRP1_ARATH	AT1G74560	NAP1-related protein 1	0.570618	0.021579
sp|Q95726|RP13_ARATH	AT3G04790	Ribose 5-phosphate isomerase, type A protein	0.644766	0.000151
sp|Q41931|ACCO2_ARATH	AT1G62380	ACC oxidase 2	0.570971	5.6e-05
sp|Q9FK25|OMTI_ARATH	AT5G54160	O-methyltransferase 1	0.332302	0.00525
tr|Q8LC48|Q8LC48_ARATH	AT1G20580	Small nuclear ribonucleoprotein family	1.05939	0.000204
sp|Q9SVG4|RETOL_ARATH	AT4G20830	FAD-binding Berberine family	0.424589	0.000206
sp|Q39099|XTH4_ARATH	AT2G06850	xyloglucan endotransglucosylase/hydrolase 4	1.10641	0.011175
tr|Q9FF98|Q9FF98_ARATH	AT5G23820	MD-2-related lipid recognition domain-containing protein	0.429978	0.001208
sp|Q94A97|UBC35_ARATH	AT1G78870	ubiquitin-conjugating enzyme 35	0.289616	0.024169
tr|Q9CA69|Q9CA69_ARATH	AT1G74450	Protein of unknown function (DUF793)	0.293617	0.029464
tr|F4J8VS|F418V5_ARATH	AT3G18770	Autophagy-related protein 13	0.507157	0.008963
tr|F4KHA2|F4KHAZ_ARATH	ATSG40170	receptor-like protein 54	0.411421	0.002488
sp|Q9SH75|PMA6_ARATH	AT2G07560	H(+)-ATPase 6	0.3068	0
tr|F4JY15|F4JY15_ARATH	AT5G41740	Disease resistance protein (TIR-NBS-LRR class) family	0.580379	0.000573
tr|F4HR83|F4HR83_ARATH	AT1G33500	unknown protein	1.00236	0.032372
sp|004203|HSPR2_ARATH	AT2G40000	ortholog of sugar beet HS1 PRO-12	2.34592	0.020225
tr|F414A6|F414A6_ARATH	AT1G10300	Nucleolar GTP-binding protein	0.419297	0.005527
sp|Q9LMRS|FK126_ARATH	AT1G15670	Galactose oxidase/kelch repeat superfamily	0.393166	0.006627
sp|P50883|RL121_ARATH	AT2G37190	Ribosomal protein L11 family	0.561001	0.000286
sp|O64879|BGL15_ARATH	AT2G44450	beta glucosidase 15	0.602177	0.040578
tr|Q9SV91|095V91_ARATH	AT4G10300	RmIC-like cupins superfamily	1.05694	0.001141
tr|F4JBUO|F4JBUO_ARATH	AT3G60440	Phosphoglycerate mutase family	0.315595	1e-06
sp|Q95W09|R5101_ARATH	AT4G25740	RNA-binding Plectin/S10 domain-containing protein	0.517465	0.002864
sp|004450|TCPE_ARATH	AT1G24510	TCP-1/cpn60 chaperonin	0.303889	0.018188
sp|Q9XFH8|TROXF1_ARATH	AT3G02730	thioredoxin F-type 1	0.377954	0.000204
sp|P49206|RS261_ARATH	AT2G40590	Ribosomal protein 526e family	1.39382	0.000617
sp|Q9LX12|IN03_ARATH	AT5G10170	myo-inositol-1-phosphate synthase 3	0.58207	0.000123
sp|Q96252|ATP4_ARATH	AT5G47030	ATPase, F1 complex, delta/epsilon subunit	0.675352	0
tr|Q8H0X9|Q8H0X9_ARATH	AT3G23570	lpha/beta-Hydrolases superfamily	0.482825	0.017537
tr|Q9SUQ4|Q9SUQ4_ARATH	AT4G23730	Galactose mutarotase-like superfamily	0.388365	0.007332
tr|Q8H7A6|Q8H7A6_ARATH	AT1G54410	dehydrin family	0.34667	0.025052
sp|P46248|AATS_ARATH	AT4G31990	aspartate aminotransferase 5	0.470529	0.007008
sp|Q95X16|CLPP3_ARATH	AT1G66670	CLP protease proteolytic subunit 3	0.433296	1.8e-05
tr|Q9M360|Q9M360_ARATH	AT3G61780	embryo defective 1703	1.37553	0.009903
sp|Q9LUV2|POP3_ARATH	AT3G17210	heat stable protein 1	0.438571	0.004284
sp|P92959|RK24 _ARATH	AT5G54600	Translation protein SH3-like family	0.288878	0.000327
sp|P35131|UBCB_ARATH	AT5G41700	ubiquitin conjugating enzyme 8	0.747105	0.000194
tr|Q949W8|Q949W8_ARATH	AT5G49650	xylulose kinase-2	0.293586	0.040617
sp|O82221|RUXG_ARATH	AT2G23930	probable small nuclear ribonucleoprotein G	1.42001	0.012042
sp|Q94CD8|E134_ARATH	AT3G13560	O-Glycosyl hydrolases family 17 protein	0.353991	0.008685
tr|B9DHX7|B9DHX7_ARATH	AT3G52370	FASCICLIN-like arabinogalactan protein 15 precursor	0.29025	0.00511
tr|Q8L8T0|Q8L8T0_ARATH	AT5G62350	Plant invertase/pectin methylesterase inhibitor superfamily	0.805578	0.00599
sp|Q9ZR03|UCRIA _ARATH	AT4G03280	photosynthetic electron transfer C	0.443214	0.001692
tr|O948Y3|O94813_ARATH	AT5G14030	translocon-associated protein beta (TRAPB) family	0.732887	0.026998
sp|Q9A556|CP208_ARATH	AT5G13120	cyclophilin 20-2	0.350016	0.049986
sp|Q56WK6|PATLI_ARATH	AT1G72150	PATELLIN 1	0.713321	0.013637
sp|Q42533|BCCP1_ARATH	AT5G16390	chloroplastic acetylcoenzyme A carboxylase 1	1.34148	0.016813
tr|Q93234|Q93234_ARATH	AT2G24280	alpha/beta-Hydrolases superfamily	1.03707	0.033968
tr|Q8GW53|O8GW53_ARATH	AT4G24340	Phosphorylase superfamily	0.654175	0.019158
sp|Q948K6|RABG1_ARATH	AT5G39620	RAB GTPase homolog G1	1.0939	0.03632
sp|Q9AV97|KDSA1_ARATH	AT1G79500	Aldolase-type TIM barrel family	0.973386	0.009204
sp|Q9LXA8|BXL6_ARATH	AT5G10560	Glycosyl hydrolase family	0.365395	0.001797
sp|P43295|RD19A_ARATH	AT4G39090	Papain family cysteine protease	0.611071	0.039267
sp|Q9C8E3|TPS26_ARATH	AT1G66020	Terpenoid cyclases/Protein prenyltransferases superfamily	0.329893	0.005182
sp|Q85807|PP183_ARATH	AT2G34370	Pentatricopeptide repeat (PPR) superfamily	0.333241	0.028065
tr|Q9SNB6|09SNB6_ARATH	AT3G46620	zinc finger (C3HC4-type RING finger] family	0.762137	0.009359
tr|QBLAJ4|QBLAJ4_ARATH	AT5G57950	265 proteasome regulatory subunit, putative	1.21895	0.014279
sp|Q9SIVO|SURI_ARATH	AT2G20610	Tyrosine transaminase family	0.48389	0.000786
sp|Q9LFR3|GASAE_ARATH	AT5G14920	Gibberellin-regulated family	0.339143	0.025092
sp|Q94AW8|DNA13_ARATH	AT3G44110	ONAJ homolog 3	0.5621	0.033633
tr|QBLE12|QBLE12_ARATH	AT5G58070	temperature-induced lipocalin	0.460933	0.01945
sp|QBL831|NUDT3_ARATH	AT1G79690	nudix hydrolase homolog 3	0.408896	0.006376
sp|Q8LFH7|RL371_ARATH	AT1G15250	Zinc-binding ribosomal protein family	0.614908	0.03969
sp|O49629|PAP2_ARATH	AT4G22240	Plastid-lipid associated protein PAP/fibrillin family	0.691487	0.023992
tr|Q95X53|Q95X53_ARATH	AT1G50380	Prolyl oligopeptidase family	0.96477	6.6e-05
sp_QBL7K9|MAO2_ARATH	AT4G00570	NAD-dependent malic enzyme 2	0.50588	0.015864
tr|F412M6|F412M6_ARATH	AT1G09890	Rhamnogalacturonate lyase family	0.335551	0
sp❘Q96329|ACOX4_ARATH	AT3G51840	acyl-CoA oxidase 4	0.638385	0.010262
sp|Q95X68|RK18_ARATH	AT1G48350	Ribosomal L18p/LSe family	0.450813	0.00462
sp|Q9FGH9|E7081_ARATH	AT5G58430	exocyst subunit exo70 family 81	0.432615	0.001008
tr|F4JHV8|F4JHV8_ARATH	AT4G02840	Small nuclear ribonucleoprotein family	0.568163	0.027595
tr|Q8GZ20|Q8GZ20_ARATH	AT5G67310	cytochrome P450, family 81, subfamily G, polypeptide 1	0.752389	0.007033
sp|Q9ZQ97|U73C4_ARATH	AT2G36770	UDP-Glycosyltransferase superfamily	0.825532	0.004302
sp|Q9MAJ7|BGALS_ARATH	AT1G45130	beta-galactosidase 5	0.503054	0.001263
tr|O65538|O65538_ARATH	AT4G32605	Mitochondrial glycoprotein family	0.417986	0.020324
tr|Q95587|Q95587_ARATH	AT1G80240	Protein of unknown function, DUF642	0.638889	0.004991
tr|O65655|O65655_ARATH	AT4G39680	SAP domain-containing protein.	0.528921	0
tr|Q8RWPO|Q8RWPO_ARATH	AT3G20790	NAD(P)-binding Rossmann-fold superfamily	0.552973	0.000652
tr|O64595|O64595_ARATH	AT1G70410	beta carbonic anhydrase 4	0.334789	0.005373
sp|080477|MES3_ARATH	AT2G23610	methyl esterase 3	0.437617	0.031918
sp|Q9XFS7|NLTPS_ARATH	AT3GS1600	lipid transfer protein 5	0.498697	0.002349
tr|Q8L719|TH048_ARATH	AT5G02530	RNA-binding (RRM/RBD/RNP motifs) family	0.367844	0.026422
sp|Q43387|PER71_ARATH	AT5G64120	Peroxidase superfamily	0.65505	0.002834
tr|Q9SNE4|Q9SNE4_ARATH	AT3G50230	Leucine-rich repeat protein kinase family	1.92888	0.024387
sp|Q9FMU6|MPCP3_ARATH	AT5G14040	phosphate transporter 3:1	1.9453	0.034052
tr|Q8LPS4|Q8LPS4_ARATH	AT3G06670	binding	0.557849	0.026663
sp|Q9FZD4|PPRS9_ARATH	AT1G26500	Pentatricopeptide repeat (PPR) superfamily	1.0523	0.038615
sp|Q8GVE8|CAPP4_ARATH	AT1G68750	phosphoenolpyruvate carboxylase 4	0.992583	0.001436
tr|Q9M216|Q9M216_ARATH	AT3G583001	Arabidopsis phospholipase-like protein (PEARLI 4) family	1.8481	0.003936
tr|Q0WM57|Q0WM57_ARATH	AT5G08670	ATP synthase alpha/beta family	0.92514	0
sp|Q9CA17|1F4A3_ARATH	AT1G72730	DEA(D/H)-box RNA helicase family	0.684324	0.037433
tr|O23722|O23722_ARATH	AT2G38700	mevalonate diphosphate decarboxylase 1	1.66673	0.04458
sp|Q8LC68|NRP2_ARATH	AT1G18800	NAP1-related protein 2	0.680151	0.013429
tr|Q93V56|Q93V56_ARATH	AT1G010501	pyrophosphorylase 1	0.566083	0.016493
sp|Q95R55|RAA58_ARATH	AT3G07410	RAB GTPase homolog A58	0.441489	0.000361
tr|F4IKB3|F4IKB3_ARATH	AT2G16230	O-Glycosyl hydrolases family 17 protein	0.573653	0.02184
sp|Q9SRZ4|PRX2C_ARATH	AT1G65970	thioredoxin-dependent peroxidase 2	0.575231	0.017891
tr|F4KGD5|F4KGD5_ARATH	AT5G58830	Subtilisin-like serine endopeptidase family	0.273404	4e-06
sp|Q950|H2AV2_ARATH	AT2G38810	histone H2A 8	0.60473	0.020016
tr|Q9SUN5|Q9SUN5_ARATH	AT4G20440	small nuclear ribonucleoprotein associated protein B	0.571111	0.003198
tr|Q9LVM3|Q9LVM3_ARATH	AT5G58250	unknown protein	0.707064	0.012023
sp|Q9STL4|CEP2_ARATH	AT3G48340	Cysteine proteinases superfamily	0.761032	0.042559
sp|Q84LG4|COPZ2_ARATH	AT3G09800	SNARE-like superfamily	0.412383	0.013465
sp|Q9LZR8|Y5370_ARATH	AT5G03700	D-mannose binding lectin protein with Apple-like binding dom	1.53039	0.03716
sp|Q9LZH9|RL7A2_ARATH	AT3G62870	Ribosomal protein L7Ae/L30e/512/Gadd45 family	0.21516	0
sp|P42731|PABP2_ARATH	AT4G34110	poly(A) binding protein 2	0.249366	0.003827
sp|Q9C9WS|HPR1_ARATH	AT1G68010	hydroxypyruvate reductase	0.220618	0.022242
