# Supplementary material for: Functional Meta-Analysis of the Proteomic Responses of Arabidopsis Seedlings to the Spaceflight Environment Reveals Multi-Dimensional Sources of Variability across Spaceflight Experiments
Source: Int J Mol Sci. 2023 Sep 22;24(19):14425. doi: 10.3390/ijms241914425 (PMC10573023; doi:10.3390/ijms241914425)
Supplement: Supplementary file 1 [file ijms-24-14425-s001.zip › Supplementary folder/Supplementary file 1/BRIC LED Root Membrane.xlsx]

## Sheet: RootM
Accession	TAIR ID	Protein FDR Confidence: Combined	Description	MW [kDa]	calc. pI	Score Sequest HT: Sequest HT	Sum PEP Score	Coverage [%]	# Peptides	# PSMs	# Unique Peptides	# Razor Peptides	Ratio	Log2 ratio	P-Value	Adj. P-Value	G rep 1 (129)	G rep 1 (130)	G rep 1 (131)	S rep 1 (127)	S rep 1 (126)	S rep 1 (128)	Biological Process	Cellular Component	Molecular Function	GO Accessions	KEGG Pathways	UniProtKB-ID
A0A178U9N5	AT5G11450	High	PsbP domain protein (Mog1/PsbP/DUF1795-like photosystem II reaction center PsbP family protein) OS=Arabidopsis thaliana OX=3702 GN=PPD5 PE=1 SV=1	35.3	8.88	13.26	11.48	14	3	4	3	0	0.899	-0.15	0.401343	0.459151	283.2	264.6	227	245	237.9	237.2	other metabolic processes	other membranes	other molecular function	[GO:0005509]; GO:0046872; GO:0043169; GO:0043167; GO:0005488; GO:0003674_x000D_ [GO:0009654]; GO:0098796; GO:1990204; GO:0009523; GO:0042651; GO:0032991; GO:0016020; GO:1902494; GO:0009521; GO:0034357; GO:0005575; GO:0110165; GO:0009579; GO:0005622_x000D_ [GO:0015979]; GO:0044237; GO:0008152; GO:0009987; GO:0008150_x000D_ [GO:0019898]; GO:0110165; GO:0016020; GO:0005575		EnsemblGenome
A0A178UA07	AT5G09760	High	Pectinesterase OS=Arabidopsis thaliana OX=3702 GN=At5g09760 PE=1 SV=1	63.5	7.09	4.75	2.854	3	2	2	2	0	0.777	-0.36	0.0103082	0.0267051	116.9	109.6	126.8	95.1	90.9	86.5	cell organization and biogenesis;other metabolic processes;other biological processes		enzyme regulator activity;other molecular function	[GO:0004857]; GO:0030234; GO:0043086; GO:0098772; GO:0050790; GO:0044092; GO:0003674; GO:0065009; GO:0065007; GO:0008150_x000D_ [GO:0030599]; GO:0052689; GO:0016788; GO:0016787; GO:0003824; GO:0003674_x000D_ [GO:0042545]; GO:0071555; GO:0045229; GO:0071554; GO:0016043; GO:0009987; GO:0071840; GO:0008150_x000D_ [GO:0045330]; GO:0016788; GO:0016787; GO:0003824; GO:0003674_x000D_ [GO:0045490]; GO:00…		EnsemblGenome
A0A178UFH0	AT5G59960	High	K-stimulated pyrophosphate-energized sodium pump protein OS=Arabidopsis thaliana OX=3702 GN=MMN10.21 PE=1 SV=1	35.7	5.59	6.17	4.758	7	2	2	2	0	1.028	0.04	0.979078	0.982658	165	187.6	202.9	169.1	193.8	192.8						EnsemblGenome
A0A178US29	AT5G14210	High	Leucine-rich repeat protein kinase family protein OS=Arabidopsis thaliana OX=3702 GN=MUA22.21 PE=1 SV=1	88.9	7.65	3.88	4.366	2	2	2	2	0	0.734	-0.45	0.0190456	0.040154	175.8	150.8	168.8	124	129.2	123.2	protein metabolism;other metabolic processes	plasma membrane;other membranes;other cell component	kinase activity;other molecular function	[GO:0004672]; GO:0016301; GO:0016773; GO:0140096; GO:0006468; GO:0016772; GO:0016310; GO:0003824; GO:0006464; GO:0016740; GO:0006796; GO:0003674; GO:0036211; GO:0044267; GO:0006793; GO:0019538; GO:0043412; GO:0044260; GO:0044237; GO:0043170; GO:0044238; GO:1901564; GO:0008152; GO:0009987; GO:0071704; GO:0006807; GO:0008150_x000D_ [GO:0005524]; GO:0032559; GO:0035639; GO:0030554; GO:0032555; GO:00…		EnsemblGenome
A0A178VEL3	AT3G01310	High	Inositol hexakisphosphate and diphosphoinositol-pentakisphosphate kinase OS=Arabidopsis thaliana OX=3702 GN=AtVIP1 PE=1 SV=1	115.8	5.95	18.23	22.789	6	6	6	6	0	0.732	-0.45	0.00759319	0.0222336	693.8	768.5	794.1	546	562.8	592.6	other metabolic processes	cytosol	kinase activity;other molecular function	[GO:0000827]; GO:0016301; GO:0016776; GO:0016772; GO:0016310; GO:0016740; GO:0006796; GO:0003824; GO:0006793; GO:0003674; GO:0044237; GO:0008152; GO:0009987; GO:0008150_x000D_ [GO:0000829]; GO:0016301; GO:0016776; GO:0016772; GO:0016310; GO:0016740; GO:0006796; GO:0003824; GO:0006793; GO:0003674; GO:0044237; GO:0008152; GO:0009987; GO:0008150_x000D_ [GO:0000832]; GO:0000828; GO:0016301; GO:001677…		EnsemblGenome
A0A178VX75	AT2G46070	High	Mitogen-activated protein kinase 12 OS=Arabidopsis thaliana OX=3702 GN=MPK12 PE=1 SV=1	46.1	7.9	8.43	8.112	7	3	3	1	2	0.997	0	0.521211	0.575714	234.3	374.3	347	346	343.5	358.5	protein metabolism;other metabolic processes		kinase activity;other molecular function	[GO:0004713]; GO:0004672; GO:0018108; GO:0016301; GO:0016773; GO:0140096; GO:0006468; GO:0018212; GO:0016772; GO:0016310; GO:0003824; GO:0006464; GO:0018193; GO:0016740; GO:0006796; GO:0003674; GO:0036211; GO:0044267; GO:0006793; GO:0019538; GO:0043412; GO:0044260; GO:0044237; GO:0043170; GO:0044238; GO:1901564; GO:0008152; GO:0009987; GO:0071704; GO:0006807; GO:0008150_x000D_ [GO:0005524]; GO:00…		EnsemblGenome
A0A178W0D3	AT1G65260	High	Plastid transcriptionally active 4 OS=Arabidopsis thaliana OX=3702 GN=PTAC4 PE=1 SV=1	28.9	6.01	63.2	66.812	72	17	21	17	0	1.294	0.37	0.0106911	0.0273288	3133.9	3367.5	3040	4139.1	4035.9	4054						EnsemblGenome
A0A1I9LL70	AT3G17970	High	Translocon at the outer membrane of chloroplasts 64-III OS=Arabidopsis thaliana OX=3702 GN=TOC64-III PE=1 SV=1	60.7	8.18	21.73	19.371	14	7	8	7	0	0.848	-0.24	0.00140087	0.00892931	1226.6	1243.5	1279.7	1010.8	1055.1	1068		other membranes		[GO:0016021]; GO:0031224; GO:0110165; GO:0016020; GO:0005575		EnsemblGenome
A0A1I9LLC0	AT3G14010	High	CTC-interacting domain 4 OS=Arabidopsis thaliana OX=3702 GN=CID4 PE=1 SV=1	66.5	6.92	7.57	9.632	5	3	3	1	0	0.787	-0.35	0.102931	0.143849	45	35.9	36.2	35.8	28.5	25.3						EnsemblGenome
A0A1I9LLZ4	AT3G07670	High	Rubisco methyltransferase family protein OS=Arabidopsis thaliana OX=3702 GN=At3g07670 PE=1 SV=1	42.6	8.79	6.19	4.841	6	2	2	2	0	0.794	-0.33	0.0031057	0.0133998	226.2	218.1	219.9	185.7	173.3	174.6	protein metabolism;other metabolic processes		other molecular function	[GO:0016279]; GO:0008276; GO:0016278; GO:0018022; GO:0008168; GO:0140096; GO:0006479; GO:0008170; GO:0008757; GO:0018205; GO:0016741; GO:0003824; GO:0008213; GO:0043414; GO:0018193; GO:0016740; GO:0003674; GO:0006464; GO:0032259; GO:0043412; GO:0044260; GO:0036211; GO:0044267; GO:0008152; GO:0043170; GO:0044237; GO:0019538; GO:0008150; GO:0071704; GO:0009987; GO:0044238; GO:1901564; GO:0006807		EnsemblGenome
A0A1I9LM45	AT3G51330	High	Eukaryotic aspartyl protease family protein OS=Arabidopsis thaliana OX=3702 GN=At3g51330 PE=1 SV=1	50.1	5.62	4.84	3.982	4	2	2	2	0	1.331	0.41	0.00102831	0.00773331	222.6	228.7	221.7	295.3	296.2	296.7	protein metabolism		other molecular function	[GO:0004190]; GO:0004175; GO:0070001; GO:0008233; GO:0016787; GO:0140096; GO:0006508; GO:0003824; GO:0019538; GO:0003674; GO:0043170; GO:0044238; GO:1901564; GO:0071704; GO:0008152; GO:0006807; GO:0008150		EnsemblGenome
A0A1I9LM53	AT3G59350	High	Protein kinase superfamily protein OS=Arabidopsis thaliana OX=3702 GN=At3g59350 PE=1 SV=1	47.3	8.37	32.45	34.645	30	11	12	8	3	1.1	0.14	0.196796	0.249556	1692.9	1759.3	1921.7	1885.3	1935.7	1936.9	protein metabolism;other metabolic processes	other membranes	kinase activity;other molecular function	[GO:0004713]; GO:0004672; GO:0018108; GO:0016301; GO:0016773; GO:0140096; GO:0006468; GO:0018212; GO:0016772; GO:0016310; GO:0003824; GO:0006464; GO:0018193; GO:0016740; GO:0006796; GO:0003674; GO:0036211; GO:0044267; GO:0006793; GO:0019538; GO:0043412; GO:0044260; GO:0044237; GO:0043170; GO:0044238; GO:1901564; GO:0008152; GO:0009987; GO:0071704; GO:0006807; GO:0008150_x000D_ [GO:0005524]; GO:00…		EnsemblGenome
A0A1I9LM56	AT3G52840	High	Beta-galactosidase OS=Arabidopsis thaliana OX=3702 GN=BGAL2 PE=1 SV=1	88.3	8.6	16.69	14.65	9	6	6	4	1	1.6	0.68	0.0131471	0.0313244	672.1	631.2	536.7	1051.8	1010.2	1000.1	other metabolic processes	non-structural extracellular;other membranes	other molecular function	[GO:0004565]; GO:0015925; GO:0004553; GO:0016798; GO:0016787; GO:0003824; GO:0003674_x000D_ [GO:0005975]; GO:0044238; GO:0071704; GO:0008152; GO:0008150_x000D_ [GO:0016021]; GO:0031224; GO:0110165; GO:0016020; GO:0005575_x000D_ [GO:0048046]; GO:0005576; GO:0110165; GO:0005575		EnsemblGenome
A0A1I9LM90	AT3G04610	High	RNA-binding KH domain-containing protein OS=Arabidopsis thaliana OX=3702 GN=FLK PE=1 SV=1	60.5	4.78	5.22	6.12	5	2	2	2	0	0.731	-0.45	0.000448444	0.00535023	272.1	281.5	294.7	205.7	207.6	195.1			nucleic acid binding activity	[GO:0003723]; GO:0003676; GO:0097159; GO:1901363; GO:0005488; GO:0003674		EnsemblGenome
A0A1I9LMB4	AT3G27690	High	Chlorophyll a-b binding protein, chloroplastic OS=Arabidopsis thaliana OX=3702 GN=LHCB2.3 PE=1 SV=1	32.6	6.23	65.65	16.302	11	4	22	1	0	0.809	-0.31	0.00212096	0.0112984	651.4	654.7	611.5	501.2	528.1	526.7	protein metabolism;other metabolic processes	other membranes	other molecular function	[GO:0009522]; GO:0009521; GO:0098796; GO:0034357; GO:0032991; GO:0016020; GO:0009579; GO:0005575; GO:0110165; GO:0005622_x000D_ [GO:0009523]; GO:0009521; GO:0098796; GO:0034357; GO:0032991; GO:0016020; GO:0009579; GO:0005575; GO:0110165; GO:0005622_x000D_ [GO:0009535]; GO:0055035; GO:0009534; GO:0042170; GO:0042651; GO:0031976; GO:0009507; GO:0031090; GO:0009526; GO:0034357; GO:0009579; GO:003198…		EnsemblGenome
A0A1I9LMI8	AT3G23450	High	Transmembrane protein OS=Arabidopsis thaliana OX=3702 GN=At3g23450 PE=1 SV=1	33.3	10.77	20.1	27.282	60	6	6	6	0	1.294	0.37	0.00516803	0.017709	797.5	805.4	848.3	1033.8	1042.2	1044.9		other membranes		[GO:0016021]; GO:0031224; GO:0110165; GO:0016020; GO:0005575		EnsemblGenome
A0A1I9LMQ8	AT3G59950	High	Cysteine protease OS=Arabidopsis thaliana OX=3702 GN=At3g59950 PE=1 SV=1	42.9	5.49	4.3	2.79	4	2	2	2	0	0.915	-0.13	0.0223044	0.0450524	173.3	187.3	174.2	159.4	151	162.8	protein metabolism;other metabolic processes	other cell component	other molecular function	[GO:0005737]; GO:0110165; GO:0005622; GO:0005575_x000D_ [GO:0006914]; GO:0044248; GO:0061919; GO:0009056; GO:0044237; GO:0009987; GO:0008152; GO:0008150_x000D_ [GO:0008234]; GO:0008233; GO:0016787; GO:0140096; GO:0006508; GO:0003824; GO:0019538; GO:0003674; GO:0043170; GO:0044238; GO:1901564; GO:0071704; GO:0008152; GO:0006807; GO:0008150		EnsemblGenome
A0A1I9LMR3	AT3G24590	High	Plastidic type i signal peptidase 1 OS=Arabidopsis thaliana OX=3702 GN=PLSP1 PE=1 SV=1	34.9	7.33	8.68	13.447	12	2	2	2	0	0.681	-0.55	0.00482285	0.0171584	136.2	123.8	132.5	84.3	90.2	98.8	protein metabolism;other metabolic processes	other membranes	other molecular function	[GO:0004252]; GO:0004175; GO:0008236; GO:0008233; GO:0017171; GO:0016787; GO:0140096; GO:0006508; GO:0003824; GO:0019538; GO:0003674; GO:0043170; GO:0044238; GO:1901564; GO:0071704; GO:0008152; GO:0006807; GO:0008150_x000D_ [GO:0006465]; GO:0006518; GO:0016485; GO:0044267; GO:0043603; GO:1901564; GO:0006508; GO:0051604; GO:0019538; GO:0044260; GO:0034641; GO:0006807; GO:0071704; GO:0010467; GO:00…		EnsemblGenome
A0A1I9LMY7	AT3G04920	High	40S ribosomal protein S24 OS=Arabidopsis thaliana OX=3702 GN=At3g04920 PE=1 SV=1	12.9	10.14	14.24	13.29	36	4	5	3	1	0.822	-0.28	0.00505433	0.017523	845.3	834.8	817.2	706.8	686.1	655.1	protein metabolism;other metabolic processes	other membranes;translational apparatus	other molecular function	[GO:0003735]; GO:0005198; GO:0003674_x000D_ [GO:0005840]; GO:0043232; GO:0043228; GO:0043229; GO:0043226; GO:0005622; GO:0110165; GO:0005575_x000D_ [GO:0006412]; GO:0034645; GO:0043043; GO:0044267; GO:0010467; GO:0009059; GO:0044249; GO:0044260; GO:0006518; GO:0043604; GO:1901566; GO:0019538; GO:0043170; GO:1901576; GO:0009058; GO:0044237; GO:0043603; GO:1901564; GO:0044271; GO:0044238; GO:007170…		EnsemblGenome
A0A1I9LN83	AT3G14790	High	Rhamnose biosynthesis 3 OS=Arabidopsis thaliana OX=3702 GN=RHM3 PE=1 SV=1	75.2	6.55	21.35	25.773	13	10	12	3	0	0.931	-0.1	0.040908	0.0694515	353.2	379.4	352.8	328.8	322.4	334.3	other metabolic processes		other molecular function	[GO:0008460]; GO:0016836; GO:0016835; GO:0016829; GO:0003824; GO:0003674_x000D_ [GO:0009225]; GO:0055086; GO:1901135; GO:0006139; GO:0044281; GO:0071704; GO:0006725; GO:0034641; GO:0044238; GO:0046483; GO:1901360; GO:0008152; GO:0044237; GO:0006807; GO:0008150; GO:0009987		EnsemblGenome
A0A1I9LNA9	AT3G07020	High	UDP-Glycosyltransferase superfamily protein OS=Arabidopsis thaliana OX=3702 GN=SGT PE=1 SV=1	61	7.4	17.8	18.129	12	7	7	7	0	1.051	0.07	0.31563	0.375384	883.8	1016.3	1094.7	1053.2	1067.7	1121.7	other metabolic processes		other molecular function	[GO:0005975]; GO:0044238; GO:0071704; GO:0008152; GO:0008150_x000D_ [GO:0008194]; GO:0016757; GO:0016740; GO:0003824; GO:0003674_x000D_ [GO:0016758]; GO:0016757; GO:0016740; GO:0003824; GO:0003674_x000D_ [GO:0030259]; GO:0030258; GO:0070085; GO:0044255; GO:0008152; GO:0006629; GO:0044237; GO:0008150; GO:0044238; GO:0071704; GO:0009987		EnsemblGenome
A0A1I9LNC0	AT3G56240	High	Copper chaperone OS=Arabidopsis thaliana OX=3702 GN=CCH PE=1 SV=1	11.9	4.83	21.68	30.035	63	7	10	7	0	1.133	0.18	0.0746713	0.111399	1923.6	1741.5	1736.7	2054.6	1973.9	1951.5			other molecular function	[GO:0046872]; GO:0043169; GO:0043167; GO:0005488; GO:0003674		EnsemblGenome
A0A1I9LNG4	AT3G09150	High	Phytochromobilin:ferredoxin oxidoreductase, chloroplast / phytochromobilin synthase (HY2) OS=Arabidopsis thaliana OX=3702 GN=HY2 PE=1 SV=1	31.6	9.09	1.95	2.898	5	2	2	2	0	0.844	-0.25	0.00124837	0.00850078	286.2	291.6	280.4	239.3	241.5	250.9	other metabolic processes		other molecular function	[GO:0010024]; GO:0033014; GO:0051202; GO:0018130; GO:0019438; GO:0033013; GO:0044271; GO:1901362; GO:1901566; GO:0044249; GO:0046483; GO:0006725; GO:1901360; GO:1901564; GO:0034641; GO:1901576; GO:0009058; GO:0044237; GO:0071704; GO:0006807; GO:0008152; GO:0009987; GO:0008150_x000D_ [GO:0016636]; GO:0016627; GO:0016491; GO:0003824; GO:0003674_x000D_ [GO:0050897]; GO:0046914; GO:0046872; GO:004316…		EnsemblGenome
A0A1I9LNR1	AT3G59660	High	C2 domain-containing protein / GRAM domain-containing protein OS=Arabidopsis thaliana OX=3702 GN=At3g59660 PE=1 SV=1	59.3	6.77	2.39	2.976	3	2	2	2	0	0.932	-0.1	0.308617	0.367751	377.2	356.8	429.8	337.1	351.7	384.2		other membranes		[GO:0016021]; GO:0031224; GO:0110165; GO:0016020; GO:0005575		EnsemblGenome
A0A1I9LNS4	AT3G62120	High	Prolyl-tRNA synthetase OS=Arabidopsis thaliana OX=3702 GN=At3g62120 PE=1 SV=1	59.1	5.81	29.21	23.884	22	10	11	10	0	1.079	0.11	0.0497447	0.0807764	1981.4	1954.1	1939.2	2118.6	2109.2	2014.3	protein metabolism;RNA metabolism OR transcription;other metabolic processes	other cell component	other molecular function	[GO:0004827]; GO:0004812; GO:0016875; GO:0140101; GO:0016874; GO:0140098; GO:0003824; GO:0140640; GO:0003674_x000D_ [GO:0005524]; GO:0032559; GO:0035639; GO:0030554; GO:0032555; GO:0043168; GO:1901265; GO:0017076; GO:0032553; GO:0043167; GO:0097159; GO:1901363; GO:0000166; GO:0097367; GO:0005488; GO:0036094; GO:0003674_x000D_ [GO:0005737]; GO:0110165; GO:0005622; GO:0005575_x000D_ [GO:0006433]; G…		EnsemblGenome
A0A1I9LNT2	AT3G61220	High	NAD(P)-binding Rossmann-fold superfamily protein OS=Arabidopsis thaliana OX=3702 GN=SDR1 PE=1 SV=1	36.4	5.38	14.18	15.482	15	5	5	4	0	0.891	-0.17	0.0427283	0.0718328	445.8	483.5	467.6	416.7	410.8	442			other molecular function	[GO:0016491]; GO:0003824; GO:0003674		EnsemblGenome
A0A1I9LP02	AT3G51850	High	Calcium-dependent protein kinase 13 OS=Arabidopsis thaliana OX=3702 GN=CPK13 PE=1 SV=1	56.7	6.38	14.17	15.675	13	5	5	4	1	1.385	0.47	0.00445129	0.0163944	525	510.2	553.9	727.1	735.2	724.2	protein metabolism;other metabolic processes		kinase activity;other molecular function	[GO:0004672]; GO:0016301; GO:0016773; GO:0140096; GO:0006468; GO:0016772; GO:0016310; GO:0003824; GO:0006464; GO:0016740; GO:0006796; GO:0003674; GO:0036211; GO:0044267; GO:0006793; GO:0019538; GO:0043412; GO:0044260; GO:0044237; GO:0043170; GO:0044238; GO:1901564; GO:0008152; GO:0009987; GO:0071704; GO:0006807; GO:0008150_x000D_ [GO:0005509]; GO:0046872; GO:0043169; GO:0043167; GO:0005488; GO:00…		EnsemblGenome
A0A1I9LPC7	AT3G04760	High	Pentatricopeptide repeat (PPR-like) superfamily protein OS=Arabidopsis thaliana OX=3702 GN=At3g04760 PE=1 SV=1	64.3	6.2	10.8	12.367	6	3	3	3	0	1.168	0.22	0.0355458	0.0632144	170.4	190.8	180.9	204.3	211.2	211.3						EnsemblGenome
A0A1I9LPI7	AT3G56160	High	Sodium Bile acid symporter family OS=Arabidopsis thaliana OX=3702 GN=At3g56160 PE=1 SV=1	43.4	10.05	6.22	8.585	6	2	2	2	0	0.703	-0.51	0.00380249	0.0150583	281.3	301.5	315.8	199.7	211.9	230.6		other membranes		[GO:0016021]; GO:0031224; GO:0110165; GO:0016020; GO:0005575		EnsemblGenome
A0A1I9LPV5	AT3G21250	High	ABC-type xenobiotic transporter OS=Arabidopsis thaliana OX=3702 GN=ABCC8 PE=1 SV=1	162.7	7.46	8.55	10.793	2	3	3	2	0	1.512	0.6	0.000302035	0.00458234	140.9	144.3	151.6	218.2	221.7	211.8	transport	other membranes	transporter activity;other molecular function	[GO:0005524]; GO:0032559; GO:0035639; GO:0030554; GO:0032555; GO:0043168; GO:1901265; GO:0017076; GO:0032553; GO:0043167; GO:0097159; GO:1901363; GO:0000166; GO:0097367; GO:0005488; GO:0036094; GO:0003674_x000D_ [GO:0016021]; GO:0031224; GO:0110165; GO:0016020; GO:0005575_x000D_ [GO:0042626]; GO:0015399; GO:0140657; GO:0022804; GO:0003674; GO:0022857; GO:0005215; GO:0055085; GO:0006810; GO:000998…		EnsemblGenome
A0A1I9LPZ1	AT3G50370	High	Uncharacterized protein OS=Arabidopsis thaliana OX=3702 GN=At3g50370 PE=1 SV=1	236.6	6.64	14.85	14.807	3	4	4	4	0	1.144	0.19	0.0201956	0.0419217	268.6	261.7	276.6	289.5	314.7	307.3						EnsemblGenome
A0A1I9LPZ9	AT3G03380	High	DegP protease 7 OS=Arabidopsis thaliana OX=3702 GN=DEG7 PE=1 SV=1	116.2	6.21	8.47	8.328	4	3	3	3	0	0.754	-0.41	0.00672417	0.0205705	419	453.4	459.9	345.5	334.2	341.7	protein metabolism		other molecular function	[GO:0004252]; GO:0004175; GO:0008236; GO:0008233; GO:0017171; GO:0016787; GO:0140096; GO:0006508; GO:0003824; GO:0019538; GO:0003674; GO:0043170; GO:0044238; GO:1901564; GO:0071704; GO:0008152; GO:0006807; GO:0008150		EnsemblGenome
A0A1I9LQQ9	AT3G19950	High	RING-type E3 ubiquitin transferase OS=Arabidopsis thaliana OX=3702 GN=At3g19950 PE=1 SV=1	42.1	4.51	6.45	8.771	7	2	2	2	0	0.663	-0.59	0.00256731	0.0121372	77.3	85.2	91	56.5	51.1	57.6	protein metabolism;other metabolic processes		other molecular function	[GO:0061630]; GO:0004842; GO:0061659; GO:0019787; GO:0016567; GO:0016740; GO:0140096; GO:0032446; GO:0003824; GO:0070647; GO:0003674; GO:0006464; GO:0036211; GO:0044267; GO:0019538; GO:0043412; GO:0044260; GO:0043170; GO:0044238; GO:1901564; GO:0044237; GO:0071704; GO:0008152; GO:0006807; GO:0009987; GO:0008150		EnsemblGenome
A0A1I9LR04	AT3G49470	High	Nascent polypeptide-associated complex subunit alpha-like protein 2 OS=Arabidopsis thaliana OX=3702 GN=NACA2 PE=1 SV=1	25.4	4.58	8.74	11.67	23	2	2	2	0	2.2	1.14	0.00209096	0.0112029	102.5	95.1	82.3	196.8	217.1	209.3		translational apparatus		[GO:0005854]; GO:0032991; GO:0005737; GO:0005575; GO:0110165; GO:0005622		EnsemblGenome
A0A1I9LRA3	AT3G20370	High	TRAF-like family protein OS=Arabidopsis thaliana OX=3702 GN=At3g20370 PE=1 SV=1	41.1	5.48	43.1	44.782	35	9	15	9	0	1.785	0.84	2.51945e-05	0.00184198	1135.3	1178	1147	2114.4	2047.6	1998.8						EnsemblGenome
A0A1I9LRI3	AT3G26290	High	Cytochrome P450, family 71, subfamily B, polypeptide 26 OS=Arabidopsis thaliana OX=3702 GN=CYP71B26 PE=1 SV=1	58.6	8.03	10.57	7.734	9	4	4	3	1	0.918	-0.12	0.025301	0.0492908	446.2	445.5	488.7	381	409.8	409.4		other membranes	other molecular function	[GO:0004497]; GO:0016491; GO:0003824; GO:0003674_x000D_ [GO:0005506]; GO:0046914; GO:0046872; GO:0043169; GO:0043167; GO:0005488; GO:0003674_x000D_ [GO:0016021]; GO:0031224; GO:0110165; GO:0016020; GO:0005575_x000D_ [GO:0016705]; GO:0016491; GO:0003824; GO:0003674_x000D_ [GO:0020037]; GO:0046906; GO:0097159; GO:1901363; GO:0005488; GO:0003674		EnsemblGenome
A0A1I9LRM3	AT3G07390	High	Auxin-induced in root cultures-like protein OS=Arabidopsis thaliana OX=3702 GN=AIR12 PE=1 SV=1	17.4	8.69	11.19	11.489	13	2	4	2	0	1.096	0.13	0.042091	0.0709688	566.9	621	616.1	690.3	675.1	665.6						EnsemblGenome
A0A1I9LSC2	AT3G07030	High	Alba DNA/RNA-binding protein OS=Arabidopsis thaliana OX=3702 GN=At3g07030 PE=1 SV=1	43	9.63	9.78	8.134	9	4	4	4	0	0.912	-0.13	0.078065	0.115493	407	431.5	430.6	392.7	382.1	411.2			nucleic acid binding activity	[GO:0003676]; GO:0097159; GO:1901363; GO:0005488; GO:0003674		EnsemblGenome
A0A1I9LSC3	AT3G25580	High	Thioredoxin superfamily protein OS=Arabidopsis thaliana OX=3702 GN=At3g25580 PE=1 SV=1	23.9	7.53	11.59	7.36	11	3	4	3	0	1.006	0.01	0.963285	0.969551	678.4	647.2	715.3	674.4	685.2	682.7						EnsemblGenome
A0A1I9LSH2	AT3G62360	High	Carbohydrate-binding-like fold OS=Arabidopsis thaliana OX=3702 GN=At3g62360 PE=1 SV=1	129.4	6.15	36.66	43.273	12	11	12	11	0	1.101	0.14	0.0961948	0.136341	876.5	845.9	936.7	964.7	930.9	984.8		other membranes		[GO:0016021]; GO:0031224; GO:0110165; GO:0016020; GO:0005575		EnsemblGenome
A0A1I9LSK3	AT3G02260	High	Auxin transport protein (BIG) OS=Arabidopsis thaliana OX=3702 GN=BIG PE=1 SV=1	566.3	5.94	88.83	89.192	6	30	31	29	1	0.878	-0.19	0.0498542	0.0808693	4073.5	4357.3	4503.5	3598.8	3824.6	4025.3			other molecular function	[GO:0008270]; GO:0046914; GO:0046872; GO:0043169; GO:0043167; GO:0005488; GO:0003674		EnsemblGenome
A0A1I9LSL6	AT3G07010	High	Pectate lyase OS=Arabidopsis thaliana OX=3702 GN=At3g07010 PE=1 SV=1	42.8	9.47	9.54	10.039	10	3	3	2	0	1.005	0.01	0.891119	0.907838	156.5	148.2	149.6	136.5	150.3	164.8	other metabolic processes		other molecular function	[GO:0030570]; GO:0016837; GO:0016835; GO:0016829; GO:0003824; GO:0003674_x000D_ [GO:0045490]; GO:0000272; GO:0045488; GO:0005976; GO:0009057; GO:0016052; GO:0010393; GO:0005975; GO:0043170; GO:1901575; GO:0044238; GO:0071704; GO:0009056; GO:0008152; GO:0008150_x000D_ [GO:0046872]; GO:0043169; GO:0043167; GO:0005488; GO:0003674		EnsemblGenome
A0A1I9LT48	AT3G25690	High	Hydroxyproline-rich glycoprotein family protein OS=Arabidopsis thaliana OX=3702 GN=CHUP1 PE=1 SV=1	112.1	5.54	36.4	39.394	13	11	12	11	0	0.765	-0.39	0.00245615	0.011898	1355.1	1392.1	1473.4	1009.9	1064.2	1122.5						EnsemblGenome
A0A1I9LT68	AT3G61710	High	AUTOPHAGY 6 OS=Arabidopsis thaliana OX=3702 GN=ATG6 PE=1 SV=1	53.1	5.49	5.16	3.237	5	2	2	2	0	0.746	-0.42	0.00183733	0.0104532	455	478.8	485.1	341.9	357.2	376.1	other metabolic processes			[GO:0006914]; GO:0044248; GO:0061919; GO:0009056; GO:0044237; GO:0009987; GO:0008152; GO:0008150		EnsemblGenome
A0A1I9LT70	AT3G54840	High	Ras-related small GTP-binding family protein OS=Arabidopsis thaliana OX=3702 GN=ARA6 PE=1 SV=1	18.5	6.01	24.06	19.534	29	4	8	4	0	1.003	0	0.569791	0.620461	1820.5	1935.5	1967.6	1940.8	1949.5	1922.5			other molecular function	[GO:0003924]; GO:0017111; GO:0016462; GO:0016818; GO:0016817; GO:0016787; GO:0003824; GO:0003674_x000D_ [GO:0005525]; GO:0032561; GO:0035639; GO:0019001; GO:0032555; GO:0043168; GO:1901265; GO:0017076; GO:0032553; GO:0043167; GO:0097159; GO:1901363; GO:0000166; GO:0097367; GO:0005488; GO:0036094; GO:0003674		EnsemblGenome
A0A1I9LTQ6	AT3G10270	High	DNA gyrase subunit B OS=Arabidopsis thaliana OX=3702 GN=GYRB1 PE=1 SV=1	82	8.47	4.06	4.505	2	2	2	2	0	1.791	0.84	0.000404304	0.00514809	122.9	124.4	135.3	217.7	222.8	230.6	cell organization and biogenesis;DNA metabolism;other metabolic processes	other cell component	nucleic acid binding activity;other molecular function	[GO:0003677]; GO:0003676; GO:0097159; GO:1901363; GO:0005488; GO:0003674_x000D_ [GO:0003918]; GO:0003916; GO:0008094; GO:0016853; GO:0140097; GO:0140657; GO:0003824; GO:0140640; GO:0003674_x000D_ [GO:0005524]; GO:0032559; GO:0035639; GO:0030554; GO:0032555; GO:0043168; GO:1901265; GO:0017076; GO:0032553; GO:0043167; GO:0097159; GO:1901363; GO:0000166; GO:0097367; GO:0005488; GO:0036094; GO:000367…		EnsemblGenome
A0A1P8AM23	AT1G18700	High	DNAJ heat shock N-terminal domain-containing protein OS=Arabidopsis thaliana OX=3702 GN=At1g18700 PE=1 SV=1	83.7	8.44	18.91	21.813	11	7	7	7	0	0.925	-0.11	0.0405432	0.0689583	989.1	999.1	1054.7	867	924.1	950.4						EnsemblGenome
A0A1P8AM79	AT1G30000	High	alpha-1,2-Mannosidase OS=Arabidopsis thaliana OX=3702 GN=MNS3 PE=1 SV=1	71	6.24	5.67	6.239	4	2	2	2	0	0.689	-0.54	0.0016825	0.00995963	121	107.2	113.6	75.7	78.3	84.4	other metabolic processes	other membranes	other molecular function	[GO:0004571]; GO:0015924; GO:0004559; GO:0015923; GO:0004553; GO:0016798; GO:0016787; GO:0003824; GO:0003674_x000D_ [GO:0005509]; GO:0046872; GO:0043169; GO:0043167; GO:0005488; GO:0003674_x000D_ [GO:0005975]; GO:0044238; GO:0071704; GO:0008152; GO:0008150_x000D_ [GO:0016021]; GO:0031224; GO:0110165; GO:0016020; GO:0005575		EnsemblGenome
A0A1P8AMF1	AT1G03030	High	p-loop containing nucleoside triphosphate hydrolases superfamily protein OS=Arabidopsis thaliana OX=3702 GN=At1g03030 PE=1 SV=1	33.2	8.06	3.12	5.504	7	2	2	2	0	0.906	-0.14	0.757107	0.790125	150.4	147.6	135.5	133.7	132.9	158.3	other metabolic processes		kinase activity;other molecular function	[GO:0005524]; GO:0032559; GO:0035639; GO:0030554; GO:0032555; GO:0043168; GO:1901265; GO:0017076; GO:0032553; GO:0043167; GO:0097159; GO:1901363; GO:0000166; GO:0097367; GO:0005488; GO:0036094; GO:0003674_x000D_ [GO:0016301]; GO:0016772; GO:0016310; GO:0016740; GO:0006796; GO:0003824; GO:0006793; GO:0003674; GO:0044237; GO:0008152; GO:0009987; GO:0008150_x000D_ [GO:0016787]; GO:0003824; GO:0003674		EnsemblGenome
A0A1P8AMQ1	AT1G48090	High	Calcium-dependent lipid-binding family protein OS=Arabidopsis thaliana OX=3702 GN=At1g48090 PE=1 SV=1	464.6	6.42	22.11	18.675	3	7	7	7	0	0.736	-0.44	0.000953629	0.00743945	895.5	909.7	980.5	637.2	669.8	693.3	transport;other biological processes	other membranes		[GO:0006623]; GO:0006605; GO:0007034; GO:0072666; GO:0006886; GO:0046907; GO:0072594; GO:0072665; GO:0015031; GO:0034613; GO:0006810; GO:0051641; GO:0051649; GO:0033365; GO:0045184; GO:0071702; GO:0071705; GO:0008104; GO:0070727; GO:0051234; GO:0009987; GO:0051179; GO:0033036; GO:0008150_x000D_ [GO:0019898]; GO:0110165; GO:0016020; GO:0005575_x000D_ [GO:0045053]; GO:0032507; GO:0034067; GO:004518…		EnsemblGenome
A0A1P8AMR1	AT1G11410	High	Receptor-like serine/threonine-protein kinase OS=Arabidopsis thaliana OX=3702 GN=At1g11410 PE=1 SV=1	82.7	8.02	9.36	7.558	5	3	3	3	0	0.655	-0.61	0.00720549	0.0214503	175.4	181.4	175.4	105.4	123	114.9	protein metabolism;other metabolic processes;other biological processes	other membranes	kinase activity;other molecular function	[GO:0005524]; GO:0032559; GO:0035639; GO:0030554; GO:0032555; GO:0043168; GO:1901265; GO:0017076; GO:0032553; GO:0043167; GO:0097159; GO:1901363; GO:0000166; GO:0097367; GO:0005488; GO:0036094; GO:0003674_x000D_ [GO:0016021]; GO:0031224; GO:0110165; GO:0016020; GO:0005575_x000D_ [GO:0030246]; GO:0005488; GO:0003674_x000D_ [GO:0048544]; GO:0008037; GO:0022414; GO:0009875; GO:0009987; GO:0008150; G…		EnsemblGenome
A0A1P8AMS1	AT1G21400	High	Thiamin diphosphate-binding fold (THDP-binding) superfamily protein OS=Arabidopsis thaliana OX=3702 GN=At1g21400 PE=1 SV=1	59.3	6.55	7.12	7.061	6	2	2	2	0	1.041	0.06	0.809011	0.836581	166.5	126.2	139	149.1	144.8	144.7		other membranes	other molecular function	[GO:0016021]; GO:0031224; GO:0110165; GO:0016020; GO:0005575_x000D_ [GO:0016624]; GO:0016903; GO:0016491; GO:0003824; GO:0003674		EnsemblGenome
A0A1P8ANF5	AT1G78490	High	Cytochrome P450, family 708, subfamily A, polypeptide 3 OS=Arabidopsis thaliana OX=3702 GN=CYP708A3 PE=1 SV=1	47.2	9.1	6.54	7.264	5	2	2	2	0	0.661	-0.6	4.90182e-05	0.0021876	444.2	469.6	452.6	290.2	299.3	306.1			other molecular function	[GO:0004497]; GO:0016491; GO:0003824; GO:0003674_x000D_ [GO:0005506]; GO:0046914; GO:0046872; GO:0043169; GO:0043167; GO:0005488; GO:0003674_x000D_ [GO:0016705]; GO:0016491; GO:0003824; GO:0003674_x000D_ [GO:0020037]; GO:0046906; GO:0097159; GO:1901363; GO:0005488; GO:0003674		EnsemblGenome
A0A1P8ANH8	AT1G66880	High	Protein kinase superfamily protein OS=Arabidopsis thaliana OX=3702 GN=At1g66880 PE=1 SV=1	102	5.73	18.11	17.582	8	7	7	7	0	1.259	0.33	0.0127359	0.0306593	384.2	422.8	441.8	510.7	532.4	551.4	protein metabolism;other metabolic processes	other membranes	kinase activity;other molecular function	[GO:0004674]; GO:0004672; GO:0016301; GO:0016773; GO:0140096; GO:0006468; GO:0016772; GO:0016310; GO:0003824; GO:0006464; GO:0016740; GO:0006796; GO:0003674; GO:0036211; GO:0044267; GO:0006793; GO:0019538; GO:0043412; GO:0044260; GO:0044237; GO:0043170; GO:0044238; GO:1901564; GO:0008152; GO:0009987; GO:0071704; GO:0006807; GO:0008150_x000D_ [GO:0005524]; GO:0032559; GO:0035639; GO:0030554; GO:00…		EnsemblGenome
A0A1P8AP70	AT1G05560	High	Glycosyltransferase OS=Arabidopsis thaliana OX=3702 GN=UGT75B1 PE=1 SV=1	58.5	6.16	11.97	13.569	8	4	5	4	0	0.933	-0.1	0.0216747	0.0442236	725.9	695.8	720.7	680.9	653.3	672.1			other molecular function	[GO:0008194]; GO:0016757; GO:0016740; GO:0003824; GO:0003674		EnsemblGenome
A0A1P8API2	AT1G47710	High	Serine protease inhibitor (SERPIN) family protein OS=Arabidopsis thaliana OX=3702 GN=SERPIN1 PE=1 SV=1	45.8	5.74	14.87	18.384	18	4	4	4	0	1.359	0.44	0.000339879	0.00479781	336.3	344.7	350.1	469.5	445	468.3	other biological processes	non-structural extracellular	enzyme regulator activity	[GO:0004867]; GO:0004866; GO:0030414; GO:0061135; GO:0010951; GO:0004857; GO:0061134; GO:0052548; GO:0010466; GO:0030234; GO:0043086; GO:0052547; GO:0045861; GO:0051346; GO:0098772; GO:0050790; GO:0044092; GO:0030162; GO:0051336; GO:0032269; GO:0003674; GO:0065009; GO:0051246; GO:0031324; GO:0032268; GO:0051248; GO:0065007; GO:0051171; GO:0060255; GO:0080090; GO:0009892; GO:0031323; GO:0048523; G…		EnsemblGenome
A0A1P8APK3	AT1G01080	High	RNA-binding (RRM/RBD/RNP motifs) family protein OS=Arabidopsis thaliana OX=3702 GN=At1g01080 PE=1 SV=1	31.7	9.28	15.2	12.965	20	5	5	5	0	0.735	-0.44	0.00895667	0.0246737	831.2	938.4	906.7	673.8	647.5	666.7			nucleic acid binding activity	[GO:0003723]; GO:0003676; GO:0097159; GO:1901363; GO:0005488; GO:0003674		EnsemblGenome
A0A1P8APR6	AT1G12900	High	Glyceraldehyde-3-phosphate dehydrogenase OS=Arabidopsis thaliana OX=3702 GN=GAPA-2 PE=1 SV=1	47.6	8.25	119.8	103.941	39	17	36	6	0	0.898	-0.16	0.0198556	0.0414407	3023.7	3142.8	2889.5	2737.4	2715.3	2558.3	other metabolic processes	other membranes	other molecular function	[GO:0006006]; GO:0019318; GO:0005996; GO:0005975; GO:0044281; GO:0044238; GO:0071704; GO:0008152; GO:0008150_x000D_ [GO:0016021]; GO:0031224; GO:0110165; GO:0016020; GO:0005575_x000D_ [GO:0016620]; GO:0016903; GO:0016491; GO:0003824; GO:0003674_x000D_ [GO:0050661]; GO:0000166; GO:0036094; GO:1901265; GO:0005488; GO:0097159; GO:1901363; GO:0003674_x000D_ [GO:0051287]; GO:0000166; GO:0036094; GO:19…		EnsemblGenome
A0A1P8APW3	AT1G16610	High	Arginine/serine-rich 45 OS=Arabidopsis thaliana OX=3702 GN=SR45 PE=1 SV=1	42	12.38	21.3	25.487	17	6	7	6	0	0.56	-0.84	0.00103527	0.00773331	2869.2	3174	3094.7	1754.6	1733.8	1689.5		nucleus	nucleic acid binding activity	[GO:0003723]; GO:0003676; GO:0097159; GO:1901363; GO:0005488; GO:0003674_x000D_ [GO:0005634]; GO:0043231; GO:0043227; GO:0043229; GO:0043226; GO:0005622; GO:0110165; GO:0005575		EnsemblGenome
A0A1P8APY2	AT1G07380	High	Neutral ceramidase OS=Arabidopsis thaliana OX=3702 GN=At1g07380 PE=1 SV=1	86.8	7.53	3.88	4.05	2	2	2	1	1	0.958	-0.06	0.205688	0.258818	93	93	95.1	89.1	80.2	91.8	other metabolic processes	other membranes	other molecular function	[GO:0016021]; GO:0031224; GO:0110165; GO:0016020; GO:0005575_x000D_ [GO:0017040]; GO:0016811; GO:0016810; GO:0016787; GO:0003824; GO:0003674_x000D_ [GO:0046514]; GO:0006672; GO:0030149; GO:0006665; GO:0043603; GO:0046466; GO:1901565; GO:0006643; GO:1901564; GO:0034641; GO:0044242; GO:1901575; GO:0044255; GO:0006807; GO:0071704; GO:0044237; GO:0016042; GO:0044248; GO:0009056; GO:0006629; GO:000815…		EnsemblGenome
A0A1P8AQ08	AT1G21630	High	Calcium-binding EF hand family protein OS=Arabidopsis thaliana OX=3702 GN=At1g21630 PE=1 SV=1	129.4	5.67	30.62	34.425	9	10	11	10	0	0.886	-0.17	0.0655691	0.0997558	1293.3	1209.4	1335.1	1146.1	1144	1206.3			other molecular function	[GO:0005509]; GO:0046872; GO:0043169; GO:0043167; GO:0005488; GO:0003674		EnsemblGenome
A0A1P8AQ69	AT1G70290	High	Trehalose-6-phosphatase synthase S8 OS=Arabidopsis thaliana OX=3702 GN=TPS8 PE=1 SV=1	93.1	5.74	22.63	18.578	9	7	8	7	0	0.901	-0.15	0.12862	0.173288	1426.1	1523.8	1640.6	1372.4	1366.4	1420.6	other metabolic processes		other molecular function	[GO:0003824]; GO:0003674_x000D_ [GO:0005992]; GO:0005991; GO:0046351; GO:0005984; GO:0009312; GO:0034637; GO:0009311; GO:0044262; GO:0016051; GO:0044249; GO:0005975; GO:0044237; GO:1901576; GO:0009058; GO:0044238; GO:0071704; GO:0008152; GO:0009987; GO:0008150		EnsemblGenome
A0A1P8AQS2	AT1G59900	High	Pyruvate dehydrogenase E1 component subunit alpha OS=Arabidopsis thaliana OX=3702 GN=E1 ALPHA PE=1 SV=1	41.9	7.3	11.92	9.797	12	5	5	2	0	0.934	-0.1	0.172573	0.22227	289.7	264.2	269.9	271.8	251.9	242.7	other metabolic processes	other cell component	other molecular function	[GO:0004739]; GO:0004738; GO:0016624; GO:0016903; GO:0016491; GO:0003824; GO:0003674_x000D_ [GO:0006086]; GO:0006085; GO:0006090; GO:0006084; GO:0071616; GO:0032787; GO:0006637; GO:0009152; GO:0034030; GO:0034033; GO:0035384; GO:0043604; GO:0019752; GO:0009150; GO:0033875; GO:0034032; GO:0035383; GO:0043603; GO:0006164; GO:0009260; GO:0033866; GO:0072522; GO:0044272; GO:1901576; GO:0044271; GO:00…		EnsemblGenome
A0A1P8AR50	AT1G01320	High	Tetratricopeptide repeat (TPR)-like superfamily protein OS=Arabidopsis thaliana OX=3702 GN=At1g01320 PE=1 SV=1	197.6	6.3	87.48	94.495	16	23	26	22	0	0.776	-0.37	0.00514747	0.017698	3399.8	3673.6	3670	2810.7	2848.2	3067.2						EnsemblGenome
A0A1P8ARD2	AT1G79560	High	FTSH protease 12 OS=Arabidopsis thaliana OX=3702 GN=FTSH12 PE=1 SV=1	113	6.87	18.15	14.864	6	5	6	5	0	0.725	-0.46	0.00054487	0.00588954	673	689.2	717.3	499.9	495.8	512.6	protein metabolism	other membranes	other molecular function	[GO:0004176]; GO:0008233; GO:0140657; GO:0016787; GO:0140096; GO:0006508; GO:0003674; GO:0003824; GO:0019538; GO:0043170; GO:0044238; GO:1901564; GO:0071704; GO:0008152; GO:0006807; GO:0008150_x000D_ [GO:0004222]; GO:0004175; GO:0008237; GO:0008233; GO:0016787; GO:0140096; GO:0006508; GO:0003824; GO:0019538; GO:0003674; GO:0043170; GO:0044238; GO:1901564; GO:0071704; GO:0008152; GO:0006807; GO:00…		EnsemblGenome
A0A1P8ARL4	AT1G15060	High	Alpha/beta hydrolase family protein OS=Arabidopsis thaliana OX=3702 GN=At1g15060 PE=1 SV=1	51.7	5.74	5.86	5.968	5	3	3	3	0	0.779	-0.36	0.0456679	0.0756514	232.1	240.5	229	180.8	164.1	202.1			other molecular function	[GO:0016787]; GO:0003824; GO:0003674		EnsemblGenome
A0A1P8ARR3	AT1G79590	High	Syntaxin of plants 52 OS=Arabidopsis thaliana OX=3702 GN=SYP52 PE=1 SV=1	29.7	8.25	6.66	4.999	11	2	2	2	0	0.844	-0.24	0.135364	0.180738	103.8	109.3	104.4	79.1	88.1	101.6	cell organization and biogenesis;transport	other membranes	other molecular function	[GO:0005484]; GO:0030674; GO:0061025; GO:0060090; GO:0061024; GO:0003674; GO:0016043; GO:0071840; GO:0009987; GO:0008150_x000D_ [GO:0006886]; GO:0015031; GO:0046907; GO:0034613; GO:0045184; GO:0071702; GO:0071705; GO:0006810; GO:0051641; GO:0051649; GO:0008104; GO:0070727; GO:0051234; GO:0009987; GO:0051179; GO:0033036; GO:0008150_x000D_ [GO:0016021]; GO:0031224; GO:0110165; GO:0016020; GO:0005575		EnsemblGenome
A0A1P8ARU9	AT1G52030	High	Myrosinase-binding protein 2 OS=Arabidopsis thaliana OX=3702 GN=MBP2 PE=1 SV=1	60.6	7.42	12.26	13.702	6	3	3	1	0	0.578	-0.79	0.00117089	0.00824477	224.8	230.3	242	133.1	118.8	136.3			other molecular function	[GO:0030246]; GO:0005488; GO:0003674		EnsemblGenome
A0A1P8AS28	AT1G55500	High	Evolutionarily conserved C-terminal region 4 OS=Arabidopsis thaliana OX=3702 GN=ECT4 PE=1 SV=1	65.2	7.09	8.83	7.303	5	3	3	2	0	0.661	-0.6	0.00117339	0.00824477	325.6	294.2	324.8	199.6	214.7	224			nucleic acid binding activity	[GO:0003723]; GO:0003676; GO:0097159; GO:1901363; GO:0005488; GO:0003674		EnsemblGenome
A0A1P8ASJ4	AT1G55980	High	FAD/NAD(P)-binding oxidoreductase family protein OS=Arabidopsis thaliana OX=3702 GN=At1g55980 PE=4 SV=1	30.3	5.9	5.1	5.161	9	2	2	2	0	0.728	-0.46	0.055	0.0871253	67.7	71.4	67.3	47.7	49.3	60.2						EnsemblGenome
A0A1P8ASJ9	AT1G77930	High	Chaperone DnaJ-domain superfamily protein OS=Arabidopsis thaliana OX=3702 GN=DJC65 PE=1 SV=1	24.3	9.92	7.09	8.175	15	2	2	2	0	0.689	-0.54	0.00482836	0.0171584	126.7	111.1	120.2	82.7	82.8	93.8						EnsemblGenome
A0A1P8ASR5	AT1G56220	High	Dormancy/auxin associated family protein OS=Arabidopsis thaliana OX=3702 GN=At1g56220 PE=1 SV=1	17.5	9.79	9.19	10.961	19	3	3	3	0	0.976	-0.04	0.641245	0.684756	489.6	442.5	474.7	471.1	447.3	463.2						EnsemblGenome
A0A1P8AT01	AT1G11660	High	Heat shock protein 70 (Hsp 70) family protein OS=Arabidopsis thaliana OX=3702 GN=At1g11660 PE=1 SV=1	81.2	5.88	10.89	12.103	5	4	4	4	0	1.149	0.2	0.018069	0.0387873	253	240.9	233.9	276.7	273.6	281.6			other molecular function	[GO:0005524]; GO:0032559; GO:0035639; GO:0030554; GO:0032555; GO:0043168; GO:1901265; GO:0017076; GO:0032553; GO:0043167; GO:0097159; GO:1901363; GO:0000166; GO:0097367; GO:0005488; GO:0036094; GO:0003674		EnsemblGenome
A0A1P8AT46	AT1G10200	High	GATA type zinc finger transcription factor family protein OS=Arabidopsis thaliana OX=3702 GN=WLIM1 PE=1 SV=1	16.3	8.68	9.23	14.036	22	2	3	2	0	0.956	-0.07	0.0867245	0.125465	771.5	793.8	815.5	768.1	720.7	758.8			other molecular function	[GO:0046872]; GO:0043169; GO:0043167; GO:0005488; GO:0003674		EnsemblGenome
A0A1P8AT97	AT1G64790	High	ILITYHIA OS=Arabidopsis thaliana OX=3702 GN=ILA PE=1 SV=1	293	7.14	62	57.317	7	21	24	21	0	0.864	-0.21	0.00673402	0.0205743	3385.6	3488	3660	2911	3013.9	3092.2	other biological processes		enzyme regulator activity;translation activity;other molecular function	[GO:0006417]; GO:0010608; GO:0032268; GO:0034248; GO:2000112; GO:0010468; GO:0031323; GO:0051246; GO:0051171; GO:0010556; GO:0031326; GO:0060255; GO:0019222; GO:0050794; GO:0080090; GO:0009889; GO:0050789; GO:0065007; GO:0008150_x000D_ [GO:0019887]; GO:0019207; GO:0030234; GO:0098772; GO:0050790; GO:0003674; GO:0065009; GO:0065007; GO:0008150_x000D_ [GO:0019901]; GO:0019900; GO:0019899; GO:000551…		EnsemblGenome
A0A1P8ATB0	AT1G68100	High	ZIP metal ion transporter family OS=Arabidopsis thaliana OX=3702 GN=IAR1 PE=1 SV=1	46.9	6.25	12	11.62	7	3	4	3	0	0.794	-0.33	0.0131462	0.0313244	562.7	596.9	651.1	447.8	480.3	473.7	transport	other membranes	transporter activity	[GO:0016021]; GO:0031224; GO:0110165; GO:0016020; GO:0005575_x000D_ [GO:0046873]; GO:0022890; GO:0030001; GO:0008324; GO:0015318; GO:0006812; GO:0015075; GO:0098655; GO:0022857; GO:0006811; GO:0034220; GO:0005215; GO:0055085; GO:0006810; GO:0003674; GO:0009987; GO:0051234; GO:0008150; GO:0051179		EnsemblGenome
A0A1P8ATL2	AT1G09340	High	Chloroplast RNA binding protein OS=Arabidopsis thaliana OX=3702 GN=CRB PE=1 SV=1	43.2	7.12	83.35	91.343	44	16	28	16	0	0.766	-0.38	0.00496305	0.0173489	6951.1	7527.3	6750.1	5503.3	5323.2	5206.2			other molecular function	[GO:0003824]; GO:0003674		EnsemblGenome
A0A1P8ATN7	AT1G50380	High	Prolyl endopeptidase OS=Arabidopsis thaliana OX=3702 GN=At1g50380 PE=1 SV=1	88.1	6.44	21.72	24.706	10	6	6	6	0	1.001	0	0.671603	0.71226	363.9	348.9	322.9	357.9	349.1	345.8	protein metabolism	cytosol	other molecular function	[GO:0004252]; GO:0004175; GO:0008236; GO:0008233; GO:0017171; GO:0016787; GO:0140096; GO:0006508; GO:0003824; GO:0019538; GO:0003674; GO:0043170; GO:0044238; GO:1901564; GO:0071704; GO:0008152; GO:0006807; GO:0008150_x000D_ [GO:0005829]; GO:0110165; GO:0005737; GO:0005575; GO:0005622		EnsemblGenome
A0A1P8ATX3	AT1G43860	High	Sequence-specific DNA binding transcription factor OS=Arabidopsis thaliana OX=3702 GN=At1g43860 PE=1 SV=1	38.3	6.43	5.42	4.258	6	2	2	2	0	0.821	-0.28	0.0187872	0.0397809	412.1	377.2	356.5	287.7	309.7	326.1	other biological processes		nucleic acid binding activity;other molecular function	[GO:0003676]; GO:0097159; GO:1901363; GO:0005488; GO:0003674_x000D_ [GO:0008270]; GO:0046914; GO:0046872; GO:0043169; GO:0043167; GO:0005488; GO:0003674_x000D_ [GO:0042254]; GO:0022613; GO:0044085; GO:0071840; GO:0009987; GO:0008150	Ribosome biogenesis in eukaryotes	EnsemblGenome
A0A1P8ATX5	AT1G50500	High	Membrane trafficking VPS53 family protein OS=Arabidopsis thaliana OX=3702 GN=HIT1 PE=1 SV=1	92	6.28	11.14	15.707	8	5	5	5	0	0.747	-0.42	0.0301536	0.0558612	353.5	307.9	354	265.3	259.4	264	transport	other membranes;cytosol;ER/Golgi;other cytoplasmic organelle		[GO:0000938]; GO:0099023; GO:0005794; GO:0031410; GO:0032991; GO:0043231; GO:0005737; GO:0012505; GO:0097708; GO:0005575; GO:0043227; GO:0043229; GO:0110165; GO:0005622; GO:0031982; GO:0043226_x000D_ [GO:0005829]; GO:0110165; GO:0005737; GO:0005575; GO:0005622_x000D_ [GO:0010008]; GO:0030659; GO:0098588; GO:0005768; GO:0012506; GO:0031410; GO:0031090; GO:0012505; GO:0031982; GO:0097708; GO:000573…		EnsemblGenome
A0A1P8ATX7	AT1G15290	High	Tetratricopeptide repeat (TPR)-like superfamily protein OS=Arabidopsis thaliana OX=3702 GN=At1g15290 PE=1 SV=1	147.9	7.65	35.58	44.251	10	11	12	9	0	0.686	-0.54	0.000244006	0.00422796	1060	1119.6	1113.3	763.7	757.4	783.7						EnsemblGenome
A0A1P8AU99	AT1G16460	High	Rhodanese homologue 2 OS=Arabidopsis thaliana OX=3702 GN=RDH2 PE=1 SV=1	29.4	5.8	9.52	10.926	14	3	3	3	0	1.546	0.63	0.00122009	0.00842521	194.5	204.4	191.3	300.8	321.2	285.4			other molecular function	[GO:0004792]; GO:0016783; GO:0016782; GO:0016740; GO:0003824; GO:0003674		EnsemblGenome
A0A1P8AUA0	AT1G51690	High	Serine/threonine-protein phosphatase 2A 55 kDa regulatory subunit B OS=Arabidopsis thaliana OX=3702 GN=B ALPHA PE=1 SV=1	68	5.77	11.8	12.687	8	4	4	4	0	0.777	-0.36	0.0244949	0.0482877	227.1	256.2	262	171.1	199.1	205.3		other cell component	enzyme regulator activity	[GO:0000159]; GO:0005963; GO:0008287; GO:0140535; GO:1903293; GO:0032991; GO:1902494; GO:0005575_x000D_ [GO:0019888]; GO:0019208; GO:0030234; GO:0098772; GO:0050790; GO:0003674; GO:0065009; GO:0065007; GO:0008150		EnsemblGenome
A0A1P8AUD8	AT1G01420	High	Glycosyltransferase OS=Arabidopsis thaliana OX=3702 GN=UGT72B3 PE=1 SV=1	53.1	5.87	5.99	6.115	4	2	2	1	0	0.741	-0.43	0.00502315	0.0174616	57.4	59.1	66.2	41.2	43.8	46.8			other molecular function	[GO:0008194]; GO:0016757; GO:0016740; GO:0003824; GO:0003674		EnsemblGenome
A0A1P8AUI9	AT1G61560	High	MLO-like protein OS=Arabidopsis thaliana OX=3702 GN=MLO6 PE=1 SV=1	52.8	9.5	1.89	3.44	3	2	2	1	0	0.794	-0.33	0.0342554	0.06139	74.8	78	91.5	64.5	61.9	59.4	stress response;other biological processes	other membranes	other molecular function	[GO:0005516]; GO:0005515; GO:0005488; GO:0003674_x000D_ [GO:0006952]; GO:0006950; GO:0050896; GO:0008150_x000D_ [GO:0009607]; GO:0050896; GO:0008150_x000D_ [GO:0016021]; GO:0031224; GO:0110165; GO:0016020; GO:0005575		EnsemblGenome
A0A1P8AUM8	AT1G31180	High	3-isopropylmalate dehydrogenase OS=Arabidopsis thaliana OX=3702 GN=IMD3 PE=1 SV=1	45.7	6.46	24.58	26.011	17	8	12	3	6	0.819	-0.29	0.0636786	0.0973741	2100.8	1775.9	1673.4	1532.4	1453.8	1406	other metabolic processes		other molecular function	[GO:0000287]; GO:0046872; GO:0043169; GO:0043167; GO:0005488; GO:0003674_x000D_ [GO:0003862]; GO:0016616; GO:0016614; GO:0016491; GO:0003824; GO:0003674_x000D_ [GO:0009082]; GO:0009081; GO:0016053; GO:1901566; GO:0006520; GO:0006082; GO:0044249; GO:0044283; GO:1901576; GO:1901564; GO:0019752; GO:0044238; GO:0044237; GO:0044281; GO:0071704; GO:0009058; GO:0006807; GO:0043436; GO:0008152; GO:000998…		EnsemblGenome
A0A1P8AUX7	AT1G14980	High	Chaperonin 10 OS=Arabidopsis thaliana OX=3702 GN=CPN10 PE=1 SV=1	8.9	9.63	7.14	9.37	32	2	2	2	0	0.977	-0.03	0.95514	0.963232	296.2	258.3	207.9	264.9	252.3	242.8	other biological processes		other molecular function	[GO:0005524]; GO:0032559; GO:0035639; GO:0030554; GO:0032555; GO:0043168; GO:1901265; GO:0017076; GO:0032553; GO:0043167; GO:0097159; GO:1901363; GO:0000166; GO:0097367; GO:0005488; GO:0036094; GO:0003674_x000D_ [GO:0006457]; GO:0009987; GO:0008150		EnsemblGenome
A0A1P8AUZ9	AT1G13220	High	Nuclear matrix constituent protein-like protein OS=Arabidopsis thaliana OX=3702 GN=LINC2 PE=1 SV=1	131.4	5.16	4.67	4.379	2	2	2	2	0	0.876	-0.19	0.0265235	0.0512424	391.1	387.9	429.5	333.5	346	342.7	cell organization and biogenesis	nucleus		[GO:0005652]; GO:0110165; GO:0034399; GO:0005575; GO:0031981; GO:0070013; GO:0005634; GO:0043233; GO:0043229; GO:0043231; GO:0031974; GO:0043226; GO:0005622; GO:0043227_x000D_ [GO:0006997]; GO:0006996; GO:0016043; GO:0071840; GO:0009987; GO:0008150		EnsemblGenome
A0A1P8AV08	AT1G11910	High	Aspartic proteinase A1 OS=Arabidopsis thaliana OX=3702 GN=APA1 PE=1 SV=1	56	5.67	22.36	28.972	12	6	7	5	1	1.214	0.28	0.0183208	0.0391144	2972.3	3062.9	2960	3660.7	3609.8	3341.1	protein metabolism;other metabolic processes		other molecular function	[GO:0004190]; GO:0004175; GO:0070001; GO:0008233; GO:0016787; GO:0140096; GO:0006508; GO:0003824; GO:0019538; GO:0003674; GO:0043170; GO:0044238; GO:1901564; GO:0071704; GO:0008152; GO:0006807; GO:0008150_x000D_ [GO:0006629]; GO:0044238; GO:0071704; GO:0008152; GO:0008150		EnsemblGenome
A0A1P8AV73	AT1G52360	High	Coatomer subunit beta' OS=Arabidopsis thaliana OX=3702 GN=At1g52360 PE=1 SV=1	104.2	4.97	29.87	36.568	12	10	11	5	5	0.817	-0.29	0.000793014	0.00688855	1589.2	1571.5	1567.3	1261	1284.4	1308.1	transport	other membranes;ER/Golgi	other molecular function	[GO:0000139]; GO:0098588; GO:0005794; GO:0031090; GO:0043231; GO:0005737; GO:0012505; GO:0016020; GO:0043227; GO:0043229; GO:0110165; GO:0005622; GO:0043226; GO:0005575_x000D_ [GO:0005198]; GO:0003674_x000D_ [GO:0006886]; GO:0015031; GO:0046907; GO:0034613; GO:0045184; GO:0071702; GO:0071705; GO:0006810; GO:0051641; GO:0051649; GO:0008104; GO:0070727; GO:0051234; GO:0009987; GO:0051179; GO:003303…		EnsemblGenome
A0A1P8AVA7	AT1G62290	High	Saposin-like aspartyl protease family protein OS=Arabidopsis thaliana OX=3702 GN=At1g62290 PE=1 SV=1	52.7	6.95	6.05	4.947	6	2	2	1	0	5.699	2.51	4.60504e-05	0.00214863	59.9	49.3	53.2	302.5	302.9	337.9	protein metabolism;other metabolic processes		other molecular function	[GO:0004190]; GO:0004175; GO:0070001; GO:0008233; GO:0016787; GO:0140096; GO:0006508; GO:0003824; GO:0019538; GO:0003674; GO:0043170; GO:0044238; GO:1901564; GO:0071704; GO:0008152; GO:0006807; GO:0008150_x000D_ [GO:0006629]; GO:0044238; GO:0071704; GO:0008152; GO:0008150		EnsemblGenome
A0A1P8AVE9	AT1G06720	High	p-loop containing nucleoside triphosphate hydrolases superfamily protein OS=Arabidopsis thaliana OX=3702 GN=At1g06720 PE=1 SV=1	134.3	7.85	5.8	7.38	3	2	2	2	0	0.497	-1.01	0.000267062	0.0043747	94.4	108.1	101.6	50.5	49.4	56	RNA metabolism OR transcription;other metabolic processes	nucleus;other cell component	nucleic acid binding activity;other molecular function	[GO:0000462]; GO:0030490; GO:0006364; GO:0042274; GO:0016072; GO:0034470; GO:0042254; GO:0022613; GO:0034660; GO:0006396; GO:0044085; GO:0016070; GO:0010467; GO:0071840; GO:0090304; GO:0043170; GO:0009987; GO:0006139; GO:0071704; GO:0008150; GO:0006725; GO:0034641; GO:0044238; GO:0046483; GO:1901360; GO:0008152; GO:0044237; GO:0006807_x000D_ [GO:0000479]; GO:0000478; GO:0000469; GO:0090502; GO:00…	Ribosome biogenesis in eukaryotes	EnsemblGenome
A0A1P8AVQ6	AT1G51850	High	Leucine-rich repeat protein kinase family protein OS=Arabidopsis thaliana OX=3702 GN=At1g51850 PE=1 SV=1	98.3	6.27	16.94	16.868	8	5	5	4	1	1.256	0.33	0.00246674	0.011898	350.2	342	366	443.1	428.4	439.8	protein metabolism;other metabolic processes	other membranes	kinase activity;other molecular function	[GO:0004672]; GO:0016301; GO:0016773; GO:0140096; GO:0006468; GO:0016772; GO:0016310; GO:0003824; GO:0006464; GO:0016740; GO:0006796; GO:0003674; GO:0036211; GO:0044267; GO:0006793; GO:0019538; GO:0043412; GO:0044260; GO:0044237; GO:0043170; GO:0044238; GO:1901564; GO:0008152; GO:0009987; GO:0071704; GO:0006807; GO:0008150_x000D_ [GO:0005524]; GO:0032559; GO:0035639; GO:0030554; GO:0032555; GO:00…		EnsemblGenome
A0A1P8AW83	AT1G50600	High	Scarecrow-like 5 OS=Arabidopsis thaliana OX=3702 GN=SCL5 PE=1 SV=1	58.6	5.85	7.66	9.562	6	3	3	3	0	0.895	-0.16	0.00492336	0.017296	353	367.4	367.5	321.8	332.8	328.9						EnsemblGenome
A0A1P8AWA3	AT1G49340	High	Phosphatidylinositol 3-and 4-kinase family protein OS=Arabidopsis thaliana OX=3702 GN=ATPI4K ALPHA PE=1 SV=1	223.2	6.48	13.2	12.547	2	3	4	3	0	1.036	0.05	0.832644	0.857581	570.6	560.1	635.1	566.5	591.2	626.6	other metabolic processes;signal transduction		kinase activity	[GO:0016301]; GO:0016772; GO:0016310; GO:0016740; GO:0006796; GO:0003824; GO:0006793; GO:0003674; GO:0044237; GO:0008152; GO:0009987; GO:0008150_x000D_ [GO:0046854]; GO:0006661; GO:0046474; GO:0046488; GO:0006650; GO:0008654; GO:0045017; GO:0006644; GO:0046486; GO:0008610; GO:0044249; GO:0090407; GO:0006796; GO:0019637; GO:0044255; GO:0006629; GO:1901576; GO:0009058; GO:0044237; GO:0006793; GO:00…		EnsemblGenome
A0A1P8AWE7	AT1G71240	High	Chromosome-partitioning protein, putative (DUF639) OS=Arabidopsis thaliana OX=3702 GN=At1g71240 PE=1 SV=1	73.2	8.97	9.87	8.205	6	4	4	4	0	0.777	-0.36	0.00280405	0.0127876	339.5	330.7	361.4	261.6	263.7	274.9						EnsemblGenome
A0A1P8AWM1	AT1G55810	High	Uridine kinase OS=Arabidopsis thaliana OX=3702 GN=UKL3 PE=1 SV=1	54.8	6.65	4.37	4.761	4	2	2	1	1	0.877	-0.19	0.0504074	0.0815672	135	154.2	138.9	118	121.8	130.7	other metabolic processes		kinase activity;other molecular function	[GO:0004845]; GO:0016763; GO:0016757; GO:0016740; GO:0003824; GO:0003674_x000D_ [GO:0004849]; GO:0019206; GO:0006222; GO:0019205; GO:0009165; GO:0009174; GO:0009220; GO:0046049; GO:0016301; GO:0009117; GO:1901293; GO:0009130; GO:0009156; GO:0009173; GO:0006221; GO:0009218; GO:0009260; GO:0016772; GO:0016310; GO:0006753; GO:0034654; GO:0090407; GO:0009124; GO:0009129; GO:0009161; GO:0006220; GO:00…		EnsemblGenome
A0A1P8AWQ1	AT1G62660	High	Glycosyl hydrolases family 32 protein OS=Arabidopsis thaliana OX=3702 GN=At1g62660 PE=1 SV=1	60.9	5.47	17.28	17.101	11	5	5	4	0	1.083	0.12	0.0200427	0.0417	529.9	524.3	503.4	568	548	579.4	other metabolic processes		other molecular function	[GO:0004553]; GO:0016798; GO:0016787; GO:0003824; GO:0003674_x000D_ [GO:0005975]; GO:0044238; GO:0071704; GO:0008152; GO:0008150		EnsemblGenome
A0A1P8AWX3	AT1G33590	High	Leucine-rich repeat (LRR) family protein OS=Arabidopsis thaliana OX=3702 GN=At1g33590 PE=1 SV=1	55.8	8.91	6.96	6.255	5	3	3	3	0	1.355	0.44	0.0299099	0.0554983	457	565.2	500.7	705.7	678.3	655.1						EnsemblGenome
A0A1P8AX55	AT2G27020	High	20S proteasome alpha subunit G1 OS=Arabidopsis thaliana OX=3702 GN=PAG1 PE=1 SV=1	39.3	8.98	25.16	24.957	24	9	10	9	0	1.227	0.29	0.0305853	0.0564581	2505.9	2492.5	2177.2	3046.4	3099.8	3057.3	protein metabolism;other metabolic processes	nucleus;other cell component		[GO:0005634]; GO:0043231; GO:0043227; GO:0043229; GO:0043226; GO:0005622; GO:0110165; GO:0005575_x000D_ [GO:0005737]; GO:0110165; GO:0005622; GO:0005575_x000D_ [GO:0006511]; GO:0019941; GO:0043632; GO:0051603; GO:0044265; GO:0006508; GO:0044257; GO:0009057; GO:0044248; GO:0044260; GO:0019538; GO:0030163; GO:0044267; GO:0043170; GO:1901575; GO:0009056; GO:0044237; GO:0044238; GO:1901564; GO:190156…		EnsemblGenome
A0A1P8AX98	AT2G26780	High	ARM repeat superfamily protein OS=Arabidopsis thaliana OX=3702 GN=At2g26780 PE=1 SV=1	199.6	6.64	28.59	32.857	7	11	12	11	0	0.917	-0.12	0.0668536	0.101245	1263.6	1259	1392.9	1148.7	1159.4	1183.1	cell organization and biogenesis	other cell component	other molecular function	[GO:0005737]; GO:0110165; GO:0005622; GO:0005575_x000D_ [GO:0043248]; GO:0065003; GO:0022607; GO:0043933; GO:0016043; GO:0044085; GO:0071840; GO:0009987; GO:0008150_x000D_ [GO:0060090]; GO:0003674		EnsemblGenome
A0A1P8AXC1	AT2G30950	High	FtsH extracellular protease family OS=Arabidopsis thaliana OX=3702 GN=VAR2 PE=1 SV=1	74.6	6.35	100.22	78.461	22	15	31	6	11	0.629	-0.67	0.00062859	0.0062422	5930.1	5755.7	6185.6	3649.4	3729.2	3739.9	protein metabolism	other membranes	other molecular function	[GO:0004176]; GO:0008233; GO:0140657; GO:0016787; GO:0140096; GO:0006508; GO:0003674; GO:0003824; GO:0019538; GO:0043170; GO:0044238; GO:1901564; GO:0071704; GO:0008152; GO:0006807; GO:0008150_x000D_ [GO:0004222]; GO:0004175; GO:0008237; GO:0008233; GO:0016787; GO:0140096; GO:0006508; GO:0003824; GO:0019538; GO:0003674; GO:0043170; GO:0044238; GO:1901564; GO:0071704; GO:0008152; GO:0006807; GO:00…		EnsemblGenome
A0A1P8AXC4	AT2G39330	High	Jacalin-related lectin 23 OS=Arabidopsis thaliana OX=3702 GN=JAL23 PE=1 SV=1	56.3	8.28	19.06	16.435	13	6	7	3	0	0.065	-3.94	8.86278e-05	0.00275786	1131.1	1239.8	1313.3	80.5	79.4	82.9			other molecular function	[GO:0030246]; GO:0005488; GO:0003674		EnsemblGenome
A0A1P8AXD8	AT2G36250	High	Tubulin/FtsZ family protein OS=Arabidopsis thaliana OX=3702 GN=FTSZ2-1 PE=1 SV=1	41.6	4.96	12.41	16.84	14	4	4	3	0	0.778	-0.36	4.17847e-05	0.00214863	569.7	564.1	575.3	436.5	443.2	449.3			other molecular function	[GO:0005525]; GO:0032561; GO:0035639; GO:0019001; GO:0032555; GO:0043168; GO:1901265; GO:0017076; GO:0032553; GO:0043167; GO:0097159; GO:1901363; GO:0000166; GO:0097367; GO:0005488; GO:0036094; GO:0003674		EnsemblGenome
A0A1P8AXJ0	AT2G21880	High	RAB GTPase homolog 7A OS=Arabidopsis thaliana OX=3702 GN=RAB7A PE=1 SV=1	21.2	5.59	6.05	7.458	15	2	2	1	0	1.154	0.21	0.809194	0.836585	39.6	26.2	28.8	33.2	33.9	29.5			other molecular function	[GO:0003924]; GO:0017111; GO:0016462; GO:0016818; GO:0016817; GO:0016787; GO:0003824; GO:0003674_x000D_ [GO:0005525]; GO:0032561; GO:0035639; GO:0019001; GO:0032555; GO:0043168; GO:1901265; GO:0017076; GO:0032553; GO:0043167; GO:0097159; GO:1901363; GO:0000166; GO:0097367; GO:0005488; GO:0036094; GO:0003674		EnsemblGenome
A0A1P8AXK2	AT2G27810	High	Nucleobase-ascorbate transporter 12 OS=Arabidopsis thaliana OX=3702 GN=NAT12 PE=1 SV=1	79.5	9.44	10.07	15.113	7	3	3	3	0	0.968	-0.05	0.281803	0.33846	131.4	138.5	128	120.5	132.7	127.2	transport	other membranes	transporter activity	[GO:0016021]; GO:0031224; GO:0110165; GO:0016020; GO:0005575_x000D_ [GO:0022857]; GO:0005215; GO:0055085; GO:0003674; GO:0006810; GO:0009987; GO:0051234; GO:0008150; GO:0051179		EnsemblGenome
A0A1P8AXW4	AT2G23420	High	Nicotinate phosphoribosyltransferase OS=Arabidopsis thaliana OX=3702 GN=NAPRT2 PE=1 SV=1	60.9	6.39	9.54	8.534	8	3	3	3	0	1.029	0.04	0.383791	0.442011	433.3	419.2	412.6	431.5	436.1	420.3	other metabolic processes		other molecular function	[GO:0004514]; GO:0016763; GO:0016757; GO:0016740; GO:0003824; GO:0003674_x000D_ [GO:0004516]; GO:0016879; GO:0016874; GO:0003824; GO:0003674_x000D_ [GO:0009435]; GO:0019359; GO:0019363; GO:0046496; GO:0009165; GO:0019362; GO:0072525; GO:0009117; GO:1901293; GO:0072524; GO:0018130; GO:0044271; GO:1901362; GO:1901566; GO:0006753; GO:0034654; GO:0090407; GO:0034641; GO:0046483; GO:1901360; GO:190156…		EnsemblGenome
A0A1P8AXX8	AT2G34310	High	Uncharacterized protein OS=Arabidopsis thaliana OX=3702 GN=At2g34310 PE=1 SV=1	25.3	5.02	20.29	17.838	24	5	6	5	0	0.974	-0.04	0.860894	0.881301	551.1	529.8	593	536.2	537	586.7						EnsemblGenome
A0A1P8AY30	AT2G01420	High	Auxin efflux carrier component OS=Arabidopsis thaliana OX=3702 GN=PIN4 PE=1 SV=1	56.6	6.7	19.62	18.228	12	4	5	4	0	0.726	-0.46	0.0081072	0.0231902	169.8	183.6	198.1	131.5	133.2	147.8	transport;signal transduction	other membranes		[GO:0009734]; GO:0009755; GO:0071365; GO:0007165; GO:0032870; GO:0009733; GO:0009987; GO:0050794; GO:0007154; GO:0023052; GO:0051716; GO:0009725; GO:0071310; GO:0071495; GO:0008150; GO:0050789; GO:0050896; GO:0009719; GO:0010033; GO:0070887; GO:0065007; GO:0042221_x000D_ [GO:0016021]; GO:0031224; GO:0110165; GO:0016020; GO:0005575_x000D_ [GO:0055085]; GO:0006810; GO:0009987; GO:0051234; GO:000815…		EnsemblGenome
A0A1P8AY36	AT2G34480	High	Ribosomal protein L18ae/LX family protein OS=Arabidopsis thaliana OX=3702 GN=At2g34480 PE=1 SV=1	25.7	10.55	37.6	37.546	35	8	12	6	2	1.134	0.18	0.0856074	0.124278	1917.9	2241	2103.8	2267.5	2384.7	2459.4	protein metabolism;other metabolic processes	translational apparatus	other molecular function	[GO:0003735]; GO:0005198; GO:0003674_x000D_ [GO:0005840]; GO:0043232; GO:0043228; GO:0043229; GO:0043226; GO:0005622; GO:0110165; GO:0005575_x000D_ [GO:0006412]; GO:0034645; GO:0043043; GO:0044267; GO:0010467; GO:0009059; GO:0044249; GO:0044260; GO:0006518; GO:0043604; GO:1901566; GO:0019538; GO:0043170; GO:1901576; GO:0009058; GO:0044237; GO:0043603; GO:1901564; GO:0044271; GO:0044238; GO:007170…		EnsemblGenome
A0A1P8AYA1	AT2G37170	High	Plasma membrane intrinsic protein 2 OS=Arabidopsis thaliana OX=3702 GN=PIP2B PE=1 SV=1	35.4	8.75	23.04	12.739	12	3	8	2	0	1.039	0.06	0.0116968	0.0289062	344.5	350.6	351.9	364.3	364.4	374.3	transport	other membranes	transporter activity	[GO:0015267]; GO:0022803; GO:0022857; GO:0005215; GO:0055085; GO:0003674; GO:0006810; GO:0009987; GO:0051234; GO:0008150; GO:0051179_x000D_ [GO:0016021]; GO:0031224; GO:0110165; GO:0016020; GO:0005575		EnsemblGenome
A0A1P8AYN7	AT2G23140	High	RING-type E3 ubiquitin transferase OS=Arabidopsis thaliana OX=3702 GN=PUB4 PE=1 SV=1	68.3	6.38	8.75	10.148	4	2	3	2	0	1.101	0.14	0.182783	0.233508	110.2	106	122.9	128.7	121.3	119	protein metabolism;other metabolic processes		other molecular function	[GO:0004842]; GO:0019787; GO:0016567; GO:0016740; GO:0140096; GO:0032446; GO:0003824; GO:0070647; GO:0003674; GO:0006464; GO:0036211; GO:0044267; GO:0019538; GO:0043412; GO:0044260; GO:0043170; GO:0044238; GO:1901564; GO:0044237; GO:0071704; GO:0008152; GO:0006807; GO:0009987; GO:0008150		EnsemblGenome
A0A1P8AZ83	AT2G37080	High	ROP interactive partner 3 OS=Arabidopsis thaliana OX=3702 GN=RIP2 PE=1 SV=1	65.6	5.2	7	4.487	4	3	4	3	0	1.004	0.01	0.440856	0.498824	345.1	335.2	267.4	357.4	324.8	336.6						EnsemblGenome
A0A1P8AZ84	AT2G39480	High	p-glycoprotein 6 OS=Arabidopsis thaliana OX=3702 GN=ABCB6 PE=1 SV=1	136.1	6.87	12.17	13.263	4	4	4	3	1	0.791	-0.34	0.0236337	0.0468787	343.3	358.1	413.7	259.1	283.3	308	transport	other membranes	transporter activity;other molecular function	[GO:0005524]; GO:0032559; GO:0035639; GO:0030554; GO:0032555; GO:0043168; GO:1901265; GO:0017076; GO:0032553; GO:0043167; GO:0097159; GO:1901363; GO:0000166; GO:0097367; GO:0005488; GO:0036094; GO:0003674_x000D_ [GO:0016021]; GO:0031224; GO:0110165; GO:0016020; GO:0005575_x000D_ [GO:0042626]; GO:0015399; GO:0140657; GO:0022804; GO:0003674; GO:0022857; GO:0005215; GO:0055085; GO:0006810; GO:000998…		EnsemblGenome
A0A1P8AZL4	AT2G26540	High	Uroporphyrinogen-III synthase OS=Arabidopsis thaliana OX=3702 GN=HEMD PE=1 SV=1	26.8	9.23	7.03	9.649	11	2	2	2	0	0.898	-0.15	0.30895	0.367958	369.6	359.1	318	343.6	314.1	322.6	other metabolic processes		other molecular function	[GO:0004852]; GO:0016836; GO:0016835; GO:0016829; GO:0003824; GO:0003674_x000D_ [GO:0006780]; GO:0006779; GO:0046394; GO:0046502; GO:0006778; GO:0033014; GO:0016053; GO:0019752; GO:0033013; GO:0018130; GO:0019438; GO:0044271; GO:1901362; GO:1901566; GO:0006082; GO:0044249; GO:0044283; GO:1901576; GO:0043436; GO:0006725; GO:0046483; GO:1901360; GO:1901564; GO:0034641; GO:0044237; GO:0044281; GO:00…		EnsemblGenome
A0A1P8AZM7	AT2G04650	High	ADP-glucose pyrophosphorylase family protein OS=Arabidopsis thaliana OX=3702 GN=At2g04650 PE=1 SV=1	43.8	6.62	11.36	9.241	8	2	3	2	0	0.95	-0.07	0.0745108	0.111227	166.9	162.6	167.7	158.6	160.9	151.6	other metabolic processes		other molecular function	[GO:0009058]; GO:0008152; GO:0008150_x000D_ [GO:0016779]; GO:0016772; GO:0016740; GO:0003824; GO:0003674	Fructose and mannose metabolism; Amino sugar and nucleotide sugar metabolism; Metabolic pathways; Biosynthesis of secondary metabolites; Biosynthesis of cofactors; Biosynthesis of nucleotide sugars	EnsemblGenome
A0A1P8AZP9	AT2G32520	High	Alpha/beta-Hydrolases superfamily protein OS=Arabidopsis thaliana OX=3702 GN=At2g32520 PE=1 SV=1	30	6.55	4.43	3.929	6	2	2	2	0	0.994	-0.01	0.962645	0.969326	312.9	294.5	286.8	313.2	292.7	289.8			other molecular function	[GO:0016747]; GO:0016746; GO:0016740; GO:0003824; GO:0003674_x000D_ [GO:0016787]; GO:0003824; GO:0003674		EnsemblGenome
A0A1P8AZS7	AT2G17420	High	Thioredoxin reductase OS=Arabidopsis thaliana OX=3702 GN=NTRA PE=1 SV=1	38.2	8.12	15.86	16.541	18	4	5	3	1	1.994	1	0.000879632	0.00721501	947.2	849.5	837.4	1714.5	1616.2	1694	other metabolic processes;stress response;other biological processes	other cell component	other molecular function	[GO:0004791]; GO:0016209; GO:0047134; GO:0003674; GO:0098869; GO:0015035; GO:0016668; GO:1990748; GO:0015036; GO:0140096; GO:0016667; GO:0009987; GO:0098754; GO:0097237; GO:0003824; GO:0016491; GO:0008150; GO:0009636; GO:0070887; GO:0042221; GO:0051716; GO:0050896_x000D_ [GO:0005737]; GO:0110165; GO:0005622; GO:0005575_x000D_ [GO:0019430]; GO:0006801; GO:0098869; GO:0071451; GO:0072593; GO:199074…		EnsemblGenome
A0A1P8B0B7	AT2G02790	High	Protein IQ-DOMAIN 29 OS=Arabidopsis thaliana OX=3702 GN=IQD29 PE=1 SV=1	65.2	9.55	11.84	10.877	7	5	5	5	0	0.859	-0.22	0.0798556	0.117602	496.5	551.8	553.5	474.2	471.2	476.6		plasma membrane;other membranes;cytoskeleton;nucleus;other cell component	other molecular function	[GO:0005516]; GO:0005515; GO:0005488; GO:0003674_x000D_ [GO:0005635]; GO:0031967; GO:0005634; GO:0012505; GO:0031975; GO:0043227; GO:0043229; GO:0043231; GO:0110165; GO:0043226; GO:0005622; GO:0005575_x000D_ [GO:0005737]; GO:0110165; GO:0005622; GO:0005575_x000D_ [GO:0005856]; GO:0043232; GO:0043228; GO:0043229; GO:0043226; GO:0005622; GO:0110165; GO:0005575_x000D_ [GO:0005886]; GO:0016020; GO:00…		EnsemblGenome
A0A1P8B118	AT2G03140	High	Alpha/beta-Hydrolases superfamily protein OS=Arabidopsis thaliana OX=3702 GN=At2g03140 PE=1 SV=1	206.5	5.39	6.53	11.785	2	3	3	3	0	0.972	-0.04	0.541551	0.5938	33	32.8	36.1	25.5	32.1	37.3	protein metabolism;other metabolic processes	other membranes	other molecular function	[GO:0004222]; GO:0004175; GO:0008237; GO:0008233; GO:0016787; GO:0140096; GO:0006508; GO:0003824; GO:0019538; GO:0003674; GO:0043170; GO:0044238; GO:1901564; GO:0071704; GO:0008152; GO:0006807; GO:0008150_x000D_ [GO:0016021]; GO:0031224; GO:0110165; GO:0016020; GO:0005575_x000D_ [GO:0071586]; GO:0016485; GO:0080120; GO:0006508; GO:0051604; GO:0044267; GO:0019538; GO:0010467; GO:0044260; GO:004317…		EnsemblGenome
A0A1P8B189	AT2G36640	High	Embryonic cell protein 63 OS=Arabidopsis thaliana OX=3702 GN=ECP63 PE=1 SV=1	38.8	5.4	7.21	6.884	11	3	3	3	0	5.474	2.45	0.000318293	0.00470529	102	101.5	84.2	542.2	555.7	589.4						EnsemblGenome
A0A1P8B1B5	AT2G05380	High	Glycine-rich protein 3 short isoform OS=Arabidopsis thaliana OX=3702 GN=GRP3S PE=1 SV=1	13.4	8.38	11.04	13.073	33	4	4	4	0	2.878	1.52	0.000356215	0.00493635	592.2	603.2	589.2	1704.2	1731	1582.2						EnsemblGenome
A0A1P8B1I9	AT2G25730	High	Zinc finger FYVE domain protein OS=Arabidopsis thaliana OX=3702 GN=At2g25730 PE=1 SV=1	275.5	5.82	11.12	11.875	3	5	5	5	0	0.82	-0.29	0.01322	0.0314235	508	496.1	570.4	388.9	416.6	430.5						EnsemblGenome
A0A1P8B1L4	AT2G38750	High	Annexin 4 OS=Arabidopsis thaliana OX=3702 GN=ANNAT4 PE=1 SV=1	34.5	8.19	30.52	31.778	25	6	8	6	0	1.436	0.52	0.00438267	0.0163565	1127.3	1147.6	1231.4	1648	1640.7	1672.8			other molecular function	[GO:0005509]; GO:0046872; GO:0043169; GO:0043167; GO:0005488; GO:0003674_x000D_ [GO:0005544]; GO:0005543; GO:0008289; GO:0005488; GO:0003674		EnsemblGenome
A0A1P8B209	AT2G22795	High	Uncharacterized protein OS=Arabidopsis thaliana OX=3702 GN=At2g22795 PE=1 SV=1	79.5	4.34	47.32	54.575	24	13	14	13	0	0.57	-0.81	0.000639867	0.00627489	1161.6	1104.8	1178	656	662.1	728.9						EnsemblGenome
A0A1P8B252	AT2G43560	High	Peptidylprolyl isomerase OS=Arabidopsis thaliana OX=3702 GN=At2g43560 PE=1 SV=1	17.6	5.14	19.77	22.269	38	6	9	6	0	1.038	0.05	0.477798	0.534256	1447.5	1364.9	1138.2	1438.7	1416.6	1335	protein metabolism;other metabolic processes		other molecular function	[GO:0003755]; GO:0016859; GO:0140096; GO:0000413; GO:0016853; GO:0003824; GO:0018208; GO:0003674; GO:0018193; GO:0006464; GO:0036211; GO:0044267; GO:0019538; GO:0043412; GO:0044260; GO:0043170; GO:0044238; GO:1901564; GO:0044237; GO:0071704; GO:0008152; GO:0006807; GO:0009987; GO:0008150		EnsemblGenome
A0A1P8B279	AT2G29630	High	ThiaminC OS=Arabidopsis thaliana OX=3702 GN=THIC PE=1 SV=1	53.5	5.53	9.51	11.292	10	3	3	3	0	0.923	-0.12	0.639005	0.682914	580.7	588	505.1	566.4	536	521.7	other metabolic processes		other molecular function	[GO:0009228]; GO:0006772; GO:0034309; GO:0042724; GO:0034308; GO:0042723; GO:0046165; GO:0019438; GO:0042364; GO:0044272; GO:0072528; GO:0006066; GO:0006725; GO:0006767; GO:0006790; GO:0072527; GO:0044283; GO:1901617; GO:0044249; GO:0009110; GO:0018130; GO:0044271; GO:1901362; GO:1901566; GO:0044281; GO:1901615; GO:0044237; GO:0006766; GO:0034641; GO:0046483; GO:1901360; GO:1901564; GO:0009058; G…		EnsemblGenome
A0A1P8B2D9	AT2G14260	High	Proline iminopeptidase OS=Arabidopsis thaliana OX=3702 GN=PIP PE=1 SV=1	42.9	7.58	6.82	6.061	8	3	3	3	0	1.329	0.41	0.0333016	0.0601568	464.8	484.6	383.4	635.7	617.8	577.9	protein metabolism	other cell component	other molecular function	[GO:0004177]; GO:0008238; GO:0008233; GO:0016787; GO:0140096; GO:0006508; GO:0003824; GO:0019538; GO:0003674; GO:0043170; GO:0044238; GO:1901564; GO:0071704; GO:0008152; GO:0006807; GO:0008150_x000D_ [GO:0005737]; GO:0110165; GO:0005622; GO:0005575		EnsemblGenome
A0A1P8B2F0	AT2G02390	High	Glutathione S-transferase zeta 1 OS=Arabidopsis thaliana OX=3702 GN=GSTZ1 PE=1 SV=1	21.7	5.8	5.07	4.5	13	2	2	2	0	1.712	0.78	0.0040668	0.0156228	193.1	192.5	167.3	339.8	325.6	329.5	other metabolic processes	other cell component	other molecular function	[GO:0005737]; GO:0110165; GO:0005622; GO:0005575_x000D_ [GO:0006749]; GO:0006518; GO:0006575; GO:0006790; GO:0043603; GO:1901564; GO:0044237; GO:0034641; GO:0006807; GO:0071704; GO:0008152; GO:0009987; GO:0008150_x000D_ [GO:0009072]; GO:0006520; GO:0006725; GO:1901360; GO:0019752; GO:0044238; GO:1901564; GO:0044237; GO:0071704; GO:0043436; GO:0008152; GO:0006807; GO:0009987; GO:0006082; GO:000815…		EnsemblGenome
A0A1P8B2U9	AT2G24520	High	Plasma membrane ATPase OS=Arabidopsis thaliana OX=3702 GN=HA5 PE=1 SV=1	102.6	7.5	26.86	32.199	8	6	10	2	0	1.168	0.22	0.000413098	0.00515	166	172.2	170	203.5	196.2	198.6	transport	plasma membrane;other membranes	transporter activity;other molecular function	[GO:0005524]; GO:0032559; GO:0035639; GO:0030554; GO:0032555; GO:0043168; GO:1901265; GO:0017076; GO:0032553; GO:0043167; GO:0097159; GO:1901363; GO:0000166; GO:0097367; GO:0005488; GO:0036094; GO:0003674_x000D_ [GO:0005886]; GO:0016020; GO:0071944; GO:0110165; GO:0005575_x000D_ [GO:0008553]; GO:0009678; GO:0015662; GO:0019829; GO:0015078; GO:0015399; GO:0022853; GO:0140358; GO:0022890; GO:004262…	Oxidative phosphorylation; Metabolic pathways	EnsemblGenome
A0A1P8B3B6	AT4G23460	High	Adaptin family protein OS=Arabidopsis thaliana OX=3702 GN=At4g23460 PE=1 SV=1	88.4	4.87	41.56	42.746	15	11	14	5	6	0.794	-0.33	0.00215476	0.0113749	2784.9	2776.9	2840.2	2155.5	2210.1	2290.6	transport	other membranes		[GO:0006886]; GO:0015031; GO:0046907; GO:0034613; GO:0045184; GO:0071702; GO:0071705; GO:0006810; GO:0051641; GO:0051649; GO:0008104; GO:0070727; GO:0051234; GO:0009987; GO:0051179; GO:0033036; GO:0008150_x000D_ [GO:0016192]; GO:0006810; GO:0051234; GO:0051179; GO:0008150_x000D_ [GO:0030131]; GO:0030119; GO:0030118; GO:0098796; GO:0030117; GO:0032991; GO:0016020; GO:0005737; GO:0048475; GO:000557…		EnsemblGenome
A0A1P8B3H5	AT4G02150	High	ARM repeat superfamily protein OS=Arabidopsis thaliana OX=3702 GN=MOS6 PE=1 SV=1	45	5.69	4.93	8.002	4	2	2	1	0	0.611	-0.71	0.00115567	0.00820992	214.5	228.5	211.6	127.4	131.1	144.9	transport		other molecular function	[GO:0006606]; GO:0006886; GO:0017038; GO:0034504; GO:0051170; GO:0072594; GO:0015031; GO:0046907; GO:0034613; GO:0033365; GO:0006913; GO:0045184; GO:0071702; GO:0071705; GO:0006810; GO:0051641; GO:0051649; GO:0008104; GO:0070727; GO:0051169; GO:0051234; GO:0009987; GO:0051179; GO:0033036; GO:0008150_x000D_ [GO:0061608]; GO:0140142; GO:0051170; GO:0140104; GO:0006913; GO:0003674; GO:0051169; GO:00…		EnsemblGenome
A0A1P8B3K8	AT4G28400	High	Protein phosphatase 2C family protein OS=Arabidopsis thaliana OX=3702 GN=At4g28400 PE=1 SV=1	28.8	7.44	11.99	11.977	10	3	4	2	1	1.125	0.17	0.0067453	0.0205817	871.9	892.2	864.6	953	981.1	1006	other metabolic processes		other molecular function	[GO:0016791]; GO:0042578; GO:0016311; GO:0016788; GO:0006796; GO:0016787; GO:0006793; GO:0003824; GO:0044237; GO:0003674; GO:0008152; GO:0009987; GO:0008150		EnsemblGenome
A0A1P8B3N6	AT4G39420	High	Spatacsin carboxy-terminus protein OS=Arabidopsis thaliana OX=3702 GN=At4g39420 PE=1 SV=1	354.5	5.74	16.44	13.595	2	5	6	5	0	1.043	0.06	0.328776	0.388234	290	306.3	319.6	303.8	319.7	331.9						EnsemblGenome
A0A1P8B3S1	AT4G30210	High	NADPH--cytochrome P450 reductase OS=Arabidopsis thaliana OX=3702 GN=ATR2 PE=1 SV=1	85.9	5.68	8.26	13.309	4	2	2	2	0	0.647	-0.63	0.000116009	0.00301722	288.4	282.5	304.5	176.9	186.5	187.4		other membranes;ER/Golgi	other molecular function	[GO:0003958]; GO:0016653; GO:0016651; GO:0016491; GO:0003824; GO:0003674_x000D_ [GO:0005789]; GO:0031090; GO:0042175; GO:0098827; GO:0016020; GO:0043227; GO:0012505; GO:0031984; GO:0005783; GO:0110165; GO:0043226; GO:0043229; GO:0043231; GO:0005737; GO:0005575; GO:0005622_x000D_ [GO:0010181]; GO:0032553; GO:0043168; GO:0000166; GO:0097367; GO:0043167; GO:0036094; GO:1901265; GO:0005488; GO:009715…		EnsemblGenome
A0A1P8B3U2	AT4G16260	High	Glucan endo-1,3-beta-D-glucosidase OS=Arabidopsis thaliana OX=3702 GN=At4g16260 PE=1 SV=1	34.6	8.25	13.02	14.915	14	3	4	3	0	0.642	-0.64	0.00341197	0.0141571	376.5	378.2	329.8	249.5	228.6	241.6	other metabolic processes		other molecular function	[GO:0005975]; GO:0044238; GO:0071704; GO:0008152; GO:0008150_x000D_ [GO:0042973]; GO:0008422; GO:0015926; GO:0004553; GO:0016798; GO:0016787; GO:0003824; GO:0003674		EnsemblGenome
A0A1P8B3X2	AT4G17300	High	Asparagine--tRNA ligase OS=Arabidopsis thaliana OX=3702 GN=NS1 PE=1 SV=1	66	5.69	4.73	6.175	5	3	3	3	0	1.078	0.11	0.399641	0.457712	680.9	626.3	593.9	695.3	624	675.1	protein metabolism;RNA metabolism OR transcription;other metabolic processes		nucleic acid binding activity;other molecular function	[GO:0003677]; GO:0003676; GO:0097159; GO:1901363; GO:0005488; GO:0003674_x000D_ [GO:0004816]; GO:0004812; GO:0016875; GO:0140101; GO:0016874; GO:0140098; GO:0003824; GO:0140640; GO:0003674_x000D_ [GO:0005524]; GO:0032559; GO:0035639; GO:0030554; GO:0032555; GO:0043168; GO:1901265; GO:0017076; GO:0032553; GO:0043167; GO:0097159; GO:1901363; GO:0000166; GO:0097367; GO:0005488; GO:0036094; GO:000367…		EnsemblGenome
A0A1P8B3Z6	AT4G11480	High	Cysteine-rich RLK (RECEPTOR-like protein kinase) 32 OS=Arabidopsis thaliana OX=3702 GN=CRK32 PE=4 SV=1	72.7	7.85	5.6	6.784	3	2	2	1	0	0.73	-0.45	0.00440576	0.0163565	169.7	184.3	190.9	131.8	141.2	134.5	protein metabolism;other metabolic processes	other membranes	kinase activity;other molecular function	[GO:0004674]; GO:0004672; GO:0016301; GO:0016773; GO:0140096; GO:0006468; GO:0016772; GO:0016310; GO:0003824; GO:0006464; GO:0016740; GO:0006796; GO:0003674; GO:0036211; GO:0044267; GO:0006793; GO:0019538; GO:0043412; GO:0044260; GO:0044237; GO:0043170; GO:0044238; GO:1901564; GO:0008152; GO:0009987; GO:0071704; GO:0006807; GO:0008150_x000D_ [GO:0005524]; GO:0032559; GO:0035639; GO:0030554; GO:00…		EnsemblGenome
A0A1P8B407	AT4G14240	High	CBS domain protein with a domain protein (DUF21) OS=Arabidopsis thaliana OX=3702 GN=At4g14240 PE=1 SV=1	42.6	5.71	10.7	11.327	9	3	4	3	0	0.982	-0.03	0.915594	0.929408	352.7	401.2	409.2	394	373.6	400.4		other membranes		[GO:0016021]; GO:0031224; GO:0110165; GO:0016020; GO:0005575		EnsemblGenome
A0A1P8B475	AT4G27870	High	Vacuolar iron transporter (VIT) family protein OS=Arabidopsis thaliana OX=3702 GN=At4g27870 PE=1 SV=1	84.9	4.86	13.52	18.916	9	4	4	4	0	2.646	1.4	0.00215982	0.0113771	264.5	274.4	271.5	621.9	718.6	733.1	transport;other biological processes	other membranes	transporter activity	[GO:0005384]; GO:0046915; GO:0071421; GO:0046873; GO:0000041; GO:0006828; GO:0098662; GO:0022890; GO:0030001; GO:0098655; GO:0098660; GO:0008324; GO:0015318; GO:0006812; GO:0034220; GO:0015075; GO:0022857; GO:0006811; GO:0055085; GO:0005215; GO:0006810; GO:0009987; GO:0003674; GO:0051234; GO:0008150; GO:0051179_x000D_ [GO:0016021]; GO:0031224; GO:0110165; GO:0016020; GO:0005575_x000D_ [GO:0030026…		EnsemblGenome
A0A1P8B485	AT4G01800	High	Protein translocase subunit SecA OS=Arabidopsis thaliana OX=3702 GN=AGY1 PE=1 SV=1	115.2	6.39	41.57	43.632	13	12	13	12	0	0.825	-0.28	0.0115795	0.0287397	1905.2	1719.3	1808.6	1562.7	1491.5	1481.7	transport	other membranes	transporter activity;other molecular function	[GO:0005524]; GO:0032559; GO:0035639; GO:0030554; GO:0032555; GO:0043168; GO:1901265; GO:0017076; GO:0032553; GO:0043167; GO:0097159; GO:1901363; GO:0000166; GO:0097367; GO:0005488; GO:0036094; GO:0003674_x000D_ [GO:0006605]; GO:0006886; GO:0015031; GO:0046907; GO:0034613; GO:0045184; GO:0071702; GO:0071705; GO:0006810; GO:0051641; GO:0051649; GO:0008104; GO:0070727; GO:0051234; GO:0009987; GO:00…		EnsemblGenome
A0A1P8B4E4	AT4G30990	High	ARM repeat superfamily protein OS=Arabidopsis thaliana OX=3702 GN=At4g30990 PE=1 SV=1	297.3	8.09	10.18	6.86	1	3	4	3	0	0.537	-0.9	0.00172205	0.0100688	182.7	174	170.6	82.9	97.1	93.5		nucleus;other cell component		[GO:0005730]; GO:0043232; GO:0031981; GO:0043228; GO:0043229; GO:0070013; GO:0005634; GO:0043226; GO:0005622; GO:0043233; GO:0043231; GO:0110165; GO:0031974; GO:0043227; GO:0005575_x000D_ [GO:0030686]; GO:0030684; GO:1990904; GO:0032991; GO:0005575_x000D_ [GO:0032040]; GO:0030684; GO:1990904; GO:0032991; GO:0005575		EnsemblGenome
A0A1P8B4X7	AT4G31750	High	Protein-serine/threonine phosphatase OS=Arabidopsis thaliana OX=3702 GN=WIN2 PE=1 SV=1	32.7	4.86	5.39	4.866	8	2	2	2	0	0.875	-0.19	0.0891655	0.128198	86.5	84.7	92.4	82	75.7	67.3	protein metabolism;other metabolic processes		other molecular function	[GO:0046872]; GO:0043169; GO:0043167; GO:0005488; GO:0003674_x000D_ [GO:0106306]; GO:0004721; GO:0016791; GO:0140096; GO:0006470; GO:0042578; GO:0016311; GO:0003824; GO:0006464; GO:0016788; GO:0006796; GO:0003674; GO:0036211; GO:0044267; GO:0016787; GO:0006793; GO:0019538; GO:0043412; GO:0044260; GO:0044237; GO:0043170; GO:0044238; GO:1901564; GO:0008152; GO:0009987; GO:0071704; GO:0006807; GO:00…		EnsemblGenome
A0A1P8B577	AT4G27120	High	DDRGK domain protein OS=Arabidopsis thaliana OX=3702 GN=At4g27120 PE=1 SV=1	26.3	4.77	12.41	10.81	17	5	5	5	0	0.789	-0.34	0.0038066	0.0150593	387.9	366.6	402.2	299.7	323.6	305.9						EnsemblGenome
A0A1P8B5D7	AT4G15320	High	Cellulose synthase-like B6 OS=Arabidopsis thaliana OX=3702 GN=CSLB06 PE=4 SV=1	89.1	7.88	6.4	5.66	3	3	3	1	2	1.005	0.01	0.53256	0.58581	1269.5	1312.5	1450.4	1238.2	1342	1318.8	other metabolic processes	other membranes	other molecular function	[GO:0016021]; GO:0031224; GO:0110165; GO:0016020; GO:0005575_x000D_ [GO:0016760]; GO:0016759; GO:0035251; GO:0046527; GO:0008194; GO:0016758; GO:0016757; GO:0016740; GO:0003824; GO:0003674_x000D_ [GO:0030244]; GO:0030243; GO:0051274; GO:0051273; GO:0009250; GO:0006073; GO:0033692; GO:0044042; GO:0044264; GO:0000271; GO:0034637; GO:0034645; GO:0005976; GO:0044260; GO:0044262; GO:0009059; GO:001605…		EnsemblGenome
A0A1P8B5K1	AT4G31210	High	Omega-protein OS=Arabidopsis thaliana OX=3702 GN=At4g31210 PE=1 SV=1	141	9.35	5.98	5.465	2	2	2	2	0	0.736	-0.44	0.0051405	0.017698	252	217.6	217.1	160.1	165.6	147.8	cell organization and biogenesis;DNA metabolism;other metabolic processes	other cell component	nucleic acid binding activity;other molecular function	[GO:0003677]; GO:0003676; GO:0097159; GO:1901363; GO:0005488; GO:0003674_x000D_ [GO:0003917]; GO:0003916; GO:0016853; GO:0140097; GO:0003824; GO:0140640; GO:0003674_x000D_ [GO:0005694]; GO:0043232; GO:0043228; GO:0043229; GO:0043226; GO:0005622; GO:0110165; GO:0005575_x000D_ [GO:0006265]; GO:0006259; GO:0071103; GO:0044260; GO:0090304; GO:0051276; GO:0043170; GO:0044237; GO:0006139; GO:0006996; G…		EnsemblGenome
A0A1P8B5L7	AT4G01040	High	Glycosyl hydrolase superfamily protein OS=Arabidopsis thaliana OX=3702 GN=F2N1.39-01 PE=1 SV=1	48.9	9.13	5.16	5.222	6	2	2	2	0	0.745	-0.43	0.00464531	0.0168813	302.7	300.1	339.5	225.4	219.2	247	other metabolic processes	other membranes	other molecular function	[GO:0005975]; GO:0044238; GO:0071704; GO:0008152; GO:0008150_x000D_ [GO:0008061]; GO:0097367; GO:0005488; GO:0003674_x000D_ [GO:0016021]; GO:0031224; GO:0110165; GO:0016020; GO:0005575_x000D_ [GO:0016787]; GO:0003824; GO:0003674		EnsemblGenome
A0A1P8B5U2	AT4G34960	High	Peptidyl-prolyl cis-trans isomerase OS=Arabidopsis thaliana OX=3702 GN=At4g34960 PE=1 SV=1	18.8	7.55	5.64	3.974	13	2	2	1	0	0.549	-0.87	0.0016366	0.00980537	145	126.9	134.3	73.4	73.7	76.8	protein metabolism;other metabolic processes;other biological processes		other molecular function	[GO:0003755]; GO:0016859; GO:0140096; GO:0000413; GO:0016853; GO:0003824; GO:0018208; GO:0003674; GO:0018193; GO:0006464; GO:0036211; GO:0044267; GO:0019538; GO:0043412; GO:0044260; GO:0043170; GO:0044238; GO:1901564; GO:0044237; GO:0071704; GO:0008152; GO:0006807; GO:0009987; GO:0008150_x000D_ [GO:0006457]; GO:0009987; GO:0008150		EnsemblGenome
A0A1P8B667	AT4G36760	High	Aminopeptidase P1 OS=Arabidopsis thaliana OX=3702 GN=APP1 PE=1 SV=1	72.8	5.4	12.1	12.607	10	4	4	4	0	1.133	0.18	0.0659487	0.100197	146.7	158.2	149.6	173.8	157.4	169.5	protein metabolism		other molecular function	[GO:0046872]; GO:0043169; GO:0043167; GO:0005488; GO:0003674_x000D_ [GO:0070006]; GO:0004177; GO:0008235; GO:0008238; GO:0008237; GO:0008233; GO:0016787; GO:0140096; GO:0006508; GO:0003824; GO:0019538; GO:0003674; GO:0043170; GO:0044238; GO:1901564; GO:0071704; GO:0008152; GO:0006807; GO:0008150		EnsemblGenome
A0A1P8B687	AT4G13720	High	Inosine triphosphate pyrophosphatase OS=Arabidopsis thaliana OX=3702 GN=At4g13720 PE=1 SV=1	23.9	5.99	7.91	7.148	17	3	3	3	0	1.642	0.72	0.000247324	0.00424474	183.1	167.9	170	261.3	279.1	281.1	other metabolic processes	other cell component	other molecular function	[GO:0000166]; GO:0036094; GO:1901265; GO:0005488; GO:0097159; GO:1901363; GO:0003674_x000D_ [GO:0005737]; GO:0110165; GO:0005622; GO:0005575_x000D_ [GO:0009117]; GO:0006753; GO:0006796; GO:0019637; GO:0055086; GO:0006793; GO:0071704; GO:0006139; GO:0044281; GO:0044237; GO:0008152; GO:0006725; GO:0034641; GO:0044238; GO:0046483; GO:1901360; GO:0009987; GO:0008150; GO:0006807_x000D_ [GO:0009204]; G…		EnsemblGenome
A0A1P8B6A6	AT4G10730	High	Protein kinase superfamily protein OS=Arabidopsis thaliana OX=3702 GN=At4g10730 PE=1 SV=1	76	7.05	7.11	7.75	6	3	3	1	0	1.005	0.01	0.458339	0.517093	100.7	97.5	104.5	100.5	111	101.2	protein metabolism;other metabolic processes		kinase activity;other molecular function	[GO:0004672]; GO:0016301; GO:0016773; GO:0140096; GO:0006468; GO:0016772; GO:0016310; GO:0003824; GO:0006464; GO:0016740; GO:0006796; GO:0003674; GO:0036211; GO:0044267; GO:0006793; GO:0019538; GO:0043412; GO:0044260; GO:0044237; GO:0043170; GO:0044238; GO:1901564; GO:0008152; GO:0009987; GO:0071704; GO:0006807; GO:0008150_x000D_ [GO:0005524]; GO:0032559; GO:0035639; GO:0030554; GO:0032555; GO:00…		EnsemblGenome
A0A1P8B6J0	AT4G28220	High	NADH:ubiquinone reductase (non-electrogenic) OS=Arabidopsis thaliana OX=3702 GN=NDB1 PE=1 SV=1	55.7	6.2	18.07	13.832	12	7	7	7	0	1.16	0.21	0.010661	0.0272842	1317.1	1378.2	1324.1	1477.9	1535.5	1598.3		other membranes;mitochondrion;other cytoplasmic organelle	other molecular function	[GO:0005509]; GO:0046872; GO:0043169; GO:0043167; GO:0005488; GO:0003674_x000D_ [GO:0005743]; GO:0019866; GO:0031966; GO:0031090; GO:0031967; GO:0005740; GO:0016020; GO:0043227; GO:0031975; GO:0043229; GO:0005739; GO:0110165; GO:0043226; GO:0005622; GO:0043231; GO:0005737; GO:0005575_x000D_ [GO:0005777]; GO:0042579; GO:0043231; GO:0005737; GO:0043227; GO:0043229; GO:0110165; GO:0005622; GO:004322…		EnsemblGenome
A0A1P8B6W3	AT4G31780	High	Monogalactosyldiacylglycerol synthase OS=Arabidopsis thaliana OX=3702 GN=MGD1 PE=1 SV=1	61.6	9.17	6.87	4.726	3	2	3	2	0	0.517	-0.95	0.000600368	0.00617641	348.4	331.7	378.7	163.3	180.2	194.3	other metabolic processes	other membranes	other molecular function	[GO:0009247]; GO:0006664; GO:0046467; GO:1901137; GO:0006643; GO:1903509; GO:0008610; GO:0044249; GO:1901135; GO:1901576; GO:0044255; GO:0006629; GO:0009058; GO:0044237; GO:0071704; GO:0044238; GO:0008152; GO:0009987; GO:0008150_x000D_ [GO:0016020]; GO:0110165; GO:0005575_x000D_ [GO:0046509]; GO:0035250; GO:0008194; GO:0008378; GO:0016757; GO:0016758; GO:0016740; GO:0003824; GO:0003674		EnsemblGenome
A0A1P8B721	AT4G20720	High	Dentin sialophosphoprotein-like protein OS=Arabidopsis thaliana OX=3702 GN=At4g20720 PE=1 SV=1	67.7	4.5	10.19	9.942	8	3	3	3	0	0.798	-0.33	0.026979	0.0517665	334.5	310	371.8	252.7	266.8	283.9						EnsemblGenome
A0A1P8B7A5	AT4G33920	High	Protein phosphatase 2C family protein OS=Arabidopsis thaliana OX=3702 GN=APD5 PE=1 SV=1	33.2	9.13	7.45	3.318	5	2	3	2	0	0.721	-0.47	0.0217141	0.0442236	136.4	160.2	164.3	108.7	115.5	123.8	other metabolic processes		other molecular function	[GO:0016791]; GO:0042578; GO:0016311; GO:0016788; GO:0006796; GO:0016787; GO:0006793; GO:0003824; GO:0044237; GO:0003674; GO:0008152; GO:0009987; GO:0008150		EnsemblGenome
A0A1P8B7C3	AT4G25640	High	Protein DETOXIFICATION OS=Arabidopsis thaliana OX=3702 GN=DTX35 PE=1 SV=1	51.2	7.33	4.38	4.007	2	2	2	2	0	0.916	-0.13	0.254648	0.310127	209.9	232.1	241.2	206.8	219.8	212.7	transport	other membranes	transporter activity	[GO:0015297]; GO:0015291; GO:0022804; GO:0022857; GO:0005215; GO:0055085; GO:0003674; GO:0006810; GO:0009987; GO:0051234; GO:0008150; GO:0051179_x000D_ [GO:0016021]; GO:0031224; GO:0110165; GO:0016020; GO:0005575_x000D_ [GO:0042910]; GO:0022857; GO:0042908; GO:0005215; GO:0055085; GO:0006810; GO:0003674; GO:0009987; GO:0051234; GO:0008150; GO:0051179		EnsemblGenome
A0A1P8B7C6	AT4G27860	High	Vacuolar iron transporter (VIT) family protein OS=Arabidopsis thaliana OX=3702 GN=MEB1 PE=1 SV=1	69	5.17	8.88	9.738	5	3	3	3	0	0.918	-0.12	0.237436	0.292775	201.4	212.6	224.7	165.5	195.2	210.2	transport;other biological processes	other membranes	transporter activity	[GO:0005384]; GO:0046915; GO:0071421; GO:0046873; GO:0000041; GO:0006828; GO:0098662; GO:0022890; GO:0030001; GO:0098655; GO:0098660; GO:0008324; GO:0015318; GO:0006812; GO:0034220; GO:0015075; GO:0022857; GO:0006811; GO:0055085; GO:0005215; GO:0006810; GO:0009987; GO:0003674; GO:0051234; GO:0008150; GO:0051179_x000D_ [GO:0016021]; GO:0031224; GO:0110165; GO:0016020; GO:0005575_x000D_ [GO:0030026…		EnsemblGenome
A0A1P8B7H4	AT4G20760	High	NAD(P)-binding Rossmann-fold superfamily protein OS=Arabidopsis thaliana OX=3702 GN=At4g20750 PE=1 SV=1	34.7	9.6	6.35	6.59	8	2	2	2	0	0.863	-0.21	0.0976649	0.137898	185.2	150.8	165.9	145.9	143.2	136			other molecular function	[GO:0016491]; GO:0003824; GO:0003674		EnsemblGenome
A0A1P8B7W2	AT4G26300	High	Arginyl-tRNA synthetase OS=Arabidopsis thaliana OX=3702 GN=emb1027 PE=1 SV=1	69.3	7.31	26.59	27.511	19	10	11	6	4	1.035	0.05	0.0215585	0.044071	2233.6	2176.2	2217.5	2296.1	2316.4	2293.7	protein metabolism;RNA metabolism OR transcription;other metabolic processes	other cell component	other molecular function	[GO:0004814]; GO:0004812; GO:0016875; GO:0140101; GO:0016874; GO:0140098; GO:0003824; GO:0140640; GO:0003674_x000D_ [GO:0005524]; GO:0032559; GO:0035639; GO:0030554; GO:0032555; GO:0043168; GO:1901265; GO:0017076; GO:0032553; GO:0043167; GO:0097159; GO:1901363; GO:0000166; GO:0097367; GO:0005488; GO:0036094; GO:0003674_x000D_ [GO:0005737]; GO:0110165; GO:0005622; GO:0005575_x000D_ [GO:0006420]; G…		EnsemblGenome
A0A1P8B7W9	AT4G34490	High	Adenylyl cyclase-associated protein OS=Arabidopsis thaliana OX=3702 GN=CAP1 PE=1 SV=1	58.4	8.35	41.58	33.006	21	10	14	10	0	1.115	0.16	0.00404026	0.0155626	1781.4	1810.6	1842.5	2018.8	2019.2	2038.5	cell organization and biogenesis;other biological processes		cytoskeletal activity	[GO:0000902]; GO:0009653; GO:0032502; GO:0048856; GO:0008150_x000D_ [GO:0003779]; GO:0008092; GO:0005515; GO:0005488; GO:0003674_x000D_ [GO:0007010]; GO:0006996; GO:0016043; GO:0071840; GO:0009987; GO:0008150		EnsemblGenome
A0A1P8B7Z8	AT4G17615	High	Calcineurin B-like protein 1 OS=Arabidopsis thaliana OX=3702 GN=CBL1 PE=1 SV=1	29.5	6.7	5.28	5.805	10	2	2	2	0	1.052	0.07	0.630203	0.676857	478.6	439.4	534.5	483.4	509	503.5			other molecular function	[GO:0005509]; GO:0046872; GO:0043169; GO:0043167; GO:0005488; GO:0003674		EnsemblGenome
A0A1P8B870	AT4G01320	High	CAAX prenyl protease OS=Arabidopsis thaliana OX=3702 GN=ATSTE24 PE=1 SV=1	47.1	8.4	10.43	10.612	8	4	4	4	0	0.935	-0.1	0.137778	0.183329	932.7	964.7	1062.3	863.8	902.1	939	protein metabolism;other metabolic processes	other membranes;ER/Golgi	other molecular function	[GO:0004222]; GO:0004175; GO:0008237; GO:0008233; GO:0016787; GO:0140096; GO:0006508; GO:0003824; GO:0019538; GO:0003674; GO:0043170; GO:0044238; GO:1901564; GO:0071704; GO:0008152; GO:0006807; GO:0008150_x000D_ [GO:0005789]; GO:0031090; GO:0042175; GO:0098827; GO:0016020; GO:0043227; GO:0012505; GO:0031984; GO:0005783; GO:0110165; GO:0043226; GO:0043229; GO:0043231; GO:0005737; GO:0005575; GO:00…		EnsemblGenome
A0A1P8B894	AT4G12910	High	Carboxypeptidase OS=Arabidopsis thaliana OX=3702 GN=scpl20 PE=1 SV=1	51	6.04	15.37	11.518	6	2	4	2	0	2.391	1.26	2.58043e-05	0.00185731	144.8	156.5	143.4	351.5	346.3	323.8	protein metabolism	non-structural extracellular	other molecular function	[GO:0004185]; GO:0004180; GO:0070008; GO:0008238; GO:0008236; GO:0008233; GO:0017171; GO:0016787; GO:0140096; GO:0006508; GO:0003824; GO:0019538; GO:0003674; GO:0043170; GO:0044238; GO:1901564; GO:0071704; GO:0008152; GO:0006807; GO:0008150_x000D_ [GO:0005576]; GO:0110165; GO:0005575		EnsemblGenome
A0A1P8B8G3	AT4G23190	High	Cysteine-rich RLK (RECEPTOR-like protein kinase) 11 OS=Arabidopsis thaliana OX=3702 GN=CRK11 PE=1 SV=1	64.5	7.47	13.8	18.824	9	4	4	3	0	1.477	0.56	0.0122402	0.0297204	144.1	170.9	173.8	250.6	264.2	252.5	protein metabolism;other metabolic processes	other membranes	kinase activity;other molecular function	[GO:0004674]; GO:0004672; GO:0016301; GO:0016773; GO:0140096; GO:0006468; GO:0016772; GO:0016310; GO:0003824; GO:0006464; GO:0016740; GO:0006796; GO:0003674; GO:0036211; GO:0044267; GO:0006793; GO:0019538; GO:0043412; GO:0044260; GO:0044237; GO:0043170; GO:0044238; GO:1901564; GO:0008152; GO:0009987; GO:0071704; GO:0006807; GO:0008150_x000D_ [GO:0005524]; GO:0032559; GO:0035639; GO:0030554; GO:00…		EnsemblGenome
A0A1P8B8I9	AT4G14680	High	Sulfate adenylyltransferase OS=Arabidopsis thaliana OX=3702 GN=APS3 PE=1 SV=1	57.5	8.51	2.14	5.089	6	3	3	1	2	0.526	-0.93	0.000953493	0.00743945	1360.4	1325.3	1253	694.6	696.5	706.6	other metabolic processes		other molecular function	[GO:0000103]; GO:0006790; GO:0044237; GO:0008152; GO:0009987; GO:0008150_x000D_ [GO:0004781]; GO:0004779; GO:0070566; GO:0016779; GO:0016772; GO:0016740; GO:0003824; GO:0003674_x000D_ [GO:0005524]; GO:0032559; GO:0035639; GO:0030554; GO:0032555; GO:0043168; GO:1901265; GO:0017076; GO:0032553; GO:0043167; GO:0097159; GO:1901363; GO:0000166; GO:0097367; GO:0005488; GO:0036094; GO:0003674		EnsemblGenome
A0A1P8B8L9	AT4G23250	High	Cysteine-rich receptor-like protein kinase 17 OS=Arabidopsis thaliana OX=3702 GN=EMB1290 PE=1 SV=1	80.4	8.07	22.4	24.697	10	6	7	4	1	0.707	-0.5	0.00156522	0.00956125	649.6	631.9	690.7	442.7	459.4	495.8	protein metabolism;other metabolic processes	other membranes	kinase activity;other molecular function	[GO:0004674]; GO:0004672; GO:0016301; GO:0016773; GO:0140096; GO:0006468; GO:0016772; GO:0016310; GO:0003824; GO:0006464; GO:0016740; GO:0006796; GO:0003674; GO:0036211; GO:0044267; GO:0006793; GO:0019538; GO:0043412; GO:0044260; GO:0044237; GO:0043170; GO:0044238; GO:1901564; GO:0008152; GO:0009987; GO:0071704; GO:0006807; GO:0008150_x000D_ [GO:0005524]; GO:0032559; GO:0035639; GO:0030554; GO:00…		EnsemblGenome
A0A1P8B8R9	AT4G16660	High	Heat shock protein 70 (Hsp 70) family protein OS=Arabidopsis thaliana OX=3702 GN=At4g16660 PE=1 SV=1	99.6	6.24	21.18	19.7	5	5	7	5	0	0.758	-0.4	0.00379495	0.0150517	1141.3	1108.6	1183	872.8	865.5	864.3			other molecular function	[GO:0005524]; GO:0032559; GO:0035639; GO:0030554; GO:0032555; GO:0043168; GO:1901265; GO:0017076; GO:0032553; GO:0043167; GO:0097159; GO:1901363; GO:0000166; GO:0097367; GO:0005488; GO:0036094; GO:0003674		EnsemblGenome
A0A1P8B930	AT4G00170	High	Plant VAMP (Vesicle-associated membrane protein) family protein OS=Arabidopsis thaliana OX=3702 GN=At4g00170 PE=1 SV=1	23.3	7.03	9.14	3.988	8	2	3	2	0	1.047	0.07	0.889517	0.906505	736.3	751.1	843.1	739.3	786.5	820.7		other membranes;ER/Golgi		[GO:0005789]; GO:0031090; GO:0042175; GO:0098827; GO:0016020; GO:0043227; GO:0012505; GO:0031984; GO:0005783; GO:0110165; GO:0043226; GO:0043229; GO:0043231; GO:0005737; GO:0005575; GO:0005622_x000D_ [GO:0016021]; GO:0031224; GO:0110165; GO:0016020; GO:0005575		EnsemblGenome
A0A1P8B937	AT4G38920	High	V-type proton ATPase proteolipid subunit OS=Arabidopsis thaliana OX=3702 GN=VHA-C3 PE=1 SV=1	13.9	9.38	15.02	17.572	20	2	4	2	0	2.458	1.3	3.91878e-06	0.000758039	369	390.6	374.4	916.2	920.2	954.4	transport	other membranes;other cytoplasmic organelle	transporter activity	[GO:0005774]; GO:0098588; GO:0005773; GO:0031090; GO:0043231; GO:0005737; GO:0016020; GO:0043227; GO:0043229; GO:0110165; GO:0005622; GO:0043226; GO:0005575_x000D_ [GO:0015078]; GO:0022890; GO:1902600; GO:0008324; GO:0015318; GO:0098662; GO:0015075; GO:0098655; GO:0022857; GO:0098660; GO:0034220; GO:0006812; GO:0005215; GO:0055085; GO:0006811; GO:0003674; GO:0006810; GO:0009987; GO:0051234; GO:00…		EnsemblGenome
A0A1P8B9D5	AT5G66560	High	Phototropic-responsive NPH3 family protein OS=Arabidopsis thaliana OX=3702 GN=At5g66560 PE=1 SV=1	70.1	5.62	3.76	4.937	4	2	2	2	0	1.712	0.78	0.596684	0.645337	141.9	438.9	95.3	243	796	109.5	protein metabolism;other metabolic processes			[GO:0016567]; GO:0032446; GO:0070647; GO:0006464; GO:0036211; GO:0044267; GO:0019538; GO:0043412; GO:0044260; GO:0043170; GO:0044238; GO:1901564; GO:0044237; GO:0071704; GO:0008152; GO:0006807; GO:0009987; GO:0008150		EnsemblGenome
A0A1P8B9J5	AT5G45500	High	RNI-like superfamily protein OS=Arabidopsis thaliana OX=3702 GN=MFC19.17 PE=1 SV=1	85.7	8.27	7.84	12.206	5	2	2	2	0	0.723	-0.47	0.0128913	0.0309211	86.8	91.5	103	66.1	70.4	66.1						EnsemblGenome
A0A1P8B9J8	AT5G08650	High	Translation factor GUF1 homolog, mitochondrial OS=Arabidopsis thaliana OX=3702 GN=At5g08650 PE=1 SV=1	67.9	5.47	7.92	7.97	5	3	3	3	0	0.851	-0.23	0.00139954	0.00892931	470.9	448.3	465.4	399.5	396.1	381.4	protein metabolism;other metabolic processes;other biological processes	other membranes;mitochondrion	translation activity;other molecular function	[GO:0003924]; GO:0017111; GO:0016462; GO:0016818; GO:0016817; GO:0016787; GO:0003824; GO:0003674_x000D_ [GO:0005525]; GO:0032561; GO:0035639; GO:0019001; GO:0032555; GO:0043168; GO:1901265; GO:0017076; GO:0032553; GO:0043167; GO:0097159; GO:1901363; GO:0000166; GO:0097367; GO:0005488; GO:0036094; GO:0003674_x000D_ [GO:0005743]; GO:0019866; GO:0031966; GO:0031090; GO:0031967; GO:0005740; GO:001602…		EnsemblGenome
A0A1P8B9K9	AT5G47840	High	ATP:AMP phosphotransferase OS=Arabidopsis thaliana OX=3702 GN=AMK2 PE=1 SV=1	29.9	8.38	23.36	24.716	20	6	7	6	0	0.955	-0.07	0.754973	0.788251	408.5	392.9	338.2	375.2	354.9	382.2	other metabolic processes		kinase activity;other molecular function	[GO:0004017]; GO:0050145; GO:0016776; GO:0019205; GO:0046940; GO:0016772; GO:0016301; GO:0009123; GO:0009165; GO:0016740; GO:0016310; GO:0006753; GO:0009117; GO:1901293; GO:0003824; GO:0006796; GO:0019637; GO:0055086; GO:0034654; GO:0090407; GO:0003674; GO:0006793; GO:0071704; GO:0006139; GO:0044281; GO:0018130; GO:0019438; GO:0044271; GO:1901362; GO:1901576; GO:0044237; GO:0008152; GO:0006725; G…		EnsemblGenome
A0A1P8B9L6	AT5G23010	High	Methylthioalkylmalate synthase 1 OS=Arabidopsis thaliana OX=3702 GN=MAM1 PE=1 SV=1	58.3	7.87	5.54	5.466	4	2	2	2	0	0.142	-2.81	0.00035904	0.00493635	112.2	97	90.1	16.4	11.2	13.8	other metabolic processes		other molecular function	[GO:0019752]; GO:0043436; GO:0006082; GO:0044237; GO:0044281; GO:0071704; GO:0008152; GO:0009987; GO:0008150_x000D_ [GO:0046912]; GO:0016746; GO:0016740; GO:0003824; GO:0003674		EnsemblGenome
A0A1P8B9P2	AT5G35100	High	Cyclophilin-like peptidyl-prolyl cis-trans isomerase family protein OS=Arabidopsis thaliana OX=3702 GN=At5g35100 PE=1 SV=1	31.4	7.27	9.64	7.732	14	3	4	3	0	0.822	-0.28	0.0507085	0.0818585	345.1	336.2	300	271.1	285.4	276.4	protein metabolism;other metabolic processes		other molecular function	[GO:0003755]; GO:0016859; GO:0140096; GO:0000413; GO:0016853; GO:0003824; GO:0018208; GO:0003674; GO:0018193; GO:0006464; GO:0036211; GO:0044267; GO:0019538; GO:0043412; GO:0044260; GO:0043170; GO:0044238; GO:1901564; GO:0044237; GO:0071704; GO:0008152; GO:0006807; GO:0009987; GO:0008150		EnsemblGenome
A0A1P8B9Q7	AT5G18230	High	Transcription regulator NOT2/NOT3/NOT5 family protein OS=Arabidopsis thaliana OX=3702 GN=MRG7.19 PE=1 SV=1	89.9	5.43	9.48	11.041	6	3	3	3	0	1.068	0.09	0.1667	0.215993	186.5	204.1	197.5	210.9	211.4	199.5	other biological processes	nucleus;other cell component		[GO:0005634]; GO:0043231; GO:0043227; GO:0043229; GO:0043226; GO:0005622; GO:0110165; GO:0005575_x000D_ [GO:0005737]; GO:0110165; GO:0005622; GO:0005575_x000D_ [GO:0006355]; GO:0010468; GO:1903506; GO:0060255; GO:2001141; GO:0019222; GO:0010556; GO:0031326; GO:0051252; GO:0050789; GO:0009889; GO:0031323; GO:0019219; GO:0065007; GO:0050794; GO:0051171; GO:0080090; GO:0008150_x000D_ [GO:0030015]; G…		EnsemblGenome
A0A1P8B9U3	AT5G04885	High	Glycosyl hydrolase family protein OS=Arabidopsis thaliana OX=3702 GN=At5g04885 PE=1 SV=1	74.3	7.17	14.56	16.109	11	4	4	4	0	1.052	0.07	0.59327	0.643368	469.9	437.8	441.3	478.5	464.2	435.1	other metabolic processes	non-structural extracellular	other molecular function	[GO:0005576]; GO:0110165; GO:0005575_x000D_ [GO:0008422]; GO:0015926; GO:0004553; GO:0016798; GO:0016787; GO:0003824; GO:0003674_x000D_ [GO:0009251]; GO:0000272; GO:0044042; GO:0005976; GO:0009057; GO:0016052; GO:0005975; GO:0043170; GO:1901575; GO:0044238; GO:0071704; GO:0009056; GO:0008152; GO:0008150	Cyanoamino acid metabolism; Starch and sucrose metabolism; Biosynthesis of various plant secondary metabolites; Metabolic pathways; Biosynthesis of secondary metabolites	EnsemblGenome
A0A1P8B9X6	AT5G06220	High	LETM1-like protein OS=Arabidopsis thaliana OX=3702 GN=MBL20.10 PE=1 SV=1	98.3	5.83	17.83	20.951	8	5	5	4	0	0.654	-0.61	0.000740306	0.00677216	272.6	266.5	277.2	189	174.5	178.2		other membranes;mitochondrion		[GO:0005743]; GO:0019866; GO:0031966; GO:0031090; GO:0031967; GO:0005740; GO:0016020; GO:0043227; GO:0031975; GO:0043229; GO:0005739; GO:0110165; GO:0043226; GO:0005622; GO:0043231; GO:0005737; GO:0005575		EnsemblGenome
A0A1P8B9Z1	AT5G08440	High	Transmembrane protein OS=Arabidopsis thaliana OX=3702 GN=At5g08440 PE=1 SV=1	85.7	5.85	4.48	4.449	3	2	2	2	0	0.803	-0.32	0.0279421	0.0528074	89.9	93.6	91.8	72.9	73.7	81.9		plasma membrane;other membranes		[GO:0005886]; GO:0016020; GO:0071944; GO:0110165; GO:0005575_x000D_ [GO:0016021]; GO:0031224; GO:0110165; GO:0016020; GO:0005575		EnsemblGenome
A0A1P8BA46	AT5G16520	High	Transmembrane protein OS=Arabidopsis thaliana OX=3702 GN=MQK4.27 PE=1 SV=1	50.5	8.69	5.78	5.41	7	2	2	2	0	1.624	0.7	0.00479411	0.0171008	102.9	117.6	103.5	168.1	161.5	170.7		other membranes		[GO:0016021]; GO:0031224; GO:0110165; GO:0016020; GO:0005575		EnsemblGenome
A0A1P8BAB8	AT5G27410	High	D-aminoacid aminotransferase-like PLP-dependent enzymes superfamily protein OS=Arabidopsis thaliana OX=3702 GN=At5g27410 PE=1 SV=1	52.7	6.06	21.09	17.209	16	5	7	4	1	1.606	0.68	8.46138e-05	0.00275786	307.2	302.2	299.1	469.2	492.8	485.5			other molecular function	[GO:0008483]; GO:0016769; GO:0016740; GO:0003824; GO:0003674		EnsemblGenome
A0A1P8BAC5	AT5G63905	High	Transmembrane protein OS=Arabidopsis thaliana OX=3702 GN=At5g63905 PE=1 SV=1	11.4	9.44	4.37	2.919	14	2	2	2	0	1.253	0.33	0.0898351	0.129061	88	106.6	122.7	133.6	129.6	149.7		other membranes		[GO:0016021]; GO:0031224; GO:0110165; GO:0016020; GO:0005575		EnsemblGenome
A0A1P8BAJ3	AT5G52040	High	RNA-binding (RRM/RBD/RNP motifs) family protein OS=Arabidopsis thaliana OX=3702 GN=RS41 PE=1 SV=1	36.4	10.61	13.38	17.239	16	5	5	5	0	0.789	-0.34	0.00675407	0.0205865	670.7	679.8	661.2	543.4	497.6	529.4			nucleic acid binding activity	[GO:0003723]; GO:0003676; GO:0097159; GO:1901363; GO:0005488; GO:0003674		EnsemblGenome
A0A1P8BAQ0	AT5G53490	High	Tetratricopeptide repeat (TPR)-like superfamily protein OS=Arabidopsis thaliana OX=3702 GN=MNC6.3 PE=1 SV=1	28.2	7.56	20.73	20.029	37	7	7	7	0	1.164	0.22	0.110539	0.152777	803.2	737.5	619.6	917.1	858.3	845						EnsemblGenome
A0A1P8BAU5	AT5G63840	High	Glycosyl hydrolases family 31 protein OS=Arabidopsis thaliana OX=3702 GN=RSW3 PE=1 SV=1	107.3	6.3	12.83	14.754	7	5	5	5	0	1.018	0.03	0.34635	0.405123	275.8	238.5	264.6	266.5	285	269.3	other metabolic processes		other molecular function	[GO:0004553]; GO:0016798; GO:0016787; GO:0003824; GO:0003674_x000D_ [GO:0005975]; GO:0044238; GO:0071704; GO:0008152; GO:0008150_x000D_ [GO:0030246]; GO:0005488; GO:0003674		EnsemblGenome
A0A1P8BAW5	AT5G50000	High	Protein kinase superfamily protein OS=Arabidopsis thaliana OX=3702 GN=MPF21.1 PE=1 SV=1	36.6	7.99	10.68	8.79	16	4	4	2	2	1.539	0.62	0.00685931	0.0208133	488.3	585.5	547.5	842.6	834.5	889.3	protein metabolism;other metabolic processes		kinase activity;other molecular function	[GO:0004672]; GO:0016301; GO:0016773; GO:0140096; GO:0006468; GO:0016772; GO:0016310; GO:0003824; GO:0006464; GO:0016740; GO:0006796; GO:0003674; GO:0036211; GO:0044267; GO:0006793; GO:0019538; GO:0043412; GO:0044260; GO:0044237; GO:0043170; GO:0044238; GO:1901564; GO:0008152; GO:0009987; GO:0071704; GO:0006807; GO:0008150_x000D_ [GO:0005524]; GO:0032559; GO:0035639; GO:0030554; GO:0032555; GO:00…		EnsemblGenome
A0A1P8BB73	AT5G54870	High	Inositol-1,4,5-trisphosphate 5-phosphatase OS=Arabidopsis thaliana OX=3702 GN=MBG8.14 PE=1 SV=1	48.6	4.97	4.52	7.525	8	3	3	3	0	0.956	-0.06	0.157586	0.205735	232.8	225.8	224	193.5	215.9	219.2						EnsemblGenome
A0A1P8BBC4	AT5G15910	High	NAD(P)-binding Rossmann-fold superfamily protein OS=Arabidopsis thaliana OX=3702 GN=At5g15910 PE=1 SV=1	24.2	9.23	8.07	9.722	15	3	3	3	0	0.766	-0.38	0.00746012	0.0220106	467.1	434.7	492.6	351.8	358	379.9						EnsemblGenome
A0A1P8BBV1	AT5G19400	High	Telomerase activating protein Est1 OS=Arabidopsis thaliana OX=3702 GN=SMG7 PE=1 SV=1	113.6	7.23	6.63	5.429	3	2	2	2	0	0.837	-0.26	0.32675	0.386136	40.8	39	39.4	33	42.2	32.7						EnsemblGenome
A0A1P8BC80	AT5G57850	High	D-aminoacid aminotransferase-like PLP-dependent enzymes superfamily protein OS=Arabidopsis thaliana OX=3702 GN=ADCL PE=1 SV=1	32.3	6.24	6.56	9.378	7	2	2	2	0	0.985	-0.02	0.752819	0.786711	184.2	173.7	163.3	167.6	171.1	175.2			other molecular function	[GO:0008483]; GO:0016769; GO:0016740; GO:0003824; GO:0003674		EnsemblGenome
A0A1P8BCJ3	AT5G44380	High	FAD-binding Berberine family protein OS=Arabidopsis thaliana OX=3702 GN=At5g44380 PE=1 SV=1	65.2	9.6	37.43	33.525	17	9	13	8	1	2.527	1.34	1.86609e-06	0.00067778	1615.6	1534.8	1602.6	4140.6	3945.7	4048.9		non-structural extracellular;other cell component	other molecular function	[GO:0005576]; GO:0110165; GO:0005575_x000D_ [GO:0005618]; GO:0030312; GO:0110165; GO:0071944; GO:0005575_x000D_ [GO:0016491]; GO:0003824; GO:0003674_x000D_ [GO:0071949]; GO:0050660; GO:0000166; GO:0043168; GO:0036094; GO:1901265; GO:0043167; GO:0005488; GO:0097159; GO:1901363; GO:0003674		EnsemblGenome
A0A1P8BCV2	AT5G36880	High	Acetyl-coenzyme A synthetase OS=Arabidopsis thaliana OX=3702 GN=ACS PE=1 SV=1	67.6	5.27	20.17	22.415	10	5	6	5	0	0.916	-0.13	0.0314881	0.0576888	759.3	771.9	767.4	717.9	673.7	703.3	other metabolic processes		other molecular function	[GO:0003987]; GO:0016405; GO:0016878; GO:0016877; GO:0016874; GO:0003824; GO:0003674_x000D_ [GO:0005524]; GO:0032559; GO:0035639; GO:0030554; GO:0032555; GO:0043168; GO:1901265; GO:0017076; GO:0032553; GO:0043167; GO:0097159; GO:1901363; GO:0000166; GO:0097367; GO:0005488; GO:0036094; GO:0003674_x000D_ [GO:0016208]; GO:0032559; GO:0043168; GO:0043169; GO:0030554; GO:0032555; GO:0043167; GO:001707…		EnsemblGenome
A0A1P8BD73	AT5G51740	High	Peptidase family M48 family protein OS=Arabidopsis thaliana OX=3702 GN=MIO24.13 PE=1 SV=1	45.8	10.18	5.86	4.526	5	2	2	2	0	0.914	-0.13	0.0386966	0.0667841	418.3	395.5	402.6	341.8	376.3	367.9	protein metabolism		other molecular function	[GO:0004222]; GO:0004175; GO:0008237; GO:0008233; GO:0016787; GO:0140096; GO:0006508; GO:0003824; GO:0019538; GO:0003674; GO:0043170; GO:0044238; GO:1901564; GO:0071704; GO:0008152; GO:0006807; GO:0008150_x000D_ [GO:0046872]; GO:0043169; GO:0043167; GO:0005488; GO:0003674		EnsemblGenome
A0A1P8BD74	AT5G06290	High	Thioredoxin-dependent peroxiredoxin OS=Arabidopsis thaliana OX=3702 GN=2-Cys Prx B PE=1 SV=1	26.7	8.38	19.95	19.341	23	5	9	3	0	0.843	-0.25	0.105413	0.146696	814.1	690.2	623.5	610.8	582	538.4	other biological processes		other molecular function	[GO:0051920]; GO:0016209; GO:0016684; GO:0003674; GO:0098869; GO:0016491; GO:1990748; GO:0003824; GO:0009987; GO:0098754; GO:0097237; GO:0008150; GO:0009636; GO:0070887; GO:0042221; GO:0051716; GO:0050896		EnsemblGenome
A0A1P8BD92	AT5G13640	High	Phospholipid:diacylglycerol acyltransferase OS=Arabidopsis thaliana OX=3702 GN=PDAT PE=1 SV=1	58	6.09	12.08	13.306	8	3	4	3	0	1.031	0.04	0.875803	0.894886	405.7	398.1	462.5	408.3	418.4	426.2	other metabolic processes		other molecular function	[GO:0006629]; GO:0044238; GO:0071704; GO:0008152; GO:0008150_x000D_ [GO:0008374]; GO:0016747; GO:0016746; GO:0016740; GO:0003824; GO:0003674		EnsemblGenome
A0A1P8BDI8	AT5G54440	High	CLUB OS=Arabidopsis thaliana OX=3702 GN=CLUB PE=1 SV=1	120.4	6.21	5.26	5.995	2	2	2	2	0	0.842	-0.25	0.00624756	0.0197555	273.7	278.9	298	234.8	227.5	246						EnsemblGenome
A0A1P8BDP7	AT5G65460	High	Kinesin like protein for actin based chloroplast movement 2 OS=Arabidopsis thaliana OX=3702 GN=KAC2 PE=1 SV=1	141.5	6.38	13.47	15.039	4	5	5	4	0	0.949	-0.08	0.130474	0.175217	257.1	251.1	275.1	221.8	244	250.8	cell organization and biogenesis;other biological processes		cytoskeletal activity;other molecular function	[GO:0005524]; GO:0032559; GO:0035639; GO:0030554; GO:0032555; GO:0043168; GO:1901265; GO:0017076; GO:0032553; GO:0043167; GO:0097159; GO:1901363; GO:0000166; GO:0097367; GO:0005488; GO:0036094; GO:0003674_x000D_ [GO:0007018]; GO:0006928; GO:0007017; GO:0009987; GO:0008150_x000D_ [GO:0008017]; GO:0015631; GO:0008092; GO:0005515; GO:0005488; GO:0003674_x000D_ [GO:0009904]; GO:0009902; GO:0009658; G…		EnsemblGenome
A0A1P8BDT6	AT5G05700	High	Arginyl-tRNA--protein transferase OS=Arabidopsis thaliana OX=3702 GN=ATE1 PE=1 SV=1	63.2	5.43	6.11	4.817	5	2	2	2	0	0.823	-0.28	0.0519417	0.0834104	64.9	72.7	75.9	59.8	58	62	protein metabolism;other metabolic processes		other molecular function	[GO:0004057]; GO:0016755; GO:0016598; GO:0016746; GO:0140096; GO:0006464; GO:0006511; GO:0016740; GO:0003824; GO:0036211; GO:0044267; GO:0019941; GO:0003674; GO:0019538; GO:0043412; GO:0044260; GO:0043632; GO:0051603; GO:0043170; GO:0044238; GO:1901564; GO:0044237; GO:0044265; GO:0006508; GO:0044257; GO:0071704; GO:0008152; GO:0006807; GO:0009987; GO:0009057; GO:0044248; GO:0030163; GO:0008150; G…		EnsemblGenome
A0A1P8BDV1	AT5G58450	High	Tetratricopeptide repeat (TPR)-like superfamily protein OS=Arabidopsis thaliana OX=3702 GN=MQJ2.5 PE=1 SV=1	114.1	5.99	6.96	10.09	2	2	2	2	0	1.05	0.07	0.148818	0.195379	278.6	264.2	272.8	273.9	286.6	292.1						EnsemblGenome
A0A1P8BDX9	AT5G47690	High	Binding protein OS=Arabidopsis thaliana OX=3702 GN=At5g47690 PE=1 SV=1	170.8	6.32	21.6	26.417	7	9	9	1	0	0.774	-0.37	0.175614	0.225778	45.6	44.7	44.2	44.6	34	34.6	cell cycle OR cell proliferation;cell organization and biogenesis;other biological processes	nucleus		[GO:0005634]; GO:0043231; GO:0043227; GO:0043229; GO:0043226; GO:0005622; GO:0110165; GO:0005575_x000D_ [GO:0007064]; GO:0007062; GO:1903047; GO:0000070; GO:0022402; GO:0051276; GO:0000819; GO:0000278; GO:0140014; GO:0009987; GO:0007049; GO:0006996; GO:0098813; GO:0000280; GO:0008150; GO:0016043; GO:0007059; GO:0048285; GO:0071840_x000D_ [GO:0051301]; GO:0009987; GO:0008150		EnsemblGenome
A0A1P8BE58	AT5G14220	High	Protoporphyrinogen oxidase OS=Arabidopsis thaliana OX=3702 GN=HEMG2 PE=1 SV=1	61.3	8.4	23.94	22.685	14	6	7	6	0	0.753	-0.41	0.00142965	0.00903014	1483.3	1580.8	1590.2	1122.4	1189.9	1225.8	other metabolic processes	other cell component	other molecular function	[GO:0004729]; GO:0016634; GO:0070818; GO:0016627; GO:0016491; GO:0003824; GO:0003674_x000D_ [GO:0006782]; GO:0006779; GO:0046501; GO:0006783; GO:0006778; GO:0033014; GO:0042168; GO:0046148; GO:0033013; GO:0018130; GO:0019438; GO:0044271; GO:1901362; GO:1901566; GO:0042440; GO:0006725; GO:0046483; GO:1901360; GO:1901564; GO:0044249; GO:0034641; GO:1901576; GO:0008152; GO:0044237; GO:0071704; GO:00…		EnsemblGenome
A0A1P8BEB3	AT5G11150	High	Vesicle-associated membrane protein 713 OS=Arabidopsis thaliana OX=3702 GN=VAMP713 PE=1 SV=1	25.9	8.69	7.17	8.612	16	3	3	2	0	1.443	0.53	0.0232093	0.0462653	123.1	101.6	101.7	158.3	146.8	133.7	transport	other membranes		[GO:0016021]; GO:0031224; GO:0110165; GO:0016020; GO:0005575_x000D_ [GO:0016192]; GO:0006810; GO:0051234; GO:0051179; GO:0008150		EnsemblGenome
A0A1P8BEF2	AT5G67385	High	Phototropic-responsive NPH3 family protein OS=Arabidopsis thaliana OX=3702 GN=At5g67385 PE=1 SV=1	62.6	7.8	21.36	19.788	13	7	8	7	0	0.875	-0.19	0.0196754	0.0411455	1399.1	1436.9	1534.5	1237.5	1257.7	1299.7	protein metabolism;other metabolic processes			[GO:0016567]; GO:0032446; GO:0070647; GO:0006464; GO:0036211; GO:0044267; GO:0019538; GO:0043412; GO:0044260; GO:0043170; GO:0044238; GO:1901564; GO:0044237; GO:0071704; GO:0008152; GO:0006807; GO:0009987; GO:0008150		EnsemblGenome
A0A1P8BEG1	AT5G42390	High	Insulinase (Peptidase family M16) family protein OS=Arabidopsis thaliana OX=3702 GN=SPP PE=1 SV=1	120.6	6.83	21.41	23.457	7	8	8	8	0	0.542	-0.88	0.00271902	0.0125603	1365.8	1513.1	1547.1	808	819.6	835.7			other molecular function	[GO:0046872]; GO:0043169; GO:0043167; GO:0005488; GO:0003674		EnsemblGenome
A0A1P8BEG9	AT5G58410	High	E3 ubiquitin-protein ligase listerin OS=Arabidopsis thaliana OX=3702 GN=MCK7.28 PE=1 SV=1	207.3	5.52	7.96	9.228	2	4	4	4	0	0.763	-0.39	0.0309739	0.0569152	748	798.7	913.2	589.1	609.7	614.2	protein metabolism;other metabolic processes	cytosol;other cell component	translation activity;other molecular function	[GO:0005829]; GO:0110165; GO:0005737; GO:0005575; GO:0005622_x000D_ [GO:0008270]; GO:0046914; GO:0046872; GO:0043169; GO:0043167; GO:0005488; GO:0003674_x000D_ [GO:0043023]; GO:0043021; GO:0044877; GO:0005488; GO:0003674_x000D_ [GO:0061630]; GO:0004842; GO:0061659; GO:0019787; GO:0016567; GO:0016740; GO:0140096; GO:0032446; GO:0003824; GO:0070647; GO:0003674; GO:0006464; GO:0036211; GO:0044267; G…		EnsemblGenome
A0A1P8BF32	AT5G42020	High	Heat shock protein 70 (Hsp 70) family protein OS=Arabidopsis thaliana OX=3702 GN=BIP2 PE=1 SV=1	74.3	5.19	106.66	108.2	37	27	37	24	1	0.953	-0.07	0.022997	0.0459692	5438	5413.3	5595	5180.7	5225.8	5159.3		ER/Golgi	other molecular function	[GO:0005524]; GO:0032559; GO:0035639; GO:0030554; GO:0032555; GO:0043168; GO:1901265; GO:0017076; GO:0032553; GO:0043167; GO:0097159; GO:1901363; GO:0000166; GO:0097367; GO:0005488; GO:0036094; GO:0003674_x000D_ [GO:0005783]; GO:0043231; GO:0005737; GO:0012505; GO:0043227; GO:0043229; GO:0110165; GO:0005622; GO:0043226; GO:0005575		EnsemblGenome
A0A1P8BF77	AT5G02940	High	Ion channel POLLUX-like protein, putative (DUF1012) OS=Arabidopsis thaliana OX=3702 GN=At5g02940 PE=1 SV=1	94.8	7.78	27.8	32.47	14	9	9	8	1	0.515	-0.96	0.000132467	0.00324527	1546	1664.9	1685.9	850.4	857.1	898.1	transport	other membranes		[GO:0006813]; GO:0030001; GO:0006812; GO:0006811; GO:0006810; GO:0051234; GO:0051179; GO:0008150_x000D_ [GO:0016021]; GO:0031224; GO:0110165; GO:0016020; GO:0005575		EnsemblGenome
A0A1P8BFC2	AT5G23750	High	Remorin family protein OS=Arabidopsis thaliana OX=3702 GN=MRO11.21 PE=1 SV=1	25.3	6.35	20.24	14.005	16	6	8	5	0	1.036	0.05	0.517723	0.572542	1521.1	1374.5	1702.3	1487.2	1826.1	1576.4						EnsemblGenome
A0A1P8BG37	AT5G23120	High	Photosystem II stability/assembly factor, chloroplast (HCF136) OS=Arabidopsis thaliana OX=3702 GN=HCF136 PE=1 SV=1	46.9	8.03	39.53	29.821	20	7	12	7	0	1.233	0.3	0.00464999	0.0168851	1946.4	1899.9	1817.9	2501.8	2264.1	2342.9						EnsemblGenome
A0A1P8BG38	AT5G42740	High	Glucose-6-phosphate isomerase OS=Arabidopsis thaliana OX=3702 GN=MJB21.12 PE=1 SV=1	58.1	6.67	27.14	23.875	17	8	9	8	0	0.988	-0.02	0.632087	0.678332	1376.9	1423.4	1460.6	1406.7	1411.5	1400.8	other metabolic processes		other molecular function	[GO:0004347]; GO:0016861; GO:0016860; GO:0016853; GO:0003824; GO:0003674_x000D_ [GO:0006094]; GO:0006006; GO:0019319; GO:0019318; GO:0046364; GO:0005996; GO:0016051; GO:0044283; GO:0005975; GO:0044281; GO:1901576; GO:0009058; GO:0044238; GO:0071704; GO:0008152; GO:0008150_x000D_ [GO:0006096]; GO:0006090; GO:0006757; GO:0016052; GO:0032787; GO:0006091; GO:0006165; GO:0046031; GO:0046034; GO:000597…		EnsemblGenome
A0A1P8BGI7	AT5G17530	High	Phosphoglucosamine mutase family protein OS=Arabidopsis thaliana OX=3702 GN=At5g17530 PE=1 SV=1	69.7	6.64	2.83	6.411	4	2	2	2	0	0.915	-0.13	0.0368997	0.064631	282.9	264.2	268.3	250.7	245.6	226.9	other metabolic processes	other cell component	other molecular function	[GO:0004615]; GO:0016868; GO:0016866; GO:0016853; GO:0003824; GO:0003674_x000D_ [GO:0005975]; GO:0044238; GO:0071704; GO:0008152; GO:0008150_x000D_ [GO:0009570]; GO:0009532; GO:0009507; GO:0110165; GO:0009536; GO:0005575; GO:0043231; GO:0005737; GO:0043227; GO:0043229; GO:0005622; GO:0043226_x000D_ [GO:0046872]; GO:0043169; GO:0043167; GO:0005488; GO:0003674		EnsemblGenome
A0A1P8BGW0	AT5G36170	High	High chlorophyll fluorescent 109 OS=Arabidopsis thaliana OX=3702 GN=HCF109 PE=1 SV=1	43.1	4.86	10.72	15.912	9	3	3	3	0	1.058	0.08	0.289027	0.346496	82.6	80.6	79.5	80.1	92.5	85.2	cell organization and biogenesis;protein metabolism;other metabolic processes		nucleic acid binding activity	[GO:0003747]; GO:0008079; GO:0008135; GO:0006415; GO:0003723; GO:0090079; GO:0006412; GO:0032984; GO:0003676; GO:0045182; GO:0034645; GO:0043043; GO:0044267; GO:0010467; GO:0022411; GO:0043933; GO:0097159; GO:1901363; GO:0003674; GO:0006417; GO:0009059; GO:0044249; GO:0044260; GO:0006518; GO:0043604; GO:1901566; GO:0019538; GO:0043170; GO:0016043; GO:0005488; GO:0010608; GO:0032268; GO:0034248; G…		EnsemblGenome
A0A1P8BH17	AT5G44090	High	Calcium-binding EF-hand family protein OS=Arabidopsis thaliana OX=3702 GN=At5g44090 PE=1 SV=1	66.4	5.58	5.12	4.681	3	2	2	2	0	0.939	-0.09	0.243253	0.298757	76.4	76.3	82	58.9	71.8	76.9			other molecular function	[GO:0005509]; GO:0046872; GO:0043169; GO:0043167; GO:0005488; GO:0003674		EnsemblGenome
A0A1P8BHE6	AT5G27970	High	ARM repeat superfamily protein OS=Arabidopsis thaliana OX=3702 GN=At5g27970 PE=1 SV=1	180.5	6.07	5.7	8.54	2	3	3	3	0	0.607	-0.72	0.00126256	0.00853192	215.3	192.1	203.9	108.3	123.8	125.7	transport			[GO:0015031]; GO:0045184; GO:0071702; GO:0071705; GO:0008104; GO:0051234; GO:0006810; GO:0033036; GO:0051179; GO:0008150		EnsemblGenome
A0A1R7T3E0	AT5G20360	High	Octicosapeptide/Phox/Bem1p (PB1) domain-containing protein / tetratricopeptide repeat (TPR)-containing protein OS=Arabidopsis thaliana OX=3702 GN=Phox3 PE=1 SV=1	85	5.26	15.66	18.762	11	5	5	5	0	0.973	-0.04	0.46227	0.52055	147	153.1	147.8	125.8	143.8	155.4						EnsemblGenome
A0A1R7T3K7	AT5G43430	High	Electron transfer flavoprotein subunit beta OS=Arabidopsis thaliana OX=3702 GN=ETFBETA PE=1 SV=1	31	7.66	5.81	4.145	9	2	2	2	0	1.497	0.58	0.000395028	0.0051044	258	240.3	238.7	354.9	359.8	375.8	other metabolic processes	mitochondrion	other molecular function	[GO:0005759]; GO:0070013; GO:0005739; GO:0043233; GO:0043229; GO:0043231; GO:0005737; GO:0031974; GO:0043226; GO:0005622; GO:0043227; GO:0110165; GO:0005575_x000D_ [GO:0009055]; GO:0016491; GO:0022900; GO:0003824; GO:0006091; GO:0003674; GO:0044237; GO:0008152; GO:0009987; GO:0008150		EnsemblGenome
A0A219HZH3	AT5G46110	High	Glucose-6-phosphate/phosphate translocator-like protein OS=Arabidopsis thaliana OX=3702 GN=APE2 PE=1 SV=1	43.5	9.79	10.42	17.404	9	3	3	3	0	0.652	-0.62	0.000452803	0.00535023	191.3	173.3	177.9	116.1	121.7	109.6	transport	other membranes	transporter activity	[GO:0008643]; GO:0071702; GO:0006810; GO:0051234; GO:0051179; GO:0008150_x000D_ [GO:0016021]; GO:0031224; GO:0110165; GO:0016020; GO:0005575_x000D_ [GO:0022857]; GO:0005215; GO:0055085; GO:0003674; GO:0006810; GO:0009987; GO:0051234; GO:0008150; GO:0051179_x000D_ [GO:0031969]; GO:0042170; GO:0009941; GO:0031090; GO:0009526; GO:0009507; GO:0016020; GO:0043227; GO:0031967; GO:0009536; GO:0110165; G…		EnsemblGenome
A0A2H1ZE19	AT2G17695	High	Outer envelope protein OS=Arabidopsis thaliana OX=3702 GN=At2g17695 PE=1 SV=1	24.3	9.03	5.19	4.804	8	2	2	2	0	0.893	-0.16	0.137627	0.18318	206.7	243.4	230.5	187.7	205.8	212.8						EnsemblGenome
A0A2H1ZE34	AT2G40410	High	Ca(2+)-dependent nuclease family protein OS=Arabidopsis thaliana OX=3702 GN=AtCaN2 PE=1 SV=1	24.9	7.97	4.81	4.39	9	2	2	2	0	0.881	-0.18	0.241079	0.296558	349.9	318.8	278.7	291.2	275.4	280.8						EnsemblGenome
A0A2H1ZEA9	AT1G11860	High	Aminomethyltransferase OS=Arabidopsis thaliana OX=3702 GN=At1g11860 PE=1 SV=1	46.3	8.75	68.7	62.652	39	14	22	14	0	0.867	-0.21	0.0129716	0.0310335	3364.8	3627.2	3392.6	2942.3	2956.4	2882.7	other metabolic processes	mitochondrion	other molecular function	[GO:0004047]; GO:0008168; GO:0016741; GO:0016740; GO:0003824; GO:0003674_x000D_ [GO:0005739]; GO:0043231; GO:0005737; GO:0043227; GO:0043229; GO:0110165; GO:0005622; GO:0043226; GO:0005575_x000D_ [GO:0006546]; GO:0006544; GO:0009063; GO:0009071; GO:0009069; GO:0006520; GO:0046395; GO:1901565; GO:1901606; GO:1901605; GO:0019752; GO:0044238; GO:1901564; GO:0016054; GO:1901575; GO:0043436; GO:000815…		EnsemblGenome
A0A2H1ZEC4	AT1G26230	High	TCP-1/cpn60 chaperonin family protein OS=Arabidopsis thaliana OX=3702 GN=Cpn60beta4 PE=1 SV=1	60	9.13	11.79	10.644	6	3	4	2	0	0.633	-0.66	0.00223632	0.0115226	682.8	700.9	642.5	428.4	437.3	432.1	other biological processes		other molecular function	[GO:0005524]; GO:0032559; GO:0035639; GO:0030554; GO:0032555; GO:0043168; GO:1901265; GO:0017076; GO:0032553; GO:0043167; GO:0097159; GO:1901363; GO:0000166; GO:0097367; GO:0005488; GO:0036094; GO:0003674_x000D_ [GO:0042026]; GO:0006457; GO:0009987; GO:0008150		EnsemblGenome
A0A2H1ZEE9	AT1G55310	High	SC35-like splicing factor 33 OS=Arabidopsis thaliana OX=3702 GN=SCL33 PE=1 SV=1	34.6	11.66	7.41	10.316	9	2	2	2	0	0.464	-1.11	0.00495792	0.0173453	374.4	367.4	449.6	173.7	179.2	172.4			nucleic acid binding activity	[GO:0003723]; GO:0003676; GO:0097159; GO:1901363; GO:0005488; GO:0003674		EnsemblGenome
A0A2H1ZEJ0	AT3G45850	High	P-loop containing nucleoside triphosphate hydrolases superfamily protein OS=Arabidopsis thaliana OX=3702 GN=At3g45850 PE=1 SV=1	119.8	6.04	6.4	6.521	3	2	2	2	0	0.769	-0.38	0.0114557	0.0285542	41.7	38.9	36.6	29.9	27.5	32.2	other biological processes		cytoskeletal activity;other molecular function	[GO:0005524]; GO:0032559; GO:0035639; GO:0030554; GO:0032555; GO:0043168; GO:1901265; GO:0017076; GO:0032553; GO:0043167; GO:0097159; GO:1901363; GO:0000166; GO:0097367; GO:0005488; GO:0036094; GO:0003674_x000D_ [GO:0007018]; GO:0006928; GO:0007017; GO:0009987; GO:0008150_x000D_ [GO:0008017]; GO:0015631; GO:0008092; GO:0005515; GO:0005488; GO:0003674_x000D_ [GO:1990939]; GO:0003774; GO:0140657; G…		EnsemblGenome
A0A2H1ZEJ8	AT3G47930	High	L-galactono-1,4-lactone dehydrogenase OS=Arabidopsis thaliana OX=3702 GN=GLDH PE=1 SV=1	63.3	8	16.55	14.533	13	6	6	6	0	0.81	-0.3	0.00174139	0.0101563	514.6	507.4	539.2	397.7	416.6	430	other metabolic processes	other membranes	other molecular function	[GO:0003885]; GO:0016899; GO:0016614; GO:0016491; GO:0003824; GO:0003674_x000D_ [GO:0016020]; GO:0110165; GO:0005575_x000D_ [GO:0016633]; GO:0016632; GO:0016627; GO:0016491; GO:0003824; GO:0003674_x000D_ [GO:0019853]; GO:0019852; GO:0042364; GO:0046364; GO:0046394; GO:1901336; GO:0005996; GO:0006767; GO:0019752; GO:1901334; GO:0009110; GO:0016051; GO:0044283; GO:0016053; GO:0018130; GO:1901362; G…		EnsemblGenome
A0A2H1ZEM8	AT4G14570	High	Acylaminoacyl-peptidase-like protein OS=Arabidopsis thaliana OX=3702 GN=AARE PE=1 SV=1	90.4	6.57	5.51	4.477	3	2	2	2	0	1.817	0.86	0.0134548	0.0316914	68.7	71.7	53.2	114.1	125.7	124.8	protein metabolism		other molecular function	[GO:0008236]; GO:0008233; GO:0017171; GO:0016787; GO:0140096; GO:0006508; GO:0003824; GO:0019538; GO:0003674; GO:0043170; GO:0044238; GO:1901564; GO:0071704; GO:0008152; GO:0006807; GO:0008150		EnsemblGenome
A0A2H1ZEN4	AT4G21410	High	Cysteine-rich RLK (RECEPTOR-like protein kinase) 29 OS=Arabidopsis thaliana OX=3702 GN=CRK29 PE=1 SV=1	61.7	6.86	6.8	5.651	5	2	2	2	0	0.832	-0.27	0.0746862	0.111399	113.6	107.7	110.8	92.2	91.4	105	protein metabolism;other metabolic processes	other membranes	kinase activity;other molecular function	[GO:0004672]; GO:0016301; GO:0016773; GO:0140096; GO:0006468; GO:0016772; GO:0016310; GO:0003824; GO:0006464; GO:0016740; GO:0006796; GO:0003674; GO:0036211; GO:0044267; GO:0006793; GO:0019538; GO:0043412; GO:0044260; GO:0044237; GO:0043170; GO:0044238; GO:1901564; GO:0008152; GO:0009987; GO:0071704; GO:0006807; GO:0008150_x000D_ [GO:0005524]; GO:0032559; GO:0035639; GO:0030554; GO:0032555; GO:00…		EnsemblGenome
A0A2P2CLF6	ATMG00070	High	NADH dehydrogenase subunit 9 OS=Arabidopsis thaliana OX=3702 GN=nad9 PE=1 SV=1	22.9	6.93	19.96	25.584	29	5	7	5	0	0.952	-0.07	0.128644	0.173288	794.5	864.5	823	758.7	783.7	799.1	other metabolic processes;transport	other membranes;mitochondrion	transporter activity	[GO:0005747]; GO:0045271; GO:0098800; GO:0005746; GO:0030964; GO:0098803; GO:1902495; GO:0098796; GO:0098798; GO:0005743; GO:0070469; GO:1990204; GO:1990351; GO:0016021; GO:0032991; GO:0016020; GO:0005739; GO:0019866; GO:0031966; GO:0110165; GO:1902494; GO:0031224; GO:0005575; GO:0043231; GO:0005737; GO:0031090; GO:0031967; GO:0005740; GO:0043227; GO:0043229; GO:0005622; GO:0031975; GO:0043226_x0…		ManualAddition
A0A2P2CLF9	ATCG00120	High	ATP synthase subunit alpha OS=Arabidopsis thaliana OX=3702 GN=atp1 PE=3 SV=1	55.1	6.33	50.17	42.94	26	15	20	14	0	0.849	-0.24	0.000638394	0.00627489	2879	2901.2	2924.7	2464.6	2463.4	2459.7	other metabolic processes;transport	other membranes;mitochondrion	transporter activity;other molecular function	[GO:0005524]; GO:0032559; GO:0035639; GO:0030554; GO:0032555; GO:0043168; GO:1901265; GO:0017076; GO:0032553; GO:0043167; GO:0097159; GO:1901363; GO:0000166; GO:0097367; GO:0005488; GO:0036094; GO:0003674_x000D_ [GO:0005743]; GO:0019866; GO:0031966; GO:0031090; GO:0031967; GO:0005740; GO:0016020; GO:0043227; GO:0031975; GO:0043229; GO:0005739; GO:0110165; GO:0043226; GO:0005622; GO:0043231; GO:00…		ManualAddition
A0A2P2CLH9	ATMG00640	High	ATP synthase protein MI25 OS=Arabidopsis thaliana OX=3702 GN=atp4 PE=1 SV=1	21.7	9.54	9.86	10.352	20	4	4	4	0	1.037	0.05	0.867987	0.887877	472.9	488.4	534.7	486.3	506.5	512.6	other metabolic processes;transport	other membranes;mitochondrion	transporter activity	[GO:0000276]; GO:0045263; GO:0098800; GO:0005753; GO:0033177; GO:0005622; GO:0045259; GO:0098796; GO:0098798; GO:0005743; GO:0016469; GO:0110165; GO:0032991; GO:0016020; GO:0005739; GO:0019866; GO:0031966; GO:0005575; GO:0043231; GO:0005737; GO:0031090; GO:0031967; GO:0005740; GO:0043227; GO:0043229; GO:0031975; GO:0043226_x000D_ [GO:0015078]; GO:0022890; GO:1902600; GO:0008324; GO:0015318; GO:00…		ManualAddition
A1A6M1	AT4G13670	High	Protein disulfide isomerase pTAC5, chloroplastic OS=Arabidopsis thaliana OX=3702 GN=PTAC5 PE=1 SV=1	44	4.88	23.42	15.842	17	4	6	4	0	2.431	1.28	2.36608e-06	0.000708678	345.2	361.1	355	865	863.1	824.6	cell organization and biogenesis;RNA metabolism OR transcription;other metabolic processes;stress response;other biological processes	other membranes;other cell component	other molecular function	[GO:0003756]; GO:0016864; GO:0140096; GO:0016860; GO:0003824; GO:0016853; GO:0003674_x000D_ [GO:0006355]; GO:0010468; GO:1903506; GO:0060255; GO:2001141; GO:0019222; GO:0010556; GO:0031326; GO:0051252; GO:0050789; GO:0009889; GO:0031323; GO:0019219; GO:0065007; GO:0050794; GO:0051171; GO:0080090; GO:0008150_x000D_ [GO:0009408]; GO:0006950; GO:0009266; GO:0050896; GO:0009628; GO:0008150_x000D_ [GO…		EnsemblGenome
A1L4Y1	AT3G10350	High	ATPase GET3B OS=Arabidopsis thaliana OX=3702 GN=GET3B PE=1 SV=1	44.7	7.78	9.01	15.026	9	3	3	3	0	0.588	-0.77	0.000812673	0.00699405	240.4	253.6	273.2	146.3	149.1	157.3		other cell component	other molecular function	[GO:0005524]; GO:0032559; GO:0035639; GO:0030554; GO:0032555; GO:0043168; GO:1901265; GO:0017076; GO:0032553; GO:0043167; GO:0097159; GO:1901363; GO:0000166; GO:0097367; GO:0005488; GO:0036094; GO:0003674_x000D_ [GO:0009570]; GO:0009532; GO:0009507; GO:0110165; GO:0009536; GO:0005575; GO:0043231; GO:0005737; GO:0043227; GO:0043229; GO:0005622; GO:0043226_x000D_ [GO:0016787]; GO:0003824; GO:0003674		EnsemblGenome
A1L4Y4	AT5G61510	High	At5g61510 OS=Arabidopsis thaliana OX=3702 GN=At5g61510 PE=1 SV=1	44	8.4	6.03	7.436	10	2	2	2	0	1.217	0.28	0.0781036	0.115513	125.4	106.9	107.7	151.7	125.6	131	stress response;other biological processes	cytosol;other cell component	other molecular function	[GO:0003960]; GO:0016655; GO:0016651; GO:0016491; GO:0003824; GO:0003674_x000D_ [GO:0005737]; GO:0110165; GO:0005622; GO:0005575_x000D_ [GO:0005829]; GO:0110165; GO:0005737; GO:0005575; GO:0005622_x000D_ [GO:0009644]; GO:0009642; GO:0009416; GO:0009314; GO:0009628; GO:0050896; GO:0008150_x000D_ [GO:0034599]; GO:0006979; GO:0062197; GO:0006950; GO:0033554; GO:0070887; GO:0050896; GO:0051716; GO:00…		EnsemblGenome
A2RVM0	AT4G23430	High	Short-chain dehydrogenase TIC 32, chloroplastic OS=Arabidopsis thaliana OX=3702 GN=TIC32 PE=2 SV=1	34.7	8.84	15.81	11.807	12	4	5	4	0	0.83	-0.27	0.000917619	0.00731967	659.1	648.9	684.7	547.2	537.7	562.6	transport	plasma membrane;other membranes;other cell component	other molecular function	[GO:0005886]; GO:0016020; GO:0071944; GO:0110165; GO:0005575_x000D_ [GO:0009507]; GO:0009536; GO:0043231; GO:0005737; GO:0043227; GO:0043229; GO:0110165; GO:0005622; GO:0043226; GO:0005575_x000D_ [GO:0009706]; GO:0009528; GO:0031969; GO:0019866; GO:0042170; GO:0009941; GO:0031090; GO:0031967; GO:0009526; GO:0009507; GO:0016020; GO:0043227; GO:0031975; GO:0043229; GO:0009536; GO:0110165; GO:004322…		EnsemblGenome
A2RVS6	AT3G49430	High	Serine/arginine-rich splicing factor SR34A OS=Arabidopsis thaliana OX=3702 GN=SR34A PE=2 SV=1	33.6	10.83	25.42	18.84	22	7	9	7	0	0.459	-1.12	0.00113251	0.00817075	1915.6	2001.6	2169.9	940.8	917.9	909.5	RNA metabolism OR transcription;other metabolic processes	cytosol;nucleus	nucleic acid binding activity	[GO:0000398]; GO:0000377; GO:0006397; GO:0000375; GO:0006396; GO:0016071; GO:0008380; GO:0016070; GO:0010467; GO:0090304; GO:0043170; GO:0006139; GO:0071704; GO:0006725; GO:0034641; GO:0044238; GO:0046483; GO:1901360; GO:0008152; GO:0044237; GO:0006807; GO:0008150; GO:0009987_x000D_ [GO:0003723]; GO:0003676; GO:0097159; GO:1901363; GO:0005488; GO:0003674_x000D_ [GO:0003729]; GO:0003723; GO:000367…	Spliceosome	EnsemblGenome
A2RVV4	AT5G57700	High	At5g57700 OS=Arabidopsis thaliana OX=3702 GN=MRI1.6 PE=1 SV=1	38.5	5.55	4.56	4.138	7	2	2	2	0	1.11	0.15	0.0855902	0.124278	159.9	142.5	153.3	170.1	160.3	170.6						EnsemblGenome
A4FVN8	AT1G10580	High	At1g10580 OS=Arabidopsis thaliana OX=3702 GN=At1g10580 PE=1 SV=1	65.1	7.08	8.51	9.144	5	3	3	3	0	0.606	-0.72	0.000117362	0.00302696	536.2	520.4	548	324.9	321.8	329.8	RNA metabolism OR transcription;other metabolic processes	nucleus	nucleic acid binding activity	[GO:0000398]; GO:0000377; GO:0006397; GO:0000375; GO:0006396; GO:0016071; GO:0008380; GO:0016070; GO:0010467; GO:0090304; GO:0043170; GO:0006139; GO:0071704; GO:0006725; GO:0034641; GO:0044238; GO:0046483; GO:1901360; GO:0008152; GO:0044237; GO:0006807; GO:0008150; GO:0009987_x000D_ [GO:0003729]; GO:0003723; GO:0003676; GO:0097159; GO:1901363; GO:0005488; GO:0003674_x000D_ [GO:0071013]; GO:000568…	Spliceosome	EnsemblGenome
A4GNA8	AT4G25970	High	Phosphatidylserine decarboxylase proenzyme 3 OS=Arabidopsis thaliana OX=3702 GN=PSD3 PE=1 SV=1	70.3	5.54	20.83	27.175	9	6	7	6	0	1.05	0.07	0.694623	0.733824	844.9	790.1	923.3	822.8	904	887.4	protein metabolism;other metabolic processes	other membranes;ER/Golgi	other molecular function	[GO:0004609]; GO:0016831; GO:0016830; GO:0016829; GO:0003824; GO:0003674_x000D_ [GO:0005509]; GO:0046872; GO:0043169; GO:0043167; GO:0005488; GO:0003674_x000D_ [GO:0005783]; GO:0043231; GO:0005737; GO:0012505; GO:0043227; GO:0043229; GO:0110165; GO:0005622; GO:0043226; GO:0005575_x000D_ [GO:0005789]; GO:0031090; GO:0042175; GO:0098827; GO:0016020; GO:0043227; GO:0012505; GO:0031984; GO:0005783; G…	Glycerophospholipid metabolism; Metabolic pathways; Biosynthesis of secondary metabolites	EnsemblGenome
A4GSN8	AT1G79280	High	Nuclear-pore anchor OS=Arabidopsis thaliana OX=3702 GN=NUA PE=1 SV=1	236.9	5.06	5.9	3.67	1	2	2	2	0	0.624	-0.68	0.00336969	0.0141103	228.1	213.9	189.2	122.6	139.6	133.5	other metabolic processes;transport;developmental processes;other biological processes	other membranes;cytosol;nucleus;other cell component	other molecular function	[GO:0005635]; GO:0031967; GO:0005634; GO:0012505; GO:0031975; GO:0043227; GO:0043229; GO:0043231; GO:0110165; GO:0043226; GO:0005622; GO:0005575_x000D_ [GO:0005643]; GO:0140513; GO:0005635; GO:0032991; GO:0005634; GO:0031967; GO:0012505; GO:0005575; GO:0043231; GO:0031975; GO:0043227; GO:0043229; GO:0110165; GO:0043226; GO:0005622_x000D_ [GO:0005730]; GO:0043232; GO:0031981; GO:0043228; GO:004322…	Nucleocytoplasmic transport	EnsemblGenome
A7WM73	AT3G55260	High	Beta-hexosaminidase 1 OS=Arabidopsis thaliana OX=3702 GN=HEXO1 PE=1 SV=1	61.2	6.27	8.32	8.608	6	3	3	3	0	1.022	0.03	0.273848	0.330476	216.3	223.8	196.2	237.3	221	217.8	other metabolic processes	cytosol;other cytoplasmic organelle	other molecular function	[GO:0004563]; GO:0015929; GO:0004553; GO:0016798; GO:0016787; GO:0003824; GO:0003674_x000D_ [GO:0005773]; GO:0043231; GO:0005737; GO:0043227; GO:0043229; GO:0110165; GO:0005622; GO:0043226; GO:0005575_x000D_ [GO:0005829]; GO:0110165; GO:0005737; GO:0005575; GO:0005622_x000D_ [GO:0005975]; GO:0044238; GO:0071704; GO:0008152; GO:0008150_x000D_ [GO:0015929]; GO:0004553; GO:0016798; GO:0016787; GO:00…	Other glycan degradation; Various types of N-glycan biosynthesis; Amino sugar and nucleotide sugar metabolism; Glycosaminoglycan degradation; Glycosphingolipid biosynthesis; Glycosphingolipid biosynthesis; Metabolic pathways	EnsemblGenome
A8MPR5	AT3G16290	High	Probable inactive ATP-dependent zinc metalloprotease FTSHI 2, chloroplastic OS=Arabidopsis thaliana OX=3702 GN=FTSHI2 PE=1 SV=1	99.8	9.23	12.59	11.395	6	5	5	5	0	0.746	-0.42	0.00232753	0.0116502	399.3	383.1	423.7	314.6	297.9	296.3	protein metabolism;transport	other membranes;other cell component	transporter activity;other molecular function	[GO:0004176]; GO:0008233; GO:0140657; GO:0016787; GO:0140096; GO:0006508; GO:0003674; GO:0003824; GO:0019538; GO:0043170; GO:0044238; GO:1901564; GO:0071704; GO:0008152; GO:0006807; GO:0008150_x000D_ [GO:0004222]; GO:0004175; GO:0008237; GO:0008233; GO:0016787; GO:0140096; GO:0006508; GO:0003824; GO:0019538; GO:0003674; GO:0043170; GO:0044238; GO:1901564; GO:0071704; GO:0008152; GO:0006807; GO:00…		EnsemblGenome
A8MQ78	AT5G37720	High	ALWAYS EARLY 4 OS=Arabidopsis thaliana OX=3702 GN=ALY4 PE=1 SV=1	29.7	11.5	4.51	4.371	7	2	2	2	0	0.886	-0.17	0.00202725	0.0110223	582.8	567	586.4	523.9	516.7	513.5			nucleic acid binding activity	[GO:0003723]; GO:0003676; GO:0097159; GO:1901363; GO:0005488; GO:0003674		EnsemblGenome
A8MQA1	AT3G49010	High	60S ribosomal protein L13 OS=Arabidopsis thaliana OX=3702 GN=BBC1 PE=1 SV=1	23.5	11	35.14	27.742	33	7	12	3	0	0.905	-0.14	0.335449	0.394758	410.5	453.9	458.1	407.7	411	441.3	protein metabolism;other metabolic processes	translational apparatus	other molecular function	[GO:0003735]; GO:0005198; GO:0003674_x000D_ [GO:0005840]; GO:0043232; GO:0043228; GO:0043229; GO:0043226; GO:0005622; GO:0110165; GO:0005575_x000D_ [GO:0006412]; GO:0034645; GO:0043043; GO:0044267; GO:0010467; GO:0009059; GO:0044249; GO:0044260; GO:0006518; GO:0043604; GO:1901566; GO:0019538; GO:0043170; GO:1901576; GO:0009058; GO:0044237; GO:0043603; GO:1901564; GO:0044271; GO:0044238; GO:007170…		EnsemblGenome
A8MQH0	AT5G15320	High	ATP synthase E chain OS=Arabidopsis thaliana OX=3702 GN=At5g15320 PE=1 SV=1	5.3	10.13	7.01	11.921	66	2	2	2	0	0.828	-0.27	0.0601128	0.0931798	320.2	363.3	361.2	298.9	313.3	295.4		other membranes		[GO:0016021]; GO:0031224; GO:0110165; GO:0016020; GO:0005575		EnsemblGenome
A8MQH3	AT1G53730	High	STRUBBELIG-receptor family 6 OS=Arabidopsis thaliana OX=3702 GN=SRF6 PE=1 SV=1	78.1	6.55	10.92	17.627	8	6	7	4	0	0.997	0	0.52638	0.58012	594.4	585	666.7	576.3	592.5	615.5	protein metabolism;other metabolic processes	plasma membrane;other membranes	kinase activity;other molecular function	[GO:0004672]; GO:0016301; GO:0016773; GO:0140096; GO:0006468; GO:0016772; GO:0016310; GO:0003824; GO:0006464; GO:0016740; GO:0006796; GO:0003674; GO:0036211; GO:0044267; GO:0006793; GO:0019538; GO:0043412; GO:0044260; GO:0044237; GO:0043170; GO:0044238; GO:1901564; GO:0008152; GO:0009987; GO:0071704; GO:0006807; GO:0008150_x000D_ [GO:0005524]; GO:0032559; GO:0035639; GO:0030554; GO:0032555; GO:00…		EnsemblGenome
A8MQK1	AT1G79050	High	RecA DNA recombination family protein OS=Arabidopsis thaliana OX=3702 GN=RECA1 PE=1 SV=1	36.9	8.76	7.54	10.884	8	2	2	2	0	0.708	-0.5	0.000163442	0.0035807	211.6	225.3	221.1	148.5	156.6	156.7	DNA metabolism;other metabolic processes;stress response		nucleic acid binding activity;other molecular function	[GO:0003697]; GO:0003677; GO:0003676; GO:0097159; GO:1901363; GO:0005488; GO:0003674_x000D_ [GO:0005524]; GO:0032559; GO:0035639; GO:0030554; GO:0032555; GO:0043168; GO:1901265; GO:0017076; GO:0032553; GO:0043167; GO:0097159; GO:1901363; GO:0000166; GO:0097367; GO:0005488; GO:0036094; GO:0003674_x000D_ [GO:0006281]; GO:0006259; GO:0006974; GO:0044260; GO:0090304; GO:0033554; GO:0043170; GO:004423…		EnsemblGenome
A8MQK3	AT3G15020	High	Malate dehydrogenase OS=Arabidopsis thaliana OX=3702 GN=mMDH2 PE=1 SV=1	33.1	9.45	22.3	25.292	22	6	7	1	0	1.293	0.37	0.0933135	0.132967	206.4	188.2	150.3	243.8	214.1	243.3	other metabolic processes		other molecular function	[GO:0005975]; GO:0044238; GO:0071704; GO:0008152; GO:0008150_x000D_ [GO:0006099]; GO:0044238; GO:0009060; GO:0008152; GO:0045333; GO:0008150; GO:0015980; GO:0006091; GO:0044237; GO:0009987_x000D_ [GO:0006108]; GO:0043648; GO:0019752; GO:0043436; GO:0006082; GO:0044237; GO:0044281; GO:0071704; GO:0008152; GO:0009987; GO:0008150_x000D_ [GO:0030060]; GO:0016615; GO:0016616; GO:0016614; GO:0016491; G…		EnsemblGenome
A8MQL6	AT3G54790	High	RING-type E3 ubiquitin transferase OS=Arabidopsis thaliana OX=3702 GN=At3g54790 PE=1 SV=1	79.7	6.01	4.77	2.827	2	2	2	2	0	0.663	-0.59	0.00553068	0.0185255	256.8	295.2	286.2	189.8	186.9	198.5	protein metabolism;other metabolic processes		other molecular function	[GO:0004842]; GO:0019787; GO:0016567; GO:0016740; GO:0140096; GO:0032446; GO:0003824; GO:0070647; GO:0003674; GO:0006464; GO:0036211; GO:0044267; GO:0019538; GO:0043412; GO:0044260; GO:0043170; GO:0044238; GO:1901564; GO:0044237; GO:0071704; GO:0008152; GO:0006807; GO:0009987; GO:0008150		EnsemblGenome
A8MQL8	AT5G15230	High	GAST1 protein homolog 4 OS=Arabidopsis thaliana OX=3702 GN=GASA4 PE=1 SV=1	9.4	9.19	11.32	8.486	22	3	4	3	0	2.15	1.1	2.78899e-05	0.0018921	182.8	177.6	182.2	378.9	391.7	401.8	signal transduction	non-structural extracellular		[GO:0005576]; GO:0110165; GO:0005575_x000D_ [GO:0009740]; GO:0010476; GO:0009755; GO:0071370; GO:0007165; GO:0032870; GO:0009739; GO:0071396; GO:1901701; GO:0009987; GO:0050794; GO:0007154; GO:0023052; GO:0051716; GO:0009725; GO:0071310; GO:0071495; GO:0033993; GO:1901700; GO:0070887; GO:0008150; GO:0050789; GO:0050896; GO:0009719; GO:0010033; GO:0042221; GO:0065007		EnsemblGenome
A8MQN9	AT5G23210	High	Carboxypeptidase OS=Arabidopsis thaliana OX=3702 GN=SCPL34 PE=1 SV=1	51.8	8.34	22.51	20.662	17	7	8	7	0	1.503	0.59	0.00474265	0.017037	563.3	497.8	500.2	751.6	714	761.5	protein metabolism	non-structural extracellular	other molecular function	[GO:0004185]; GO:0004180; GO:0070008; GO:0008238; GO:0008236; GO:0008233; GO:0017171; GO:0016787; GO:0140096; GO:0006508; GO:0003824; GO:0019538; GO:0003674; GO:0043170; GO:0044238; GO:1901564; GO:0071704; GO:0008152; GO:0006807; GO:0008150_x000D_ [GO:0005576]; GO:0110165; GO:0005575		EnsemblGenome
A8MQP6	AT4G10480	High	Nascent polypeptide-associated complex (NAC), alpha subunit family protein OS=Arabidopsis thaliana OX=3702 GN=At4g10480 PE=1 SV=1	23.1	4.42	31.29	27.455	32	3	7	3	0	1.219	0.29	0.0101713	0.026454	474.3	464.3	439.9	566.1	560.6	566.9		translational apparatus		[GO:0005854]; GO:0032991; GO:0005737; GO:0005575; GO:0110165; GO:0005622		EnsemblGenome
A8MQR0	AT1G68910	High	WPP domain-interacting tail-anchored protein 2 OS=Arabidopsis thaliana OX=3702 GN=WIT2 PE=1 SV=1	71.8	4.88	5.54	4.802	4	2	2	2	0	0.889	-0.17	0.0269899	0.0517665	200.4	191.7	181.7	162	170.5	173.5	other biological processes	other membranes	cytoskeletal activity	[GO:0016021]; GO:0031224; GO:0110165; GO:0016020; GO:0005575_x000D_ [GO:0080115]; GO:0032029; GO:0032036; GO:0017022; GO:0008092; GO:0005515; GO:0005488; GO:0003674_x000D_ [GO:2000769]; GO:0008360; GO:0032878; GO:0022604; GO:0065008; GO:0050794; GO:0022603; GO:0065007; GO:0050789; GO:0050793; GO:0008150		EnsemblGenome
A8MQR4	AT3G09200	High	60S acidic ribosomal protein P0 OS=Arabidopsis thaliana OX=3702 GN=At3g09200 PE=1 SV=1	30.6	4.84	28.61	22.676	18	4	9	4	0	2.073	1.05	0.000890208	0.00726964	684.3	756.3	663.5	1449.6	1368.4	1418.2	other biological processes	translational apparatus		[GO:0005840]; GO:0043232; GO:0043228; GO:0043229; GO:0043226; GO:0005622; GO:0110165; GO:0005575_x000D_ [GO:0042254]; GO:0022613; GO:0044085; GO:0071840; GO:0009987; GO:0008150		EnsemblGenome
A8MQR6	AT2G14170	High	Methylmalonate-semialdehyde dehydrogenase (CoA acylating) OS=Arabidopsis thaliana OX=3702 GN=ALDH6B2 PE=1 SV=1	53.4	6	31.67	33.589	20	9	10	9	0	1.146	0.2	0.0880695	0.126897	1036.9	957.1	903.5	1099.5	1049.3	1097.1			other molecular function	[GO:0004491]; GO:0016620; GO:0016903; GO:0016491; GO:0003824; GO:0003674		EnsemblGenome
A8MQX0	AT1G23080	High	Auxin efflux carrier component OS=Arabidopsis thaliana OX=3702 GN=PIN7 PE=1 SV=1	67.1	7.84	13.97	16.446	8	3	3	3	0	0.827	-0.27	0.00979953	0.0259004	212.6	222.7	202.9	172.6	175.8	180	transport;signal transduction	other membranes		[GO:0009734]; GO:0009755; GO:0071365; GO:0007165; GO:0032870; GO:0009733; GO:0009987; GO:0050794; GO:0007154; GO:0023052; GO:0051716; GO:0009725; GO:0071310; GO:0071495; GO:0008150; GO:0050789; GO:0050896; GO:0009719; GO:0010033; GO:0070887; GO:0065007; GO:0042221_x000D_ [GO:0016021]; GO:0031224; GO:0110165; GO:0016020; GO:0005575_x000D_ [GO:0055085]; GO:0006810; GO:0009987; GO:0051234; GO:000815…		EnsemblGenome
A8MQY4	AT5G14740	High	Carbonic anhydrase OS=Arabidopsis thaliana OX=3702 GN=CA2 PE=1 SV=1	34.4	7.9	93.84	80.182	36	11	28	6	0	1.511	0.6	0.0109069	0.0276504	489.6	544	468.4	734.5	751.9	739.6	other biological processes		other molecular function	[GO:0004089]; GO:0016836; GO:0016835; GO:0016829; GO:0003824; GO:0003674_x000D_ [GO:0008270]; GO:0046914; GO:0046872; GO:0043169; GO:0043167; GO:0005488; GO:0003674_x000D_ [GO:0015976]; GO:0008150		EnsemblGenome
A8MR14	AT1G64650	High	Major facilitator superfamily protein OS=Arabidopsis thaliana OX=3702 GN=At1g64650 PE=1 SV=1	46.2	6.77	5.79	6.959	5	2	2	1	0	0.716	-0.48	0.000763461	0.00681609	128.6	131.8	140.6	93	94.4	99.7	transport	other membranes	transporter activity	[GO:0015098]; GO:0015103; GO:0015689; GO:0008509; GO:0015318; GO:0015698; GO:0015075; GO:0098656; GO:0022857; GO:0006820; GO:0034220; GO:0005215; GO:0055085; GO:0006811; GO:0003674; GO:0006810; GO:0009987; GO:0051234; GO:0008150; GO:0051179_x000D_ [GO:0016021]; GO:0031224; GO:0110165; GO:0016020; GO:0005575		EnsemblGenome
A8MR47	AT1G79230	High	Sulfurtransferase OS=Arabidopsis thaliana OX=3702 GN=MST1 PE=1 SV=1	31.7	7.39	19.57	18.118	15	3	5	3	0	1.993	0.99	3.66653e-06	0.000726544	154.5	156.8	149.7	301	307.9	315.9			other molecular function	[GO:0004792]; GO:0016783; GO:0016782; GO:0016740; GO:0003824; GO:0003674		EnsemblGenome
A8MR97	AT3G60240	High	Eukaryotic translation initiation factor 4G OS=Arabidopsis thaliana OX=3702 GN=EIF4G PE=1 SV=1	187.4	7.71	39.74	49.781	9	12	13	12	0	0.886	-0.18	0.0141579	0.0328312	1387.7	1415.8	1499.1	1254	1234.2	1297	protein metabolism;other metabolic processes		nucleic acid binding activity	[GO:0003743]; GO:0008135; GO:0006413; GO:0003723; GO:0090079; GO:0006412; GO:0044237; GO:0003676; GO:0045182; GO:0034645; GO:0043043; GO:0044267; GO:0010467; GO:0008152; GO:0009987; GO:0097159; GO:1901363; GO:0003674; GO:0006417; GO:0009059; GO:0044249; GO:0044260; GO:0006518; GO:0043604; GO:1901566; GO:0019538; GO:0043170; GO:0008150; GO:0005488; GO:0010608; GO:0032268; GO:0034248; GO:2000112; G…		EnsemblGenome
A8MRK6	AT2G19480	High	Nucleosome assembly protein 12 OS=Arabidopsis thaliana OX=3702 GN=NAP1:2 PE=1 SV=1	42.9	4.41	29.52	33.787	27	8	9	7	1	1.258	0.33	0.0263236	0.0509403	772.3	727.5	673.9	915	910.5	920.4	cell organization and biogenesis	nucleus		[GO:0005634]; GO:0043231; GO:0043227; GO:0043229; GO:0043226; GO:0005622; GO:0110165; GO:0005575_x000D_ [GO:0006334]; GO:0034728; GO:0065004; GO:0031497; GO:0006338; GO:0071824; GO:0065003; GO:0006333; GO:0022607; GO:0006323; GO:0006325; GO:0043933; GO:0016043; GO:0044085; GO:0071103; GO:0051276; GO:0071840; GO:0006996; GO:0009987; GO:0008150		EnsemblGenome
A8MRM0	AT1G14570	High	UBX domain-containing protein OS=Arabidopsis thaliana OX=3702 GN=AtPUX7 PE=1 SV=1	49.5	4.68	6.67	7.942	5	2	2	2	0	1.678	0.75	0.0028799	0.0129421	247.3	252.8	271.8	422.2	427.2	424.1						EnsemblGenome
A8MRQ5	AT4G22485	High	Bifunctional inhibitor/lipid-transfer protein/seed storage 2S albumin superfamily protein OS=Arabidopsis thaliana OX=3702 GN=At4g22485 PE=1 SV=2	68.2	4.58	11.4	14.355	4	2	3	2	0	1.473	0.56	0.15842	0.206649	204.8	283.6	204.9	303.4	257.5	301.8						EnsemblGenome
A8MRW1	AT2G45960	High	Plasma membrane intrinsic protein 1B OS=Arabidopsis thaliana OX=3702 GN=PIP1B PE=1 SV=1	32.4	8.51	29.41	16.619	12	4	10	1	0	1.311	0.39	0.0300335	0.0556943	246	303	293.9	389.5	357.2	385.3	stress response;transport	plasma membrane;other membranes;other cytoplasmic organelle	transporter activity	[GO:0005773]; GO:0043231; GO:0005737; GO:0043227; GO:0043229; GO:0110165; GO:0005622; GO:0043226; GO:0005575_x000D_ [GO:0005886]; GO:0016020; GO:0071944; GO:0110165; GO:0005575_x000D_ [GO:0006833]; GO:0042044; GO:0006810; GO:0051234; GO:0051179; GO:0008150_x000D_ [GO:0009414]; GO:0006950; GO:0009415; GO:0050896; GO:0001101; GO:0009628; GO:0010035; GO:1901700; GO:0008150; GO:0042221_x000D_ [GO:000…		EnsemblGenome
A8MRW5	AT4G21580	High	Oxidoreductase, zinc-binding dehydrogenase family protein OS=Arabidopsis thaliana OX=3702 GN=At4g21580 PE=1 SV=1	33.8	7.28	14.86	15.35	20	5	5	5	0	1.166	0.22	0.000580473	0.00608813	894.2	911.7	876.4	1070	1030.3	1042.4			other molecular function	[GO:0016491]; GO:0003824; GO:0003674		EnsemblGenome
A8MRX0	AT1G12140	High	Flavin-containing monooxygenase FMO GS-OX5 OS=Arabidopsis thaliana OX=3702 GN=FMOGS-OX5 PE=1 SV=2	52.1	6.19	3.03	4.906	4	3	3	3	0	0.682	-0.55	0.00335827	0.0140774	351.2	391.7	390	266.2	263.5	280.6	other metabolic processes;developmental processes;other biological processes		other molecular function	[GO:0004497]; GO:0016491; GO:0003824; GO:0003674_x000D_ [GO:0004499]; GO:0016709; GO:0004497; GO:0016705; GO:0016491; GO:0003824; GO:0003674_x000D_ [GO:0019761]; GO:0016144; GO:0019758; GO:0019760; GO:1901566; GO:0016143; GO:0044272; GO:1901659; GO:0019757; GO:0044550; GO:1901564; GO:1901576; GO:0006790; GO:1901657; GO:0044249; GO:1901137; GO:0019748; GO:0043436; GO:0009058; GO:0006807; GO:007170…		EnsemblGenome
A8MS32	AT5G64130	High	AT5G64130 protein OS=Arabidopsis thaliana OX=3702 GN=MHJ24.11 PE=1 SV=1	15.1	7.94	9.67	14.328	34	3	3	3	0	0.766	-0.38	0.0623762	0.0957452	256.2	256.4	213.6	196.3	187.4	211.2	other biological processes	plasma membrane;other membranes;other cell component	enzyme regulator activity	[GO:0004864]; GO:0019212; GO:0019888; GO:0004857; GO:0019208; GO:0030234; GO:0043086; GO:0098772; GO:0050790; GO:0044092; GO:0003674; GO:0065009; GO:0065007; GO:0008150_x000D_ [GO:0005737]; GO:0110165; GO:0005622; GO:0005575_x000D_ [GO:0005886]; GO:0016020; GO:0071944; GO:0110165; GO:0005575_x000D_ [GO:0035308]; GO:0031400; GO:0035304; GO:0035305; GO:0031399; GO:0032269; GO:0035303; GO:0045936; G…		EnsemblGenome
A8MS48	AT5G16660	High	Low-density receptor-like protein OS=Arabidopsis thaliana OX=3702 GN=MTG13.11 PE=1 SV=1	17.8	7.96	18.28	14.954	31	4	7	4	0	0.887	-0.17	0.0431966	0.0724365	405.6	430.2	436.8	366.1	401.1	381.4		other membranes		[GO:0016021]; GO:0031224; GO:0110165; GO:0016020; GO:0005575		EnsemblGenome
A8MS68	AT3G16950	High	Dihydrolipoyl dehydrogenase 1, chloroplastic OS=Arabidopsis thaliana OX=3702 GN=LPD1 PE=2 SV=1	66.6	8.41	28.58	30.751	16	8	10	8	0	1.18	0.24	0.0100982	0.026356	1583	1552.2	1437.3	1937.6	1754.6	1831.4	other metabolic processes;other biological processes	nucleus;other cell component	other molecular function	[GO:0004148]; GO:0016668; GO:0016667; GO:0016491; GO:0003824; GO:0003674_x000D_ [GO:0005730]; GO:0043232; GO:0031981; GO:0043228; GO:0043229; GO:0070013; GO:0005634; GO:0043226; GO:0005622; GO:0043233; GO:0043231; GO:0110165; GO:0031974; GO:0043227; GO:0005575_x000D_ [GO:0006086]; GO:0006085; GO:0006090; GO:0006084; GO:0071616; GO:0032787; GO:0006637; GO:0009152; GO:0034030; GO:0034033; GO:003538…	Glycolysis / Gluconeogenesis; Citrate cycle (TCA cycle); Glycine, serine and threonine metabolism; Valine, leucine and isoleucine degradation; Lysine degradation; Tryptophan metabolism; Pyruvate metabolism; Glyoxylate and dicarboxylate metabolism; Propanoate metabolism; Metabolic pathways; Biosynthesis of secondary metabolites; Carbon metabolism; Biosynthesis of cofactors	EnsemblGenome
A8MS69	AT1G51680	High	4-coumarate:CoA ligase 1 OS=Arabidopsis thaliana OX=3702 GN=4CL1 PE=1 SV=1	58.5	5.1	22.61	22.958	15	7	8	7	0	1.038	0.05	0.414532	0.472378	730.5	683.7	674	697	709.8	740.2			other molecular function	[GO:0016874]; GO:0003824; GO:0003674		EnsemblGenome
A8MS85	AT1G65440	High	Transcription elongation factor SPT6 homolog OS=Arabidopsis thaliana OX=3702 GN=SPT6 PE=1 SV=1	184.9	5.22	10.85	12.168	3	4	4	4	0	0.576	-0.79	0.000861397	0.00716032	413.6	382.3	432.5	238.4	228.6	264.1	cell organization and biogenesis;protein metabolism;RNA metabolism OR transcription;other metabolic processes;developmental processes;other biological processes	cytosol;nucleus;other cell component	nucleic acid binding activity;other molecular function	[GO:0003746]; GO:0008135; GO:0006414; GO:0003723; GO:0090079; GO:0006412; GO:0034645; GO:0003676; GO:0045182; GO:0043043; GO:0044267; GO:0010467; GO:0009059; GO:0044249; GO:0044260; GO:0097159; GO:1901363; GO:0003674; GO:0006417; GO:0006518; GO:0043604; GO:1901566; GO:0019538; GO:0043170; GO:1901576; GO:0009058; GO:0044237; GO:0005488; GO:0010608; GO:0032268; GO:0034248; GO:2000112; GO:0043603; G…		EnsemblGenome
A8R7E6	AT3G21630	High	Chitin elicitor receptor kinase 1 OS=Arabidopsis thaliana OX=3702 GN=CERK1 PE=1 SV=1	67.3	6.8	16.49	15.542	9	6	8	6	0	0.957	-0.06	0.741561	0.777571	864.2	957.9	976.7	886.4	949.7	916.8	protein metabolism;other metabolic processes;stress response;signal transduction;other biological processes	plasma membrane;other membranes	kinase activity;other molecular function	[GO:0002752]; GO:0002220; GO:0002221; GO:0002429; GO:0002758; GO:0002764; GO:0002757; GO:0002768; GO:0002218; GO:0007165; GO:0050776; GO:0002253; GO:0007166; GO:0045089; GO:0009987; GO:0050794; GO:0007154; GO:0023052; GO:0051716; GO:0002682; GO:0048583; GO:0002376; GO:0050778; GO:0002833; GO:0031349; GO:0032103; GO:0045088; GO:0008150; GO:0050789; GO:0050896; GO:0002684; GO:0048584; GO:0002831; G…	Plant-pathogen interaction	EnsemblGenome
A8R7K9	AT3G51310	High	Vacuolar protein sorting-associated protein 35C OS=Arabidopsis thaliana OX=3702 GN=VPS35C PE=2 SV=1	89.3	5.34	11.67	14.555	7	5	5	5	0	1.098	0.14	0.0599044	0.0929499	318.8	335	328.4	338.6	360.7	367.9	transport	other membranes;cytosol;ER/Golgi;other cytoplasmic organelle;other cell component		[GO:0005770]; GO:0005768; GO:0031410; GO:0012505; GO:0097708; GO:0005737; GO:0110165; GO:0031982; GO:0043231; GO:0005622; GO:0005575; GO:0043227; GO:0043229; GO:0043226_x000D_ [GO:0005771]; GO:0005770; GO:0005768; GO:0031410; GO:0012505; GO:0097708; GO:0005737; GO:0110165; GO:0031982; GO:0043231; GO:0005622; GO:0005575; GO:0043227; GO:0043229; GO:0043226_x000D_ [GO:0005794]; GO:0043231; GO:000573…	Endocytosis	EnsemblGenome
A9X4U2	AT2G43420	High	3beta-hydroxysteroid-dehydrogenase/decarboxylase isoform 3 OS=Arabidopsis thaliana OX=3702 GN=3BETAHSD/D3 PE=2 SV=2	63	7.69	4.87	5.849	5	2	2	2	0	1.014	0.02	0.908675	0.923192	207.8	211.2	216	198.6	214.2	226.2	other metabolic processes	plasma membrane;other membranes;ER/Golgi;other cell component	other molecular function	[GO:0000252]; GO:0016616; GO:0016614; GO:0016491; GO:0003824; GO:0003674_x000D_ [GO:0003854]; GO:0033764; GO:0016229; GO:0016616; GO:0016491; GO:0016614; GO:0003824; GO:0003674_x000D_ [GO:0005783]; GO:0043231; GO:0005737; GO:0012505; GO:0043227; GO:0043229; GO:0110165; GO:0005622; GO:0043226; GO:0005575_x000D_ [GO:0005789]; GO:0031090; GO:0042175; GO:0098827; GO:0016020; GO:0043227; GO:0012505; G…	Steroid biosynthesis; Metabolic pathways; Biosynthesis of secondary metabolites	EnsemblGenome
B0F9L4	AT3G27530	High	Golgin candidate 6 OS=Arabidopsis thaliana OX=3702 GN=GC6 PE=1 SV=2	101.8	4.94	21.51	25.049	10	6	6	6	0	0.943	-0.08	0.0597727	0.0928231	789.4	737.7	747.2	695.8	714.4	704.8	cell organization and biogenesis;transport;developmental processes	other membranes;cytosol;ER/Golgi		[GO:0000139]; GO:0098588; GO:0005794; GO:0031090; GO:0043231; GO:0005737; GO:0012505; GO:0016020; GO:0043227; GO:0043229; GO:0110165; GO:0005622; GO:0043226; GO:0005575_x000D_ [GO:0005783]; GO:0043231; GO:0005737; GO:0012505; GO:0043227; GO:0043229; GO:0110165; GO:0005622; GO:0043226; GO:0005575_x000D_ [GO:0005794]; GO:0043231; GO:0005737; GO:0012505; GO:0043227; GO:0043229; GO:0110165; GO:000562…		EnsemblGenome
B3H4S0	AT3G60961	High	Adenylate kinase OS=Arabidopsis thaliana OX=3702 GN=At3g60961 PE=3 SV=1	15.7	5.25	3.78	2.809	10	2	2	1	0	0.784	-0.35	0.0032613	0.0137829	217.6	218.4	243.3	171.2	156.3	171.2	other metabolic processes	nucleus;other cell component	kinase activity;other molecular function	[GO:0004017]; GO:0050145; GO:0016776; GO:0019205; GO:0046940; GO:0016772; GO:0016301; GO:0009123; GO:0009165; GO:0016740; GO:0016310; GO:0006753; GO:0009117; GO:1901293; GO:0003824; GO:0006796; GO:0019637; GO:0055086; GO:0034654; GO:0090407; GO:0003674; GO:0006793; GO:0071704; GO:0006139; GO:0044281; GO:0018130; GO:0019438; GO:0044271; GO:1901362; GO:1901576; GO:0044237; GO:0008152; GO:0006725; G…		EnsemblGenome
B3H4Y9	AT1G22840	High	CYTOCHROME C-1 OS=Arabidopsis thaliana OX=3702 GN=CYTC-1 PE=1 SV=1	11.1	8.87	5.44	7.444	22	2	2	2	0	0.877	-0.19	0.605653	0.653742	95.4	90.1	69.6	79	84.9	74.3	other metabolic processes	other membranes;mitochondrion	other molecular function	[GO:0005758]; GO:0031970; GO:0005740; GO:0070013; GO:0031967; GO:0005739; GO:0043233; GO:0043229; GO:0031975; GO:0043227; GO:0043231; GO:0005737; GO:0031974; GO:0043226; GO:0005622; GO:0110165; GO:0005575_x000D_ [GO:0009055]; GO:0016491; GO:0022900; GO:0003824; GO:0006091; GO:0003674; GO:0044237; GO:0008152; GO:0009987; GO:0008150_x000D_ [GO:0020037]; GO:0046906; GO:0097159; GO:1901363; GO:000548…		EnsemblGenome
B3H581	AT2G47940	High	DEGP protease 2 OS=Arabidopsis thaliana OX=3702 GN=DEG2 PE=1 SV=1	66.6	5.95	17.11	21.617	8	6	6	6	0	0.879	-0.19	0.114272	0.157071	989.4	921.9	842	810.2	810.9	802.2	protein metabolism		other molecular function	[GO:0004252]; GO:0004175; GO:0008236; GO:0008233; GO:0017171; GO:0016787; GO:0140096; GO:0006508; GO:0003824; GO:0019538; GO:0003674; GO:0043170; GO:0044238; GO:1901564; GO:0071704; GO:0008152; GO:0006807; GO:0008150		EnsemblGenome
B3H609	AT5G03540	High	Exocyst subunit Exo70 family protein OS=Arabidopsis thaliana OX=3702 GN=EXO70A1 PE=1 SV=1	59.2	7.66	10.22	11.412	11	4	5	4	0	0.893	-0.16	0.0996349	0.140062	204.3	203.6	194.4	193.4	169.7	181.8	transport	other cell component		[GO:0000145]; GO:0099023; GO:0005938; GO:0032991; GO:0005737; GO:0071944; GO:0005575; GO:0110165; GO:0005622_x000D_ [GO:0006887]; GO:0016192; GO:0032940; GO:0006810; GO:0046903; GO:0140352; GO:0051234; GO:0009987; GO:0051179; GO:0008150_x000D_ [GO:0015031]; GO:0045184; GO:0071702; GO:0071705; GO:0008104; GO:0051234; GO:0006810; GO:0033036; GO:0051179; GO:0008150		EnsemblGenome
B3H658	AT3G49680	High	Branched-chain-amino-acid aminotransferase OS=Arabidopsis thaliana OX=3702 GN=BCAT3 PE=1 SV=1	44.7	8.1	14.41	16.862	14	5	5	2	3	0.787	-0.35	0.00814827	0.0232504	542.4	500.3	492.6	397.9	386.1	393.6	other metabolic processes		other molecular function	[GO:0008652]; GO:0006520; GO:0046394; GO:1901566; GO:0019752; GO:0044238; GO:1901564; GO:0016053; GO:1901576; GO:0043436; GO:0008152; GO:0006807; GO:0071704; GO:0006082; GO:0044249; GO:0044283; GO:0009058; GO:0008150; GO:0044237; GO:0044281; GO:0009987_x000D_ [GO:0009082]; GO:0009081; GO:0016053; GO:1901566; GO:0006520; GO:0006082; GO:0044249; GO:0044283; GO:1901576; GO:1901564; GO:0019752; GO:00…		EnsemblGenome
B3H6I9	AT4G05420	High	Damaged DNA binding protein 1A OS=Arabidopsis thaliana OX=3702 GN=DDB1A PE=1 SV=1	118.9	5.27	12.07	9.397	3	3	4	3	0	1.225	0.29	0.0243853	0.0481124	342.4	370.7	388.4	443.9	454.2	457.1		nucleus	nucleic acid binding activity	[GO:0003676]; GO:0097159; GO:1901363; GO:0005488; GO:0003674_x000D_ [GO:0005634]; GO:0043231; GO:0043227; GO:0043229; GO:0043226; GO:0005622; GO:0110165; GO:0005575		EnsemblGenome
B3H6J5	AT3G49601	High	Pre-mRNA-splicing factor OS=Arabidopsis thaliana OX=3702 GN=At3g49601 PE=1 SV=1	68.3	8.97	12.26	16.798	8	4	4	4	0	0.482	-1.05	5.361e-05	0.00232353	505.4	506.8	552.6	242.5	244.4	262						EnsemblGenome
B3H6K6	AT4G33360	High	NAD(P)-binding Rossmann-fold superfamily protein OS=Arabidopsis thaliana OX=3702 GN=FLDH PE=1 SV=1	33.4	8.13	6.78	6.453	6	2	2	2	0	0.88	-0.18	0.0573347	0.0900614	643.4	679.8	709.9	598.1	549.1	630			other molecular function	[GO:0003824]; GO:0003674	Terpenoid backbone biosynthesis; Sesquiterpenoid and triterpenoid biosynthesis; Biosynthesis of secondary metabolites	EnsemblGenome
B3H6L4	AT1G27752	High	Ubiquitin system component Cue protein OS=Arabidopsis thaliana OX=3702 GN=At1g27752 PE=1 SV=1	96.4	6.34	3.66	3.665	2	2	2	2	0	0.813	-0.3	0.0492935	0.0802121	75.7	82.6	77.5	59.4	63	71.4			other molecular function	[GO:0043130]; GO:0032182; GO:0005515; GO:0005488; GO:0003674		EnsemblGenome
B3H6L9	AT5G18410	High	Transcription activator OS=Arabidopsis thaliana OX=3702 GN=PIR121 PE=1 SV=1	118	5.87	5.93	7.27	4	3	3	3	0	0.743	-0.43	0.00051491	0.00571199	231.8	235.8	238.4	168.3	175.2	177.7	cell organization and biogenesis		other molecular function	[GO:0030833]; GO:0008064; GO:0032271; GO:0030832; GO:0110053; GO:0043254; GO:0032535; GO:0032956; GO:1902903; GO:0044087; GO:0051128; GO:0016043; GO:0090066; GO:0032970; GO:0051493; GO:0050794; GO:0071840; GO:0065008; GO:0033043; GO:0050789; GO:0009987; GO:0065007; GO:0008150_x000D_ [GO:0031267]; GO:0051020; GO:0019899; GO:0005515; GO:0005488; GO:0003674		EnsemblGenome
B3H6Z1	AT1G73390	High	Endosomal targeting BRO1-like domain-containing protein OS=Arabidopsis thaliana OX=3702 GN=At1g73390 PE=1 SV=1	38	7.84	8.15	7.946	9	3	3	1	2	0.867	-0.21	0.0576607	0.0903899	398.8	391.7	457.7	337.9	345.6	348.5						EnsemblGenome
B3H745	AT5G35180	High	ENHANCED DISEASE RESISTANCE protein (DUF1336) OS=Arabidopsis thaliana OX=3702 GN=At5g35180 PE=1 SV=1	66.7	7.37	33.63	35.882	20	11	13	11	0	1.016	0.02	0.225144	0.27996	888.7	946.9	948.2	942.7	961.8	983			other molecular function	[GO:0008289]; GO:0005488; GO:0003674		EnsemblGenome
B3H778	AT4G24830	High	Citrulline--aspartate ligase OS=Arabidopsis thaliana OX=3702 GN=At4g24830 PE=1 SV=1	49	7.72	17.54	16.961	11	4	5	4	0	0.889	-0.17	0.0586163	0.0915171	2137	1932.9	1892.6	1813.6	1715.5	1719	other metabolic processes		other molecular function	[GO:0004055]; GO:0016879; GO:0016874; GO:0003824; GO:0003674_x000D_ [GO:0005524]; GO:0032559; GO:0035639; GO:0030554; GO:0032555; GO:0043168; GO:1901265; GO:0017076; GO:0032553; GO:0043167; GO:0097159; GO:1901363; GO:0000166; GO:0097367; GO:0005488; GO:0036094; GO:0003674_x000D_ [GO:0006526]; GO:0006525; GO:0009084; GO:0009064; GO:1901607; GO:1901605; GO:0008652; GO:0006520; GO:0046394; GO:190156…		EnsemblGenome
B3H7H1	AT3G07300	High	AT3G07300 protein OS=Arabidopsis thaliana OX=3702 GN=At3g07300 PE=1 SV=1	43.8	6	4.86	4.776	4	2	2	2	0	0.884	-0.18	0.12904	0.173718	282.1	294.6	355.5	260.4	249.2	275.7	protein metabolism;other metabolic processes;other biological processes	translational apparatus	nucleic acid binding activity;other molecular function	[GO:0003743]; GO:0008135; GO:0006413; GO:0003723; GO:0090079; GO:0006412; GO:0044237; GO:0003676; GO:0045182; GO:0034645; GO:0043043; GO:0044267; GO:0010467; GO:0008152; GO:0009987; GO:0097159; GO:1901363; GO:0003674; GO:0006417; GO:0009059; GO:0044249; GO:0044260; GO:0006518; GO:0043604; GO:1901566; GO:0019538; GO:0043170; GO:0008150; GO:0005488; GO:0010608; GO:0032268; GO:0034248; GO:2000112; G…		EnsemblGenome
B3H7I9	AT1G64110	High	p-loop containing nucleoside triphosphate hydrolases superfamily protein OS=Arabidopsis thaliana OX=3702 GN=DAA1 PE=1 SV=1	92.3	6.84	11.36	15.579	6	4	4	3	1	1.683	0.75	0.00343093	0.0141787	184.9	210.4	222.8	354	347.5	378.1			other molecular function	[GO:0005524]; GO:0032559; GO:0035639; GO:0030554; GO:0032555; GO:0043168; GO:1901265; GO:0017076; GO:0032553; GO:0043167; GO:0097159; GO:1901363; GO:0000166; GO:0097367; GO:0005488; GO:0036094; GO:0003674_x000D_ [GO:0016787]; GO:0003824; GO:0003674		EnsemblGenome
B3LFA4	AT5G38830	High	Cysteine--tRNA ligase 2, cytoplasmic OS=Arabidopsis thaliana OX=3702 GN=At5g38830 PE=2 SV=1	57.8	6.33	17.29	12.05	6	3	5	3	0	0.728	-0.46	0.00402003	0.0155626	1076.1	1097.2	1199.4	771.7	799	805.9	protein metabolism;RNA metabolism OR transcription;other metabolic processes;other biological processes	cytosol;other cell component	other molecular function	[GO:0004817]; GO:0004812; GO:0016875; GO:0140101; GO:0016874; GO:0140098; GO:0003824; GO:0140640; GO:0003674_x000D_ [GO:0005524]; GO:0032559; GO:0035639; GO:0030554; GO:0032555; GO:0043168; GO:1901265; GO:0017076; GO:0032553; GO:0043167; GO:0097159; GO:1901363; GO:0000166; GO:0097367; GO:0005488; GO:0036094; GO:0003674_x000D_ [GO:0005737]; GO:0110165; GO:0005622; GO:0005575_x000D_ [GO:0005829]; G…	Aminoacyl-tRNA biosynthesis	EnsemblGenome
B5X0I6	AT2G06210	High	Protein CTR9 homolog OS=Arabidopsis thaliana OX=3702 GN=VIP6 PE=1 SV=1	124	5.33	4.97	3.033	2	2	2	2	0	1.149	0.2	0.0103753	0.026834	176.8	162.3	175.4	196.2	201.5	214.7	protein metabolism;other metabolic processes;developmental processes;other biological processes	nucleus	other molecular function	[GO:0000993]; GO:0001099; GO:0043175; GO:0001098; GO:0070063; GO:0005515; GO:0019899; GO:0005488; GO:0003674_x000D_ [GO:0005634]; GO:0043231; GO:0043227; GO:0043229; GO:0043226; GO:0005622; GO:0110165; GO:0005575_x000D_ [GO:0006355]; GO:0010468; GO:1903506; GO:0060255; GO:2001141; GO:0019222; GO:0010556; GO:0031326; GO:0051252; GO:0050789; GO:0009889; GO:0031323; GO:0019219; GO:0065007; GO:005079…		Araport
B7ZWR6	AT5G21990	High	Outer envelope protein 61 OS=Arabidopsis thaliana OX=3702 GN=OEP61 PE=1 SV=1	60.7	5.88	22.96	23.707	18	8	9	8	0	1.007	0.01	0.669624	0.710892	677	666.3	702.7	651.2	681.6	690.9	transport	other membranes;cytosol;ER/Golgi		[GO:0005789]; GO:0031090; GO:0042175; GO:0098827; GO:0016020; GO:0043227; GO:0012505; GO:0031984; GO:0005783; GO:0110165; GO:0043226; GO:0043229; GO:0043231; GO:0005737; GO:0005575; GO:0005622_x000D_ [GO:0005829]; GO:0110165; GO:0005737; GO:0005575; GO:0005622_x000D_ [GO:0009707]; GO:0009527; GO:0031969; GO:0031968; GO:0042170; GO:0009941; GO:0019867; GO:0098588; GO:0031967; GO:0031090; GO:000952…		EnsemblGenome
B9DFG3	AT1G70070	High	DExH-box ATP-dependent RNA helicase DExH15 chloroplastic OS=Arabidopsis thaliana OX=3702 GN=ISE2 PE=1 SV=2	132.4	5.39	0	3.244	2	2	2	2	0	0.871	-0.2	0.0297062	0.0552105	441.4	386.8	395.7	355	326.4	344.5	RNA metabolism OR transcription;other metabolic processes;transport;developmental processes;other biological processes	nucleus;other cell component	nucleic acid binding activity;other molecular function	[GO:0000373]; GO:0000377; GO:0000375; GO:0008380; GO:0006396; GO:0016070; GO:0010467; GO:0090304; GO:0043170; GO:0006139; GO:0071704; GO:0006725; GO:0034641; GO:0044238; GO:0046483; GO:1901360; GO:0008152; GO:0044237; GO:0006807; GO:0008150; GO:0009987_x000D_ [GO:0003723]; GO:0003676; GO:0097159; GO:1901363; GO:0005488; GO:0003674_x000D_ [GO:0003724]; GO:0004386; GO:0008186; GO:0140098; GO:014064…		EnsemblGenome
B9DFK5	AT2G37860	High	Protein RETICULATA, chloroplastic OS=Arabidopsis thaliana OX=3702 GN=RE PE=1 SV=1	46.6	7.53	17.47	14.12	9	4	6	3	1	0.634	-0.66	0.000988694	0.00757428	759.5	749.8	799.4	453.5	481.2	510.9	cell organization and biogenesis;stress response;developmental processes;other biological processes	other membranes;mitochondrion;other cell component		[GO:0000302]; GO:0006979; GO:1901700; GO:0006950; GO:0042221; GO:0050896; GO:0008150_x000D_ [GO:0005739]; GO:0043231; GO:0005737; GO:0043227; GO:0043229; GO:0110165; GO:0005622; GO:0043226; GO:0005575_x000D_ [GO:0009507]; GO:0009536; GO:0043231; GO:0005737; GO:0043227; GO:0043229; GO:0110165; GO:0005622; GO:0043226; GO:0005575_x000D_ [GO:0009536]; GO:0043231; GO:0005737; GO:0043227; GO:0043229; G…		EnsemblGenome
B9DFQ9	AT5G37510	High	AT5G37510 protein OS=Arabidopsis thaliana OX=3702 GN=EMB1467 PE=1 SV=1	81.1	6.64	51.28	57.659	21	12	14	12	0	1.203	0.27	0.000238749	0.00421441	1674.5	1722.3	1667.4	1972.6	2031.4	2014.9	other metabolic processes;transport	other membranes	transporter activity;other molecular function	[GO:0008137]; GO:0009055; GO:0015453; GO:0050136; GO:0016491; GO:0022900; GO:0015399; GO:0003954; GO:0003955; GO:0003824; GO:0006091; GO:0022804; GO:0016651; GO:0016655; GO:0003674; GO:0044237; GO:0022857; GO:0008152; GO:0009987; GO:0005215; GO:0055085; GO:0008150; GO:0006810; GO:0051234; GO:0051179_x000D_ [GO:0016020]; GO:0110165; GO:0005575_x000D_ [GO:0042773]; GO:0022904; GO:0006119; GO:002290…		EnsemblGenome
B9DFR6	AT3G59760	High	Cysteine synthase OS=Arabidopsis thaliana OX=3702 GN=OASC PE=1 SV=1	46.1	8.37	10.24	7.161	11	4	4	3	0	0.886	-0.18	0.195202	0.247805	1061.3	991.6	883.3	913.6	858.2	878.2	other metabolic processes;other biological processes	mitochondrion;other cell component	other molecular function	[GO:0004124]; GO:0016765; GO:0019344; GO:0016740; GO:0000097; GO:0006534; GO:0009070; GO:0003824; GO:0000096; GO:0016053; GO:0044272; GO:1901566; GO:0009069; GO:1901607; GO:0003674; GO:0006082; GO:0006790; GO:1901564; GO:0044249; GO:0044283; GO:1901576; GO:1901605; GO:0008652; GO:0044237; GO:0044281; GO:0071704; GO:0006807; GO:0009058; GO:0006520; GO:0046394; GO:0008152; GO:0009987; GO:0019752; G…		EnsemblGenome
B9DG17	AT1G72370	High	40S ribosomal protein SA OS=Arabidopsis thaliana OX=3702 GN=P40 PE=1 SV=1	32	5.15	31.05	33.334	38	9	10	9	0	1.352	0.44	0.000450526	0.00535023	974.7	949.9	912.9	1344.6	1284.5	1248.2	cell organization and biogenesis;protein metabolism;other metabolic processes	cytosol;translational apparatus	other molecular function	[GO:0000028]; GO:0022618; GO:0042255; GO:0042274; GO:0065003; GO:0071826; GO:0022613; GO:0140694; GO:0042254; GO:0022607; GO:0043933; GO:0044085; GO:0070925; GO:0016043; GO:0071840; GO:0006996; GO:0009987; GO:0008150_x000D_ [GO:0003735]; GO:0005198; GO:0003674_x000D_ [GO:0006412]; GO:0034645; GO:0043043; GO:0044267; GO:0010467; GO:0009059; GO:0044249; GO:0044260; GO:0006518; GO:0043604; GO:190156…		EnsemblGenome
B9DG18	AT1G20620	High	Catalase OS=Arabidopsis thaliana OX=3702 GN=CAT3 PE=1 SV=1	55.9	7.64	53.73	53.261	34	17	22	14	3	1.012	0.02	0.992376	0.993553	5108.1	4838.3	4879.2	4936.8	5074.2	4817.2	other metabolic processes;stress response;other biological processes		other molecular function	[GO:0004096]; GO:0004601; GO:0016209; GO:0016684; GO:0003674; GO:0098869; GO:0016491; GO:1990748; GO:0003824; GO:0009987; GO:0098754; GO:0097237; GO:0008150; GO:0009636; GO:0070887; GO:0042221; GO:0051716; GO:0050896_x000D_ [GO:0006979]; GO:0006950; GO:0050896; GO:0008150_x000D_ [GO:0020037]; GO:0046906; GO:0097159; GO:1901363; GO:0005488; GO:0003674_x000D_ [GO:0042744]; GO:0042743; GO:0044248; G…		EnsemblGenome
B9DG21	AT4G31990	High	Aspartate aminotransferase OS=Arabidopsis thaliana OX=3702 GN=ASP5 PE=1 SV=1	50.9	7.53	42.79	48.235	30	13	16	13	0	0.888	-0.17	0.0344013	0.0615445	2637	2717	2613.8	2505	2342.4	2304.8	other metabolic processes;stress response;other biological processes	non-structural extracellular;other cell component	other molecular function	[GO:0004069]; GO:0008483; GO:0016769; GO:0016740; GO:0003824; GO:0003674_x000D_ [GO:0006520]; GO:0019752; GO:0044238; GO:1901564; GO:0043436; GO:0008152; GO:0006807; GO:0071704; GO:0006082; GO:0008150; GO:0044237; GO:0044281; GO:0009987_x000D_ [GO:0009058]; GO:0008152; GO:0008150_x000D_ [GO:0009409]; GO:0006950; GO:0009266; GO:0050896; GO:0009628; GO:0008150_x000D_ [GO:0009507]; GO:0009536; GO:00…		EnsemblGenome
B9DG54	AT3G45050	High	AT3G45050 protein OS=Arabidopsis thaliana OX=3702 GN=At3g45050 PE=1 SV=1	16.7	9.2	7.13	5.248	16	3	4	3	0	0.658	-0.6	0.000800985	0.00691828	1035.3	943.8	1033.3	647.1	679.6	693.9		other membranes		[GO:0016021]; GO:0031224; GO:0110165; GO:0016020; GO:0005575		EnsemblGenome
B9DH97	AT2G33120	High	AT2G33120 protein OS=Arabidopsis thaliana OX=3702 GN=SAR1 PE=1 SV=1	25.8	8.78	22.54	14.315	21	5	7	4	0	1.752	0.81	8.5027e-05	0.00275786	975.1	981.8	1004.9	1734	1720.3	1719.1	cell cycle OR cell proliferation;cell organization and biogenesis;stress response;transport;other biological processes	plasma membrane;other membranes;other cytoplasmic organelle;other cell component		[GO:0005768]; GO:0031410; GO:0012505; GO:0097708; GO:0005737; GO:0110165; GO:0031982; GO:0043231; GO:0005622; GO:0005575; GO:0043227; GO:0043229; GO:0043226_x000D_ [GO:0005774]; GO:0098588; GO:0005773; GO:0031090; GO:0043231; GO:0005737; GO:0016020; GO:0043227; GO:0043229; GO:0110165; GO:0005622; GO:0043226; GO:0005575_x000D_ [GO:0005886]; GO:0016020; GO:0071944; GO:0110165; GO:0005575_x000D_ [GO…		EnsemblGenome
B9DHD7	AT1G08820	High	Vesicle-associated protein 2-2 OS=Arabidopsis thaliana OX=3702 GN=PVA22 PE=1 SV=1	43.2	7.01	6.59	6.823	5	2	2	2	0	1.57	0.65	0.00108573	0.00794833	222	216.6	233.9	320.2	359.8	348.6	cell organization and biogenesis;transport	plasma membrane;other membranes;ER/Golgi		[GO:0005789]; GO:0031090; GO:0042175; GO:0098827; GO:0016020; GO:0043227; GO:0012505; GO:0031984; GO:0005783; GO:0110165; GO:0043226; GO:0043229; GO:0043231; GO:0005737; GO:0005575; GO:0005622_x000D_ [GO:0005886]; GO:0016020; GO:0071944; GO:0110165; GO:0005575_x000D_ [GO:0016021]; GO:0031224; GO:0110165; GO:0016020; GO:0005575_x000D_ [GO:0046907]; GO:0006810; GO:0051641; GO:0051649; GO:0051234; G…		EnsemblGenome
B9DHQ0	AT5G19770	High	Tubulin alpha-5 chain OS=Arabidopsis thaliana OX=3702 GN=TUBA5 PE=1 SV=2	49.6	5.1	75.79	61.027	39	17	27	5	13	1.121	0.16	0.027062	0.0518725	5433.5	5687.1	5403.5	6169.7	6088.3	5787	cell cycle OR cell proliferation;cell organization and biogenesis	cytoskeleton;other cell component	cytoskeletal activity;other molecular function	[GO:0000226]; GO:0007010; GO:0007017; GO:0006996; GO:0009987; GO:0016043; GO:0008150; GO:0071840_x000D_ [GO:0000278]; GO:0007049; GO:0009987; GO:0008150_x000D_ [GO:0005200]; GO:0005198; GO:0007010; GO:0003674; GO:0006996; GO:0016043; GO:0071840; GO:0009987; GO:0008150_x000D_ [GO:0005525]; GO:0032561; GO:0035639; GO:0019001; GO:0032555; GO:0043168; GO:1901265; GO:0017076; GO:0032553; GO:0043167; G…	Phagosome	EnsemblGenome
C0LGD7	AT1G06840	High	Probable LRR receptor-like serine/threonine-protein kinase At1g06840 OS=Arabidopsis thaliana OX=3702 GN=At1g06840 PE=1 SV=2	105.6	6.86	12.64	17.702	5	4	5	3	0	1.189	0.25	0.128246	0.172925	146.9	171.5	191	188.5	214.3	204	protein metabolism;other metabolic processes	plasma membrane;other membranes	kinase activity;other molecular function	[GO:0005524]; GO:0032559; GO:0035639; GO:0030554; GO:0032555; GO:0043168; GO:1901265; GO:0017076; GO:0032553; GO:0043167; GO:0097159; GO:1901363; GO:0000166; GO:0097367; GO:0005488; GO:0036094; GO:0003674_x000D_ [GO:0005886]; GO:0016020; GO:0071944; GO:0110165; GO:0005575_x000D_ [GO:0016021]; GO:0031224; GO:0110165; GO:0016020; GO:0005575_x000D_ [GO:0106310]; GO:0004672; GO:0016301; GO:0016773; G…		EnsemblGenome
C0LGE0	AT1G07650	High	Probable LRR receptor-like serine/threonine-protein kinase At1g07650 OS=Arabidopsis thaliana OX=3702 GN=At1g07650 PE=1 SV=1	112.8	8.6	22.81	28.573	9	8	8	7	0	1.241	0.31	0.0556224	0.087952	533.9	570	643.4	660	707.4	732.9	protein metabolism;other metabolic processes	plasma membrane;other membranes	kinase activity;other molecular function	[GO:0004674]; GO:0004672; GO:0016301; GO:0016773; GO:0140096; GO:0006468; GO:0016772; GO:0016310; GO:0003824; GO:0006464; GO:0016740; GO:0006796; GO:0003674; GO:0036211; GO:0044267; GO:0006793; GO:0019538; GO:0043412; GO:0044260; GO:0044237; GO:0043170; GO:0044238; GO:1901564; GO:0008152; GO:0009987; GO:0071704; GO:0006807; GO:0008150_x000D_ [GO:0005524]; GO:0032559; GO:0035639; GO:0030554; GO:00…		EnsemblGenome
C0LGG6	AT1G51890	High	Probable LRR receptor-like protein kinase At1g51890 OS=Arabidopsis thaliana OX=3702 GN=At1g51890 PE=1 SV=2	98.5	6.51	4.98	4.267	2	2	2	2	0	1.229	0.3	0.0404975	0.0689583	454.4	484.5	528.1	595.6	605.2	591.4	protein metabolism;other metabolic processes;stress response	plasma membrane;other membranes	kinase activity;other molecular function	[GO:0005524]; GO:0032559; GO:0035639; GO:0030554; GO:0032555; GO:0043168; GO:1901265; GO:0017076; GO:0032553; GO:0043167; GO:0097159; GO:1901363; GO:0000166; GO:0097367; GO:0005488; GO:0036094; GO:0003674_x000D_ [GO:0005886]; GO:0016020; GO:0071944; GO:0110165; GO:0005575_x000D_ [GO:0016021]; GO:0031224; GO:0110165; GO:0016020; GO:0005575_x000D_ [GO:0042742]; GO:0009617; GO:0098542; GO:0051707; G…		EnsemblGenome
C0LGG9	AT1G53440	High	Probable LRR receptor-like serine/threonine-protein kinase At1g53440 OS=Arabidopsis thaliana OX=3702 GN=At1g53440 PE=2 SV=2	114.8	6.99	36.61	36.574	11	10	13	1	0	0.738	-0.44	0.00800128	0.0230008	114.4	116.9	124.4	85.6	97.3	86.2	protein metabolism;other metabolic processes	plasma membrane;other membranes	kinase activity;other molecular function	[GO:0004674]; GO:0004672; GO:0016301; GO:0016773; GO:0140096; GO:0006468; GO:0016772; GO:0016310; GO:0003824; GO:0006464; GO:0016740; GO:0006796; GO:0003674; GO:0036211; GO:0044267; GO:0006793; GO:0019538; GO:0043412; GO:0044260; GO:0044237; GO:0043170; GO:0044238; GO:1901564; GO:0008152; GO:0009987; GO:0071704; GO:0006807; GO:0008150_x000D_ [GO:0005524]; GO:0032559; GO:0035639; GO:0030554; GO:00…		EnsemblGenome
C0LGH2	AT1G56130	High	Probable LRR receptor-like serine/threonine-protein kinase At1g56130 OS=Arabidopsis thaliana OX=3702 GN=At1g56130 PE=2 SV=2	113	6.9	14.03	13.165	4	4	6	2	1	1.229	0.3	0.00301468	0.0132024	378.4	395.7	411.1	472.6	486.3	501.4	protein metabolism;other metabolic processes	plasma membrane;other membranes	kinase activity;other molecular function	[GO:0004674]; GO:0004672; GO:0016301; GO:0016773; GO:0140096; GO:0006468; GO:0016772; GO:0016310; GO:0003824; GO:0006464; GO:0016740; GO:0006796; GO:0003674; GO:0036211; GO:0044267; GO:0006793; GO:0019538; GO:0043412; GO:0044260; GO:0044237; GO:0043170; GO:0044238; GO:1901564; GO:0008152; GO:0009987; GO:0071704; GO:0006807; GO:0008150_x000D_ [GO:0005524]; GO:0032559; GO:0035639; GO:0030554; GO:00…		EnsemblGenome
C0LGH4	AT1G56145	High	Non-specific serine/threonine protein kinase (Fragment) OS=Arabidopsis thaliana OX=3702 GN=LRR-RLK PE=1 SV=1	111.7	8.16	17.49	23.638	9	8	8	8	0	1.2	0.26	0.032062	0.0584979	823.1	887.5	959.3	1065.4	1055.5	1122.4	protein metabolism;other metabolic processes	other membranes	kinase activity;other molecular function	[GO:0005524]; GO:0032559; GO:0035639; GO:0030554; GO:0032555; GO:0043168; GO:1901265; GO:0017076; GO:0032553; GO:0043167; GO:0097159; GO:1901363; GO:0000166; GO:0097367; GO:0005488; GO:0036094; GO:0003674_x000D_ [GO:0016021]; GO:0031224; GO:0110165; GO:0016020; GO:0005575_x000D_ [GO:0106310]; GO:0004672; GO:0016301; GO:0016773; GO:0140096; GO:0006468; GO:0016772; GO:0016310; GO:0003824; GO:000646…		EnsemblGenome
C0LGK4	AT2G16250	High	Probable LRR receptor-like serine/threonine-protein kinase At2g16250 OS=Arabidopsis thaliana OX=3702 GN=At2g16250 PE=1 SV=1	99.6	7.99	6.03	6.444	3	2	2	2	0	0.964	-0.05	0.652844	0.695223	334.8	304.6	325.7	314	306.6	328.2	protein metabolism;other metabolic processes	plasma membrane;other membranes;other cell component	kinase activity;other molecular function	[GO:0005524]; GO:0032559; GO:0035639; GO:0030554; GO:0032555; GO:0043168; GO:1901265; GO:0017076; GO:0032553; GO:0043167; GO:0097159; GO:1901363; GO:0000166; GO:0097367; GO:0005488; GO:0036094; GO:0003674_x000D_ [GO:0005886]; GO:0016020; GO:0071944; GO:0110165; GO:0005575_x000D_ [GO:0009505]; GO:0005618; GO:0030312; GO:0110165; GO:0071944; GO:0005575_x000D_ [GO:0009506]; GO:0005911; GO:0055044; G…		EnsemblGenome
C0LGM1	AT2G37050	High	Leucine-rich repeat protein kinase family protein (Fragment) OS=Arabidopsis thaliana OX=3702 GN=LRR-RLK PE=1 SV=1	103.5	6.6	26.91	27.812	11	10	10	9	0	0.974	-0.04	0.688702	0.728397	1153.7	1225	1276.7	1128	1192.7	1266.1	protein metabolism;other metabolic processes	plasma membrane;other membranes;other cell component	kinase activity;other molecular function	[GO:0004674]; GO:0004672; GO:0016301; GO:0016773; GO:0140096; GO:0006468; GO:0016772; GO:0016310; GO:0003824; GO:0006464; GO:0016740; GO:0006796; GO:0003674; GO:0036211; GO:0044267; GO:0006793; GO:0019538; GO:0043412; GO:0044260; GO:0044237; GO:0043170; GO:0044238; GO:1901564; GO:0008152; GO:0009987; GO:0071704; GO:0006807; GO:0008150_x000D_ [GO:0005524]; GO:0032559; GO:0035639; GO:0030554; GO:00…		EnsemblGenome
C0LGN2	AT3G14840	High	Probable leucine-rich repeat receptor-like serine/threonine-protein kinase At3g14840 OS=Arabidopsis thaliana OX=3702 GN=LRR-RLK PE=1 SV=1	112.2	6.19	34.29	45.552	11	12	14	12	0	1.143	0.19	0.0405002	0.0689583	1885.1	2017.2	2125.1	2229.2	2305.5	2366	protein metabolism;other metabolic processes;stress response;other biological processes	plasma membrane;other membranes;other cell component	kinase activity;other molecular function	[GO:0004674]; GO:0004672; GO:0016301; GO:0016773; GO:0140096; GO:0006468; GO:0016772; GO:0016310; GO:0003824; GO:0006464; GO:0016740; GO:0006796; GO:0003674; GO:0036211; GO:0044267; GO:0006793; GO:0019538; GO:0043412; GO:0044260; GO:0044237; GO:0043170; GO:0044238; GO:1901564; GO:0008152; GO:0009987; GO:0071704; GO:0006807; GO:0008150_x000D_ [GO:0005524]; GO:0032559; GO:0035639; GO:0030554; GO:00…		EnsemblGenome
C0LGQ9	AT4G20940	High	LRR receptor-like serine/threonine-protein kinase GHR1 OS=Arabidopsis thaliana OX=3702 GN=GHR1 PE=1 SV=2	113.8	6.32	9.08	9.124	3	3	3	3	0	1.068	0.1	0.19043	0.242244	412	436	474.4	465.7	464.2	498.4	protein metabolism;other metabolic processes;signal transduction;other biological processes	plasma membrane;other membranes	kinase activity;other molecular function	[GO:0004672]; GO:0016301; GO:0016773; GO:0140096; GO:0006468; GO:0016772; GO:0016310; GO:0003824; GO:0006464; GO:0016740; GO:0006796; GO:0003674; GO:0036211; GO:0044267; GO:0006793; GO:0019538; GO:0043412; GO:0044260; GO:0044237; GO:0043170; GO:0044238; GO:1901564; GO:0008152; GO:0009987; GO:0071704; GO:0006807; GO:0008150_x000D_ [GO:0005524]; GO:0032559; GO:0035639; GO:0030554; GO:0032555; GO:00…		EnsemblGenome
C0LGT1	AT5G10290	High	Probable LRR receptor-like serine/threonine-protein kinase At5g10290 OS=Arabidopsis thaliana OX=3702 GN=At5g10290 PE=1 SV=1	68.6	6.21	10.95	9.708	6	4	4	4	0	0.931	-0.1	0.607221	0.65513	650.1	754.3	810.7	693.2	724.9	702.5	protein metabolism;other metabolic processes	plasma membrane;other membranes	kinase activity;other molecular function	[GO:0005524]; GO:0032559; GO:0035639; GO:0030554; GO:0032555; GO:0043168; GO:1901265; GO:0017076; GO:0032553; GO:0043167; GO:0097159; GO:1901363; GO:0000166; GO:0097367; GO:0005488; GO:0036094; GO:0003674_x000D_ [GO:0005886]; GO:0016020; GO:0071944; GO:0110165; GO:0005575_x000D_ [GO:0016021]; GO:0031224; GO:0110165; GO:0016020; GO:0005575_x000D_ [GO:0042802]; GO:0005515; GO:0005488; GO:0003674_x0…		EnsemblGenome
C0SUW7	AT1G20910	High	AT-rich interactive domain-containing protein 6 OS=Arabidopsis thaliana OX=3702 GN=ARID6 PE=1 SV=1	44.2	6.87	4.02	2.672	4	2	2	2	0	0.301	-1.73	0.000617277	0.00619613	190.4	187.7	158	54.8	60.2	56.5	cell organization and biogenesis;other metabolic processes;other biological processes	nucleus	nucleic acid binding activity	[GO:0000976]; GO:0001067; GO:1990837; GO:0003676; GO:0003690; GO:0043565; GO:0097159; GO:1901363; GO:0003677; GO:0005488; GO:0003674_x000D_ [GO:0003677]; GO:0003676; GO:0097159; GO:1901363; GO:0005488; GO:0003674_x000D_ [GO:0003680]; GO:0000217; GO:0003677; GO:0003676; GO:0097159; GO:1901363; GO:0005488; GO:0003674_x000D_ [GO:0005634]; GO:0043231; GO:0043227; GO:0043229; GO:0043226; GO:0005622; G…		EnsemblGenome
C0Z274	AT1G80910	High	Vacuolar fusion protein CCZ1 homolog B OS=Arabidopsis thaliana OX=3702 GN=CCZ1B PE=1 SV=1	55.4	6.64	6.67	9.27	5	2	2	2	0	0.848	-0.24	0.0776837	0.115112	89.9	91.7	93.1	77.8	77.4	87.4	transport	other cytoplasmic organelle;other cell component	enzyme regulator activity	[GO:0005085]; GO:0030695; GO:0060589; GO:0030234; GO:0098772; GO:0050790; GO:0003674; GO:0065009; GO:0065007; GO:0008150_x000D_ [GO:0016192]; GO:0006810; GO:0051234; GO:0051179; GO:0008150_x000D_ [GO:0035658]; GO:0032991; GO:0005770; GO:0005575; GO:0005768; GO:0031410; GO:0012505; GO:0097708; GO:0005737; GO:0110165; GO:0031982; GO:0043231; GO:0005622; GO:0043227; GO:0043229; GO:0043226_x000D_ [GO…		EnsemblGenome
C0Z361	AT5G56500	High	Chaperonin 60 subunit beta 3, chloroplastic OS=Arabidopsis thaliana OX=3702 GN=CPN60B3 PE=1 SV=1	63.3	5.87	81.66	80.255	33	17	26	4	0	0.697	-0.52	0.00573283	0.0187959	562.1	539.5	476.7	380.1	342.4	376	other biological processes	cytosol;mitochondrion;translational apparatus;other cell component	other molecular function	[GO:0005524]; GO:0032559; GO:0035639; GO:0030554; GO:0032555; GO:0043168; GO:1901265; GO:0017076; GO:0032553; GO:0043167; GO:0097159; GO:1901363; GO:0000166; GO:0097367; GO:0005488; GO:0036094; GO:0003674_x000D_ [GO:0005739]; GO:0043231; GO:0005737; GO:0043227; GO:0043229; GO:0110165; GO:0005622; GO:0043226; GO:0005575_x000D_ [GO:0005829]; GO:0110165; GO:0005737; GO:0005575; GO:0005622_x000D_ [GO…	RNA degradation	EnsemblGenome
D7SFH9	AT1G66980	High	Protein SUPPRESSOR OF NPR1-1 CONSTITUTIVE 4 OS=Arabidopsis thaliana OX=3702 GN=LRK10L-2.6 PE=1 SV=1	123.7	6.7	21.95	21.707	6	7	7	2	5	1.027	0.04	0.2486	0.304398	1550.5	1707.4	1654.7	1761.4	1678.1	1699.3	protein metabolism;other metabolic processes;stress response	plasma membrane;other membranes	kinase activity;other molecular function	[GO:0005524]; GO:0032559; GO:0035639; GO:0030554; GO:0032555; GO:0043168; GO:1901265; GO:0017076; GO:0032553; GO:0043167; GO:0097159; GO:1901363; GO:0000166; GO:0097367; GO:0005488; GO:0036094; GO:0003674_x000D_ [GO:0005886]; GO:0016020; GO:0071944; GO:0110165; GO:0005575_x000D_ [GO:0006071]; GO:0019400; GO:0019751; GO:0044262; GO:0006066; GO:0005975; GO:0044237; GO:0044281; GO:1901615; GO:004423…		EnsemblGenome
F4HNU6	AT1G06900	High	Nardilysin-like OS=Arabidopsis thaliana OX=3702 GN=At1g06900 PE=2 SV=1	117.1	4.89	5.15	7.819	4	4	4	4	0	1.375	0.46	0.00891452	0.0245977	397.2	358.2	354.9	473.6	495.7	492.7	protein metabolism	cytosol	other molecular function	[GO:0004222]; GO:0004175; GO:0008237; GO:0008233; GO:0016787; GO:0140096; GO:0006508; GO:0003824; GO:0019538; GO:0003674; GO:0043170; GO:0044238; GO:1901564; GO:0071704; GO:0008152; GO:0006807; GO:0008150_x000D_ [GO:0005829]; GO:0110165; GO:0005737; GO:0005575; GO:0005622_x000D_ [GO:0046872]; GO:0043169; GO:0043167; GO:0005488; GO:0003674		EnsemblGenome
F4HPE1	AT1G26850	High	Methyltransferase OS=Arabidopsis thaliana OX=3702 GN=At1g26850 PE=1 SV=1	56.8	7.3	15.54	15.238	10	6	6	6	0	0.628	-0.67	0.00132127	0.00874062	879.5	816.7	945.3	487.7	564.1	552.3	other metabolic processes	other membranes	other molecular function	[GO:0008168]; GO:0016741; GO:0016740; GO:0003824; GO:0003674_x000D_ [GO:0016021]; GO:0031224; GO:0110165; GO:0016020; GO:0005575_x000D_ [GO:0032259]; GO:0008152; GO:0008150		EnsemblGenome
F4HPS0	AT1G53165	High	Protein kinase superfamily protein OS=Arabidopsis thaliana OX=3702 GN=ATMAP4K ALPHA1 PE=1 SV=1	75.4	7.03	9.95	8.653	8	4	4	4	0	0.892	-0.17	0.037249	0.0650963	221.7	208.9	221.5	199	197.5	196.8	protein metabolism;other metabolic processes		kinase activity;other molecular function	[GO:0004672]; GO:0016301; GO:0016773; GO:0140096; GO:0006468; GO:0016772; GO:0016310; GO:0003824; GO:0006464; GO:0016740; GO:0006796; GO:0003674; GO:0036211; GO:0044267; GO:0006793; GO:0019538; GO:0043412; GO:0044260; GO:0044237; GO:0043170; GO:0044238; GO:1901564; GO:0008152; GO:0009987; GO:0071704; GO:0006807; GO:0008150_x000D_ [GO:0005524]; GO:0032559; GO:0035639; GO:0030554; GO:0032555; GO:00…		EnsemblGenome
F4HQ30	AT1G66970	High	Glycerophosphodiester phosphodiesterase OS=Arabidopsis thaliana OX=3702 GN=SVL2 PE=4 SV=1	86.3	5.22	24.04	26.172	10	7	7	3	0	1.284	0.36	0.0114586	0.0285542	203.6	197.9	177.2	265.4	250	254.1	other metabolic processes;other biological processes	non-structural extracellular;plasma membrane;other membranes;other cell component	other molecular function	[GO:0005886]; GO:0016020; GO:0071944; GO:0110165; GO:0005575_x000D_ [GO:0006071]; GO:0019400; GO:0019751; GO:0044262; GO:0006066; GO:0005975; GO:0044237; GO:0044281; GO:1901615; GO:0044238; GO:0071704; GO:0008152; GO:0009987; GO:0008150_x000D_ [GO:0006629]; GO:0044238; GO:0071704; GO:0008152; GO:0008150_x000D_ [GO:0008889]; GO:0008081; GO:0042578; GO:0016788; GO:0016787; GO:0003824; GO:0003674_x0…		EnsemblGenome
F4HQ84	AT1G73430	High	Conserved oligomeric Golgi complex subunit 3 OS=Arabidopsis thaliana OX=3702 GN=COG3 PE=1 SV=1	88.6	6.28	4.72	3.288	2	2	2	2	0	0.655	-0.61	0.00285605	0.0128899	268.2	248.1	280.3	175.6	178.9	170.1	cell organization and biogenesis;transport;other biological processes	other membranes;cytosol;ER/Golgi	other molecular function	[GO:0000139]; GO:0098588; GO:0005794; GO:0031090; GO:0043231; GO:0005737; GO:0012505; GO:0016020; GO:0043227; GO:0043229; GO:0110165; GO:0005622; GO:0043226; GO:0005575_x000D_ [GO:0005801]; GO:0043231; GO:0005794; GO:0043227; GO:0043229; GO:0005737; GO:0012505; GO:0043226; GO:0005622; GO:0110165; GO:0005575_x000D_ [GO:0005829]; GO:0110165; GO:0005737; GO:0005575; GO:0005622_x000D_ [GO:0006886]; G…		EnsemblGenome
F4HQ87	AT1G73450	High	Protein kinase superfamily protein OS=Arabidopsis thaliana OX=3702 GN=At1g73450 PE=1 SV=1	129.2	5.17	11.15	10.603	4	4	4	4	0	0.876	-0.19	0.115016	0.157766	259.3	235.2	271.8	227.1	236.8	223.9	protein metabolism;other metabolic processes	plasma membrane;other membranes;cytosol;other cell component	kinase activity;other molecular function	[GO:0004674]; GO:0004672; GO:0016301; GO:0016773; GO:0140096; GO:0006468; GO:0016772; GO:0016310; GO:0003824; GO:0006464; GO:0016740; GO:0006796; GO:0003674; GO:0036211; GO:0044267; GO:0006793; GO:0019538; GO:0043412; GO:0044260; GO:0044237; GO:0043170; GO:0044238; GO:1901564; GO:0008152; GO:0009987; GO:0071704; GO:0006807; GO:0008150_x000D_ [GO:0004713]; GO:0004672; GO:0018108; GO:0016301; GO:00…		EnsemblGenome
F4HQA8	AT1G79790	High	Haloacid dehalogenase-like hydrolase (HAD) superfamily protein OS=Arabidopsis thaliana OX=3702 GN=FHY1 PE=1 SV=2	30.6	5.29	9.94	9.966	9	2	3	2	0	0.646	-0.63	6.64637e-05	0.00253957	419.2	408	433.7	270.8	260.7	270.8			other molecular function	[GO:0016787]; GO:0003824; GO:0003674		EnsemblGenome
F4HQD4	AT1G79920	High	Heat shock 70 kDa protein 15 OS=Arabidopsis thaliana OX=3702 GN=HSP70-15 PE=1 SV=1	91.6	5.19	91.19	91.127	29	21	28	4	19	1.175	0.23	0.0104734	0.0269901	5285.7	5158.3	4933.8	5995.7	6104.4	6060.5		plasma membrane;other membranes;cytosol;nucleus;other cell component	other molecular function	[GO:0005524]; GO:0032559; GO:0035639; GO:0030554; GO:0032555; GO:0043168; GO:1901265; GO:0017076; GO:0032553; GO:0043167; GO:0097159; GO:1901363; GO:0000166; GO:0097367; GO:0005488; GO:0036094; GO:0003674_x000D_ [GO:0005618]; GO:0030312; GO:0110165; GO:0071944; GO:0005575_x000D_ [GO:0005634]; GO:0043231; GO:0043227; GO:0043229; GO:0043226; GO:0005622; GO:0110165; GO:0005575_x000D_ [GO:0005829]; G…		Araport
F4HQE1	AT1G79940	High	DnaJ / Sec63 Brl domains-containing protein OS=Arabidopsis thaliana OX=3702 GN=ATERDJ2A PE=1 SV=1	66.4	6.65	24.68	20.694	13	8	9	7	1	0.872	-0.2	0.0165685	0.036324	1616.9	1690.5	1786.5	1403.9	1474.8	1504.6	transport	other membranes;ER/Golgi		[GO:0005783]; GO:0043231; GO:0005737; GO:0012505; GO:0043227; GO:0043229; GO:0110165; GO:0005622; GO:0043226; GO:0005575_x000D_ [GO:0015031]; GO:0045184; GO:0071702; GO:0071705; GO:0008104; GO:0051234; GO:0006810; GO:0033036; GO:0051179; GO:0008150_x000D_ [GO:0016021]; GO:0031224; GO:0110165; GO:0016020; GO:0005575		EnsemblGenome
F4HQE7	AT1G79990	High	Coatomer subunit beta' OS=Arabidopsis thaliana OX=3702 GN=At1g79990 PE=1 SV=1	102.9	5.03	25.99	35.383	12	9	9	5	0	0.732	-0.45	0.000410548	0.00515	786.1	796.9	832.4	564.5	583.1	608.1	transport	other membranes;ER/Golgi	other molecular function	[GO:0000139]; GO:0098588; GO:0005794; GO:0031090; GO:0043231; GO:0005737; GO:0012505; GO:0016020; GO:0043227; GO:0043229; GO:0110165; GO:0005622; GO:0043226; GO:0005575_x000D_ [GO:0005198]; GO:0003674_x000D_ [GO:0006886]; GO:0015031; GO:0046907; GO:0034613; GO:0045184; GO:0071702; GO:0071705; GO:0006810; GO:0051641; GO:0051649; GO:0008104; GO:0070727; GO:0051234; GO:0009987; GO:0051179; GO:003303…		EnsemblGenome
F4HQZ1	AT1G19880	High	Regulator of chromosome condensation (RCC1) family protein OS=Arabidopsis thaliana OX=3702 GN=At1g19880 PE=1 SV=1	57.8	7.64	8.48	10.456	7	4	4	4	0	0.637	-0.65	0.000949304	0.00743945	659.9	706.4	710.3	443	457.8	450.1						EnsemblGenome
F4HR91	AT1G33610	High	Leucine-rich repeat (LRR) family protein OS=Arabidopsis thaliana OX=3702 GN=At1g33610 PE=1 SV=1	52.6	8.51	4.95	3.919	4	2	2	2	0	1.417	0.5	0.0104441	0.0269369	77.3	90.5	90.1	122.5	130.2	127.7						EnsemblGenome
F4HRH4	AT1G53430	High	Non-specific serine/threonine protein kinase OS=Arabidopsis thaliana OX=3702 GN=At1g53430 PE=1 SV=1	110.2	5.99	49.91	48.218	14	13	17	4	10	0.888	-0.17	0.131619	0.176474	1864.6	1979.9	2032.5	1691.1	1758.5	1924.5	protein metabolism;other metabolic processes	other membranes	kinase activity;other molecular function	[GO:0005524]; GO:0032559; GO:0035639; GO:0030554; GO:0032555; GO:0043168; GO:1901265; GO:0017076; GO:0032553; GO:0043167; GO:0097159; GO:1901363; GO:0000166; GO:0097367; GO:0005488; GO:0036094; GO:0003674_x000D_ [GO:0016021]; GO:0031224; GO:0110165; GO:0016020; GO:0005575_x000D_ [GO:0106310]; GO:0004672; GO:0016301; GO:0016773; GO:0140096; GO:0006468; GO:0016772; GO:0016310; GO:0003824; GO:000646…		EnsemblGenome
F4HRS2	AT1G67140	High	Protein SWEETIE OS=Arabidopsis thaliana OX=3702 GN=SWEETIE PE=1 SV=2	244.2	5.26	4.83	3.718	1	2	2	2	0	0.653	-0.61	0.0282899	0.0532088	58.3	64.9	76.4	42.4	37.7	51.9	other metabolic processes;other biological processes	cytosol		[GO:0005829]; GO:0110165; GO:0005737; GO:0005575; GO:0005622_x000D_ [GO:0005975]; GO:0044238; GO:0071704; GO:0008152; GO:0008150_x000D_ [GO:0005982]; GO:0006073; GO:0044042; GO:0044264; GO:0005976; GO:0044260; GO:0044262; GO:0005975; GO:0043170; GO:0044237; GO:0044238; GO:0071704; GO:0008152; GO:0009987; GO:0008150_x000D_ [GO:0005991]; GO:0005984; GO:0009311; GO:0044262; GO:0005975; GO:0044237; G…		EnsemblGenome
F4HRT5	AT1G67230	High	Protein CROWDED NUCLEI 1 OS=Arabidopsis thaliana OX=3702 GN=CRWN1 PE=1 SV=1	129	5.3	22.75	25.433	9	8	8	8	0	0.796	-0.33	0.037137	0.0649495	1651.2	1433.6	1609.6	1278.6	1282	1362.1	cell organization and biogenesis	other membranes;cytosol;nucleus;other cell component		[GO:0000785]; GO:0110165; GO:0005694; GO:0005575; GO:0043232; GO:0043228; GO:0043229; GO:0043226; GO:0005622_x000D_ [GO:0005634]; GO:0043231; GO:0043227; GO:0043229; GO:0043226; GO:0005622; GO:0110165; GO:0005575_x000D_ [GO:0005635]; GO:0031967; GO:0005634; GO:0012505; GO:0031975; GO:0043227; GO:0043229; GO:0043231; GO:0110165; GO:0043226; GO:0005622; GO:0005575_x000D_ [GO:0005652]; GO:0110165; G…		EnsemblGenome
F4HRY1	AT1G73650	High	3-oxo-5-alpha-steroid 4-dehydrogenase (DUF1295) OS=Arabidopsis thaliana OX=3702 GN=At1g73650 PE=1 SV=1	34.4	9.04	7.33	5.824	9	3	4	3	0	1.003	0.01	0.51888	0.573479	1204.6	1395.2	1228.7	1175.8	1233	1272.5	other metabolic processes	plasma membrane;other membranes;ER/Golgi;other cytoplasmic organelle;other cell component	other molecular function	[GO:0005773]; GO:0043231; GO:0005737; GO:0043227; GO:0043229; GO:0110165; GO:0005622; GO:0043226; GO:0005575_x000D_ [GO:0005774]; GO:0098588; GO:0005773; GO:0031090; GO:0043231; GO:0005737; GO:0016020; GO:0043227; GO:0043229; GO:0110165; GO:0005622; GO:0043226; GO:0005575_x000D_ [GO:0005783]; GO:0043231; GO:0005737; GO:0012505; GO:0043227; GO:0043229; GO:0110165; GO:0005622; GO:0043226; GO:000557…		EnsemblGenome
F4HS63	AT1G80380	High	p-loop containing nucleoside triphosphate hydrolases superfamily protein OS=Arabidopsis thaliana OX=3702 GN=At1g80380 PE=1 SV=1	50.2	6.73	20.57	24.284	16	6	7	6	0	0.851	-0.23	0.0460843	0.0762343	1041.9	937	886	797.8	765.3	815.9			other molecular function	[GO:0016787]; GO:0003824; GO:0003674		EnsemblGenome
F4HS76	AT1G80460	High	Glycerol kinase OS=Arabidopsis thaliana OX=3702 GN=NHO1 PE=1 SV=1	52.5	6.55	20.12	24.815	20	8	9	8	0	1.358	0.44	0.00521242	0.0178259	1210.6	1200.4	1099.9	1654.2	1629.6	1603.6	other metabolic processes		kinase activity;other molecular function	[GO:0004370]; GO:0016301; GO:0016773; GO:0016772; GO:0016310; GO:0016740; GO:0006796; GO:0003824; GO:0006793; GO:0003674; GO:0044237; GO:0008152; GO:0009987; GO:0008150_x000D_ [GO:0005524]; GO:0032559; GO:0035639; GO:0030554; GO:0032555; GO:0043168; GO:1901265; GO:0017076; GO:0032553; GO:0043167; GO:0097159; GO:1901363; GO:0000166; GO:0097367; GO:0005488; GO:0036094; GO:0003674_x000D_ [GO:0006072…		EnsemblGenome
F4HSX1	AT1G27450	High	Adenine phosphoribosyltransferase OS=Arabidopsis thaliana OX=3702 GN=APT1 PE=1 SV=1	31	7.96	6.73	6.46	9	2	2	2	0	0.917	-0.12	0.162858	0.21208	381.3	320.9	318.3	287.8	294.4	318.6	other metabolic processes;other biological processes	plasma membrane;other membranes;cytosol;ER/Golgi;other cell component	other molecular function	[GO:0003999]; GO:0106130; GO:0016763; GO:0016757; GO:0016740; GO:0003824; GO:0003674_x000D_ [GO:0005794]; GO:0043231; GO:0005737; GO:0012505; GO:0043227; GO:0043229; GO:0110165; GO:0005622; GO:0043226; GO:0005575_x000D_ [GO:0005829]; GO:0110165; GO:0005737; GO:0005575; GO:0005622_x000D_ [GO:0005886]; GO:0016020; GO:0071944; GO:0110165; GO:0005575_x000D_ [GO:0006166]; GO:0043101; GO:0043174; GO:00…		EnsemblGenome
F4HSX9	AT1G27500	High	Protein KINESIN LIGHT CHAIN-RELATED 3 OS=Arabidopsis thaliana OX=3702 GN=KLCR3 PE=2 SV=1	71.1	5.01	7.54	4.68	3	2	3	1	0	0.918	-0.12	0.119728	0.163121	87	89.3	99.2	81.1	86.4	82						EnsemblGenome
F4HTA1	AT1G47550	High	Exocyst complex component sec3A OS=Arabidopsis thaliana OX=3702 GN=SEC3A PE=1 SV=1	100.1	5.76	35.09	33.463	11	8	13	8	0	1.402	0.49	0.00236433	0.0117144	789.9	749.1	842.5	1052.9	1107.3	1136.5	transport;other biological processes	plasma membrane;other membranes;other cell component		[GO:0000145]; GO:0099023; GO:0005938; GO:0032991; GO:0005737; GO:0071944; GO:0005575; GO:0110165; GO:0005622_x000D_ [GO:0005886]; GO:0016020; GO:0071944; GO:0110165; GO:0005575_x000D_ [GO:0006887]; GO:0016192; GO:0032940; GO:0006810; GO:0046903; GO:0140352; GO:0051234; GO:0009987; GO:0051179; GO:0008150_x000D_ [GO:0048868]; GO:0003006; GO:0048856; GO:0009856; GO:0022414; GO:0032502; GO:0044706; G…		EnsemblGenome
F4HTM3	AT1G67490	High	Mannosyl-oligosaccharide glucosidase GCS1 OS=Arabidopsis thaliana OX=3702 GN=GCS1 PE=1 SV=1	97.6	7.71	4.22	3.457	2	2	2	2	0	0.664	-0.59	0.0117927	0.0290516	107.1	92	111.8	80	65.9	71.2	protein metabolism;other metabolic processes;developmental processes;other biological processes	other membranes;ER/Golgi	other molecular function	[GO:0004558]; GO:0090599; GO:0015926; GO:0004553; GO:0016798; GO:0016787; GO:0003824; GO:0003674_x000D_ [GO:0004573]; GO:0015926; GO:0004553; GO:0016798; GO:0016787; GO:0003824; GO:0003674_x000D_ [GO:0005783]; GO:0043231; GO:0005737; GO:0012505; GO:0043227; GO:0043229; GO:0110165; GO:0005622; GO:0043226; GO:0005575_x000D_ [GO:0005789]; GO:0031090; GO:0042175; GO:0098827; GO:0016020; GO:0043227; G…	N-Glycan biosynthesis; Metabolic pathways; Protein processing in endoplasmic reticulum	EnsemblGenome
F4HU00	AT1G80660	High	Plasma membrane ATPase OS=Arabidopsis thaliana OX=3702 GN=HA9 PE=1 SV=2	90.9	7.24	55.03	42.466	12	9	16	2	0	0.195	-2.36	0.00142002	0.0089938	459.5	536.8	580.7	104.8	101.8	105.7	transport	plasma membrane;other membranes	transporter activity;other molecular function	[GO:0005524]; GO:0032559; GO:0035639; GO:0030554; GO:0032555; GO:0043168; GO:1901265; GO:0017076; GO:0032553; GO:0043167; GO:0097159; GO:1901363; GO:0000166; GO:0097367; GO:0005488; GO:0036094; GO:0003674_x000D_ [GO:0005886]; GO:0016020; GO:0071944; GO:0110165; GO:0005575_x000D_ [GO:0008553]; GO:0009678; GO:0015662; GO:0019829; GO:0015078; GO:0015399; GO:0022853; GO:0140358; GO:0022890; GO:004262…		EnsemblGenome
F4HU15	AT1G80780	High	Poly(A)-specific ribonuclease OS=Arabidopsis thaliana OX=3702 GN=At1g80780 PE=1 SV=1	32.6	5.05	4.86	4.149	8	2	2	2	0	0.835	-0.26	0.0248583	0.0486736	150.7	146.7	165.5	128.2	125.8	124	RNA metabolism OR transcription;other metabolic processes	nucleus;other cell component	nucleic acid binding activity;other molecular function	[GO:0003676]; GO:0097159; GO:1901363; GO:0005488; GO:0003674_x000D_ [GO:0004535]; GO:0000175; GO:0008408; GO:0016896; GO:0004527; GO:0004532; GO:0016796; GO:0004518; GO:0004540; GO:0090503; GO:0016788; GO:0090305; GO:0140098; GO:0090501; GO:0016787; GO:0090304; GO:0140640; GO:0016070; GO:0003824; GO:0006139; GO:0043170; GO:0003674; GO:0006725; GO:0034641; GO:0044238; GO:0046483; GO:1901360; GO:00…		EnsemblGenome
F4HUG9	AT1G14210	High	Ribonuclease T(2) OS=Arabidopsis thaliana OX=3702 GN=At1g14210 PE=1 SV=1	28.2	6.28	10	11.189	17	3	3	3	0	1.207	0.27	0.00817195	0.0232679	243.2	232.7	222.5	310.8	280.8	280.1	RNA metabolism OR transcription;other metabolic processes	non-structural extracellular	nucleic acid binding activity;other molecular function	[GO:0003723]; GO:0003676; GO:0097159; GO:1901363; GO:0005488; GO:0003674_x000D_ [GO:0004521]; GO:0004519; GO:0004540; GO:0090502; GO:0004518; GO:0140098; GO:0090501; GO:0016788; GO:0090305; GO:0140640; GO:0016070; GO:0016787; GO:0090304; GO:0003824; GO:0006139; GO:0043170; GO:0003674; GO:0006725; GO:0034641; GO:0044238; GO:0046483; GO:1901360; GO:0071704; GO:0044237; GO:0006807; GO:0008152; GO:00…		EnsemblGenome
F4HV50	AT1G47900	High	Filament-like protein (DUF869) OS=Arabidopsis thaliana OX=3702 GN=At1g47900 PE=1 SV=1	118.2	4.96	7.4	8.98	2	2	2	2	0	1.017	0.02	0.905173	0.919935	207.7	214.6	228.5	203.4	218.2	225.9						EnsemblGenome
F4HV67	AT1G54080	High	Oligouridylate-binding protein 1A OS=Arabidopsis thaliana OX=3702 GN=UBP1A PE=1 SV=1	47.8	7.36	6.17	6.399	5	2	2	1	0	0.721	-0.47	0.0058764	0.0191149	116.2	104.6	120.2	83.8	79.7	87.5		plasma membrane;other membranes	nucleic acid binding activity	[GO:0003729]; GO:0003723; GO:0003676; GO:0097159; GO:1901363; GO:0005488; GO:0003674_x000D_ [GO:0005886]; GO:0016020; GO:0071944; GO:0110165; GO:0005575		EnsemblGenome
F4HV96	AT1G54270	High	Eif4a-2 OS=Arabidopsis thaliana OX=3702 GN=EIF4A-2 PE=1 SV=1	46.2	5.68	73.7	63.127	29	13	24	3	12	1.012	0.02	0.373303	0.431592	3233.1	3296.4	3172.9	3373.2	3270.9	3227.2			nucleic acid binding activity;other molecular function	[GO:0003676]; GO:0097159; GO:1901363; GO:0005488; GO:0003674_x000D_ [GO:0004386]; GO:0140640; GO:0140657; GO:0003824; GO:0003674_x000D_ [GO:0005524]; GO:0032559; GO:0035639; GO:0030554; GO:0032555; GO:0043168; GO:1901265; GO:0017076; GO:0032553; GO:0043167; GO:0097159; GO:1901363; GO:0000166; GO:0097367; GO:0005488; GO:0036094; GO:0003674_x000D_ [GO:0016787]; GO:0003824; GO:0003674		EnsemblGenome
F4HVG4	AT1G61820	High	Beta glucosidase 46 OS=Arabidopsis thaliana OX=3702 GN=BGLU46 PE=1 SV=1	43.5	7.12	4.53	3.299	5	2	2	2	0	1.289	0.37	0.0120312	0.0294825	135.8	129.2	115.8	175.5	158.6	166.5	other metabolic processes		other molecular function	[GO:0004553]; GO:0016798; GO:0016787; GO:0003824; GO:0003674_x000D_ [GO:0005975]; GO:0044238; GO:0071704; GO:0008152; GO:0008150		EnsemblGenome
F4HVV7	AT1G02080	High	Transcription regulator OS=Arabidopsis thaliana OX=3702 GN=At1g02080 PE=1 SV=1	263.6	5.55	52.35	49.809	7	15	19	15	0	0.871	-0.2	0.0119282	0.0292921	1668.9	1728.5	1802	1495.3	1506.3	1573.3	other biological processes	nucleus;other cell component		[GO:0005634]; GO:0043231; GO:0043227; GO:0043229; GO:0043226; GO:0005622; GO:0110165; GO:0005575_x000D_ [GO:0005737]; GO:0110165; GO:0005622; GO:0005575_x000D_ [GO:0006417]; GO:0010608; GO:0032268; GO:0034248; GO:2000112; GO:0010468; GO:0031323; GO:0051246; GO:0051171; GO:0010556; GO:0031326; GO:0060255; GO:0019222; GO:0050794; GO:0080090; GO:0009889; GO:0050789; GO:0065007; GO:0008150_x000D_ [GO…	RNA degradation	EnsemblGenome
F4HVW5	AT1G02120	High	Protein VASCULAR ASSOCIATED DEATH 1, chloroplastic OS=Arabidopsis thaliana OX=3702 GN=VAD1 PE=1 SV=1	67.7	6.3	18.45	18.01	7	6	6	6	0	0.799	-0.32	0.00873378	0.0242524	540.5	552.5	607.4	425.6	441.5	476.6	stress response;signal transduction;other biological processes	other membranes;ER/Golgi;other cell component		[GO:0005783]; GO:0043231; GO:0005737; GO:0012505; GO:0043227; GO:0043229; GO:0110165; GO:0005622; GO:0043226; GO:0005575_x000D_ [GO:0009507]; GO:0009536; GO:0043231; GO:0005737; GO:0043227; GO:0043229; GO:0110165; GO:0005622; GO:0043226; GO:0005575_x000D_ [GO:0009626]; GO:0033554; GO:0034050; GO:0045087; GO:0006950; GO:0051716; GO:0012501; GO:0051702; GO:0098542; GO:0006955; GO:0050896; GO:000998…		EnsemblGenome
F4HWB0	AT1G14710	High	Hydroxyproline-rich glycoprotein family protein OS=Arabidopsis thaliana OX=3702 GN=At1g14710 PE=1 SV=1	66.2	8.03	14.44	15.555	9	5	5	5	0	0.774	-0.37	0.0050764	0.0175678	669.8	637.6	702.7	518.5	505.1	561	RNA metabolism OR transcription;other metabolic processes	cytosol	nucleic acid binding activity;other molecular function	[GO:0003729]; GO:0003723; GO:0003676; GO:0097159; GO:1901363; GO:0005488; GO:0003674_x000D_ [GO:0005829]; GO:0110165; GO:0005737; GO:0005575; GO:0005622_x000D_ [GO:0006402]; GO:0006401; GO:0010629; GO:0016071; GO:0016070; GO:0034655; GO:0044265; GO:0010468; GO:0010605; GO:0090304; GO:0006139; GO:0019439; GO:0044270; GO:0046700; GO:1901361; GO:0009057; GO:0044248; GO:0044260; GO:0060255; GO:000989…		EnsemblGenome
F4HWC3	AT1G20970	High	Calponin-like domain protein OS=Arabidopsis thaliana OX=3702 GN=At1g20970 PE=1 SV=1	150.1	4.75	29.53	29.205	10	10	10	10	0	1.186	0.25	0.0131001	0.0312685	672.9	658.1	622.6	757	780.4	852.3		plasma membrane;other membranes;other cytoplasmic organelle	nucleic acid binding activity	[GO:0003729]; GO:0003723; GO:0003676; GO:0097159; GO:1901363; GO:0005488; GO:0003674_x000D_ [GO:0005773]; GO:0043231; GO:0005737; GO:0043227; GO:0043229; GO:0110165; GO:0005622; GO:0043226; GO:0005575_x000D_ [GO:0005886]; GO:0016020; GO:0071944; GO:0110165; GO:0005575_x000D_ [GO:0016021]; GO:0031224; GO:0110165; GO:0016020; GO:0005575		EnsemblGenome
F4HWL4	AT1G28350	High	Tyrosine--tRNA ligase 2, cytoplasmic OS=Arabidopsis thaliana OX=3702 GN=At1g28350 PE=1 SV=1	84.7	6.61	10.41	8.13	6	3	3	3	0	0.944	-0.08	0.172521	0.222264	210.7	208.5	211.8	198.9	177.1	203	protein metabolism;RNA metabolism OR transcription;other metabolic processes	cytosol	other molecular function	[GO:0004831]; GO:0004812; GO:0016875; GO:0140101; GO:0016874; GO:0140098; GO:0003824; GO:0140640; GO:0003674_x000D_ [GO:0005524]; GO:0032559; GO:0035639; GO:0030554; GO:0032555; GO:0043168; GO:1901265; GO:0017076; GO:0032553; GO:0043167; GO:0097159; GO:1901363; GO:0000166; GO:0097367; GO:0005488; GO:0036094; GO:0003674_x000D_ [GO:0005829]; GO:0110165; GO:0005737; GO:0005575; GO:0005622_x000D_ [GO…	Aminoacyl-tRNA biosynthesis	EnsemblGenome
F4HWQ5	AT1G35160	High	GF14 protein phi chain OS=Arabidopsis thaliana OX=3702 GN=GF14 PHI PE=1 SV=1	33.3	4.81	45.04	40.751	35	12	18	4	1	1.032	0.05	0.0782422	0.115663	1136.9	1132.9	1150.1	1207	1173.3	1161.5	signal transduction	plasma membrane;other membranes;cytosol;ER/Golgi		[GO:0005794]; GO:0043231; GO:0005737; GO:0012505; GO:0043227; GO:0043229; GO:0110165; GO:0005622; GO:0043226; GO:0005575_x000D_ [GO:0005829]; GO:0110165; GO:0005737; GO:0005575; GO:0005622_x000D_ [GO:0005886]; GO:0016020; GO:0071944; GO:0110165; GO:0005575_x000D_ [GO:0009742]; GO:0043401; GO:0071367; GO:0009755; GO:0071383; GO:0009741; GO:0032870; GO:0071396; GO:0071407; GO:1901701; GO:0007165; G…		EnsemblGenome
F4HWQ8	AT1G47960	High	Cell wall / vacuolar inhibitor of fructosidase 1 OS=Arabidopsis thaliana OX=3702 GN=C/VIF1 PE=1 SV=1	22.3	8.15	8.75	9.597	20	3	3	3	0	1.771	0.82	0.00101249	0.00766175	141	126.9	121.5	233	224.9	210.3	other biological processes	other cytoplasmic organelle;other cell component	enzyme regulator activity	[GO:0004857]; GO:0030234; GO:0043086; GO:0098772; GO:0050790; GO:0044092; GO:0003674; GO:0065009; GO:0065007; GO:0008150_x000D_ [GO:0005618]; GO:0030312; GO:0110165; GO:0071944; GO:0005575_x000D_ [GO:0005773]; GO:0043231; GO:0005737; GO:0043227; GO:0043229; GO:0110165; GO:0005622; GO:0043226; GO:0005575_x000D_ [GO:0043086]; GO:0044092; GO:0050790; GO:0065009; GO:0065007; GO:0008150		EnsemblGenome
F4HWS5	AT1G48110	High	Evolutionarily conserved C-terminal region 7 OS=Arabidopsis thaliana OX=3702 GN=ECT7 PE=1 SV=1	70.8	6.96	9.94	13.775	7	4	4	3	0	1.011	0.02	0.572056	0.622543	87.7	94	89.1	81.4	90.1	92.2			nucleic acid binding activity	[GO:0003729]; GO:0003723; GO:0003676; GO:0097159; GO:1901363; GO:0005488; GO:0003674		EnsemblGenome
F4HWU0	AT1G48210	High	Protein kinase superfamily protein OS=Arabidopsis thaliana OX=3702 GN=At1g48210 PE=1 SV=1	39.6	8.76	16.61	16.959	10	3	5	1	0	1.256	0.33	0.0303221	0.0561062	136.1	130.2	149.4	169.8	170.9	174.1	protein metabolism;other metabolic processes	plasma membrane;other membranes	kinase activity;other molecular function	[GO:0004674]; GO:0004672; GO:0016301; GO:0016773; GO:0140096; GO:0006468; GO:0016772; GO:0016310; GO:0003824; GO:0006464; GO:0016740; GO:0006796; GO:0003674; GO:0036211; GO:0044267; GO:0006793; GO:0019538; GO:0043412; GO:0044260; GO:0044237; GO:0043170; GO:0044238; GO:1901564; GO:0008152; GO:0009987; GO:0071704; GO:0006807; GO:0008150_x000D_ [GO:0005524]; GO:0032559; GO:0035639; GO:0030554; GO:00…	Plant-pathogen interaction	EnsemblGenome
F4HXD2	AT1G74920	High	Aldehyde dehydrogenase 10A8 OS=Arabidopsis thaliana OX=3702 GN=ALDH10A8 PE=1 SV=1	53.9	5.35	14.22	14.891	13	5	6	4	1	1.227	0.29	0.0146149	0.0333987	828.4	800.7	718.2	1056.1	982.3	932			other molecular function	[GO:0016620]; GO:0016903; GO:0016491; GO:0003824; GO:0003674		EnsemblGenome
F4HXP0	AT1G08680	High	ARF GAP-like zinc finger-containing protein ZIGA4 OS=Arabidopsis thaliana OX=3702 GN=ZIGA4 PE=1 SV=1	71.5	5.64	14.18	13.197	11	5	5	5	0	0.974	-0.04	0.330726	0.39024	338.2	323.6	352.8	285.2	329.3	336.3	protein metabolism;other metabolic processes	plasma membrane;other membranes	enzyme regulator activity;kinase activity	[GO:0004674]; GO:0004672; GO:0016301; GO:0016773; GO:0140096; GO:0006468; GO:0016772; GO:0016310; GO:0003824; GO:0006464; GO:0016740; GO:0006796; GO:0003674; GO:0036211; GO:0044267; GO:0006793; GO:0019538; GO:0043412; GO:0044260; GO:0044237; GO:0043170; GO:0044238; GO:1901564; GO:0008152; GO:0009987; GO:0071704; GO:0006807; GO:0008150_x000D_ [GO:0005096]; GO:0008047; GO:0030695; GO:0030234; GO:00…		EnsemblGenome
F4HXV6	AT1G14850	High	Nuclear pore complex protein NUP155 OS=Arabidopsis thaliana OX=3702 GN=NUP155 PE=1 SV=1	159.9	5.48	7.68	7.483	2	3	3	3	0	0.79	-0.34	0.0218287	0.0444082	284	261.8	278.3	219.1	219.8	246.5	cell organization and biogenesis;transport;other biological processes	plasma membrane;other membranes;nucleus;other cell component	other molecular function	[GO:0000972]; GO:0051276; GO:0006996; GO:0016043; GO:0071840; GO:0009987; GO:0008150_x000D_ [GO:0005643]; GO:0140513; GO:0005635; GO:0032991; GO:0005634; GO:0031967; GO:0012505; GO:0005575; GO:0043231; GO:0031975; GO:0043227; GO:0043229; GO:0110165; GO:0043226; GO:0005622_x000D_ [GO:0005730]; GO:0043232; GO:0031981; GO:0043228; GO:0043229; GO:0070013; GO:0005634; GO:0043226; GO:0005622; GO:004323…	Nucleocytoplasmic transport	EnsemblGenome
F4HXY8	AT1G15120	High	Ubiquinol-cytochrome C reductase hinge protein OS=Arabidopsis thaliana OX=3702 GN=At1g15120 PE=1 SV=1	19	5.96	5.6	4.743	11	2	2	2	0	1.24	0.31	0.0669803	0.101404	426.2	535.9	488.9	623.9	606.2	595.7	other metabolic processes	other membranes;mitochondrion		[GO:0005739]; GO:0043231; GO:0005737; GO:0043227; GO:0043229; GO:0110165; GO:0005622; GO:0043226; GO:0005575_x000D_ [GO:0005750]; GO:0045275; GO:0098800; GO:0005746; GO:0070069; GO:0098803; GO:1902495; GO:1990204; GO:0098796; GO:0098798; GO:0005743; GO:0070469; GO:0032991; GO:1990351; GO:0016021; GO:1902494; GO:0016020; GO:0005739; GO:0019866; GO:0031966; GO:0110165; GO:0005575; GO:0031224; GO:00…		EnsemblGenome
F4HXZ1	AT1G15130	High	Vacuolar-sorting protein BRO1 OS=Arabidopsis thaliana OX=3702 GN=BRO1 PE=1 SV=1	95.1	6.44	10.77	9.063	5	4	5	4	0	0.933	-0.1	0.167053	0.216421	533.7	490.1	539.6	452	498	499.8	cell organization and biogenesis;protein metabolism;other metabolic processes;transport	cytosol;other cytoplasmic organelle;other cell component	other molecular function	[GO:0005737]; GO:0110165; GO:0005622; GO:0005575_x000D_ [GO:0005770]; GO:0005768; GO:0031410; GO:0012505; GO:0097708; GO:0005737; GO:0110165; GO:0031982; GO:0043231; GO:0005622; GO:0005575; GO:0043227; GO:0043229; GO:0043226_x000D_ [GO:0005771]; GO:0005770; GO:0005768; GO:0031410; GO:0012505; GO:0097708; GO:0005737; GO:0110165; GO:0031982; GO:0043231; GO:0005622; GO:0005575; GO:0043227; GO:004322…	Endocytosis	EnsemblGenome
F4HYF3	AT1G48420	High	Bifunctional D-cysteine desulfhydrase/1-aminocyclopropane-1-carboxylate deaminase, mitochondrial OS=Arabidopsis thaliana OX=3702 GN=DCD PE=1 SV=1	43.9	7.36	12.37	12.568	13	4	4	4	0	0.968	-0.05	0.84261	0.865925	542.2	529.6	470.8	512.7	494.8	517	other metabolic processes;stress response;other biological processes	cytosol;mitochondrion;other cell component	other molecular function	[GO:0005739]; GO:0043231; GO:0005737; GO:0043227; GO:0043229; GO:0110165; GO:0005622; GO:0043226; GO:0005575_x000D_ [GO:0005829]; GO:0110165; GO:0005737; GO:0005575; GO:0005622_x000D_ [GO:0009507]; GO:0009536; GO:0043231; GO:0005737; GO:0043227; GO:0043229; GO:0110165; GO:0005622; GO:0043226; GO:0005575_x000D_ [GO:0009693]; GO:0009692; GO:0043450; GO:0043449; GO:0044249; GO:1900674; GO:0044237; G…	Cysteine and methionine metabolism; D-Amino acid metabolism; Metabolic pathways	EnsemblGenome
F4HYQ1	AT1G55160	High	WAS/WASL-interacting family protein OS=Arabidopsis thaliana OX=3702 GN=At1g55160 PE=1 SV=1	23.8	9.64	11.96	8.526	16	3	4	3	0	1.386	0.47	0.00091174	0.00730796	477.5	489.7	514.2	648	679	710.7		other membranes;mitochondrion;other cell component		[GO:0005739]; GO:0043231; GO:0005737; GO:0043227; GO:0043229; GO:0110165; GO:0005622; GO:0043226; GO:0005575_x000D_ [GO:0009536]; GO:0043231; GO:0005737; GO:0043227; GO:0043229; GO:0110165; GO:0005622; GO:0043226; GO:0005575_x000D_ [GO:0016021]; GO:0031224; GO:0110165; GO:0016020; GO:0005575		EnsemblGenome
F4HZ82	AT1G02890	High	AAA-type ATPase family protein OS=Arabidopsis thaliana OX=3702 GN=At1g02890 PE=1 SV=1	135.9	5.97	11.04	12.979	3	3	3	2	0	0.691	-0.53	0.0105127	0.0270539	86.2	86	96.5	59.6	52.4	66			other molecular function	[GO:0005524]; GO:0032559; GO:0035639; GO:0030554; GO:0032555; GO:0043168; GO:1901265; GO:0017076; GO:0032553; GO:0043167; GO:0097159; GO:1901363; GO:0000166; GO:0097367; GO:0005488; GO:0036094; GO:0003674		EnsemblGenome
F4HZB5	AT1G03080	High	Protein NETWORKED 1D OS=Arabidopsis thaliana OX=3702 GN=NET1D PE=3 SV=1	198.4	5.07	5.99	4.071	1	2	2	2	0	0.848	-0.24	0.0226668	0.0456018	293.5	270.2	292.5	245.7	248	259.1		plasma membrane;other membranes	cytoskeletal activity	[GO:0005886]; GO:0016020; GO:0071944; GO:0110165; GO:0005575_x000D_ [GO:0051015]; GO:0003779; GO:0044877; GO:0008092; GO:0005488; GO:0005515; GO:0003674		EnsemblGenome
F4HZE0	AT1G09130	High	ATP-dependent Clp protease proteolytic subunit OS=Arabidopsis thaliana OX=3702 GN=At1g09130 PE=1 SV=1	40.9	8.75	12.66	8.845	8	2	4	2	0	1.012	0.02	0.734015	0.771314	390.5	376	385	367.3	389.6	410.9	protein metabolism	mitochondrion;other cell component	other molecular function	[GO:0004176]; GO:0008233; GO:0140657; GO:0016787; GO:0140096; GO:0006508; GO:0003674; GO:0003824; GO:0019538; GO:0043170; GO:0044238; GO:1901564; GO:0071704; GO:0008152; GO:0006807; GO:0008150_x000D_ [GO:0004252]; GO:0004175; GO:0008236; GO:0008233; GO:0017171; GO:0016787; GO:0140096; GO:0006508; GO:0003824; GO:0019538; GO:0003674; GO:0043170; GO:0044238; GO:1901564; GO:0071704; GO:0008152; GO:00…		EnsemblGenome
F4HZI8	AT1G15200	High	Protein-protein interaction regulator family protein OS=Arabidopsis thaliana OX=3702 GN=At1g15200 PE=1 SV=1	54.4	6	19.72	22.423	17	7	7	7	0	0.513	-0.96	0.00292389	0.0130145	879.4	984.6	978.8	496	503.6	502.2	RNA metabolism OR transcription;other metabolic processes	nucleus	nucleic acid binding activity	[GO:0003729]; GO:0003723; GO:0003676; GO:0097159; GO:1901363; GO:0005488; GO:0003674_x000D_ [GO:0006397]; GO:0006396; GO:0016071; GO:0016070; GO:0010467; GO:0090304; GO:0043170; GO:0006139; GO:0071704; GO:0006725; GO:0034641; GO:0044238; GO:0046483; GO:1901360; GO:0008152; GO:0044237; GO:0006807; GO:0008150; GO:0009987_x000D_ [GO:0008380]; GO:0006396; GO:0016070; GO:0010467; GO:0090304; GO:004317…		EnsemblGenome
F4HZS8	AT1G22060	High	Sporulation-specific protein OS=Arabidopsis thaliana OX=3702 GN=At1g22060 PE=1 SV=1	228.8	5.1	7.33	5.883	2	3	3	3	0	0.745	-0.42	0.00360532	0.0146181	532.4	535.2	591.6	388.6	413.1	399		other cytoplasmic organelle		[GO:0005773]; GO:0043231; GO:0005737; GO:0043227; GO:0043229; GO:0110165; GO:0005622; GO:0043226; GO:0005575		EnsemblGenome
F4I032	AT1G48850	High	Chorismate synthase OS=Arabidopsis thaliana OX=3702 GN=EMB1144 PE=1 SV=1	41	8.81	12.26	15.598	13	5	5	5	0	0.759	-0.4	0.0103581	0.0268047	616.6	594.2	547.2	499.9	450.8	447.4	other metabolic processes		other molecular function	[GO:0004107]; GO:0016838; GO:0016835; GO:0016829; GO:0003824; GO:0003674_x000D_ [GO:0008652]; GO:0006520; GO:0046394; GO:1901566; GO:0019752; GO:0044238; GO:1901564; GO:0016053; GO:1901576; GO:0043436; GO:0008152; GO:0006807; GO:0071704; GO:0006082; GO:0044249; GO:0044283; GO:0009058; GO:0008150; GO:0044237; GO:0044281; GO:0009987_x000D_ [GO:0009073]; GO:0009072; GO:0016053; GO:0019438; GO:190136…		EnsemblGenome
F4I061	AT1G49040	High	Stomatal cytokinesis defective / SCD1 protein (SCD1) OS=Arabidopsis thaliana OX=3702 GN=SCD1 PE=1 SV=1	116	5.68	12.94	11.629	5	4	4	4	0	0.819	-0.29	0.040506	0.0689583	213.7	219.5	255.1	175	179.9	200.6						EnsemblGenome
F4I082	AT1G55260	High	Non-specific lipid transfer protein GPI-anchored 6 OS=Arabidopsis thaliana OX=3702 GN=LTPG6 PE=2 SV=2	20.1	6.52	13.59	14.544	16	5	6	5	0	1.193	0.26	0.0153924	0.0345632	899.4	965.7	901.3	1052.6	1081.2	1075.6	stress response	plasma membrane;other membranes;nucleus		[GO:0005634]; GO:0043231; GO:0043227; GO:0043229; GO:0043226; GO:0005622; GO:0110165; GO:0005575_x000D_ [GO:0005886]; GO:0016020; GO:0071944; GO:0110165; GO:0005575_x000D_ [GO:0031225]; GO:0031224; GO:0110165; GO:0016020; GO:0005575_x000D_ [GO:0050832]; GO:0009620; GO:0098542; GO:0051707; GO:0006952; GO:0043207; GO:0044419; GO:0006950; GO:0009605; GO:0009607; GO:0008150; GO:0050896		EnsemblGenome
F4I0K2	AT1G69200	High	Fructokinase-like 2, chloroplastic OS=Arabidopsis thaliana OX=3702 GN=FLN2 PE=1 SV=2	68.9	5.24	5.36	7.191	3	2	2	2	0	0.981	-0.03	0.294219	0.352084	197.9	215	205.4	201.5	193.3	202.1	cell organization and biogenesis;RNA metabolism OR transcription;other metabolic processes;other biological processes	other cell component	kinase activity	[GO:0000427]; GO:0000428; GO:0009536; GO:0030880; GO:0043231; GO:0005737; GO:0061695; GO:0140535; GO:0043227; GO:0043229; GO:0110165; GO:0005622; GO:1990234; GO:0032991; GO:0043226; GO:0005575; GO:1902494_x000D_ [GO:0006355]; GO:0010468; GO:1903506; GO:0060255; GO:2001141; GO:0019222; GO:0010556; GO:0031326; GO:0051252; GO:0050789; GO:0009889; GO:0031323; GO:0019219; GO:0065007; GO:0050794; GO:00…		EnsemblGenome
F4I0N7	AT1G75750	High	GAST1 protein homolog 1 OS=Arabidopsis thaliana OX=3702 GN=GASA1 PE=1 SV=1	10.6	9.11	4.95	4.63	20	2	2	2	0	1.709	0.77	1.50995e-05	0.00146041	299.3	315.8	308.9	544.8	521.8	527.8	signal transduction	non-structural extracellular		[GO:0005576]; GO:0110165; GO:0005575_x000D_ [GO:0009740]; GO:0010476; GO:0009755; GO:0071370; GO:0007165; GO:0032870; GO:0009739; GO:0071396; GO:1901701; GO:0009987; GO:0050794; GO:0007154; GO:0023052; GO:0051716; GO:0009725; GO:0071310; GO:0071495; GO:0033993; GO:1901700; GO:0070887; GO:0008150; GO:0050789; GO:0050896; GO:0009719; GO:0010033; GO:0042221; GO:0065007		EnsemblGenome
F4I0P8	AT1G75850	High	Vacuolar protein sorting-associated protein 35B OS=Arabidopsis thaliana OX=3702 GN=VPS35B PE=1 SV=1	89.4	5.43	5	3.69	3	2	2	2	0	1.065	0.09	0.825412	0.850794	49.8	50.5	58.8	51.6	53.7	55.6	transport	other membranes;cytosol;ER/Golgi;other cytoplasmic organelle		[GO:0005770]; GO:0005768; GO:0031410; GO:0012505; GO:0097708; GO:0005737; GO:0110165; GO:0031982; GO:0043231; GO:0005622; GO:0005575; GO:0043227; GO:0043229; GO:0043226_x000D_ [GO:0005794]; GO:0043231; GO:0005737; GO:0012505; GO:0043227; GO:0043229; GO:0110165; GO:0005622; GO:0043226; GO:0005575_x000D_ [GO:0005829]; GO:0110165; GO:0005737; GO:0005575; GO:0005622_x000D_ [GO:0006886]; GO:0015031; G…	Endocytosis	EnsemblGenome
F4I0Z0	AT1G09440	High	Protein kinase superfamily protein OS=Arabidopsis thaliana OX=3702 GN=At1g09440 PE=1 SV=1	52.6	8.91	6.04	3.148	6	2	2	1	0	0.869	-0.2	0.236271	0.291725	36.2	36.2	39.2	23.2	36.4	31.5	protein metabolism;other metabolic processes	other membranes	kinase activity;other molecular function	[GO:0004674]; GO:0004672; GO:0016301; GO:0016773; GO:0140096; GO:0006468; GO:0016772; GO:0016310; GO:0003824; GO:0006464; GO:0016740; GO:0006796; GO:0003674; GO:0036211; GO:0044267; GO:0006793; GO:0019538; GO:0043412; GO:0044260; GO:0044237; GO:0043170; GO:0044238; GO:1901564; GO:0008152; GO:0009987; GO:0071704; GO:0006807; GO:0008150_x000D_ [GO:0005524]; GO:0032559; GO:0035639; GO:0030554; GO:00…		EnsemblGenome
F4I116	AT1G09620	High	Leucine--tRNA ligase, cytoplasmic OS=Arabidopsis thaliana OX=3702 GN=At1g09620 PE=1 SV=1	123.4	6.02	64.27	51.285	15	14	21	14	0	0.883	-0.18	0.0172701	0.0374218	2494.9	2638.2	2734.8	2171.3	2332.7	2328.7	protein metabolism;RNA metabolism OR transcription;other metabolic processes	cytosol;other cell component	other molecular function	[GO:0002161]; GO:0052689; GO:0140101; GO:0106074; GO:0016788; GO:0140098; GO:0006399; GO:0006450; GO:0016787; GO:0140640; GO:0034660; GO:0065008; GO:0003824; GO:0016070; GO:0065007; GO:0003674; GO:0090304; GO:0008150; GO:0006139; GO:0043170; GO:0006725; GO:0034641; GO:0044238; GO:0046483; GO:1901360; GO:0071704; GO:0044237; GO:0006807; GO:0008152; GO:0009987_x000D_ [GO:0004823]; GO:0004812; GO:00…	Aminoacyl-tRNA biosynthesis	EnsemblGenome
F4I1L9	AT1G36280	High	Adenylosuccinate lyase OS=Arabidopsis thaliana OX=3702 GN=At1g36280 PE=1 SV=1	57.8	7.14	13.51	10.698	9	5	5	1	0	0.864	-0.21	0.17293	0.222606	553.2	507.4	442.7	454.2	421.9	438.2	other metabolic processes		other molecular function	[GO:0004018]; GO:0016842; GO:0016840; GO:0016829; GO:0003824; GO:0003674_x000D_ [GO:0006189]; GO:0006188; GO:0009152; GO:0009168; GO:0046040; GO:0006164; GO:0009150; GO:0009260; GO:0009127; GO:0009156; GO:0009167; GO:0006163; GO:0009165; GO:0072522; GO:0009259; GO:0046390; GO:0009124; GO:0009126; GO:0009161; GO:0009117; GO:0072521; GO:1901293; GO:0018130; GO:0019438; GO:0044271; GO:1901362; GO:19…	Purine metabolism; Alanine, aspartate and glutamate metabolism; Metabolic pathways; Biosynthesis of secondary metabolites; Biosynthesis of cofactors	EnsemblGenome
F4I2A1	AT1G76140	High	Prolyl endopeptidase OS=Arabidopsis thaliana OX=3702 GN=At1g76140 PE=1 SV=1	89	5.85	15.46	15.396	7	5	5	5	0	1.029	0.04	0.207171	0.260366	321.7	312.1	301.1	342.3	316.3	321.3	protein metabolism		other molecular function	[GO:0004252]; GO:0004175; GO:0008236; GO:0008233; GO:0017171; GO:0016787; GO:0140096; GO:0006508; GO:0003824; GO:0019538; GO:0003674; GO:0043170; GO:0044238; GO:1901564; GO:0071704; GO:0008152; GO:0006807; GO:0008150		EnsemblGenome
F4I2Z0	AT1G22700	High	Tetratricopeptide repeat (TPR)-like superfamily protein OS=Arabidopsis thaliana OX=3702 GN=At1g22700 PE=1 SV=1	23.8	8.66	21.14	16.502	32	6	7	6	0	0.715	-0.48	0.000506166	0.0056829	991.9	937.4	1007.9	692.8	709.1	731.4		other membranes		[GO:0016021]; GO:0031224; GO:0110165; GO:0016020; GO:0005575		EnsemblGenome
F4I313	AT1G22870	High	Kinase family with ARM repeat domain-containing protein OS=Arabidopsis thaliana OX=3702 GN=At1g22870 PE=1 SV=1	100	7.53	4.89	5.617	2	2	2	2	0	0.656	-0.61	0.000614484	0.00619607	139.6	134.9	151.1	85.6	93	91.6	protein metabolism;other metabolic processes	cytosol	kinase activity;other molecular function	[GO:0004672]; GO:0016301; GO:0016773; GO:0140096; GO:0006468; GO:0016772; GO:0016310; GO:0003824; GO:0006464; GO:0016740; GO:0006796; GO:0003674; GO:0036211; GO:0044267; GO:0006793; GO:0019538; GO:0043412; GO:0044260; GO:0044237; GO:0043170; GO:0044238; GO:1901564; GO:0008152; GO:0009987; GO:0071704; GO:0006807; GO:0008150_x000D_ [GO:0005524]; GO:0032559; GO:0035639; GO:0030554; GO:0032555; GO:00…		EnsemblGenome
F4I378	AT1G29980	High	Uncharacterized protein OS=Arabidopsis thaliana OX=3702 GN=At1g29980 PE=1 SV=1	40.4	4.86	5.93	4.47	8	2	2	1	0	0.729	-0.46	0.171763	0.22141	16.7	20.1	21.3	13.1	14.6	18.9						EnsemblGenome
F4I3B3	AT1G49600	High	Polyadenylate-binding protein RBP47A OS=Arabidopsis thaliana OX=3702 GN=RBP47A PE=2 SV=1	48.5	6	10.36	12.229	11	3	4	2	0	0.771	-0.38	0.00572066	0.0187823	482.6	433.6	471.6	373.1	363.4	348.8	RNA metabolism OR transcription;other metabolic processes;stress response	cytosol;nucleus;other cell component	nucleic acid binding activity	[GO:0003729]; GO:0003723; GO:0003676; GO:0097159; GO:1901363; GO:0005488; GO:0003674_x000D_ [GO:0005634]; GO:0043231; GO:0043227; GO:0043229; GO:0043226; GO:0005622; GO:0110165; GO:0005575_x000D_ [GO:0005829]; GO:0110165; GO:0005737; GO:0005575; GO:0005622_x000D_ [GO:0006397]; GO:0006396; GO:0016071; GO:0016070; GO:0010467; GO:0090304; GO:0043170; GO:0006139; GO:0071704; GO:0006725; GO:0034641; G…		EnsemblGenome
F4I3C3	AT1G49670	High	ARP protein (REF) OS=Arabidopsis thaliana OX=3702 GN=NQR PE=1 SV=1	70.5	9.01	8.34	10.862	5	3	3	3	0	0.929	-0.11	0.0545155	0.0864964	553.8	505.8	514.1	477.4	492.2	459.2	stress response	mitochondrion;other cytoplasmic organelle	other molecular function	[GO:0005739]; GO:0043231; GO:0005737; GO:0043227; GO:0043229; GO:0110165; GO:0005622; GO:0043226; GO:0005575_x000D_ [GO:0005777]; GO:0042579; GO:0043231; GO:0005737; GO:0043227; GO:0043229; GO:0110165; GO:0005622; GO:0043226; GO:0005575_x000D_ [GO:0006979]; GO:0006950; GO:0050896; GO:0008150_x000D_ [GO:0008270]; GO:0046914; GO:0046872; GO:0043169; GO:0043167; GO:0005488; GO:0003674_x000D_ [GO:001…		EnsemblGenome
F4I3J0	AT1G56050	High	Obg-like ATPase 1 OS=Arabidopsis thaliana OX=3702 GN=At1g56050 PE=1 SV=1	45.6	5.97	11.15	11.689	10	4	4	4	0	0.964	-0.05	0.302293	0.360955	647.3	583.7	557.7	537	562.9	579.7		other cell component	translation activity;other molecular function	[GO:0005524]; GO:0032559; GO:0035639; GO:0030554; GO:0032555; GO:0043168; GO:1901265; GO:0017076; GO:0032553; GO:0043167; GO:0097159; GO:1901363; GO:0000166; GO:0097367; GO:0005488; GO:0036094; GO:0003674_x000D_ [GO:0005525]; GO:0032561; GO:0035639; GO:0019001; GO:0032555; GO:0043168; GO:1901265; GO:0017076; GO:0032553; GO:0043167; GO:0097159; GO:1901363; GO:0000166; GO:0097367; GO:0005488; GO:00…		EnsemblGenome
F4I3M3	AT1G63500	High	Serine/threonine-protein kinase BSK7 OS=Arabidopsis thaliana OX=3702 GN=BSK7 PE=3 SV=1	54.8	6.37	18.82	16.239	14	6	7	3	3	1.224	0.29	0.00158466	0.00965244	654.5	674.6	683.9	814.8	870.6	826	protein metabolism;other metabolic processes;signal transduction	plasma membrane;other membranes;other cell component	kinase activity;other molecular function	[GO:0005524]; GO:0032559; GO:0035639; GO:0030554; GO:0032555; GO:0043168; GO:1901265; GO:0017076; GO:0032553; GO:0043167; GO:0097159; GO:1901363; GO:0000166; GO:0097367; GO:0005488; GO:0036094; GO:0003674_x000D_ [GO:0005886]; GO:0016020; GO:0071944; GO:0110165; GO:0005575_x000D_ [GO:0009506]; GO:0005911; GO:0055044; GO:0070161; GO:0110165; GO:0030054; GO:0005575_x000D_ [GO:0009742]; GO:0043401; G…	Plant hormone signal transduction	EnsemblGenome
F4I3N6	AT1G63610	High	Uncharacterized protein OS=Arabidopsis thaliana OX=3702 GN=At1g63610 PE=1 SV=2	28.7	8.22	7.57	8.958	10	2	2	2	0	0.816	-0.29	0.0275562	0.0524947	343	288.7	291.2	237.5	252.7	226.6		other cell component		[GO:0009507]; GO:0009536; GO:0043231; GO:0005737; GO:0043227; GO:0043229; GO:0110165; GO:0005622; GO:0043226; GO:0005575_x000D_ [GO:0009570]; GO:0009532; GO:0009507; GO:0110165; GO:0009536; GO:0005575; GO:0043231; GO:0005737; GO:0043227; GO:0043229; GO:0005622; GO:0043226		EnsemblGenome
F4I3P9	AT1G63680	High	UDP-N-acetylmuramoyl-L-alanyl-D-glutamate--2,6-diaminopimelate ligase MurE homolog, chloroplastic OS=Arabidopsis thaliana OX=3702 GN=MURE PE=1 SV=1	85.5	4.69	8.02	10.551	5	4	4	4	0	0.987	-0.02	0.882503	0.900543	307.9	323.7	303.8	297.9	304	342.1	cell organization and biogenesis;other metabolic processes;other biological processes	other cell component	other molecular function	[GO:0005524]; GO:0032559; GO:0035639; GO:0030554; GO:0032555; GO:0043168; GO:1901265; GO:0017076; GO:0032553; GO:0043167; GO:0097159; GO:1901363; GO:0000166; GO:0097367; GO:0005488; GO:0036094; GO:0003674_x000D_ [GO:0008360]; GO:0022604; GO:0065008; GO:0022603; GO:0065007; GO:0050793; GO:0008150; GO:0050789_x000D_ [GO:0009058]; GO:0008152; GO:0008150_x000D_ [GO:0009507]; GO:0009536; GO:0043231; G…		EnsemblGenome
F4I3R0	AT1G63770	High	Peptidase M1 family protein OS=Arabidopsis thaliana OX=3702 GN=At1g63770 PE=1 SV=1	110.7	6.48	56.18	66.888	22	18	20	18	0	1.209	0.27	0.0153748	0.034557	4108.2	4174.6	3681.1	5134.8	4964.8	4751.7	protein metabolism		other molecular function	[GO:0004177]; GO:0008238; GO:0008233; GO:0016787; GO:0140096; GO:0006508; GO:0003824; GO:0019538; GO:0003674; GO:0043170; GO:0044238; GO:1901564; GO:0071704; GO:0008152; GO:0006807; GO:0008150_x000D_ [GO:0008237]; GO:0008233; GO:0016787; GO:0140096; GO:0006508; GO:0003824; GO:0019538; GO:0003674; GO:0043170; GO:0044238; GO:1901564; GO:0071704; GO:0008152; GO:0006807; GO:0008150_x000D_ [GO:0008270…		EnsemblGenome
F4I420	AT1G76810	High	Eukaryotic translation initiation factor 5B OS=Arabidopsis thaliana OX=3702 GN=At1g76810 PE=1 SV=1	142	5.39	40.07	52.627	13	12	12	12	0	1.028	0.04	0.458867	0.517501	1048.9	987.2	999.3	1005.6	1027.4	1064.8	protein metabolism;other metabolic processes	plasma membrane;other membranes	nucleic acid binding activity;other molecular function	[GO:0003729]; GO:0003723; GO:0003676; GO:0097159; GO:1901363; GO:0005488; GO:0003674_x000D_ [GO:0003743]; GO:0008135; GO:0006413; GO:0003723; GO:0090079; GO:0006412; GO:0044237; GO:0003676; GO:0045182; GO:0034645; GO:0043043; GO:0044267; GO:0010467; GO:0008152; GO:0009987; GO:0097159; GO:1901363; GO:0003674; GO:0006417; GO:0009059; GO:0044249; GO:0044260; GO:0006518; GO:0043604; GO:1901566; GO:00…		EnsemblGenome
F4I4X6	AT1G50030	High	Serine/threonine-protein kinase TOR OS=Arabidopsis thaliana OX=3702 GN=TOR PE=1 SV=1	275.8	6.83	19.92	20.349	3	6	6	6	0	0.72	-0.47	0.00340499	0.0141571	721.8	736.8	830.8	478.2	530.8	552.7	protein metabolism;other metabolic processes		kinase activity;other molecular function	[GO:0005524]; GO:0032559; GO:0035639; GO:0030554; GO:0032555; GO:0043168; GO:1901265; GO:0017076; GO:0032553; GO:0043167; GO:0097159; GO:1901363; GO:0000166; GO:0097367; GO:0005488; GO:0036094; GO:0003674_x000D_ [GO:0044877]; GO:0005488; GO:0003674_x000D_ [GO:0106310]; GO:0004672; GO:0016301; GO:0016773; GO:0140096; GO:0006468; GO:0016772; GO:0016310; GO:0003824; GO:0006464; GO:0016740; GO:000679…		EnsemblGenome
F4I576	AT1G63940	High	Monodehydroascorbate reductase 6 OS=Arabidopsis thaliana OX=3702 GN=MDAR6 PE=1 SV=1	52.1	7.75	74.09	72.942	34	15	27	15	0	1.039	0.06	0.0272796	0.0522035	4786.6	4658.5	4729.5	4914.8	4933.1	4832.3			other molecular function	[GO:0016491]; GO:0003824; GO:0003674_x000D_ [GO:0050660]; GO:0000166; GO:0043168; GO:0036094; GO:1901265; GO:0043167; GO:0005488; GO:0097159; GO:1901363; GO:0003674		EnsemblGenome
F4I596	AT1G64090	High	Reticulon-like protein OS=Arabidopsis thaliana OX=3702 GN=RTNLB3 PE=1 SV=1	30.5	7.69	10.65	5.202	7	3	5	3	0	0.883	-0.18	0.127759	0.172419	807.2	928.5	884.9	781.4	777.2	813.5	other biological processes	other membranes;ER/Golgi;other cell component		[GO:0005783]; GO:0043231; GO:0005737; GO:0012505; GO:0043227; GO:0043229; GO:0110165; GO:0005622; GO:0043226; GO:0005575_x000D_ [GO:0005789]; GO:0031090; GO:0042175; GO:0098827; GO:0016020; GO:0043227; GO:0012505; GO:0031984; GO:0005783; GO:0110165; GO:0043226; GO:0043229; GO:0043231; GO:0005737; GO:0005575; GO:0005622_x000D_ [GO:0009506]; GO:0005911; GO:0055044; GO:0070161; GO:0110165; GO:003005…		EnsemblGenome
F4I5J7	AT1G77020	High	DNAJ heat shock N-terminal domain-containing protein OS=Arabidopsis thaliana OX=3702 GN=At1g77020 PE=1 SV=1	42.8	5.57	5.24	3.385	5	2	2	1	0	1.192	0.25	0.12384	0.16769	54.7	67.7	73.4	80.7	80.2	82.5						EnsemblGenome
F4I5P3	AT1G04510	High	Pre-mRNA-processing factor 19 OS=Arabidopsis thaliana OX=3702 GN=MAC3A PE=1 SV=1	56.8	6.64	16.56	22.45	10	5	6	3	2	0.683	-0.55	0.00219634	0.0114119	734.4	715.9	713.1	489.3	453.1	495.2	protein metabolism;DNA metabolism;RNA metabolism OR transcription;other metabolic processes;stress response	nucleus;other cell component	other molecular function	[GO:0000398]; GO:0000377; GO:0006397; GO:0000375; GO:0006396; GO:0016071; GO:0008380; GO:0016070; GO:0010467; GO:0090304; GO:0043170; GO:0006139; GO:0071704; GO:0006725; GO:0034641; GO:0044238; GO:0046483; GO:1901360; GO:0008152; GO:0044237; GO:0006807; GO:0008150; GO:0009987_x000D_ [GO:0000974]; GO:0032991; GO:0005575_x000D_ [GO:0005681]; GO:0140513; GO:1990904; GO:0032991; GO:0005634; GO:000557…		EnsemblGenome
F4I6B4	AT1G30470	High	SIT4 phosphatase-associated family protein OS=Arabidopsis thaliana OX=3702 GN=At1g30470 PE=1 SV=2	84.8	4.5	26.46	31.331	12	8	9	8	0	0.963	-0.05	0.147907	0.194438	990	1042.5	1026	987.6	975.8	993.3	other biological processes		other molecular function	[GO:0019903]; GO:0019902; GO:0019899; GO:0005515; GO:0005488; GO:0003674_x000D_ [GO:0043666]; GO:0010921; GO:0035304; GO:0035303; GO:0051336; GO:0031399; GO:0019220; GO:0050790; GO:0032268; GO:0051174; GO:0065009; GO:0031323; GO:0051246; GO:0065007; GO:0019222; GO:0050794; GO:0051171; GO:0060255; GO:0080090; GO:0008150; GO:0050789		EnsemblGenome
F4I6G9	AT1G30820	High	CTP synthase OS=Arabidopsis thaliana OX=3702 GN=At1g30820 PE=1 SV=1	65.7	7.23	9.71	5.359	3	2	4	1	0	0.775	-0.37	0.0477204	0.078115	121.3	137.4	147.5	111	104.8	106.5	other metabolic processes	cytosol	other molecular function	[GO:0003883]; GO:0016879; GO:0016874; GO:0003824; GO:0003674_x000D_ [GO:0005524]; GO:0032559; GO:0035639; GO:0030554; GO:0032555; GO:0043168; GO:1901265; GO:0017076; GO:0032553; GO:0043167; GO:0097159; GO:1901363; GO:0000166; GO:0097367; GO:0005488; GO:0036094; GO:0003674_x000D_ [GO:0005829]; GO:0110165; GO:0005737; GO:0005575; GO:0005622_x000D_ [GO:0006241]; GO:0009209; GO:0009220; GO:0046036; G…	Pyrimidine metabolism; Metabolic pathways; Biosynthesis of cofactors	EnsemblGenome
F4I6U8	AT1G70620	High	Cyclin-like protein OS=Arabidopsis thaliana OX=3702 GN=At1g70620 PE=1 SV=1	98.8	7.58	5.19	3.19	2	2	2	2	0	0.654	-0.61	0.0144435	0.033261	83.5	83.8	68.6	55.2	54.6	49.8						EnsemblGenome
F4I6V2	AT1G70650	High	Ran BP2/NZF zinc finger-like superfamily protein OS=Arabidopsis thaliana OX=3702 GN=At1g70650 PE=1 SV=1	68.3	8.02	5.06	6.241	4	2	2	1	0	0.77	-0.38	0.00629194	0.0198523	420.6	441.1	479	326.9	339.5	361.6			other molecular function	[GO:0046872]; GO:0043169; GO:0043167; GO:0005488; GO:0003674		EnsemblGenome
F4I7I0	AT1G17290	High	Alanine aminotransferase 1, mitochondrial OS=Arabidopsis thaliana OX=3702 GN=ALAAT1 PE=1 SV=1	59.8	6.43	53.42	52.699	24	14	18	11	3	1.13	0.18	0.00335588	0.0140738	2725.9	2713.3	2768.3	3176.4	3080.5	3046	other metabolic processes;stress response;other biological processes	mitochondrion	other molecular function	[GO:0001666]; GO:0006950; GO:0036293; GO:0050896; GO:0070482; GO:0008150; GO:0009628_x000D_ [GO:0004021]; GO:0047635; GO:0008483; GO:0016769; GO:0016740; GO:0003824; GO:0003674_x000D_ [GO:0005524]; GO:0032559; GO:0035639; GO:0030554; GO:0032555; GO:0043168; GO:1901265; GO:0017076; GO:0032553; GO:0043167; GO:0097159; GO:1901363; GO:0000166; GO:0097367; GO:0005488; GO:0036094; GO:0003674_x000D_ [GO…	Arginine biosynthesis; Alanine, aspartate and glutamate metabolism; Carbon fixation in photosynthetic organisms; Metabolic pathways; Carbon metabolism; 2-Oxocarboxylic acid metabolism; Biosynthesis of amino acids	EnsemblGenome
F4I7M5	AT1G23820	High	Spermidine synthase OS=Arabidopsis thaliana OX=3702 GN=SPDS1 PE=1 SV=1	36.5	5.25	21.25	26.98	26	6	7	3	3	1.254	0.33	0.0170736	0.0371261	661.8	588	588.4	788	737.9	724.5	other metabolic processes		other molecular function	[GO:0006596]; GO:0006595; GO:0042401; GO:0006576; GO:0009309; GO:0044106; GO:0009308; GO:0044271; GO:1901566; GO:0034641; GO:1901564; GO:0044249; GO:1901576; GO:0006807; GO:0044237; GO:0071704; GO:0009058; GO:0008152; GO:0009987; GO:0008150_x000D_ [GO:0016740]; GO:0003824; GO:0003674		EnsemblGenome
F4I7X1	AT1G41830	High	SKU5-similar 6 OS=Arabidopsis thaliana OX=3702 GN=SKS6 PE=1 SV=1	60.5	9.45	20.42	31.127	12	5	6	3	0	1.273	0.35	0.00810309	0.0231902	320.8	312.6	283.4	407.7	367.1	397.9		non-structural extracellular;other cell component	other molecular function	[GO:0005507]; GO:0046914; GO:0046872; GO:0043169; GO:0043167; GO:0005488; GO:0003674_x000D_ [GO:0005618]; GO:0030312; GO:0110165; GO:0071944; GO:0005575_x000D_ [GO:0009506]; GO:0005911; GO:0055044; GO:0070161; GO:0110165; GO:0030054; GO:0005575_x000D_ [GO:0016491]; GO:0003824; GO:0003674_x000D_ [GO:0048046]; GO:0005576; GO:0110165; GO:0005575		EnsemblGenome
F4I8B9	AT1G65010	High	Putative WEB family protein At1g65010, chloroplastic OS=Arabidopsis thaliana OX=3702 GN=At1g65010 PE=1 SV=1	152.6	4.94	41.39	42.329	11	13	14	13	0	1.089	0.12	0.062946	0.0964922	1514.9	1545.7	1534.5	1615.9	1671	1768.5	cell cycle OR cell proliferation;cell organization and biogenesis;DNA metabolism	cytoskeleton;other cell component		[GO:0005875]; GO:0032991; GO:0015630; GO:0005575; GO:0005856; GO:0043232; GO:0043228; GO:0043229; GO:0043226; GO:0005622; GO:0110165_x000D_ [GO:0007131]; GO:0140527; GO:1903046; GO:0007127; GO:0035825; GO:0022402; GO:0022414; GO:0051321; GO:0061982; GO:0140013; GO:0006310; GO:0009987; GO:0007049; GO:0008150; GO:0000003; GO:0000280; GO:0006259; GO:0048285; GO:0044260; GO:0090304; GO:0006996; GO:00…		EnsemblGenome
F4I8Q1	AT1G05320	High	Myosin heavy chain, embryonic smooth protein OS=Arabidopsis thaliana OX=3702 GN=YUP8H12.6 PE=1 SV=1	89.4	4.96	63.74	69.291	28	21	22	20	0	1.111	0.15	0.0678303	0.102524	1914.9	1833.4	2001.6	1992.1	2150.4	2127.5		other membranes		[GO:0016021]; GO:0031224; GO:0110165; GO:0016020; GO:0005575		EnsemblGenome
F4I907	AT1G17650	High	Glyoxylate/succinic semialdehyde reductase 2, chloroplastic OS=Arabidopsis thaliana OX=3702 GN=GLYR2 PE=1 SV=1	37.8	8.44	21.93	22.003	13	4	7	4	0	1.288	0.36	0.0196436	0.0411067	1335.8	1259.6	1131.5	1695.5	1604.2	1621.8		other cell component	other molecular function	[GO:0009507]; GO:0009536; GO:0043231; GO:0005737; GO:0043227; GO:0043229; GO:0110165; GO:0005622; GO:0043226; GO:0005575_x000D_ [GO:0009570]; GO:0009532; GO:0009507; GO:0110165; GO:0009536; GO:0005575; GO:0043231; GO:0005737; GO:0043227; GO:0043229; GO:0005622; GO:0043226_x000D_ [GO:0016616]; GO:0016614; GO:0016491; GO:0003824; GO:0003674_x000D_ [GO:0030267]; GO:0106345; GO:0016616; GO:0016614; G…	Glyoxylate and dicarboxylate metabolism; Butanoate metabolism; Metabolic pathways; Biosynthesis of secondary metabolites; Carbon metabolism	EnsemblGenome
F4I9J7	AT1G51510	High	RNA-binding protein Y14 OS=Arabidopsis thaliana OX=3702 GN=Y14 PE=1 SV=1	22.4	5.3	13.03	8.781	16	3	4	3	0	1.18	0.24	0.108528	0.150513	413.8	376.3	341	444.8	413	444.2	RNA metabolism OR transcription;other metabolic processes;transport;other biological processes	nucleus;other cell component	nucleic acid binding activity	[GO:0000184]; GO:0000956; GO:0006402; GO:0006401; GO:0010629; GO:0016071; GO:0016070; GO:0034655; GO:0044265; GO:0010468; GO:0010605; GO:0090304; GO:0006139; GO:0019439; GO:0044270; GO:0046700; GO:1901361; GO:0009057; GO:0044248; GO:0044260; GO:0060255; GO:0009892; GO:0043170; GO:0006725; GO:0034641; GO:0044238; GO:0046483; GO:1901360; GO:1901575; GO:0009056; GO:0044237; GO:0019222; GO:0048519; G…	Nucleocytoplasmic transport; mRNA surveillance pathway; Spliceosome	EnsemblGenome
F4IA30	AT1G71780	High	WD repeat protein OS=Arabidopsis thaliana OX=3702 GN=At1g71780 PE=1 SV=1	22.4	8.92	6.27	8.71	11	2	2	2	0	0.858	-0.22	0.00935197	0.0252642	238.8	230.3	244.7	202.4	205	217		other membranes;ER/Golgi		[GO:0005783]; GO:0043231; GO:0005737; GO:0012505; GO:0043227; GO:0043229; GO:0110165; GO:0005622; GO:0043226; GO:0005575_x000D_ [GO:0016021]; GO:0031224; GO:0110165; GO:0016020; GO:0005575		EnsemblGenome
F4IA48	AT1G78150	High	N-lysine methyltransferase OS=Arabidopsis thaliana OX=3702 GN=At1g78150 PE=1 SV=1	33.1	6.04	5.45	5.735	10	2	2	2	0	0.848	-0.24	0.0143788	0.0332272	52.3	52.3	49.4	44.9	44.3	40.7	other metabolic processes		other molecular function	[GO:0008168]; GO:0016741; GO:0016740; GO:0003824; GO:0003674_x000D_ [GO:0032259]; GO:0008152; GO:0008150		EnsemblGenome
F4IAF6	AT1G05960	High	ARM repeat superfamily protein OS=Arabidopsis thaliana OX=3702 GN=At1g05960 PE=1 SV=1	111.4	5.74	4.64	2.549	2	2	2	2	0	0.958	-0.06	0.320759	0.379927	548.8	571.6	629.6	514.8	547.8	582.4		plasma membrane;other membranes		[GO:0005886]; GO:0016020; GO:0071944; GO:0110165; GO:0005575		EnsemblGenome
F4IAG1	AT1G11720	High	Starch synthase 3 OS=Arabidopsis thaliana OX=3702 GN=SS3 PE=1 SV=1	124.2	6.76	13.92	14.905	5	5	5	5	0	0.855	-0.23	0.00357357	0.0145147	529.1	507.8	515	440.5	439.9	444.5	other metabolic processes	other cell component	other molecular function	[GO:0004373]; GO:0035251; GO:0008194; GO:0046527; GO:0016757; GO:0016758; GO:0016740; GO:0003824; GO:0003674_x000D_ [GO:0009011]; GO:0046527; GO:0016758; GO:0016757; GO:0016740; GO:0003824; GO:0003674_x000D_ [GO:0009507]; GO:0009536; GO:0043231; GO:0005737; GO:0043227; GO:0043229; GO:0110165; GO:0005622; GO:0043226; GO:0005575_x000D_ [GO:0019252]; GO:0005982; GO:0009250; GO:0006073; GO:0033692; G…		EnsemblGenome
F4IAH8	AT1G11820	High	Glucan endo-1,3-beta-D-glucosidase OS=Arabidopsis thaliana OX=3702 GN=At1g11820 PE=1 SV=1	42.3	6.06	6.59	5.574	7	2	2	2	0	0.92	-0.12	0.0407975	0.069302	122.8	124.8	127.5	112.9	120.5	114.9	other metabolic processes		other molecular function	[GO:0005975]; GO:0044238; GO:0071704; GO:0008152; GO:0008150_x000D_ [GO:0042973]; GO:0008422; GO:0015926; GO:0004553; GO:0016798; GO:0016787; GO:0003824; GO:0003674		EnsemblGenome
F4IAP5	AT1G18270	High	Ketose-bisphosphate aldolase class-II family protein OS=Arabidopsis thaliana OX=3702 GN=At1g18270 PE=1 SV=1	149.3	5.95	69.07	68.662	15	19	24	18	1	1.245	0.32	0.00224	0.0115226	2984.1	2925.5	3121	3600	3723.3	3713.9	other metabolic processes	nucleus	kinase activity;other molecular function	[GO:0005524]; GO:0032559; GO:0035639; GO:0030554; GO:0032555; GO:0043168; GO:1901265; GO:0017076; GO:0032553; GO:0043167; GO:0097159; GO:1901363; GO:0000166; GO:0097367; GO:0005488; GO:0036094; GO:0003674_x000D_ [GO:0005634]; GO:0043231; GO:0043227; GO:0043229; GO:0043226; GO:0005622; GO:0110165; GO:0005575_x000D_ [GO:0005975]; GO:0044238; GO:0071704; GO:0008152; GO:0008150_x000D_ [GO:0008270]; G…		EnsemblGenome
F4IB63	AT1G51805	High	Leucine-rich repeat protein kinase family protein OS=Arabidopsis thaliana OX=3702 GN=At1g51805 PE=1 SV=1	98	5.6	19.87	18.766	7	4	5	3	0	0.849	-0.24	0.025323	0.0493232	316.6	314.5	355.1	268.8	265.3	290.6	protein metabolism;other metabolic processes	other membranes	kinase activity;other molecular function	[GO:0004672]; GO:0016301; GO:0016773; GO:0140096; GO:0006468; GO:0016772; GO:0016310; GO:0003824; GO:0006464; GO:0016740; GO:0006796; GO:0003674; GO:0036211; GO:0044267; GO:0006793; GO:0019538; GO:0043412; GO:0044260; GO:0044237; GO:0043170; GO:0044238; GO:1901564; GO:0008152; GO:0009987; GO:0071704; GO:0006807; GO:0008150_x000D_ [GO:0005524]; GO:0032559; GO:0035639; GO:0030554; GO:0032555; GO:00…		EnsemblGenome
F4IB81	AT1G51940	High	LysM domain receptor-like kinase 3 OS=Arabidopsis thaliana OX=3702 GN=LYK3 PE=2 SV=1	71.4	6.33	11.83	11.758	8	4	4	4	0	0.771	-0.38	0.00913107	0.024842	330	303.2	345.8	245.1	254.3	267.1	protein metabolism;other metabolic processes;stress response;signal transduction;other biological processes	plasma membrane;other membranes	kinase activity;other molecular function	[GO:0004674]; GO:0004672; GO:0016301; GO:0016773; GO:0140096; GO:0006468; GO:0016772; GO:0016310; GO:0003824; GO:0006464; GO:0016740; GO:0006796; GO:0003674; GO:0036211; GO:0044267; GO:0006793; GO:0019538; GO:0043412; GO:0044260; GO:0044237; GO:0043170; GO:0044238; GO:1901564; GO:0008152; GO:0009987; GO:0071704; GO:0006807; GO:0008150_x000D_ [GO:0005524]; GO:0032559; GO:0035639; GO:0030554; GO:00…		EnsemblGenome
F4IB95	AT1G52060	High	Jacalin-related lectin 9 OS=Arabidopsis thaliana OX=3702 GN=JAL9 PE=3 SV=1	34.1	5.52	9.61	10.356	12	4	4	4	0	2.437	1.29	7.15643e-08	0.000640235	311.4	308.9	313	759.1	765.4	751.4			other molecular function	[GO:0030246]; GO:0005488; GO:0003674		EnsemblGenome
F4IBH5	AT1G65540	High	Leucine zipper-EF-hand-containing transmembrane protein 1 OS=Arabidopsis thaliana OX=3702 GN=LETM2 PE=1 SV=1	83.5	5.6	29.55	30.585	14	10	10	9	1	0.92	-0.12	0.312872	0.372342	1474.5	1600.4	1660.1	1276.3	1471.9	1595.4	transport;other biological processes	other membranes;mitochondrion	transporter activity;translation activity;other molecular function	[GO:0005509]; GO:0046872; GO:0043169; GO:0043167; GO:0005488; GO:0003674_x000D_ [GO:0005739]; GO:0043231; GO:0005737; GO:0043227; GO:0043229; GO:0110165; GO:0005622; GO:0043226; GO:0005575_x000D_ [GO:0005743]; GO:0019866; GO:0031966; GO:0031090; GO:0031967; GO:0005740; GO:0016020; GO:0043227; GO:0031975; GO:0043229; GO:0005739; GO:0110165; GO:0043226; GO:0005622; GO:0043231; GO:0005737; GO:000557…		EnsemblGenome
F4IBL0	AT1G65820	High	Microsomal glutathione s-transferase OS=Arabidopsis thaliana OX=3702 GN=At1g65820 PE=1 SV=1	22.2	9.01	14.98	12.992	19	4	6	4	0	1.243	0.31	0.00457764	0.0167205	566	511.5	561.8	677.8	754.5	698.2	other biological processes	other membranes;ER/Golgi;nucleus;other cytoplasmic organelle	other molecular function	[GO:0004364]; GO:0016765; GO:0016740; GO:0003824; GO:0003674_x000D_ [GO:0004602]; GO:0004601; GO:0016209; GO:0016684; GO:0003674; GO:0098869; GO:0016491; GO:1990748; GO:0003824; GO:0009987; GO:0098754; GO:0097237; GO:0008150; GO:0009636; GO:0070887; GO:0042221; GO:0051716; GO:0050896_x000D_ [GO:0005635]; GO:0031967; GO:0005634; GO:0012505; GO:0031975; GO:0043227; GO:0043229; GO:0043231; GO:011016…		EnsemblGenome
F4IBS8	AT1G78620	High	Uncharacterized protein OS=Arabidopsis thaliana OX=3702 GN=At1g78620 PE=1 SV=1	35.8	9.8	8.07	10.661	8	3	3	3	0	0.707	-0.5	0.00474783	0.017037	566.6	575.5	635.7	395.5	407	412.3		other membranes;other cell component		[GO:0009507]; GO:0009536; GO:0043231; GO:0005737; GO:0043227; GO:0043229; GO:0110165; GO:0005622; GO:0043226; GO:0005575_x000D_ [GO:0009536]; GO:0043231; GO:0005737; GO:0043227; GO:0043229; GO:0110165; GO:0005622; GO:0043226; GO:0005575_x000D_ [GO:0009706]; GO:0009528; GO:0031969; GO:0019866; GO:0042170; GO:0009941; GO:0031090; GO:0031967; GO:0009526; GO:0009507; GO:0016020; GO:0043227; GO:003197…		EnsemblGenome
F4IBT7	AT1G78680	High	Folate gamma-glutamyl hydrolase OS=Arabidopsis thaliana OX=3702 GN=GGH2 PE=1 SV=1	36.9	7.14	5.23	3.151	6	2	2	2	0	0.766	-0.38	0.0366536	0.0644003	560.6	501.2	453	417.2	383.9	375.6	protein metabolism	non-structural extracellular	other molecular function	[GO:0005615]; GO:0110165; GO:0005576; GO:0005575_x000D_ [GO:0034722]; GO:0008234; GO:0008242; GO:0008233; GO:0016787; GO:0140096; GO:0006508; GO:0003824; GO:0019538; GO:0003674; GO:0043170; GO:0044238; GO:1901564; GO:0071704; GO:0008152; GO:0006807; GO:0008150		EnsemblGenome
F4IBX4	AT1G78915	High	Tetratricopeptide repeat (TPR)-like superfamily protein OS=Arabidopsis thaliana OX=3702 GN=At1g78915 PE=1 SV=1	44.7	8.59	5.89	7.115	6	3	3	3	0	0.575	-0.8	0.003939	0.0153865	1078.4	918.3	1010.8	565.2	581.3	595.7						EnsemblGenome
F4IC59	AT1G12230	High	Transaldolase OS=Arabidopsis thaliana OX=3702 GN=At1g12230 PE=1 SV=1	46.5	7.78	26.43	25.498	19	7	9	7	0	1.059	0.08	0.404375	0.462221	1632.8	1492.3	1394.6	1616.5	1580	1537.7	other metabolic processes	other cell component	other molecular function	[GO:0004801]; GO:0016744; GO:0016740; GO:0003824; GO:0003674_x000D_ [GO:0005975]; GO:0044238; GO:0071704; GO:0008152; GO:0008150_x000D_ [GO:0008270]; GO:0046914; GO:0046872; GO:0043169; GO:0043167; GO:0005488; GO:0003674_x000D_ [GO:0009052]; GO:0006091; GO:1901135; GO:0006098; GO:0044237; GO:0071704; GO:0006740; GO:0051156; GO:0008152; GO:0009987; GO:0006739; GO:0006796; GO:0019637; GO:0008150; G…	Pentose phosphate pathway; Metabolic pathways; Biosynthesis of secondary metabolites; Carbon metabolism; Biosynthesis of amino acids	EnsemblGenome
F4ICC6	AT1G18730	High	NDH dependent flow 6 OS=Arabidopsis thaliana OX=3702 GN=PnsB4 PE=1 SV=1	20.3	5.27	9.61	6.848	13	2	3	2	0	0.54	-0.89	0.000215244	0.00396536	386.1	353.7	392.7	200.4	223.6	208.7	other metabolic processes	other membranes;other cell component		[GO:0009535]; GO:0055035; GO:0009534; GO:0042170; GO:0042651; GO:0031976; GO:0009507; GO:0031090; GO:0009526; GO:0034357; GO:0009579; GO:0031984; GO:0009536; GO:0016020; GO:0043227; GO:0031967; GO:0005622; GO:0110165; GO:0043229; GO:0043231; GO:0005737; GO:0043226; GO:0031975; GO:0005575_x000D_ [GO:0009773]; GO:0009767; GO:0022900; GO:0019684; GO:0006091; GO:0015979; GO:0044237; GO:0008152; GO:00…		EnsemblGenome
F4ICX9	AT1G52410	High	TSK-associating protein 1 OS=Arabidopsis thaliana OX=3702 GN=TSA1 PE=1 SV=1	84.3	4.65	36.83	43.703	17	10	10	10	0	0.472	-1.08	0.00017535	0.00364994	1670.1	1537.8	1484.1	725.4	721	772.7	stress response;developmental processes	other membranes;ER/Golgi;nucleus;other cytoplasmic organelle	other molecular function	[GO:0005509]; GO:0046872; GO:0043169; GO:0043167; GO:0005488; GO:0003674_x000D_ [GO:0005635]; GO:0031967; GO:0005634; GO:0012505; GO:0031975; GO:0043227; GO:0043229; GO:0043231; GO:0110165; GO:0043226; GO:0005622; GO:0005575_x000D_ [GO:0005773]; GO:0043231; GO:0005737; GO:0043227; GO:0043229; GO:0110165; GO:0005622; GO:0043226; GO:0005575_x000D_ [GO:0005777]; GO:0042579; GO:0043231; GO:0005737; G…		EnsemblGenome
F4IDS7	AT1G12470	High	Vacuolar sorting protein 18 OS=Arabidopsis thaliana OX=3702 GN=VPS18 PE=1 SV=1	112.2	5.34	36.78	45.015	14	11	12	11	0	1.019	0.03	0.965216	0.971389	883.8	898	966.3	888.6	915.1	938.8	cell organization and biogenesis;transport;developmental processes	other membranes;other cytoplasmic organelle;other cell component	other molecular function	[GO:0005737]; GO:0110165; GO:0005622; GO:0005575_x000D_ [GO:0005768]; GO:0031410; GO:0012505; GO:0097708; GO:0005737; GO:0110165; GO:0031982; GO:0043231; GO:0005622; GO:0005575; GO:0043227; GO:0043229; GO:0043226_x000D_ [GO:0006886]; GO:0015031; GO:0046907; GO:0034613; GO:0045184; GO:0071702; GO:0071705; GO:0006810; GO:0051641; GO:0051649; GO:0008104; GO:0070727; GO:0051234; GO:0009987; GO:005117…		EnsemblGenome
F4IE14	AT1G19140	High	Ubiquinone biosynthesis protein OS=Arabidopsis thaliana OX=3702 GN=At1g19140 PE=1 SV=1	34.4	8.69	6.99	8.594	7	2	2	2	0	1.191	0.25	0.00234671	0.0116707	149.7	142.1	152.9	178.2	178.1	187.5	other metabolic processes	other membranes;mitochondrion	other molecular function	[GO:0005739]; GO:0043231; GO:0005737; GO:0043227; GO:0043229; GO:0110165; GO:0005622; GO:0043226; GO:0005575_x000D_ [GO:0005743]; GO:0019866; GO:0031966; GO:0031090; GO:0031967; GO:0005740; GO:0016020; GO:0043227; GO:0031975; GO:0043229; GO:0005739; GO:0110165; GO:0043226; GO:0005622; GO:0043231; GO:0005737; GO:0005575_x000D_ [GO:0006744]; GO:0006743; GO:1901663; GO:1901661; GO:0042181; GO:004218…		EnsemblGenome
F4IEC7	AT1G32790	High	CTC-interacting domain 11 OS=Arabidopsis thaliana OX=3702 GN=CID11 PE=1 SV=1	44.3	7.12	5.37	5.492	7	2	2	2	0	0.711	-0.49	0.000264659	0.00436555	184	192.5	184.4	130.5	138.8	131.2			nucleic acid binding activity	[GO:0003729]; GO:0003723; GO:0003676; GO:0097159; GO:1901363; GO:0005488; GO:0003674		EnsemblGenome
F4IEK8	AT1G52780	High	PII, uridylyltransferase (DUF2921) OS=Arabidopsis thaliana OX=3702 GN=At1g52780 PE=1 SV=1	119.9	7.33	4.44	3.194	1	2	2	2	0	0.618	-0.69	0.00165482	0.00987208	481.3	483.8	562.6	260.3	299	311		other membranes;ER/Golgi;other cytoplasmic organelle;other cell component	other molecular function	[GO:0005768]; GO:0031410; GO:0012505; GO:0097708; GO:0005737; GO:0110165; GO:0031982; GO:0043231; GO:0005622; GO:0005575; GO:0043227; GO:0043229; GO:0043226_x000D_ [GO:0005794]; GO:0043231; GO:0005737; GO:0012505; GO:0043227; GO:0043229; GO:0110165; GO:0005622; GO:0043226; GO:0005575_x000D_ [GO:0005802]; GO:0098791; GO:0031984; GO:0005794; GO:0110165; GO:0043227; GO:0043229; GO:0043231; GO:000573…		EnsemblGenome
F4IF83	AT1G79650	High	Ubiquitin receptor RAD23 OS=Arabidopsis thaliana OX=3702 GN=RAD23B PE=1 SV=1	37.3	4.48	8.17	5.25	5	2	3	2	0	0.793	-0.33	0.132727	0.177677	126.7	112.4	97.3	84.2	89.1	104.5	protein metabolism;DNA metabolism;other metabolic processes;stress response	cytosol;nucleus	nucleic acid binding activity;other molecular function	[GO:0003684]; GO:0003677; GO:0003676; GO:0097159; GO:1901363; GO:0005488; GO:0003674_x000D_ [GO:0005654]; GO:0110165; GO:0031981; GO:0005575; GO:0070013; GO:0005634; GO:0043233; GO:0043229; GO:0043231; GO:0031974; GO:0043226; GO:0005622; GO:0043227_x000D_ [GO:0005829]; GO:0110165; GO:0005737; GO:0005575; GO:0005622_x000D_ [GO:0006289]; GO:0006281; GO:0006259; GO:0006974; GO:0044260; GO:0090304; G…		EnsemblGenome
F4IFA9	AT2G04690	High	Pyridoxamine 5'-phosphate oxidase family protein OS=Arabidopsis thaliana OX=3702 GN=At2g04690 PE=1 SV=1	22.8	7.03	9.63	9.886	16	2	3	2	0	1.372	0.46	0.0116283	0.0288147	391.4	358.8	327.1	518	492.4	471.3		non-structural extracellular		[GO:0005576]; GO:0110165; GO:0005575		EnsemblGenome
F4IFC5	AT2G04842	High	Threonine--tRNA ligase, chloroplastic/mitochondrial 2 OS=Arabidopsis thaliana OX=3702 GN=EMB2761 PE=2 SV=1	74.7	6.93	10.82	14.505	9	4	5	4	0	0.687	-0.54	0.000170832	0.00364602	908.6	935.3	875.5	623.9	615.3	645.9	protein metabolism;RNA metabolism OR transcription;other metabolic processes;developmental processes	mitochondrion;other cell component	other molecular function	[GO:0004829]; GO:0004812; GO:0016875; GO:0140101; GO:0016874; GO:0140098; GO:0003824; GO:0140640; GO:0003674_x000D_ [GO:0005524]; GO:0032559; GO:0035639; GO:0030554; GO:0032555; GO:0043168; GO:1901265; GO:0017076; GO:0032553; GO:0043167; GO:0097159; GO:1901363; GO:0000166; GO:0097367; GO:0005488; GO:0036094; GO:0003674_x000D_ [GO:0005739]; GO:0043231; GO:0005737; GO:0043227; GO:0043229; GO:011016…	Aminoacyl-tRNA biosynthesis	EnsemblGenome
F4IFF0	AT2G14045	High	c-Myc-binding protein OS=Arabidopsis thaliana OX=3702 GN=At2g14045 PE=1 SV=1	10.7	9.41	5.89	6.465	26	2	2	2	0	0.833	-0.26	0.379233	0.43744	191.3	211.3	225.6	176.1	222.8	175.6	other biological processes	nucleus	other molecular function	[GO:0003713]; GO:0003712; GO:0045893; GO:0140110; GO:0006355; GO:1903508; GO:0003674; GO:0010468; GO:1903506; GO:1902680; GO:0060255; GO:2001141; GO:0010557; GO:0031328; GO:0051254; GO:0019222; GO:0010556; GO:0031326; GO:0051252; GO:0009891; GO:0010604; GO:0031325; GO:0045935; GO:0050789; GO:0009889; GO:0031323; GO:0019219; GO:0009893; GO:0048522; GO:0051173; GO:0065007; GO:0050794; GO:0051171; G…		EnsemblGenome
F4IFG2	AT2G14120	High	Dynamin related protein OS=Arabidopsis thaliana OX=3702 GN=DRP3B PE=1 SV=1	89.8	6.42	15.87	22.863	10	6	6	5	0	0.843	-0.25	0.0211157	0.0434143	478.5	454.9	508.3	393.1	408.6	403.5	cell organization and biogenesis	plasma membrane;other membranes;cytosol;mitochondrion;other cytoplasmic organelle	other molecular function	[GO:0003924]; GO:0017111; GO:0016462; GO:0016818; GO:0016817; GO:0016787; GO:0003824; GO:0003674_x000D_ [GO:0005525]; GO:0032561; GO:0035639; GO:0019001; GO:0032555; GO:0043168; GO:1901265; GO:0017076; GO:0032553; GO:0043167; GO:0097159; GO:1901363; GO:0000166; GO:0097367; GO:0005488; GO:0036094; GO:0003674_x000D_ [GO:0005739]; GO:0043231; GO:0005737; GO:0043227; GO:0043229; GO:0110165; GO:000562…		EnsemblGenome
F4IFM7	AT2G20990	High	Synaptotagmin A OS=Arabidopsis thaliana OX=3702 GN=SYTA PE=1 SV=1	64.4	7.78	79.15	71.652	34	17	27	17	0	1.219	0.29	0.0105622	0.027111	2938.8	2999.6	3204.1	3656.6	3723.3	3585.2	transport	other membranes	other molecular function	[GO:0006869]; GO:0071702; GO:0010876; GO:0006810; GO:0033036; GO:0051234; GO:0051179; GO:0008150_x000D_ [GO:0008289]; GO:0005488; GO:0003674_x000D_ [GO:0016021]; GO:0031224; GO:0110165; GO:0016020; GO:0005575		EnsemblGenome
F4IFT7	AT2G27389	High	Uncharacterized protein OS=Arabidopsis thaliana OX=3702 GN=At2g27389 PE=1 SV=1	17.8	9.06	5.4	11.234	21	3	3	3	0	1.506	0.59	0.0400517	0.0686695	18.3	24.2	20.7	26.8	31.1	39.1						EnsemblGenome
F4IFZ9	AT2G39800	High	Delta-1-pyrroline-5-carboxylate synthase OS=Arabidopsis thaliana OX=3702 GN=P5CS1 PE=1 SV=1	77.4	6.24	65.28	77.621	32	19	21	12	7	0.793	-0.33	0.00260364	0.0122342	4382.6	4609.6	4708.4	3569.8	3655.7	3704.6	other metabolic processes	other cell component	kinase activity;other molecular function	[GO:0004349]; GO:0016774; GO:0019202; GO:0016772; GO:0016301; GO:0016740; GO:0016310; GO:0003824; GO:0006796; GO:0003674; GO:0006793; GO:0044237; GO:0008152; GO:0009987; GO:0008150_x000D_ [GO:0004350]; GO:0016620; GO:0016903; GO:0016491; GO:0003824; GO:0003674_x000D_ [GO:0005524]; GO:0032559; GO:0035639; GO:0030554; GO:0032555; GO:0043168; GO:1901265; GO:0017076; GO:0032553; GO:0043167; GO:009715…		EnsemblGenome
F4IG73	AT2G45540	High	BEACH domain-containing protein C2 OS=Arabidopsis thaliana OX=3702 GN=BCHC2 PE=1 SV=1	327.9	5.91	15.73	21.234	3	7	7	7	0	0.714	-0.49	0.000484924	0.00554498	927.8	945.3	1004.3	663.8	675.2	712.2						EnsemblGenome
F4IGR4	AT2G27720	High	60S acidic ribosomal protein family OS=Arabidopsis thaliana OX=3702 GN=At2g27720 PE=1 SV=1	13	4.53	36.58	27.598	52	6	12	3	3	0.999	0	0.468969	0.526973	1877.6	1904.5	1696.4	2004.7	1876.2	1807.5	protein metabolism;other metabolic processes;stress response	cytosol;translational apparatus;nucleus	nucleic acid binding activity;other molecular function	[GO:0002182]; GO:0006414; GO:0002181; GO:0034645; GO:0006412; GO:0009059; GO:0044249; GO:0044260; GO:0043043; GO:0044267; GO:0010467; GO:0043170; GO:1901576; GO:0009058; GO:0044237; GO:0006518; GO:0043604; GO:1901566; GO:0019538; GO:0071704; GO:0008152; GO:0009987; GO:0043603; GO:1901564; GO:0044271; GO:0044238; GO:0008150; GO:0034641; GO:0006807_x000D_ [GO:0003729]; GO:0003723; GO:0003676; GO:00…		EnsemblGenome
F4IHJ8	AT2G21580	High	40S ribosomal protein S25 OS=Arabidopsis thaliana OX=3702 GN=At2g21580 PE=1 SV=1	11.9	10.68	9.41	10.746	36	4	4	2	0	1.088	0.12	0.0536523	0.0855144	271.1	289.5	276.9	300.6	301.2	303.4		translational apparatus		[GO:0005840]; GO:0043232; GO:0043228; GO:0043229; GO:0043226; GO:0005622; GO:0110165; GO:0005575		EnsemblGenome
F4IHW4	AT2G34470	High	Urease accessory protein G OS=Arabidopsis thaliana OX=3702 GN=UREG PE=1 SV=1	30.2	6.6	22.75	18.975	18	4	6	4	0	0.738	-0.44	0.00272754	0.0125868	713.8	747.4	747	550.7	551.9	551.1	other metabolic processes;other biological processes		other molecular function	[GO:0000166]; GO:0036094; GO:1901265; GO:0005488; GO:0097159; GO:1901363; GO:0003674_x000D_ [GO:0003924]; GO:0017111; GO:0016462; GO:0016818; GO:0016817; GO:0016787; GO:0003824; GO:0003674_x000D_ [GO:0006807]; GO:0008152; GO:0008150_x000D_ [GO:0016151]; GO:0046914; GO:0046872; GO:0043169; GO:0043167; GO:0005488; GO:0003674_x000D_ [GO:1905182]; GO:0051345; GO:1905181; GO:0043085; GO:0051336; GO:00…		EnsemblGenome
F4IHY7	AT2G34640	High	Protein PLASTID TRANSCRIPTIONALLY ACTIVE 12, chloroplastic OS=Arabidopsis thaliana OX=3702 GN=PTAC12 PE=1 SV=1	60.9	5.06	6.53	4.639	6	2	2	2	0	1.057	0.08	0.358622	0.417215	82.6	92	78.1	84.8	87.3	98.9	RNA metabolism OR transcription;other metabolic processes;signal transduction;other biological processes	nucleus;other cell component		[GO:0000427]; GO:0000428; GO:0009536; GO:0030880; GO:0043231; GO:0005737; GO:0061695; GO:0140535; GO:0043227; GO:0043229; GO:0110165; GO:0005622; GO:1990234; GO:0032991; GO:0043226; GO:0005575; GO:1902494_x000D_ [GO:0005634]; GO:0043231; GO:0043227; GO:0043229; GO:0043226; GO:0005622; GO:0110165; GO:0005575_x000D_ [GO:0009416]; GO:0009314; GO:0009628; GO:0050896; GO:0008150_x000D_ [GO:0009507]; G…		EnsemblGenome
F4II29	AT2G40730	High	Kinase family with ARM repeat domain-containing protein OS=Arabidopsis thaliana OX=3702 GN=CTEXP PE=1 SV=1	86	7.85	10.21	10.123	4	3	3	3	0	0.884	-0.18	0.00139335	0.00892221	177.6	178.7	174.1	156.9	151.8	157.4	protein metabolism;other metabolic processes		kinase activity;other molecular function	[GO:0004672]; GO:0016301; GO:0016773; GO:0140096; GO:0006468; GO:0016772; GO:0016310; GO:0003824; GO:0006464; GO:0016740; GO:0006796; GO:0003674; GO:0036211; GO:0044267; GO:0006793; GO:0019538; GO:0043412; GO:0044260; GO:0044237; GO:0043170; GO:0044238; GO:1901564; GO:0008152; GO:0009987; GO:0071704; GO:0006807; GO:0008150_x000D_ [GO:0005524]; GO:0032559; GO:0035639; GO:0030554; GO:0032555; GO:00…		EnsemblGenome
F4IIM1	AT2G22125	High	Protein CELLULOSE SYNTHASE INTERACTIVE 1 OS=Arabidopsis thaliana OX=3702 GN=CSI1 PE=1 SV=1	230.6	5.33	40.94	45.284	8	15	15	15	0	0.916	-0.13	0.0145871	0.0333763	1641.4	1640.4	1729.7	1467.8	1503.9	1557.2	cell cycle OR cell proliferation;cell organization and biogenesis;other metabolic processes;stress response;developmental processes;other biological processes	plasma membrane;other membranes;cytoskeleton;ER/Golgi;other cell component	cytoskeletal activity	[GO:0005737]; GO:0110165; GO:0005622; GO:0005575_x000D_ [GO:0005794]; GO:0043231; GO:0005737; GO:0012505; GO:0043227; GO:0043229; GO:0110165; GO:0005622; GO:0043226; GO:0005575_x000D_ [GO:0005886]; GO:0016020; GO:0071944; GO:0110165; GO:0005575_x000D_ [GO:0008017]; GO:0015631; GO:0008092; GO:0005515; GO:0005488; GO:0003674_x000D_ [GO:0008360]; GO:0022604; GO:0065008; GO:0022603; GO:0065007; GO:00…		EnsemblGenome
F4IIQ3	AT2G28470	High	Beta-galactosidase OS=Arabidopsis thaliana OX=3702 GN=BGAL8 PE=1 SV=1	92.5	7.85	11.93	12.762	7	5	5	4	0	1.143	0.19	0.236484	0.291834	556.7	490.3	429.5	571.6	560.6	529.7	other metabolic processes	non-structural extracellular	other molecular function	[GO:0004565]; GO:0015925; GO:0004553; GO:0016798; GO:0016787; GO:0003824; GO:0003674_x000D_ [GO:0005975]; GO:0044238; GO:0071704; GO:0008152; GO:0008150_x000D_ [GO:0030246]; GO:0005488; GO:0003674_x000D_ [GO:0048046]; GO:0005576; GO:0110165; GO:0005575		EnsemblGenome
F4IIU4	AT2G34680	High	187-kDa microtubule-associated protein AIR9 OS=Arabidopsis thaliana OX=3702 GN=AIR9 PE=1 SV=1	186.7	6.24	5.82	7.3	2	3	3	3	0	1.104	0.14	0.0410233	0.0695965	316.7	301.8	329.1	339	354.6	349.7	cell cycle OR cell proliferation;developmental processes;other biological processes	plasma membrane;other membranes;cytoskeleton;other cell component		[GO:0005886]; GO:0016020; GO:0071944; GO:0110165; GO:0005575_x000D_ [GO:0007049]; GO:0009987; GO:0008150_x000D_ [GO:0009506]; GO:0005911; GO:0055044; GO:0070161; GO:0110165; GO:0030054; GO:0005575_x000D_ [GO:0009524]; GO:0110165; GO:0005737; GO:0005575; GO:0005622_x000D_ [GO:0009574]; GO:0110165; GO:0005737; GO:0015630; GO:0005575; GO:0005622; GO:0005856; GO:0043232; GO:0043228; GO:0043229; GO:00…		EnsemblGenome
F4IJ44	AT2G41100	High	Calcium-binding EF hand family protein OS=Arabidopsis thaliana OX=3702 GN=TCH3 PE=1 SV=1	32.8	5.07	10.66	10.018	17	4	5	4	0	0.788	-0.34	0.00739932	0.0218659	636	630.4	635.1	470.3	500.7	506.1			other molecular function	[GO:0005509]; GO:0046872; GO:0043169; GO:0043167; GO:0005488; GO:0003674		EnsemblGenome
F4IJM1	AT2G28800	High	63 kDa inner membrane family protein OS=Arabidopsis thaliana OX=3702 GN=ALB3 PE=1 SV=1	47	9.32	10.22	8.389	6	4	4	4	0	0.483	-1.05	0.000178296	0.00364994	1192.6	1162.6	1301.5	544.2	575.4	581.2	other biological processes	other membranes	other molecular function	[GO:0016021]; GO:0031224; GO:0110165; GO:0016020; GO:0005575_x000D_ [GO:0032977]; GO:0140597; GO:0090150; GO:0140104; GO:0045184; GO:0072657; GO:0003674; GO:0008104; GO:0051234; GO:0034613; GO:0051668; GO:0033036; GO:0051179; GO:0070727; GO:0051641; GO:0008150; GO:0009987		EnsemblGenome
F4IJW3	AT2G35390	High	Ribose-phosphate pyrophosphokinase OS=Arabidopsis thaliana OX=3702 GN=At2g35390 PE=1 SV=1	37.3	8.35	5.09	8.046	9	3	3	1	0	0.788	-0.34	0.073811	0.110378	107	102.9	89.2	90.7	81.1	80.5	other metabolic processes		kinase activity;other molecular function	[GO:0000287]; GO:0046872; GO:0043169; GO:0043167; GO:0005488; GO:0003674_x000D_ [GO:0004749]; GO:0016778; GO:0016772; GO:0016740; GO:0003824; GO:0003674_x000D_ [GO:0005524]; GO:0032559; GO:0035639; GO:0030554; GO:0032555; GO:0043168; GO:1901265; GO:0017076; GO:0032553; GO:0043167; GO:0097159; GO:1901363; GO:0000166; GO:0097367; GO:0005488; GO:0036094; GO:0003674_x000D_ [GO:0009116]; GO:0055086; G…		EnsemblGenome
F4IKM1	AT2G29340	High	Tropinone reductase homolog At2g29340 OS=Arabidopsis thaliana OX=3702 GN=At2g29340 PE=2 SV=1	32.9	5.67	6.11	5.667	6	2	2	2	0	1.221	0.29	0.0525048	0.0840094	180.9	167	151.9	205.6	203.8	196.4			other molecular function	[GO:0016491]; GO:0003824; GO:0003674	Tropane, piperidine and pyridine alkaloid biosynthesis; Metabolic pathways; Biosynthesis of secondary metabolites	EnsemblGenome
F4IL68	AT2G07360	High	SH3 domain-containing protein OS=Arabidopsis thaliana OX=3702 GN=At2g07360 PE=1 SV=1	130.3	5.69	18.31	17.463	6	5	6	5	0	0.859	-0.22	0.114909	0.157706	835.1	945.2	947.1	811.6	812.6	810.3		plasma membrane;other membranes;cytosol;nucleus		[GO:0005634]; GO:0043231; GO:0043227; GO:0043229; GO:0043226; GO:0005622; GO:0110165; GO:0005575_x000D_ [GO:0005829]; GO:0110165; GO:0005737; GO:0005575; GO:0005622_x000D_ [GO:0005886]; GO:0016020; GO:0071944; GO:0110165; GO:0005575		EnsemblGenome
F4IM05	AT2G42130	High	Plastid-lipid associated protein PAP / fibrillin family protein OS=Arabidopsis thaliana OX=3702 GN=At2g42130 PE=1 SV=1	22.7	4.82	5.85	5.034	19	2	2	2	0	0.65	-0.62	0.0365723	0.0643253	59.2	58.8	58.8	46.5	38.2	36.2		other cell component		[GO:0009507]; GO:0009536; GO:0043231; GO:0005737; GO:0043227; GO:0043229; GO:0110165; GO:0005622; GO:0043226; GO:0005575		EnsemblGenome
F4IP13	AT2G36810	High	Protein SHOOT GRAVITROPISM 6 OS=Arabidopsis thaliana OX=3702 GN=SGR6 PE=2 SV=1	189.3	6.3	17.99	18.402	4	6	7	6	0	0.998	0	0.877532	0.896295	608.1	566	645.9	569.6	607	628.1	cell organization and biogenesis;other biological processes	other membranes;other cytoplasmic organelle		[GO:0009630]; GO:0009606; GO:0009629; GO:0009605; GO:0009628; GO:0050896; GO:0008150_x000D_ [GO:0009660]; GO:0009657; GO:0006996; GO:0016043; GO:0071840; GO:0009987; GO:0008150_x000D_ [GO:0009705]; GO:0005774; GO:0000325; GO:0098588; GO:0005773; GO:0031090; GO:0043231; GO:0005737; GO:0016020; GO:0043227; GO:0043229; GO:0110165; GO:0005622; GO:0043226; GO:0005575_x000D_ [GO:0009959]; GO:0009630; G…		EnsemblGenome
F4IP26	AT2G36885	High	Translation initiation factor OS=Arabidopsis thaliana OX=3702 GN=At2g36885 PE=1 SV=1	27.3	7.18	9.4	8.458	7	2	3	2	0	1.084	0.12	0.100966	0.141804	341	298.9	347.9	369.7	364.2	386.8	protein metabolism;other metabolic processes	other membranes	nucleic acid binding activity	[GO:0003743]; GO:0008135; GO:0006413; GO:0003723; GO:0090079; GO:0006412; GO:0044237; GO:0003676; GO:0045182; GO:0034645; GO:0043043; GO:0044267; GO:0010467; GO:0008152; GO:0009987; GO:0097159; GO:1901363; GO:0003674; GO:0006417; GO:0009059; GO:0044249; GO:0044260; GO:0006518; GO:0043604; GO:1901566; GO:0019538; GO:0043170; GO:0008150; GO:0005488; GO:0010608; GO:0032268; GO:0034248; GO:2000112; G…		EnsemblGenome
F4IP55	AT2G42590	High	General regulatory factor 9 OS=Arabidopsis thaliana OX=3702 GN=GRF9 PE=1 SV=1	30.9	5.03	24.51	22.354	22	7	11	5	1	1.157	0.21	0.00243312	0.0118924	1294	1248	1257.7	1463.7	1441.2	1454.6	developmental processes	plasma membrane;other membranes;cytosol;nucleus;other cell component	other molecular function	[GO:0005509]; GO:0046872; GO:0043169; GO:0043167; GO:0005488; GO:0003674_x000D_ [GO:0005634]; GO:0043231; GO:0043227; GO:0043229; GO:0043226; GO:0005622; GO:0110165; GO:0005575_x000D_ [GO:0005737]; GO:0110165; GO:0005622; GO:0005575_x000D_ [GO:0005829]; GO:0110165; GO:0005737; GO:0005575; GO:0005622_x000D_ [GO:0005886]; GO:0016020; GO:0071944; GO:0110165; GO:0005575_x000D_ [GO:0048528]; GO:004836…		EnsemblGenome
F4IPA6	AT2G01690	High	ARM repeat superfamily protein OS=Arabidopsis thaliana OX=3702 GN=At2g01690 PE=1 SV=1	84	6.11	15.55	14.871	7	5	5	5	0	0.86	-0.22	0.0247108	0.0484971	528	561.8	571.2	477.5	483	515.3	cell organization and biogenesis;other metabolic processes;developmental processes	other membranes;other cytoplasmic organelle		[GO:0005774]; GO:0098588; GO:0005773; GO:0031090; GO:0043231; GO:0005737; GO:0016020; GO:0043227; GO:0043229; GO:0110165; GO:0005622; GO:0043226; GO:0005575_x000D_ [GO:0006661]; GO:0046474; GO:0046488; GO:0006650; GO:0008654; GO:0045017; GO:0006644; GO:0046486; GO:0008610; GO:0044249; GO:0090407; GO:0006796; GO:0019637; GO:0044255; GO:0006629; GO:1901576; GO:0009058; GO:0044237; GO:0006793; GO:00…		EnsemblGenome
F4IQ05	AT2G37130	High	Peroxidase OS=Arabidopsis thaliana OX=3702 GN=At2g37130 PE=1 SV=1	33.3	7.68	20.17	22.001	22	6	6	6	0	1.846	0.88	0.00473898	0.017037	278.7	237.2	288.6	514.6	512.2	542.3	other metabolic processes;stress response;other biological processes	non-structural extracellular	other molecular function	[GO:0004601]; GO:0016209; GO:0016684; GO:0003674; GO:0098869; GO:0016491; GO:1990748; GO:0003824; GO:0009987; GO:0098754; GO:0097237; GO:0008150; GO:0009636; GO:0070887; GO:0042221; GO:0051716; GO:0050896_x000D_ [GO:0005576]; GO:0110165; GO:0005575_x000D_ [GO:0006979]; GO:0006950; GO:0050896; GO:0008150_x000D_ [GO:0020037]; GO:0046906; GO:0097159; GO:1901363; GO:0005488; GO:0003674_x000D_ [GO:004…		EnsemblGenome
F4IRR2	AT2G31660	High	Importin beta-like SAD2 OS=Arabidopsis thaliana OX=3702 GN=SAD2 PE=1 SV=1	119.2	4.89	11.59	10.628	3	3	4	3	0	0.806	-0.31	0.0026011	0.0122342	299.8	290.1	314.2	238.9	241.7	252.8	cell organization and biogenesis;transport	cytosol;nucleus;other cell component	other molecular function	[GO:0005634]; GO:0043231; GO:0043227; GO:0043229; GO:0043226; GO:0005622; GO:0110165; GO:0005575_x000D_ [GO:0005635]; GO:0031967; GO:0005634; GO:0012505; GO:0031975; GO:0043227; GO:0043229; GO:0043231; GO:0110165; GO:0043226; GO:0005622; GO:0005575_x000D_ [GO:0005737]; GO:0110165; GO:0005622; GO:0005575_x000D_ [GO:0005829]; GO:0110165; GO:0005737; GO:0005575; GO:0005622_x000D_ [GO:0006606]; GO:00…	Nucleocytoplasmic transport	EnsemblGenome
F4IRX7	AT2G37970	High	SOUL heme-binding family protein OS=Arabidopsis thaliana OX=3702 GN=SOUL-1 PE=1 SV=2	27.3	9.2	31.24	34.259	49	10	13	10	0	2.212	1.15	0.000150911	0.00347019	1808.2	1818.7	1963.2	3941.8	4123.5	4023.2	signal transduction	plasma membrane;other membranes;ER/Golgi;other cytoplasmic organelle	other molecular function	[GO:0005773]; GO:0043231; GO:0005737; GO:0043227; GO:0043229; GO:0110165; GO:0005622; GO:0043226; GO:0005575_x000D_ [GO:0005794]; GO:0043231; GO:0005737; GO:0012505; GO:0043227; GO:0043229; GO:0110165; GO:0005622; GO:0043226; GO:0005575_x000D_ [GO:0005886]; GO:0016020; GO:0071944; GO:0110165; GO:0005575_x000D_ [GO:0010017]; GO:0007165; GO:0071489; GO:0009987; GO:0050794; GO:0007154; GO:0023052; G…		EnsemblGenome
F4ISU2	AT2G32240	High	Early endosome antigen OS=Arabidopsis thaliana OX=3702 GN=At2g32240 PE=1 SV=1	148.5	4.75	242.43	249.231	49	71	81	70	1	1.018	0.03	0.770661	0.802916	11558.2	11598.7	11874	11240.9	11809	12323.2	stress response;other biological processes	plasma membrane;other membranes;ER/Golgi		[GO:0005783]; GO:0043231; GO:0005737; GO:0012505; GO:0043227; GO:0043229; GO:0110165; GO:0005622; GO:0043226; GO:0005575_x000D_ [GO:0005886]; GO:0016020; GO:0071944; GO:0110165; GO:0005575_x000D_ [GO:0009737]; GO:0009725; GO:0033993; GO:0097305; GO:0009719; GO:0010033; GO:1901700; GO:0050896; GO:0042221; GO:0008150_x000D_ [GO:0046686]; GO:0010038; GO:0010035; GO:0042221; GO:0050896; GO:0008150_x0…		EnsemblGenome
F4IT21	AT2G43945	High	Uncharacterized protein OS=Arabidopsis thaliana OX=3702 GN=At2g43945 PE=1 SV=1	32.1	6.71	8.04	5.333	10	3	3	3	0	1.023	0.03	0.257825	0.313543	182.3	182.1	156.9	186.3	180.4	195.5		other cell component		[GO:0009507]; GO:0009536; GO:0043231; GO:0005737; GO:0043227; GO:0043229; GO:0110165; GO:0005622; GO:0043226; GO:0005575_x000D_ [GO:0009570]; GO:0009532; GO:0009507; GO:0110165; GO:0009536; GO:0005575; GO:0043231; GO:0005737; GO:0043227; GO:0043229; GO:0005622; GO:0043226		EnsemblGenome
F4ITB8	AT2G03810	High	18S pre-ribosomal assembly protein gar2-like protein OS=Arabidopsis thaliana OX=3702 GN=At2g03810 PE=1 SV=1	49	4.63	6.09	5.891	6	2	2	2	0	0.933	-0.1	0.299925	0.358451	183	153.1	164.1	158.6	153.1	152.7	other biological processes	plasma membrane;other membranes		[GO:0005886]; GO:0016020; GO:0071944; GO:0110165; GO:0005575_x000D_ [GO:0009786]; GO:0051302; GO:0050794; GO:0050789; GO:0065007; GO:0008150		EnsemblGenome
F4ITS6	AT2G32580	High	Transmembrane protein, putative (DUF1068) OS=Arabidopsis thaliana OX=3702 GN=At2g32580 PE=1 SV=1	13.7	7.84	11.29	12.246	30	3	3	3	0	0.722	-0.47	0.00320297	0.013621	92.4	81.1	86	58.8	63.3	62.1		other membranes		[GO:0016021]; GO:0031224; GO:0110165; GO:0016020; GO:0005575		EnsemblGenome
F4IUD7	AT2G20050	High	Protein-serine/threonine phosphatase OS=Arabidopsis thaliana OX=3702 GN=At2g20050 PE=1 SV=1	121	5.19	28.86	28.986	9	9	10	9	0	1.148	0.2	0.029524	0.05498	1269.2	1386.3	1447	1555.2	1591.8	1690	protein metabolism;other metabolic processes		kinase activity;other molecular function	[GO:0004672]; GO:0016301; GO:0016773; GO:0140096; GO:0006468; GO:0016772; GO:0016310; GO:0003824; GO:0006464; GO:0016740; GO:0006796; GO:0003674; GO:0036211; GO:0044267; GO:0006793; GO:0019538; GO:0043412; GO:0044260; GO:0044237; GO:0043170; GO:0044238; GO:1901564; GO:0008152; GO:0009987; GO:0071704; GO:0006807; GO:0008150_x000D_ [GO:0005524]; GO:0032559; GO:0035639; GO:0030554; GO:0032555; GO:00…		EnsemblGenome
F4IUE7	AT2G20120	High	Protein CONTINUOUS VASCULAR RING 1 OS=Arabidopsis thaliana OX=3702 GN=COV1 PE=1 SV=2	29.7	6.29	8.39	5.688	10	2	3	1	0	0.549	-0.86	0.00232714	0.0116502	162.7	145.3	167.7	88.4	89.3	105.2	developmental processes	other membranes;ER/Golgi		[GO:0005794]; GO:0043231; GO:0005737; GO:0012505; GO:0043227; GO:0043229; GO:0110165; GO:0005622; GO:0043226; GO:0005575_x000D_ [GO:0010222]; GO:0010051; GO:0003002; GO:0007389; GO:0032501; GO:0007275; GO:0008150; GO:0048856; GO:0032502_x000D_ [GO:0016021]; GO:0031224; GO:0110165; GO:0016020; GO:0005575		Araport
F4IUX6	AT2G39260	High	Regulator of nonsense transcripts UPF2 OS=Arabidopsis thaliana OX=3702 GN=UPF2 PE=2 SV=1	133.9	5.57	25.73	29.041	8	7	7	7	0	0.895	-0.16	0.00555057	0.018527	610.3	630.2	601	528.4	546.4	559.1	RNA metabolism OR transcription;other metabolic processes;stress response;signal transduction;other biological processes	nucleus;other cell component	nucleic acid binding activity	[GO:0000184]; GO:0000956; GO:0006402; GO:0006401; GO:0010629; GO:0016071; GO:0016070; GO:0034655; GO:0044265; GO:0010468; GO:0010605; GO:0090304; GO:0006139; GO:0019439; GO:0044270; GO:0046700; GO:1901361; GO:0009057; GO:0044248; GO:0044260; GO:0060255; GO:0009892; GO:0043170; GO:0006725; GO:0034641; GO:0044238; GO:0046483; GO:1901360; GO:1901575; GO:0009056; GO:0044237; GO:0019222; GO:0048519; G…	Nucleocytoplasmic transport; mRNA surveillance pathway	EnsemblGenome
F4IVL6	AT2G26890	High	DnaJ homolog subfamily C GRV2 OS=Arabidopsis thaliana OX=3702 GN=GRV2 PE=1 SV=1	278.9	6.11	24.84	30.648	5	9	9	9	0	0.984	-0.02	0.217076	0.271312	678.3	678	729.9	642.4	667.7	683.2	cell organization and biogenesis;stress response;transport;developmental processes;other biological processes	other membranes;ER/Golgi;other cytoplasmic organelle;other cell component		[GO:0000578]; GO:0009798; GO:0009880; GO:0007389; GO:0009790; GO:0032501; GO:0007275; GO:0008150; GO:0048856; GO:0032502_x000D_ [GO:0005770]; GO:0005768; GO:0031410; GO:0012505; GO:0097708; GO:0005737; GO:0110165; GO:0031982; GO:0043231; GO:0005622; GO:0005575; GO:0043227; GO:0043229; GO:0043226_x000D_ [GO:0005773]; GO:0043231; GO:0005737; GO:0043227; GO:0043229; GO:0110165; GO:0005622; GO:004322…		EnsemblGenome
F4IVN6	AT2G27030	High	Calmodulin 5 OS=Arabidopsis thaliana OX=3702 GN=CAM5 PE=4 SV=1	20.6	4.82	46.27	34.762	38	7	16	7	0	1.059	0.08	0.543092	0.595138	2382.4	2137.9	2209.8	2351	2339.9	2208.8		plasma membrane;other membranes;other cytoplasmic organelle	other molecular function	[GO:0005509]; GO:0046872; GO:0043169; GO:0043167; GO:0005488; GO:0003674_x000D_ [GO:0005774]; GO:0098588; GO:0005773; GO:0031090; GO:0043231; GO:0005737; GO:0016020; GO:0043227; GO:0043229; GO:0110165; GO:0005622; GO:0043226; GO:0005575_x000D_ [GO:0005886]; GO:0016020; GO:0071944; GO:0110165; GO:0005575		EnsemblGenome
F4IVP3	AT2G27060	High	Leucine-rich repeat protein kinase family protein OS=Arabidopsis thaliana OX=3702 GN=At2g27060 PE=1 SV=1	110.2	6.33	9.74	9.982	4	3	3	3	0	1.071	0.1	0.237957	0.293301	138.4	167.8	153.2	164.1	159	183.2	protein metabolism;other metabolic processes	plasma membrane;other membranes	kinase activity;other molecular function	[GO:0004672]; GO:0016301; GO:0016773; GO:0140096; GO:0006468; GO:0016772; GO:0016310; GO:0003824; GO:0006464; GO:0016740; GO:0006796; GO:0003674; GO:0036211; GO:0044267; GO:0006793; GO:0019538; GO:0043412; GO:0044260; GO:0044237; GO:0043170; GO:0044238; GO:1901564; GO:0008152; GO:0009987; GO:0071704; GO:0006807; GO:0008150_x000D_ [GO:0005524]; GO:0032559; GO:0035639; GO:0030554; GO:0032555; GO:00…		EnsemblGenome
F4IVR2	AT2G33210	High	Heat shock protein 60-2 OS=Arabidopsis thaliana OX=3702 GN=HSP60-2 PE=1 SV=1	61.4	6.33	79.33	70.438	38	20	26	10	0	0.909	-0.14	0.262815	0.318902	750.6	727.3	638.4	664.7	661.5	631.6	other biological processes		other molecular function	[GO:0005524]; GO:0032559; GO:0035639; GO:0030554; GO:0032555; GO:0043168; GO:1901265; GO:0017076; GO:0032553; GO:0043167; GO:0097159; GO:1901363; GO:0000166; GO:0097367; GO:0005488; GO:0036094; GO:0003674_x000D_ [GO:0042026]; GO:0006457; GO:0009987; GO:0008150		EnsemblGenome
F4IVY6	AT2G39670	High	Radical SAM superfamily protein OS=Arabidopsis thaliana OX=3702 GN=At2g39670 PE=1 SV=1	47.7	8.87	4.23	5.252	5	2	2	2	0	0.755	-0.4	0.00872924	0.0242524	356	319.8	340.5	257.2	253.3	260.8	RNA metabolism OR transcription;other metabolic processes	other cell component	other molecular function	[GO:0005737]; GO:0110165; GO:0005622; GO:0005575_x000D_ [GO:0008173]; GO:0008168; GO:0140098; GO:0001510; GO:0016741; GO:0140640; GO:0009451; GO:0043414; GO:0016740; GO:0003824; GO:0016070; GO:0043412; GO:0032259; GO:0044260; GO:0003674; GO:0090304; GO:0043170; GO:0008152; GO:0044237; GO:0006139; GO:0071704; GO:0008150; GO:0009987; GO:0006725; GO:0034641; GO:0044238; GO:0046483; GO:1901360; GO:00…		EnsemblGenome
F4IW05	AT2G39780	High	Ribonuclease T(2) OS=Arabidopsis thaliana OX=3702 GN=RNS2 PE=1 SV=1	25.3	6.2	5.52	3.485	8	2	2	2	0	1.55	0.63	0.000912216	0.00730796	85.1	95.4	89	137.9	129.2	145.7	RNA metabolism OR transcription;other metabolic processes		nucleic acid binding activity;other molecular function	[GO:0003723]; GO:0003676; GO:0097159; GO:1901363; GO:0005488; GO:0003674_x000D_ [GO:0033897]; GO:0004521; GO:0016849; GO:0004519; GO:0004540; GO:0090502; GO:0016829; GO:0004518; GO:0140098; GO:0090501; GO:0003824; GO:0016788; GO:0090305; GO:0140640; GO:0016070; GO:0003674; GO:0016787; GO:0090304; GO:0006139; GO:0043170; GO:0006725; GO:0034641; GO:0044238; GO:0046483; GO:1901360; GO:0071704; GO:00…		EnsemblGenome
F4IW47	AT2G45290	High	Transketolase-2, chloroplastic OS=Arabidopsis thaliana OX=3702 GN=TKL-2 PE=1 SV=1	79.9	6.58	26.8	28.362	14	9	9	3	0	1.17	0.23	0.0220092	0.0446483	398	384.9	361.2	450.2	450.9	437.9	other metabolic processes;other biological processes	other membranes;other cell component	other molecular function	[GO:0004802]; GO:0016744; GO:0016740; GO:0003824; GO:0003674_x000D_ [GO:0006098]; GO:0006740; GO:0051156; GO:0006091; GO:0006739; GO:0006796; GO:0019637; GO:1901135; GO:0044237; GO:0008152; GO:0006793; GO:0071704; GO:0009987; GO:0008150_x000D_ [GO:0009507]; GO:0009536; GO:0043231; GO:0005737; GO:0043227; GO:0043229; GO:0110165; GO:0005622; GO:0043226; GO:0005575_x000D_ [GO:0009535]; GO:0055035; G…	Pentose phosphate pathway; Carbon fixation in photosynthetic organisms; Metabolic pathways; Biosynthesis of secondary metabolites; Carbon metabolism; Biosynthesis of amino acids	EnsemblGenome
F4IWC5	AT3G20970	High	NFU domain protein 4 OS=Arabidopsis thaliana OX=3702 GN=NFU4 PE=1 SV=1	23.9	5.74	5.85	5.141	9	2	2	2	0	1.062	0.09	0.340742	0.399771	244.4	233	211.2	247.5	229	251.8	cell organization and biogenesis;other metabolic processes		other molecular function	[GO:0005506]; GO:0046914; GO:0046872; GO:0043169; GO:0043167; GO:0005488; GO:0003674_x000D_ [GO:0016226]; GO:0006790; GO:0031163; GO:0044237; GO:0022607; GO:0008152; GO:0009987; GO:0016043; GO:0044085; GO:0008150; GO:0071840_x000D_ [GO:0051536]; GO:0051540; GO:0005488; GO:0003674		EnsemblGenome
F4IWK4	AT3G27570	High	Sucrase/ferredoxin-like family protein OS=Arabidopsis thaliana OX=3702 GN=At3g27570 PE=1 SV=1	41.6	5.74	4.86	4.165	8	2	2	2	0	0.837	-0.26	0.00711956	0.0213159	93.4	99.2	93.9	78.2	79.5	78.5		other membranes;cytosol		[GO:0005829]; GO:0110165; GO:0005737; GO:0005575; GO:0005622_x000D_ [GO:0016021]; GO:0031224; GO:0110165; GO:0016020; GO:0005575		EnsemblGenome
F4IWV2	AT3G55410	High	Oxoglutarate dehydrogenase (succinyl-transferring) OS=Arabidopsis thaliana OX=3702 GN=At3g55410 PE=1 SV=1	115.1	6.93	22.33	18.371	7	6	8	5	1	1.087	0.12	0.147435	0.194092	450.1	508.6	476.5	517.9	522.5	513.4	other metabolic processes	mitochondrion;other cell component	other molecular function	[GO:0004591]; GO:0016624; GO:0016903; GO:0016491; GO:0003824; GO:0003674_x000D_ [GO:0005739]; GO:0043231; GO:0005737; GO:0043227; GO:0043229; GO:0110165; GO:0005622; GO:0043226; GO:0005575_x000D_ [GO:0006099]; GO:0044238; GO:0009060; GO:0008152; GO:0045333; GO:0008150; GO:0015980; GO:0006091; GO:0044237; GO:0009987_x000D_ [GO:0008270]; GO:0046914; GO:0046872; GO:0043169; GO:0043167; GO:0005488; G…	Citrate cycle (TCA cycle); Metabolic pathways; Biosynthesis of secondary metabolites; Carbon metabolism	EnsemblGenome
F4IX01	AT3G61870	High	Plant/protein OS=Arabidopsis thaliana OX=3702 GN=At3g61870 PE=1 SV=1	27.8	9.36	8.86	10.205	16	3	3	3	0	0.751	-0.41	0.00622871	0.0197384	343	319.8	335.1	237.6	251.5	269.7		other membranes		[GO:0016021]; GO:0031224; GO:0110165; GO:0016020; GO:0005575		EnsemblGenome
F4IX23	AT3G62010	High	Metal ion-binding protein OS=Arabidopsis thaliana OX=3702 GN=At3g62010 PE=1 SV=1	141.1	6.95	7.88	9.59	2	2	2	2	0	0.716	-0.48	0.0384735	0.0665631	207.2	174.9	216.5	162.1	147.7	148.5						EnsemblGenome
F4IXW2	AT3G43300	High	Brefeldin A-inhibited guanine nucleotide-exchange protein 5 OS=Arabidopsis thaliana OX=3702 GN=BIG5 PE=1 SV=2	192.8	5.58	73.73	97.013	15	21	25	21	0	1.27	0.34	0.0112634	0.0282758	2591.1	2641.5	2850.6	3077.7	3354.2	3433.7	stress response;transport;other biological processes	other membranes;cytosol;ER/Golgi;other cytoplasmic organelle	enzyme regulator activity	[GO:0005085]; GO:0030695; GO:0060589; GO:0030234; GO:0098772; GO:0050790; GO:0003674; GO:0065009; GO:0065007; GO:0008150_x000D_ [GO:0005769]; GO:0005768; GO:0031410; GO:0012505; GO:0097708; GO:0005737; GO:0110165; GO:0031982; GO:0043231; GO:0005622; GO:0005575; GO:0043227; GO:0043229; GO:0043226_x000D_ [GO:0005802]; GO:0098791; GO:0031984; GO:0005794; GO:0110165; GO:0043227; GO:0043229; GO:004323…		EnsemblGenome
F4IY75	AT3G56130	High	Biotin/lipoyl attachment domain-containing protein OS=Arabidopsis thaliana OX=3702 GN=At3g56130 PE=1 SV=1	29.5	9.45	8.47	16.481	23	3	3	3	0	1.984	0.99	0.00244805	0.011898	228.6	199.9	185.1	430.8	396.5	391.9						EnsemblGenome
F4IYF8	AT3G02760	High	Histidine--tRNA ligase, cytoplasmic OS=Arabidopsis thaliana OX=3702 GN=At3g02760 PE=2 SV=1	97.5	6.42	54.3	59.398	20	17	19	17	0	0.968	-0.05	0.129119	0.173799	2037.9	2007.7	2121.3	1961.9	1973.6	1988.8	protein metabolism;RNA metabolism OR transcription;other metabolic processes	cytosol;mitochondrion	other molecular function	[GO:0004821]; GO:0004812; GO:0016875; GO:0140101; GO:0016874; GO:0140098; GO:0003824; GO:0140640; GO:0003674_x000D_ [GO:0005524]; GO:0032559; GO:0035639; GO:0030554; GO:0032555; GO:0043168; GO:1901265; GO:0017076; GO:0032553; GO:0043167; GO:0097159; GO:1901363; GO:0000166; GO:0097367; GO:0005488; GO:0036094; GO:0003674_x000D_ [GO:0005739]; GO:0043231; GO:0005737; GO:0043227; GO:0043229; GO:011016…	Aminoacyl-tRNA biosynthesis	EnsemblGenome
F4IYH1	AT3G02870	High	Inositol-1-monophosphatase OS=Arabidopsis thaliana OX=3702 GN=VTC4 PE=1 SV=1	28.9	5.38	14.99	13	17	5	6	5	0	0.88	-0.18	0.00679691	0.0206577	1006.1	983.6	948	884.6	851.4	865.9	other metabolic processes		other molecular function	[GO:0006021]; GO:0006020; GO:0034637; GO:0046173; GO:0019751; GO:0044262; GO:0016051; GO:0044249; GO:0046165; GO:0006066; GO:0005975; GO:0044237; GO:1901576; GO:0009058; GO:0044283; GO:1901617; GO:0044281; GO:1901615; GO:0044238; GO:0071704; GO:0008152; GO:0009987; GO:0008150_x000D_ [GO:0008934]; GO:0052834; GO:0052745; GO:0016791; GO:0042578; GO:0016311; GO:0016788; GO:0006796; GO:0016787; GO:00…		EnsemblGenome
F4IYH7	AT3G02900	High	Low-density receptor-like protein OS=Arabidopsis thaliana OX=3702 GN=At3g02900 PE=1 SV=2	18.2	9.03	16.91	12.933	33	4	6	4	0	0.762	-0.39	0.0296279	0.0550962	261.2	237.6	279.1	203.1	199	199.1		other membranes		[GO:0009535]; GO:0055035; GO:0009534; GO:0042170; GO:0042651; GO:0031976; GO:0009507; GO:0031090; GO:0009526; GO:0034357; GO:0009579; GO:0031984; GO:0009536; GO:0016020; GO:0043227; GO:0031967; GO:0005622; GO:0110165; GO:0043229; GO:0043231; GO:0005737; GO:0043226; GO:0031975; GO:0005575_x000D_ [GO:0009706]; GO:0009528; GO:0031969; GO:0019866; GO:0042170; GO:0009941; GO:0031090; GO:0031967; GO:00…		EnsemblGenome
F4IYK3	At3g08943	High	ARM repeat superfamily protein OS=Arabidopsis thaliana OX=3702 GN=At3g08943 PE=1 SV=2	96.4	4.75	27.32	28.081	8	6	9	6	0	0.977	-0.03	0.0605993	0.0936526	1410.4	1427	1421.3	1360.9	1397.2	1388.2	transport	cytosol;nucleus;other cell component	other molecular function	[GO:0005634]; GO:0043231; GO:0043227; GO:0043229; GO:0043226; GO:0005622; GO:0110165; GO:0005575_x000D_ [GO:0005737]; GO:0110165; GO:0005622; GO:0005575_x000D_ [GO:0005829]; GO:0110165; GO:0005737; GO:0005575; GO:0005622_x000D_ [GO:0006606]; GO:0006886; GO:0017038; GO:0034504; GO:0051170; GO:0072594; GO:0015031; GO:0046907; GO:0034613; GO:0033365; GO:0006913; GO:0045184; GO:0071702; GO:0071705; G…	Nucleocytoplasmic transport	Gene_OrderedLocusName
F4IYK6	AT3G08960	High	ARM repeat superfamily protein OS=Arabidopsis thaliana OX=3702 GN=At3g08960 PE=1 SV=1	113.9	5.62	7.25	6.837	3	3	3	3	0	0.837	-0.26	0.00287301	0.0129306	568.2	582	602.5	480.4	486.9	494.1	transport	cytosol;nucleus	other molecular function	[GO:0005635]; GO:0031967; GO:0005634; GO:0012505; GO:0031975; GO:0043227; GO:0043229; GO:0043231; GO:0110165; GO:0043226; GO:0005622; GO:0005575_x000D_ [GO:0005829]; GO:0110165; GO:0005737; GO:0005575; GO:0005622_x000D_ [GO:0006606]; GO:0006886; GO:0017038; GO:0034504; GO:0051170; GO:0072594; GO:0015031; GO:0046907; GO:0034613; GO:0033365; GO:0006913; GO:0045184; GO:0071702; GO:0071705; GO:000681…	Nucleocytoplasmic transport	EnsemblGenome
F4IYM4	AT3G09090	High	Protein DEFECTIVE IN EXINE FORMATION 1 OS=Arabidopsis thaliana OX=3702 GN=DEX1 PE=2 SV=1	99.6	4.88	8.22	9.732	5	3	3	3	0	0.582	-0.78	0.000378783	0.00502832	451	415.6	447.2	245.2	260.1	275.8	cell organization and biogenesis;developmental processes	plasma membrane;other membranes;ER/Golgi	other molecular function	[GO:0005509]; GO:0046872; GO:0043169; GO:0043167; GO:0005488; GO:0003674_x000D_ [GO:0005783]; GO:0043231; GO:0005737; GO:0012505; GO:0043227; GO:0043229; GO:0110165; GO:0005622; GO:0043226; GO:0005575_x000D_ [GO:0005886]; GO:0016020; GO:0071944; GO:0110165; GO:0005575_x000D_ [GO:0010208]; GO:0010927; GO:0045229; GO:0009555; GO:0022607; GO:0048646; GO:0032989; GO:0016043; GO:0048229; GO:0044085; G…		EnsemblGenome
F4IZ56	AT3G43540	High	Initiation factor 4F subunit (DUF1350) OS=Arabidopsis thaliana OX=3702 GN=At3g43540 PE=1 SV=1	33.3	5.15	12.46	11.631	10	2	3	2	0	1.034	0.05	0.473791	0.530466	171.9	175	172.7	178.6	169.7	180	protein metabolism;other metabolic processes		nucleic acid binding activity	[GO:0003743]; GO:0008135; GO:0006413; GO:0003723; GO:0090079; GO:0006412; GO:0044237; GO:0003676; GO:0045182; GO:0034645; GO:0043043; GO:0044267; GO:0010467; GO:0008152; GO:0009987; GO:0097159; GO:1901363; GO:0003674; GO:0006417; GO:0009059; GO:0044249; GO:0044260; GO:0006518; GO:0043604; GO:1901566; GO:0019538; GO:0043170; GO:0008150; GO:0005488; GO:0010608; GO:0032268; GO:0034248; GO:2000112; G…		EnsemblGenome
F4IZC5	AT3G56170	High	Staphylococcal-like nuclease CAN1 OS=Arabidopsis thaliana OX=3702 GN=CAN1 PE=1 SV=1	36.1	9.51	5.04	2.865	6	2	2	2	0	0.986	-0.02	0.525497	0.579413	198.5	217	220.6	212	214.1	227.6	other metabolic processes	plasma membrane;other membranes;nucleus;other cell component	nucleic acid binding activity;other molecular function	[GO:0003676]; GO:0097159; GO:1901363; GO:0005488; GO:0003674_x000D_ [GO:0004518]; GO:0016788; GO:0090305; GO:0016787; GO:0090304; GO:0003824; GO:0006139; GO:0043170; GO:0003674; GO:0006725; GO:0034641; GO:0044238; GO:0046483; GO:1901360; GO:0071704; GO:0044237; GO:0006807; GO:0008152; GO:0009987; GO:0008150_x000D_ [GO:0004519]; GO:0004518; GO:0016788; GO:0090305; GO:0016787; GO:0090304; GO:000382…		EnsemblGenome
F4IZU3	AT3G03340	High	LUC7 related protein OS=Arabidopsis thaliana OX=3702 GN=UNE6 PE=1 SV=1	47.3	8.63	9.14	8.235	6	4	4	4	0	0.645	-0.63	0.00162993	0.00980537	577.9	533.2	575.1	362.2	373.2	370.7	cell organization and biogenesis;RNA metabolism OR transcription;other metabolic processes;other biological processes	cytosol;nucleus	nucleic acid binding activity	[GO:0003729]; GO:0003723; GO:0003676; GO:0097159; GO:1901363; GO:0005488; GO:0003674_x000D_ [GO:0005685]; GO:0097525; GO:0030532; GO:0120114; GO:0140513; GO:1990904; GO:0032991; GO:0005634; GO:0005575; GO:0043231; GO:0043227; GO:0043229; GO:0043226; GO:0005622; GO:0110165_x000D_ [GO:0005829]; GO:0110165; GO:0005737; GO:0005575; GO:0005622_x000D_ [GO:0006376]; GO:0022618; GO:0000245; GO:0065003; G…		EnsemblGenome
F4J043	AT3G15880	High	WUS-interacting protein 2 OS=Arabidopsis thaliana OX=3702 GN=WSIP2 PE=1 SV=1	122.8	7.4	14.95	15.906	4	5	5	1	0	0.573	-0.8	0.00668013	0.020478	49.3	41.3	55	28.2	24.1	28.7	other biological processes			[GO:0006355]; GO:0010468; GO:1903506; GO:0060255; GO:2001141; GO:0019222; GO:0010556; GO:0031326; GO:0051252; GO:0050789; GO:0009889; GO:0031323; GO:0019219; GO:0065007; GO:0050794; GO:0051171; GO:0080090; GO:0008150		EnsemblGenome
F4J0D2	AT3G28690	High	Serine/threonine-protein kinase PBL36 OS=Arabidopsis thaliana OX=3702 GN=PBL36 PE=1 SV=2	52.8	9.54	6.17	6.877	4	2	2	1	1	2.149	1.1	2.89724e-05	0.0018921	78	81.4	75.2	159.5	167.7	174.5	protein metabolism;other metabolic processes;stress response;signal transduction	plasma membrane;other membranes	kinase activity;other molecular function	[GO:0002221]; GO:0002764; GO:0007165; GO:0050776; GO:0009987; GO:0050794; GO:0007154; GO:0023052; GO:0051716; GO:0002682; GO:0048583; GO:0008150; GO:0050789; GO:0050896; GO:0065007_x000D_ [GO:0005524]; GO:0032559; GO:0035639; GO:0030554; GO:0032555; GO:0043168; GO:1901265; GO:0017076; GO:0032553; GO:0043167; GO:0097159; GO:1901363; GO:0000166; GO:0097367; GO:0005488; GO:0036094; GO:0003674_x000D_…		EnsemblGenome
F4J0J9	AT3G50210	High	2-oxoglutarate (2OG) and Fe(II)-dependent oxygenase superfamily protein OS=Arabidopsis thaliana OX=3702 GN=At3g50210 PE=1 SV=1	27.9	5.49	5.86	4.974	9	2	2	2	0	0.945	-0.08	0.881018	0.899423	212.4	189.3	211.1	224.8	199.5	194.5			other molecular function	[GO:0016491]; GO:0003824; GO:0003674_x000D_ [GO:0046872]; GO:0043169; GO:0043167; GO:0005488; GO:0003674		EnsemblGenome
F4J0P2	AT3G50590	High	Transducin/WD40 repeat-like superfamily protein OS=Arabidopsis thaliana OX=3702 GN=At3g50590 PE=1 SV=1	176.2	8.32	40.84	36.383	8	11	14	11	0	1.139	0.19	0.100503	0.141197	1560.9	1587.1	1719.9	1673.9	1807.5	1867.2	cell organization and biogenesis;other metabolic processes;developmental processes	plasma membrane;other membranes;other cytoplasmic organelle		[GO:0000045]; GO:0070925; GO:1905037; GO:0006996; GO:0022607; GO:0007033; GO:0016236; GO:0016043; GO:0044085; GO:0006914; GO:0071840; GO:0044248; GO:0061919; GO:0009987; GO:0009056; GO:0044237; GO:0008150; GO:0008152_x000D_ [GO:0000421]; GO:0005774; GO:0005776; GO:0098588; GO:0005773; GO:0031090; GO:0043231; GO:0005737; GO:0016020; GO:0043227; GO:0043229; GO:0110165; GO:0005622; GO:0043226; GO:00…		EnsemblGenome
F4J0U9	AT3G56940	High	Magnesium-protoporphyrin IX monomethyl ester (oxidative) cyclase OS=Arabidopsis thaliana OX=3702 GN=CRD1 PE=1 SV=1	39.2	6.44	32	39.864	23	8	11	8	0	0.845	-0.24	0.00638943	0.0199711	2152.9	2271.7	2181.1	1843	1858.1	1836.6	other metabolic processes		other molecular function	[GO:0015979]; GO:0044237; GO:0008152; GO:0009987; GO:0008150_x000D_ [GO:0015995]; GO:0006779; GO:0015994; GO:0046148; GO:0006778; GO:0033014; GO:0042440; GO:0033013; GO:0018130; GO:0019438; GO:0044271; GO:1901362; GO:1901566; GO:0008152; GO:0006725; GO:0046483; GO:1901360; GO:1901564; GO:0044249; GO:0034641; GO:1901576; GO:0008150; GO:0044237; GO:0071704; GO:0006807; GO:0009058; GO:0009987_x000D_…		EnsemblGenome
F4J110	AT3G63460	High	Transducin family protein / WD-40 repeat family protein OS=Arabidopsis thaliana OX=3702 GN=SEC31B PE=1 SV=1	118.6	5.12	94.67	101.207	23	21	27	21	0	1.321	0.4	0.000409487	0.00515	3377.7	3362.7	3518.3	4300.1	4569.7	4462.4	transport	ER/Golgi		[GO:0005783]; GO:0043231; GO:0005737; GO:0012505; GO:0043227; GO:0043229; GO:0110165; GO:0005622; GO:0043226; GO:0005575_x000D_ [GO:0006888]; GO:0046907; GO:0048193; GO:0006810; GO:0051641; GO:0051649; GO:0016192; GO:0051234; GO:0009987; GO:0051179; GO:0008150		EnsemblGenome
F4J117	AT3G01510	High	Phosphoglucan phosphatase LSF1, chloroplastic OS=Arabidopsis thaliana OX=3702 GN=LSF1 PE=1 SV=1	65.7	9.03	17.24	21.15	8	6	6	6	0	0.735	-0.44	0.000150587	0.00347019	985.9	951.3	965.9	733.9	709.5	698	protein metabolism;other metabolic processes	other cell component	other molecular function	[GO:0005983]; GO:0005982; GO:0009251; GO:0044247; GO:0006073; GO:0000272; GO:0044042; GO:0044264; GO:0044275; GO:0005976; GO:0009057; GO:0016052; GO:0044260; GO:0044262; GO:0044248; GO:0005975; GO:0043170; GO:1901575; GO:0044237; GO:0009056; GO:0044238; GO:0071704; GO:0008152; GO:0009987; GO:0008150_x000D_ [GO:0008138]; GO:0004721; GO:0016791; GO:0140096; GO:0006470; GO:0042578; GO:0016311; GO:00…		EnsemblGenome
F4J153	AT3G03570	High	Signal transducer, putative (DUF3550/UPF0682) OS=Arabidopsis thaliana OX=3702 GN=At3g03570 PE=1 SV=1	68.6	7.58	4.99	4.215	3	2	2	2	0	0.876	-0.19	0.00300927	0.0132024	320.1	313.1	304.4	274.3	270.3	279.5	RNA metabolism OR transcription;other metabolic processes;other biological processes	cytosol;nucleus	other molecular function	[GO:0003714]; GO:0003712; GO:0045892; GO:0140110; GO:0006355; GO:1903507; GO:0003674; GO:0010468; GO:1903506; GO:1902679; GO:0060255; GO:2001141; GO:0010558; GO:0031327; GO:0051253; GO:0019222; GO:0010556; GO:0031326; GO:0051252; GO:0009890; GO:0010605; GO:0031324; GO:0045934; GO:0050789; GO:0009889; GO:0031323; GO:0019219; GO:0009892; GO:0048523; GO:0051172; GO:0065007; GO:0050794; GO:0051171; G…		EnsemblGenome
F4J1U2	AT3G29185	High	Glutamate NMDA receptor subunit epsilon-1, putative (DUF3598) OS=Arabidopsis thaliana OX=3702 GN=At3g29185 PE=1 SV=1	44.6	5.38	11.87	14.12	10	3	3	3	0	1.143	0.19	0.0593267	0.0923003	596	647.5	544.8	745.1	679.3	681.5	cell organization and biogenesis;other biological processes	other membranes		[GO:0009706]; GO:0009528; GO:0031969; GO:0019866; GO:0042170; GO:0009941; GO:0031090; GO:0031967; GO:0009526; GO:0009507; GO:0016020; GO:0043227; GO:0031975; GO:0043229; GO:0009536; GO:0110165; GO:0043226; GO:0005622; GO:0043231; GO:0005737; GO:0005575_x000D_ [GO:0010020]; GO:0009658; GO:0043572; GO:0009657; GO:0048285; GO:0006996; GO:0016043; GO:0071840; GO:0009987; GO:0008150_x000D_ [GO:0032955…		EnsemblGenome
F4J1V2	AT3G44110	High	DNAJ homologue 3 OS=Arabidopsis thaliana OX=3702 GN=J3 PE=1 SV=1	37.7	8.18	46.67	49.199	34	13	16	4	9	0.898	-0.15	0.00122136	0.00842521	3356.9	3414.5	3459.7	3066.9	3121.3	3021.9	other biological processes		other molecular function	[GO:0006457]; GO:0009987; GO:0008150_x000D_ [GO:0030544]; GO:0031072; GO:0005515; GO:0005488; GO:0003674_x000D_ [GO:0046872]; GO:0043169; GO:0043167; GO:0005488; GO:0003674_x000D_ [GO:0051082]; GO:0005515; GO:0005488; GO:0003674		EnsemblGenome
F4J1Y2	AT3G44340	High	Uncharacterized protein OS=Arabidopsis thaliana OX=3702 GN=CEF PE=1 SV=1	114.6	7.06	20.9	25.972	7	7	7	6	1	0.97	-0.04	0.0316907	0.0579457	1236.6	1234.3	1276.5	1171.4	1199.8	1205.8	transport	other membranes;ER/Golgi	other molecular function	[GO:0006886]; GO:0015031; GO:0046907; GO:0034613; GO:0045184; GO:0071702; GO:0071705; GO:0006810; GO:0051641; GO:0051649; GO:0008104; GO:0070727; GO:0051234; GO:0009987; GO:0051179; GO:0033036; GO:0008150_x000D_ [GO:0006888]; GO:0046907; GO:0048193; GO:0006810; GO:0051641; GO:0051649; GO:0016192; GO:0051234; GO:0009987; GO:0051179; GO:0008150_x000D_ [GO:0008270]; GO:0046914; GO:0046872; GO:004316…		EnsemblGenome
F4J2Z7	AT3G29250	High	Short-chain dehydrogenase reductase 4 OS=Arabidopsis thaliana OX=3702 GN=SDR4 PE=2 SV=1	31.8	7.11	18.97	20.409	19	4	6	4	0	1.491	0.58	0.00136496	0.0088265	291.4	268.6	299.9	434.9	434.5	410.2			other molecular function	[GO:0016491]; GO:0003824; GO:0003674		EnsemblGenome
F4J355	AT3G44620	High	Acid phosphatase OS=Arabidopsis thaliana OX=3702 GN=At3g44620 PE=1 SV=1	29.7	8.43	7.94	8.061	11	2	2	2	0	0.882	-0.18	0.0541786	0.0860943	221.6	202.4	198.6	178.5	181.1	151	protein metabolism;other metabolic processes	other cell component	other molecular function	[GO:0003993]; GO:0016791; GO:0042578; GO:0016311; GO:0016788; GO:0006796; GO:0016787; GO:0006793; GO:0003824; GO:0044237; GO:0003674; GO:0008152; GO:0009987; GO:0008150_x000D_ [GO:0004725]; GO:0004721; GO:0035335; GO:0016791; GO:0140096; GO:0006470; GO:0042578; GO:0016311; GO:0003824; GO:0006464; GO:0016788; GO:0006796; GO:0003674; GO:0036211; GO:0044267; GO:0016787; GO:0006793; GO:0019538; GO:00…		EnsemblGenome
F4J381	AT3G51050	High	FG-GAP repeat-containing protein OS=Arabidopsis thaliana OX=3702 GN=At3g51050 PE=1 SV=1	77.6	7.94	11.39	14.715	6	3	3	3	0	0.882	-0.18	0.0883925	0.127303	272.4	250.2	285	221.3	240.4	253	developmental processes;other biological processes	other membranes;ER/Golgi;other cytoplasmic organelle		[GO:0005774]; GO:0098588; GO:0005773; GO:0031090; GO:0043231; GO:0005737; GO:0016020; GO:0043227; GO:0043229; GO:0110165; GO:0005622; GO:0043226; GO:0005575_x000D_ [GO:0005783]; GO:0043231; GO:0005737; GO:0012505; GO:0043227; GO:0043229; GO:0110165; GO:0005622; GO:0043226; GO:0005575_x000D_ [GO:0005794]; GO:0043231; GO:0005737; GO:0012505; GO:0043227; GO:0043229; GO:0110165; GO:0005622; GO:004322…		EnsemblGenome
F4J3M2	AT3G04260	High	Plastid transcriptionally active 3 OS=Arabidopsis thaliana OX=3702 GN=PTAC3 PE=1 SV=1	102.9	5.03	14.37	17.293	8	5	5	5	0	0.996	-0.01	0.365181	0.423679	245.8	247	234.2	262.8	244.7	242.9		other cell component		[GO:0009507]; GO:0009536; GO:0043231; GO:0005737; GO:0043227; GO:0043229; GO:0110165; GO:0005622; GO:0043226; GO:0005575_x000D_ [GO:0009508]; GO:0005694; GO:0042646; GO:0043232; GO:0009295; GO:0009532; GO:0043228; GO:0043229; GO:0110165; GO:0009536; GO:0043226; GO:0005622; GO:0005575; GO:0043231; GO:0005737; GO:0043227_x000D_ [GO:0042644]; GO:0042646; GO:0009570; GO:0009295; GO:0043232; GO:000953…		EnsemblGenome
F4J3N2	AT3G04340	High	Probable inactive ATP-dependent zinc metalloprotease FTSHI 5, chloroplastic OS=Arabidopsis thaliana OX=3702 GN=FTSHI5 PE=2 SV=1	152.2	8.72	12.88	9.233	4	4	4	4	0	0.812	-0.3	0.00410394	0.0157329	992.8	959	1057.4	765.7	813.6	806.3	cell organization and biogenesis;protein metabolism;transport;other biological processes	other membranes;other cell component	transporter activity;other molecular function	[GO:0004176]; GO:0008233; GO:0140657; GO:0016787; GO:0140096; GO:0006508; GO:0003674; GO:0003824; GO:0019538; GO:0043170; GO:0044238; GO:1901564; GO:0071704; GO:0008152; GO:0006807; GO:0008150_x000D_ [GO:0004222]; GO:0004175; GO:0008237; GO:0008233; GO:0016787; GO:0140096; GO:0006508; GO:0003824; GO:0019538; GO:0003674; GO:0043170; GO:0044238; GO:1901564; GO:0071704; GO:0008152; GO:0006807; GO:00…		EnsemblGenome
F4J3Q1	AT3G04480	High	Diphthamide synthase OS=Arabidopsis thaliana OX=3702 GN=At3g04480 PE=1 SV=1	79.8	5.27	9.03	9.934	6	3	3	3	0	0.879	-0.19	0.0447508	0.0744244	430.6	391.7	380.9	344.2	355.4	338.7	protein metabolism;other metabolic processes		other molecular function	[GO:0017178]; GO:0016880; GO:0016879; GO:0016874; GO:0003824; GO:0003674_x000D_ [GO:0017183]; GO:0017182; GO:0044249; GO:1900247; GO:0018202; GO:0009058; GO:0044237; GO:0006448; GO:0018193; GO:0008152; GO:0009987; GO:0006417; GO:0006464; GO:0008150; GO:0010608; GO:0032268; GO:0034248; GO:2000112; GO:0036211; GO:0044267; GO:0010468; GO:0031323; GO:0051246; GO:0051171; GO:0010556; GO:0031326; GO:00…		EnsemblGenome
F4J4T3	AT3G04600	High	Tryptophanyl-tRNA synthetase OS=Arabidopsis thaliana OX=3702 GN=At3g04600 PE=1 SV=1	45.7	6.24	24.16	26.323	24	7	8	7	0	1.07	0.1	0.0246515	0.0484971	515.9	495.2	512.7	548.4	549.4	545.7	protein metabolism;RNA metabolism OR transcription;other metabolic processes		other molecular function	[GO:0004830]; GO:0004812; GO:0016875; GO:0140101; GO:0016874; GO:0140098; GO:0003824; GO:0140640; GO:0003674_x000D_ [GO:0005524]; GO:0032559; GO:0035639; GO:0030554; GO:0032555; GO:0043168; GO:1901265; GO:0017076; GO:0032553; GO:0043167; GO:0097159; GO:1901363; GO:0000166; GO:0097367; GO:0005488; GO:0036094; GO:0003674_x000D_ [GO:0006436]; GO:0006418; GO:0043039; GO:0006412; GO:0006399; GO:004303…		EnsemblGenome
F4J4V4	AT3G04710	High	Ankyrin repeat family protein OS=Arabidopsis thaliana OX=3702 GN=TPR10 PE=1 SV=1	49.1	5.33	5.53	3.446	4	2	2	2	0	0.887	-0.17	0.02771	0.0526647	502.8	454.2	479.4	406.3	427.8	425.2						EnsemblGenome
F4J504	AT3G10920	High	Superoxide dismutase OS=Arabidopsis thaliana OX=3702 GN=MSD1 PE=1 SV=1	25.3	8.48	28.59	20.207	20	5	9	5	0	0.807	-0.31	0.000177808	0.00364994	1069.1	1044	1083.6	881.4	848	862.6	other metabolic processes;stress response		other molecular function	[GO:0004784]; GO:0016209; GO:0016721; GO:0019430; GO:0003674; GO:0098869; GO:0016491; GO:0006801; GO:0071451; GO:1990748; GO:0003824; GO:0072593; GO:0000303; GO:0071450; GO:0009987; GO:0098754; GO:0097237; GO:0044237; GO:0000305; GO:0034614; GO:0008150; GO:0009636; GO:0070887; GO:0008152; GO:0000302; GO:0010035; GO:0034599; GO:1901701; GO:0042221; GO:0051716; GO:0006979; GO:1901700; GO:0062197; G…		EnsemblGenome
F4J573	AT3G17520	High	Late embryogenesis abundant protein (LEA) family protein OS=Arabidopsis thaliana OX=3702 GN=At3g17520 PE=1 SV=1	32.5	5.38	26.24	30.219	26	9	10	9	0	6.923	2.79	3.74174e-07	0.000640235	401.9	389	373.6	2693.5	2629	2790.9	developmental processes	other membranes;ER/Golgi;other cytoplasmic organelle		[GO:0005773]; GO:0043231; GO:0005737; GO:0043227; GO:0043229; GO:0110165; GO:0005622; GO:0043226; GO:0005575_x000D_ [GO:0005783]; GO:0043231; GO:0005737; GO:0012505; GO:0043227; GO:0043229; GO:0110165; GO:0005622; GO:0043226; GO:0005575_x000D_ [GO:0016021]; GO:0031224; GO:0110165; GO:0016020; GO:0005575_x000D_ [GO:0048316]; GO:0009791; GO:0048608; GO:0010154; GO:0032501; GO:0007275; GO:0003006; G…		EnsemblGenome
F4J5A7	AT3G23900	High	RNA recognition motif (RRM)-containing protein OS=Arabidopsis thaliana OX=3702 GN=At3g23900 PE=1 SV=1	108.7	10.1	14.6	13.076	4	3	4	3	0	0.323	-1.63	0.000460868	0.00537583	572.2	611	678.8	205.2	197.1	190.9	other biological processes		nucleic acid binding activity;other molecular function	[GO:0003723]; GO:0003676; GO:0097159; GO:1901363; GO:0005488; GO:0003674_x000D_ [GO:0046872]; GO:0043169; GO:0043167; GO:0005488; GO:0003674_x000D_ [GO:1901652]; GO:0010243; GO:1901700; GO:0010033; GO:1901698; GO:0042221; GO:0050896; GO:0008150		EnsemblGenome
F4J5I0	AT3G45190	High	SIT4 phosphatase-associated family protein OS=Arabidopsis thaliana OX=3702 GN=At3g45190 PE=1 SV=1	87.6	4.55	13.86	19.161	7	5	5	4	0	0.829	-0.27	0.028662	0.0536762	263.5	289.1	291.4	235.3	244.4	239.6	other biological processes		enzyme regulator activity;other molecular function	[GO:0019888]; GO:0019208; GO:0030234; GO:0098772; GO:0050790; GO:0003674; GO:0065009; GO:0065007; GO:0008150_x000D_ [GO:0019903]; GO:0019902; GO:0019899; GO:0005515; GO:0005488; GO:0003674_x000D_ [GO:0043666]; GO:0010921; GO:0035304; GO:0035303; GO:0051336; GO:0031399; GO:0019220; GO:0050790; GO:0032268; GO:0051174; GO:0065009; GO:0031323; GO:0051246; GO:0065007; GO:0019222; GO:0050794; GO:005117…		EnsemblGenome
F4J5I5	AT3G45240	High	Geminivirus rep interacting kinase 1 OS=Arabidopsis thaliana OX=3702 GN=GRIK1 PE=1 SV=1	44.2	4.96	6.38	3.55	4	2	3	2	0	1.079	0.11	0.0280833	0.0529341	314.1	334.8	338.6	355.3	361.3	379.6	protein metabolism;other metabolic processes		kinase activity;other molecular function	[GO:0004674]; GO:0004672; GO:0016301; GO:0016773; GO:0140096; GO:0006468; GO:0016772; GO:0016310; GO:0003824; GO:0006464; GO:0016740; GO:0006796; GO:0003674; GO:0036211; GO:0044267; GO:0006793; GO:0019538; GO:0043412; GO:0044260; GO:0044237; GO:0043170; GO:0044238; GO:1901564; GO:0008152; GO:0009987; GO:0071704; GO:0006807; GO:0008150_x000D_ [GO:0005524]; GO:0032559; GO:0035639; GO:0030554; GO:00…		EnsemblGenome
F4J5M5	AT3G51880	High	High mobility group B1 OS=Arabidopsis thaliana OX=3702 GN=HMGB1 PE=1 SV=1	18.3	6	3.66	3.798	11	2	2	2	0	1.317	0.4	0.0589553	0.0918766	63.1	69.3	52.5	85.5	80.5	83.1		nucleus	nucleic acid binding activity	[GO:0003677]; GO:0003676; GO:0097159; GO:1901363; GO:0005488; GO:0003674_x000D_ [GO:0005634]; GO:0043231; GO:0043227; GO:0043229; GO:0043226; GO:0005622; GO:0110165; GO:0005575		EnsemblGenome
F4J5M9	AT3G51890	High	Clathrin light chain 3 OS=Arabidopsis thaliana OX=3702 GN=At3g51890 PE=1 SV=1	29.2	5.39	6.18	7.242	12	4	4	3	0	1.043	0.06	0.144057	0.190374	382.5	377.6	396.7	398.9	393.8	422.5	cell organization and biogenesis;transport	plasma membrane;other membranes;ER/Golgi	other molecular function	[GO:0005198]; GO:0003674_x000D_ [GO:0005886]; GO:0016020; GO:0071944; GO:0110165; GO:0005575_x000D_ [GO:0006886]; GO:0015031; GO:0046907; GO:0034613; GO:0045184; GO:0071702; GO:0071705; GO:0006810; GO:0051641; GO:0051649; GO:0008104; GO:0070727; GO:0051234; GO:0009987; GO:0051179; GO:0033036; GO:0008150_x000D_ [GO:0030125]; GO:0030118; GO:0030120; GO:0030665; GO:0030117; GO:0030662; GO:0030136; G…		EnsemblGenome
F4J5R9	AT3G52140	High	Clustered mitochondria protein homolog OS=Arabidopsis thaliana OX=3702 GN=NOXY38 PE=1 SV=1	155.1	6.4	64.37	80.849	15	17	19	17	0	0.907	-0.14	0.0231787	0.0462628	3343.8	3205.2	3415.8	2976.1	3063.5	3034.1	cell organization and biogenesis;other biological processes	plasma membrane;other membranes;cytosol	nucleic acid binding activity	[GO:0003729]; GO:0003723; GO:0003676; GO:0097159; GO:1901363; GO:0005488; GO:0003674_x000D_ [GO:0005829]; GO:0110165; GO:0005737; GO:0005575; GO:0005622_x000D_ [GO:0005886]; GO:0016020; GO:0071944; GO:0110165; GO:0005575_x000D_ [GO:0010636]; GO:0010635; GO:0010822; GO:0051094; GO:0010821; GO:0022603; GO:0010638; GO:0048518; GO:0050793; GO:0033043; GO:0051130; GO:0050789; GO:0051128; GO:0048522; G…		EnsemblGenome
F4J5T2	AT3G52200	High	Dihydrolipoamide acetyltransferase component of pyruvate dehydrogenase complex OS=Arabidopsis thaliana OX=3702 GN=LTA3 PE=1 SV=1	77.8	6.21	15.7	16.826	9	6	6	6	0	0.95	-0.07	0.129854	0.174636	1011.5	989.9	967.2	970.1	889.8	940.1		mitochondrion	other molecular function	[GO:0005524]; GO:0032559; GO:0035639; GO:0030554; GO:0032555; GO:0043168; GO:1901265; GO:0017076; GO:0032553; GO:0043167; GO:0097159; GO:1901363; GO:0000166; GO:0097367; GO:0005488; GO:0036094; GO:0003674_x000D_ [GO:0005739]; GO:0043231; GO:0005737; GO:0043227; GO:0043229; GO:0110165; GO:0005622; GO:0043226; GO:0005575_x000D_ [GO:0016746]; GO:0016740; GO:0003824; GO:0003674		EnsemblGenome
F4J6A1	AT3G11400	High	Eukaryotic translation initiation factor 3 subunit G OS=Arabidopsis thaliana OX=3702 GN=EIF3G1 PE=1 SV=1	35.6	7.39	28.52	23.739	29	8	11	8	0	1.051	0.07	0.158067	0.206304	1219.8	1224.4	1294.2	1357.1	1287	1275.1	cell organization and biogenesis;protein metabolism;other metabolic processes	plasma membrane;other membranes;translational apparatus;other cell component	nucleic acid binding activity	[GO:0001732]; GO:0022618; GO:0002183; GO:0065003; GO:0071826; GO:0022613; GO:0006413; GO:0002181; GO:0022607; GO:0043933; GO:0044085; GO:0044237; GO:0006412; GO:0016043; GO:0071840; GO:0008152; GO:0009987; GO:0034645; GO:0043043; GO:0044267; GO:0010467; GO:0008150; GO:0009059; GO:0044249; GO:0044260; GO:0006518; GO:0043604; GO:1901566; GO:0019538; GO:0043170; GO:1901576; GO:0009058; GO:0043603; G…		EnsemblGenome
F4J6A8	AT3G11450	High	DnaJ and Myb-like DNA-binding domain-containing protein OS=Arabidopsis thaliana OX=3702 GN=At3g11450 PE=1 SV=1	73.9	8.5	10.14	10.087	8	5	5	4	1	1.118	0.16	0.0483434	0.0789428	873.1	871	868.2	923.7	973.9	1002.1	cell organization and biogenesis;developmental processes;other biological processes	nucleus	translation activity;nucleic acid binding activity;other molecular function	[GO:0003677]; GO:0003676; GO:0097159; GO:1901363; GO:0005488; GO:0003674_x000D_ [GO:0005634]; GO:0043231; GO:0043227; GO:0043229; GO:0043226; GO:0005622; GO:0110165; GO:0005575_x000D_ [GO:0006342]; GO:0031497; GO:0045814; GO:0070828; GO:0006333; GO:0022607; GO:0006323; GO:0010629; GO:0040029; GO:0006325; GO:0016043; GO:0044085; GO:0071103; GO:0010468; GO:0010605; GO:0051276; GO:0071840; GO:006025…		EnsemblGenome
F4J738	AT3G59020	High	Importin beta-like SAD2 homolog OS=Arabidopsis thaliana OX=3702 GN=At3g59020 PE=1 SV=1	117.7	4.88	17.12	17.31	6	7	7	7	0	0.703	-0.51	0.0139421	0.0324848	800.6	727.9	860.3	582.2	562.5	554.5	transport	cytosol;nucleus	other molecular function	[GO:0005635]; GO:0031967; GO:0005634; GO:0012505; GO:0031975; GO:0043227; GO:0043229; GO:0043231; GO:0110165; GO:0043226; GO:0005622; GO:0005575_x000D_ [GO:0005829]; GO:0110165; GO:0005737; GO:0005575; GO:0005622_x000D_ [GO:0006606]; GO:0006886; GO:0017038; GO:0034504; GO:0051170; GO:0072594; GO:0015031; GO:0046907; GO:0034613; GO:0033365; GO:0006913; GO:0045184; GO:0071702; GO:0071705; GO:000681…	Nucleocytoplasmic transport	EnsemblGenome
F4J7I2	AT3G11910	High	Ubiquitinyl hydrolase 1 OS=Arabidopsis thaliana OX=3702 GN=UBP13 PE=1 SV=1	130.4	5.58	64.34	57.597	19	20	24	7	13	1.029	0.04	0.0326727	0.0593207	4507.7	4642.7	4617.8	4744.8	4751.9	4813.7	protein metabolism;other metabolic processes		other molecular function	[GO:0004843]; GO:0008242; GO:0101005; GO:0008233; GO:0019783; GO:0016787; GO:0140096; GO:0006508; GO:0008234; GO:0003824; GO:0019538; GO:0003674; GO:0043170; GO:0044238; GO:1901564; GO:0071704; GO:0008152; GO:0006807; GO:0008150_x000D_ [GO:0006511]; GO:0019941; GO:0043632; GO:0051603; GO:0044265; GO:0006508; GO:0044257; GO:0009057; GO:0044248; GO:0044260; GO:0019538; GO:0030163; GO:0044267; GO:00…		EnsemblGenome
F4J7Z8	AT3G46220	High	E3 UFM1-protein ligase-like protein OS=Arabidopsis thaliana OX=3702 GN=At3g46220 PE=1 SV=1	87.3	5.47	17.55	21.448	11	6	6	6	0	1.502	0.59	0.00300147	0.0132024	506.7	498.9	483.3	704.9	749.5	796.2	protein metabolism;other metabolic processes		other molecular function	[GO:0016874]; GO:0003824; GO:0003674_x000D_ [GO:0061666]; GO:0061659; GO:0071568; GO:0019787; GO:0016740; GO:0140096; GO:0003824; GO:0003674_x000D_ [GO:0071569]; GO:0032446; GO:0070647; GO:0006464; GO:0036211; GO:0044267; GO:0019538; GO:0043412; GO:0044260; GO:0043170; GO:0044238; GO:1901564; GO:0044237; GO:0071704; GO:0008152; GO:0006807; GO:0009987; GO:0008150		EnsemblGenome
F4J8C0	AT3G59500	High	HRF1 protein OS=Arabidopsis thaliana OX=3702 GN=HRF1 PE=1 SV=1	30.2	9.26	4.99	4.936	6	2	2	2	0	0.828	-0.27	0.00855252	0.0239403	156.1	148.3	161	138.2	129.3	128.3	transport	other membranes;ER/Golgi;other cell component		[GO:0005783]; GO:0043231; GO:0005737; GO:0012505; GO:0043227; GO:0043229; GO:0110165; GO:0005622; GO:0043226; GO:0005575_x000D_ [GO:0005789]; GO:0031090; GO:0042175; GO:0098827; GO:0016020; GO:0043227; GO:0012505; GO:0031984; GO:0005783; GO:0110165; GO:0043226; GO:0043229; GO:0043231; GO:0005737; GO:0005575; GO:0005622_x000D_ [GO:0005793]; GO:0043231; GO:0005737; GO:0043227; GO:0043229; GO:011016…		EnsemblGenome
F4J8D3	AT3G01780	High	Protein TPLATE OS=Arabidopsis thaliana OX=3702 GN=TPLATE PE=1 SV=1	130.8	5.96	30.03	41.797	10	10	11	10	0	0.931	-0.1	0.0536748	0.0855144	742.6	750.7	806.5	683	699.2	720.2	transport;developmental processes	plasma membrane;other membranes;cytosol;cytoskeleton;nucleus;other cell component	other molecular function	[GO:0005634]; GO:0043231; GO:0043227; GO:0043229; GO:0043226; GO:0005622; GO:0110165; GO:0005575_x000D_ [GO:0005737]; GO:0110165; GO:0005622; GO:0005575_x000D_ [GO:0005829]; GO:0110165; GO:0005737; GO:0005575; GO:0005622_x000D_ [GO:0005856]; GO:0043232; GO:0043228; GO:0043229; GO:0043226; GO:0005622; GO:0110165; GO:0005575_x000D_ [GO:0005886]; GO:0016020; GO:0071944; GO:0110165; GO:0005575_x000D_…		EnsemblGenome
F4J8G7	AT3G05680	High	Protein virilizer homolog OS=Arabidopsis thaliana OX=3702 GN=VIR PE=1 SV=1	234.1	5.63	4.75	5.03	2	3	3	3	0	0.627	-0.67	0.00864548	0.0241278	341.4	348	334.1	195.3	214.1	232.7	RNA metabolism OR transcription;other metabolic processes;developmental processes	nucleus		[GO:0005654]; GO:0110165; GO:0031981; GO:0005575; GO:0070013; GO:0005634; GO:0043233; GO:0043229; GO:0043231; GO:0031974; GO:0043226; GO:0005622; GO:0043227_x000D_ [GO:0006397]; GO:0006396; GO:0016071; GO:0016070; GO:0010467; GO:0090304; GO:0043170; GO:0006139; GO:0071704; GO:0006725; GO:0034641; GO:0044238; GO:0046483; GO:1901360; GO:0008152; GO:0044237; GO:0006807; GO:0008150; GO:0009987_x000D_…		EnsemblGenome
F4J8J7	AT3G11930	High	Adenine nucleotide alpha hydrolases-like superfamily protein OS=Arabidopsis thaliana OX=3702 GN=At3g11930 PE=1 SV=1	21.4	5.78	24.54	30.526	26	6	7	6	0	1.715	0.78	0.000112862	0.00298604	1206.5	1164.3	1135.7	2028.2	1997.1	1965.9			other molecular function	[GO:0016787]; GO:0003824; GO:0003674		EnsemblGenome
F4J8K6	AT3G11964	High	rRNA biogenesis protein RRP5 OS=Arabidopsis thaliana OX=3702 GN=RRP5 PE=2 SV=2	214.1	8.13	5.48	5.259	1	2	2	2	0	0.516	-0.95	0.00902859	0.0247707	164.6	180	174.2	89.9	75.6	100.1	RNA metabolism OR transcription;other metabolic processes;developmental processes	plasma membrane;other membranes;nucleus;other cell component	nucleic acid binding activity	[GO:0003723]; GO:0003676; GO:0097159; GO:1901363; GO:0005488; GO:0003674_x000D_ [GO:0005730]; GO:0043232; GO:0031981; GO:0043228; GO:0043229; GO:0070013; GO:0005634; GO:0043226; GO:0005622; GO:0043233; GO:0043231; GO:0110165; GO:0031974; GO:0043227; GO:0005575_x000D_ [GO:0005886]; GO:0016020; GO:0071944; GO:0110165; GO:0005575_x000D_ [GO:0006364]; GO:0016072; GO:0034470; GO:0042254; GO:0034660; G…		EnsemblGenome
F4J8L7	AT3G12050	High	Aha1 domain-containing protein OS=Arabidopsis thaliana OX=3702 GN=MEC18.18 PE=1 SV=1	35.8	5.71	25.78	24.406	28	5	6	5	0	1.485	0.57	0.000277153	0.0044216	351.6	349.6	373.4	501.9	522	526.3			other molecular function	[GO:0001671]; GO:0140677; GO:0098772; GO:0003674_x000D_ [GO:0051087]; GO:0005515; GO:0005488; GO:0003674_x000D_ [GO:0051879]; GO:0031072; GO:0005515; GO:0005488; GO:0003674		EnsemblGenome
F4J9A0	AT3G53180	High	Nodulin/glutamine synthase-like protein OS=Arabidopsis thaliana OX=3702 GN=NodGS PE=1 SV=1	94.3	5.85	41.94	42.472	15	12	14	12	0	0.856	-0.23	0.000392091	0.0051044	1649.9	1696.8	1667.1	1426.3	1441.5	1390.2	other metabolic processes;developmental processes;other biological processes	cytosol	cytoskeletal activity;other molecular function	[GO:0005829]; GO:0110165; GO:0005737; GO:0005575; GO:0005622_x000D_ [GO:0006542]; GO:0006541; GO:0009084; GO:0009064; GO:1901607; GO:1901605; GO:0008652; GO:0006520; GO:0046394; GO:1901566; GO:0019752; GO:0044238; GO:1901564; GO:0016053; GO:1901576; GO:0043436; GO:0008152; GO:0006807; GO:0071704; GO:0006082; GO:0044249; GO:0044283; GO:0009058; GO:0008150; GO:0044237; GO:0044281; GO:0009987_x000D_…		EnsemblGenome
F4J9G2	AT3G59780	High	Rhodanese/Cell cycle control phosphatase superfamily protein OS=Arabidopsis thaliana OX=3702 GN=At3g59780 PE=1 SV=1	73.9	4.97	36.01	44.743	20	11	12	11	0	1.46	0.55	0.00288643	0.0129533	1441.8	1276.3	1407	1965.7	2053.9	2087.9	developmental processes;other biological processes	nucleus;other cell component		[GO:0005634]; GO:0043231; GO:0043227; GO:0043229; GO:0043226; GO:0005622; GO:0110165; GO:0005575_x000D_ [GO:0009507]; GO:0009536; GO:0043231; GO:0005737; GO:0043227; GO:0043229; GO:0110165; GO:0005622; GO:0043226; GO:0005575_x000D_ [GO:0009534]; GO:0031976; GO:0009507; GO:0009579; GO:0031984; GO:0009536; GO:0005622; GO:0110165; GO:0043227; GO:0043229; GO:0043231; GO:0005737; GO:0005575; GO:004322…		EnsemblGenome
F4J9K9	AT3G05900	High	Neurofilament protein-like protein OS=Arabidopsis thaliana OX=3702 GN=At3g05900 PE=1 SV=1	73.4	4.35	178.75	185.04	67	42	56	42	0	1.495	0.58	1.36912e-05	0.00141247	9655	9782.4	9414.8	14523.8	14073.8	14435.1						EnsemblGenome
F4J9U2	AT3G12590	High	Uncharacterized protein OS=Arabidopsis thaliana OX=3702 GN=At3g12590 PE=1 SV=1	130.7	6.24	7.01	6.064	2	2	2	2	0	0.83	-0.27	0.0101177	0.0263662	119.1	118.2	132.4	94.1	98.8	101.9						EnsemblGenome
F4J9W8	AT3G18860	High	Transducin family protein / WD-40 repeat family protein OS=Arabidopsis thaliana OX=3702 GN=At3g18860 PE=1 SV=1	84.2	5.58	21.99	30.077	13	8	8	8	0	0.786	-0.35	0.00137517	0.00886697	489.2	517.7	526.3	408.8	388.7	406.7		other cell component		[GO:0005737]; GO:0110165; GO:0005622; GO:0005575		EnsemblGenome
F4JA39	AT3G25680	High	SLH domain protein OS=Arabidopsis thaliana OX=3702 GN=At3g25680 PE=1 SV=1	63	5.27	5.32	3.654	3	2	2	2	0	0.816	-0.29	0.0199568	0.0415734	560.2	525.5	590.6	396.3	457	462.7		other membranes;other cell component		[GO:0009507]; GO:0009536; GO:0043231; GO:0005737; GO:0043227; GO:0043229; GO:0110165; GO:0005622; GO:0043226; GO:0005575_x000D_ [GO:0009536]; GO:0043231; GO:0005737; GO:0043227; GO:0043229; GO:0110165; GO:0005622; GO:0043226; GO:0005575_x000D_ [GO:0009941]; GO:0009526; GO:0009507; GO:0031967; GO:0009536; GO:0031975; GO:0043227; GO:0043229; GO:0043231; GO:0005737; GO:0110165; GO:0043226; GO:000562…		EnsemblGenome
F4JAE0	AT3G53390	High	Transducin/WD40 repeat-like superfamily protein OS=Arabidopsis thaliana OX=3702 GN=At3g53390 PE=1 SV=1	59.8	7.74	6.22	6.619	5	2	2	2	0	0.835	-0.26	0.0427499	0.0718431	133.4	121.7	137.8	115.8	110.7	111.4						EnsemblGenome
F4JAF3	AT3G53460	High	Chloroplast RNA-binding protein 29 OS=Arabidopsis thaliana OX=3702 GN=CP29 PE=1 SV=1	38.4	5.63	32.44	39.467	34	10	11	8	2	1.121	0.16	0.0936779	0.133351	1374.4	1295.6	1152.2	1529.2	1452.3	1420.3	RNA metabolism OR transcription;other metabolic processes;stress response;other biological processes	other cell component	nucleic acid binding activity	[GO:0003723]; GO:0003676; GO:0097159; GO:1901363; GO:0005488; GO:0003674_x000D_ [GO:0003729]; GO:0003723; GO:0003676; GO:0097159; GO:1901363; GO:0005488; GO:0003674_x000D_ [GO:0006396]; GO:0016070; GO:0010467; GO:0090304; GO:0043170; GO:0006139; GO:0071704; GO:0006725; GO:0034641; GO:0044238; GO:0046483; GO:1901360; GO:0008152; GO:0044237; GO:0006807; GO:0008150; GO:0009987_x000D_ [GO:0008266]; G…		EnsemblGenome
F4JAF4	AT3G53470	High	2,3-bisphosphoglycerate-independent phosphoglycerate mutase OS=Arabidopsis thaliana OX=3702 GN=At3g53470 PE=1 SV=1	15.4	9.99	10.12	9.398	16	2	3	1	0	0.531	-0.91	0.00045632	0.00537072	252.8	263.8	293.5	130.8	145.8	140		other membranes;other cell component		[GO:0009507]; GO:0009536; GO:0043231; GO:0005737; GO:0043227; GO:0043229; GO:0110165; GO:0005622; GO:0043226; GO:0005575_x000D_ [GO:0009535]; GO:0055035; GO:0009534; GO:0042170; GO:0042651; GO:0031976; GO:0009507; GO:0031090; GO:0009526; GO:0034357; GO:0009579; GO:0031984; GO:0009536; GO:0016020; GO:0043227; GO:0031967; GO:0005622; GO:0110165; GO:0043229; GO:0043231; GO:0005737; GO:0043226; GO:00…		EnsemblGenome
F4JAG3	AT3G53520	High	UDP-glucuronate decarboxylase OS=Arabidopsis thaliana OX=3702 GN=UXS1 PE=1 SV=1	51.4	9.06	7.37	8.402	6	3	3	2	0	0.777	-0.36	0.00345057	0.0142149	195.8	187	179.6	136.2	151.8	145.4	other metabolic processes	other membranes;ER/Golgi;other cytoplasmic organelle	other molecular function	[GO:0005768]; GO:0031410; GO:0012505; GO:0097708; GO:0005737; GO:0110165; GO:0031982; GO:0043231; GO:0005622; GO:0005575; GO:0043227; GO:0043229; GO:0043226_x000D_ [GO:0005794]; GO:0043231; GO:0005737; GO:0012505; GO:0043227; GO:0043229; GO:0110165; GO:0005622; GO:0043226; GO:0005575_x000D_ [GO:0005802]; GO:0098791; GO:0031984; GO:0005794; GO:0110165; GO:0043227; GO:0043229; GO:0043231; GO:000573…		EnsemblGenome
F4JAU3	AT3G06300	High	Prolyl 4-hydroxylase 2 OS=Arabidopsis thaliana OX=3702 GN=P4H2 PE=1 SV=1	33	6.35	9.54	13.453	12	3	3	2	0	1.095	0.13	0.00443249	0.0163575	222	215.2	214.2	234.1	235.7	242.1	protein metabolism;other metabolic processes;developmental processes	other membranes;ER/Golgi;other cytoplasmic organelle	other molecular function	[GO:0000139]; GO:0098588; GO:0005794; GO:0031090; GO:0043231; GO:0005737; GO:0012505; GO:0016020; GO:0043227; GO:0043229; GO:0110165; GO:0005622; GO:0043226; GO:0005575_x000D_ [GO:0004656]; GO:0019798; GO:0031545; GO:0031543; GO:0016706; GO:0140096; GO:0019511; GO:0016705; GO:0051213; GO:0003824; GO:0018126; GO:0018208; GO:0016491; GO:0003674; GO:0006464; GO:0018193; GO:0036211; GO:0044267; GO:00…	Arginine and proline metabolism; Metabolic pathways	EnsemblGenome
F4JAV9	AT3G06400	High	Chromatin-remodeling protein 11 OS=Arabidopsis thaliana OX=3702 GN=CHR11 PE=1 SV=1	122.5	5.95	12.38	11.615	6	5	5	1	4	0.607	-0.72	1.25664e-05	0.00134113	576.3	561.4	587.5	349.9	345.6	358.3	cell organization and biogenesis;developmental processes;other biological processes	cytosol;nucleus	nucleic acid binding activity;other molecular function	[GO:0005524]; GO:0032559; GO:0035639; GO:0030554; GO:0032555; GO:0043168; GO:1901265; GO:0017076; GO:0032553; GO:0043167; GO:0097159; GO:1901363; GO:0000166; GO:0097367; GO:0005488; GO:0036094; GO:0003674_x000D_ [GO:0005634]; GO:0043231; GO:0043227; GO:0043229; GO:0043226; GO:0005622; GO:0110165; GO:0005575_x000D_ [GO:0005829]; GO:0110165; GO:0005737; GO:0005575; GO:0005622_x000D_ [GO:0009553]; G…		EnsemblGenome
F4JBC5	AT3G26020	High	Serine/threonine protein phosphatase 2A regulatory subunit OS=Arabidopsis thaliana OX=3702 GN=At3g26020 PE=1 SV=1	58.7	8.4	4.95	4.236	3	2	2	2	0	0.995	-0.01	0.973297	0.977825	253.1	246.7	280.7	251.9	249.7	277.1	signal transduction	other cell component	enzyme regulator activity	[GO:0000159]; GO:0005963; GO:0008287; GO:0140535; GO:1903293; GO:0032991; GO:1902494; GO:0005575_x000D_ [GO:0007165]; GO:0009987; GO:0050794; GO:0007154; GO:0023052; GO:0051716; GO:0008150; GO:0050789; GO:0050896; GO:0065007_x000D_ [GO:0019888]; GO:0019208; GO:0030234; GO:0098772; GO:0050790; GO:0003674; GO:0065009; GO:0065007; GO:0008150		EnsemblGenome
F4JBH5	AT3G47340	High	Asparagine synthetase [glutamine-hydrolyzing] OS=Arabidopsis thaliana OX=3702 GN=ASN1 PE=1 SV=1	58.2	6.7	38.26	33.593	17	8	13	6	0	0.962	-0.06	0.37036	0.428831	1926.1	2051	2123.3	1942.6	1972.9	1984.1	other metabolic processes		other molecular function	[GO:0004066]; GO:0016884; GO:0016879; GO:0016874; GO:0003824; GO:0003674_x000D_ [GO:0005524]; GO:0032559; GO:0035639; GO:0030554; GO:0032555; GO:0043168; GO:1901265; GO:0017076; GO:0032553; GO:0043167; GO:0097159; GO:1901363; GO:0000166; GO:0097367; GO:0005488; GO:0036094; GO:0003674_x000D_ [GO:0006529]; GO:0006528; GO:0009067; GO:0009066; GO:1901607; GO:1901605; GO:0008652; GO:0006520; GO:004639…		EnsemblGenome
F4JBP8	AT3G53970	High	Proteasome inhibitor-like protein OS=Arabidopsis thaliana OX=3702 GN=At3g53970 PE=1 SV=1	26.9	4.98	12.81	9.787	12	2	4	2	0	0.895	-0.16	0.349023	0.407838	281.6	222.2	247	212.5	250.6	221		other cell component		[GO:0000502]; GO:0140535; GO:1905369; GO:0032991; GO:1905368; GO:0005575; GO:1902494		EnsemblGenome
F4JBY2	AT3G60750	High	Transketolase OS=Arabidopsis thaliana OX=3702 GN=AtTKL1 PE=1 SV=1	79.8	6.43	77.62	72.984	30	19	26	13	6	1.252	0.32	0.0226364	0.0455887	3047.2	2991.1	2570.5	3894.9	3746.1	3426.1			other molecular function	[GO:0004802]; GO:0016744; GO:0016740; GO:0003824; GO:0003674_x000D_ [GO:0046872]; GO:0043169; GO:0043167; GO:0005488; GO:0003674		EnsemblGenome
F4JC97	AT3G13330	High	Proteasome activator subunit 4 OS=Arabidopsis thaliana OX=3702 GN=PA200 PE=2 SV=2	202.8	6.76	5.16	6.635	2	2	2	2	0	0.806	-0.31	0.0124092	0.0300443	273.4	255.2	274.6	219.5	223.1	220.4	protein metabolism;DNA metabolism;other metabolic processes;stress response;other biological processes	cytosol;nucleus;other cell component	enzyme regulator activity;other molecular function	[GO:0000502]; GO:0140535; GO:1905369; GO:0032991; GO:1905368; GO:0005575; GO:1902494_x000D_ [GO:0005634]; GO:0043231; GO:0043227; GO:0043229; GO:0043226; GO:0005622; GO:0110165; GO:0005575_x000D_ [GO:0005829]; GO:0110165; GO:0005737; GO:0005575; GO:0005622_x000D_ [GO:0006281]; GO:0006259; GO:0006974; GO:0044260; GO:0090304; GO:0033554; GO:0043170; GO:0044237; GO:0006139; GO:0006950; GO:0051716; G…	Proteasome	EnsemblGenome
F4JCF9	AT3G19960	High	Myosin 1 OS=Arabidopsis thaliana OX=3702 GN=ATM1 PE=1 SV=1	132.4	8.13	30.43	28.235	10	9	11	9	0	0.863	-0.21	0.01016	0.0264394	1595.5	1632.1	1738.1	1363.2	1408.3	1424.3	other biological processes	plasma membrane;other membranes;cytoskeleton;ER/Golgi;other cytoplasmic organelle;other cell component	cytoskeletal activity;other molecular function	[GO:0003774]; GO:0003674_x000D_ [GO:0003779]; GO:0008092; GO:0005515; GO:0005488; GO:0003674_x000D_ [GO:0005516]; GO:0005515; GO:0005488; GO:0003674_x000D_ [GO:0005524]; GO:0032559; GO:0035639; GO:0030554; GO:0032555; GO:0043168; GO:1901265; GO:0017076; GO:0032553; GO:0043167; GO:0097159; GO:1901363; GO:0000166; GO:0097367; GO:0005488; GO:0036094; GO:0003674_x000D_ [GO:0005768]; GO:0031410; GO:00…		EnsemblGenome
F4JCM5	AT3G33530	High	Transducin family protein / WD-40 repeat family protein OS=Arabidopsis thaliana OX=3702 GN=At3g33530 PE=1 SV=1	146.8	6.33	11.23	11.575	4	4	4	4	0	0.744	-0.43	0.00393444	0.0153865	615.6	604.1	680.6	436.8	458	466.8						EnsemblGenome
F4JCR1	AT3G47890	High	Ubiquitin carboxyl-terminal hydrolase-related protein OS=Arabidopsis thaliana OX=3702 GN=At3g47890 PE=1 SV=1	177.3	5.49	3.05	6.636	1	2	2	2	0	0.658	-0.6	0.000984498	0.00755674	87.3	78.3	82.6	54.3	54.7	51.8	protein metabolism;other metabolic processes		other molecular function	[GO:0004843]; GO:0008242; GO:0101005; GO:0008233; GO:0019783; GO:0016787; GO:0140096; GO:0006508; GO:0008234; GO:0003824; GO:0019538; GO:0003674; GO:0043170; GO:0044238; GO:1901564; GO:0071704; GO:0008152; GO:0006807; GO:0008150_x000D_ [GO:0016579]; GO:0070646; GO:0006508; GO:0070647; GO:0019538; GO:0006464; GO:0043170; GO:0044238; GO:1901564; GO:0036211; GO:0044267; GO:0071704; GO:0008152; GO:00…		EnsemblGenome
F4JCX1	AT3G54440	High	Lactase OS=Arabidopsis thaliana OX=3702 GN=At3g54440 PE=1 SV=1	126.7	5.77	11.35	12.267	3	4	4	4	0	0.856	-0.22	0.00778284	0.0226106	646.6	643.7	681.6	553.5	547.9	557.2	other metabolic processes	other cell component	other molecular function	[GO:0004565]; GO:0015925; GO:0004553; GO:0016798; GO:0016787; GO:0003824; GO:0003674_x000D_ [GO:0005990]; GO:0005988; GO:0046352; GO:0005984; GO:0009313; GO:0044275; GO:0009311; GO:0044262; GO:0016052; GO:0044248; GO:0005975; GO:0044237; GO:1901575; GO:0009056; GO:0044238; GO:0071704; GO:0008152; GO:0009987; GO:0008150_x000D_ [GO:0009341]; GO:1902494; GO:0032991; GO:0005575_x000D_ [GO:0009507]; G…		EnsemblGenome
F4JDA1	AT3G07140	High	GPI transamidase component Gpi16 subunit family protein OS=Arabidopsis thaliana OX=3702 GN=At3g07140 PE=1 SV=1	72.1	6.87	4.11	3.873	2	2	2	2	0	0.757	-0.4	0.019333	0.0406124	216.6	223.6	234.6	167.8	169.4	193.6	protein metabolism;other metabolic processes	other membranes;ER/Golgi		[GO:0016255]; GO:0006464; GO:0006506; GO:0036211; GO:0044267; GO:0006497; GO:0006505; GO:0006661; GO:0009247; GO:0019538; GO:0043412; GO:0044260; GO:0042158; GO:0006664; GO:0046488; GO:0046474; GO:0046467; GO:1901137; GO:0043170; GO:0044238; GO:1901564; GO:0044237; GO:0034645; GO:0042157; GO:1901566; GO:0006643; GO:1903509; GO:0006650; GO:0008654; GO:0045017; GO:0008610; GO:0044249; GO:1901135; G…		EnsemblGenome
F4JDC3	AT3G13460	High	Evolutionarily conserved C-terminal region 2 OS=Arabidopsis thaliana OX=3702 GN=ECT2 PE=1 SV=1	72.3	5.96	27.98	29.029	17	9	9	8	1	0.863	-0.21	0.0184963	0.0393986	1003.3	1034	944.7	837.8	865.8	867.9			nucleic acid binding activity	[GO:0003723]; GO:0003676; GO:0097159; GO:1901363; GO:0005488; GO:0003674		EnsemblGenome
F4JDN8	AT3G26700	High	Protein kinase superfamily protein OS=Arabidopsis thaliana OX=3702 GN=At3g26700 PE=1 SV=1	41.8	6.55	5.04	4.27	7	2	2	2	0	1.22	0.29	0.00285202	0.0128861	297.9	299	317.5	360.2	364.9	377.2	protein metabolism;other metabolic processes	plasma membrane;other membranes	kinase activity;other molecular function	[GO:0004674]; GO:0004672; GO:0016301; GO:0016773; GO:0140096; GO:0006468; GO:0016772; GO:0016310; GO:0003824; GO:0006464; GO:0016740; GO:0006796; GO:0003674; GO:0036211; GO:0044267; GO:0006793; GO:0019538; GO:0043412; GO:0044260; GO:0044237; GO:0043170; GO:0044238; GO:1901564; GO:0008152; GO:0009987; GO:0071704; GO:0006807; GO:0008150_x000D_ [GO:0005524]; GO:0032559; GO:0035639; GO:0030554; GO:00…		EnsemblGenome
F4JDY4	AT3G48380	High	Peptidase C78, ubiquitin fold modifier-specific peptidase 1/ 2 OS=Arabidopsis thaliana OX=3702 GN=At3g48380 PE=1 SV=1	70.8	6.57	14.21	17.267	10	5	5	5	0	0.952	-0.07	0.454402	0.512963	550.6	519.4	569.5	518.1	524	551.9						EnsemblGenome
F4JE40	AT3G54860	High	Sec1/munc18-like (SM) proteins superfamily OS=Arabidopsis thaliana OX=3702 GN=ATVPS33 PE=1 SV=1	68.9	6.13	12.61	11.076	5	2	3	2	0	1.199	0.26	0.0129034	0.0309261	302.5	276.9	314.8	362.8	355.5	387.8	cell organization and biogenesis;transport	other membranes;cytosol;other cytoplasmic organelle		[GO:0005829]; GO:0110165; GO:0005737; GO:0005575; GO:0005622_x000D_ [GO:0007033]; GO:0006996; GO:0016043; GO:0071840; GO:0009987; GO:0008150_x000D_ [GO:0009705]; GO:0005774; GO:0000325; GO:0098588; GO:0005773; GO:0031090; GO:0043231; GO:0005737; GO:0016020; GO:0043227; GO:0043229; GO:0110165; GO:0005622; GO:0043226; GO:0005575_x000D_ [GO:0016192]; GO:0006810; GO:0051234; GO:0051179; GO:0008150		EnsemblGenome
F4JEJ0	AT3G13790	High	Glycosyl hydrolases family 32 protein OS=Arabidopsis thaliana OX=3702 GN=ATBFRUCT1 PE=1 SV=1	65.9	9.13	24.27	22.325	14	8	9	8	0	2.339	1.23	0.000101421	0.002929	872.5	830	810.3	1990.3	1929.8	1941.3	other metabolic processes		other molecular function	[GO:0004553]; GO:0016798; GO:0016787; GO:0003824; GO:0003674_x000D_ [GO:0005975]; GO:0044238; GO:0071704; GO:0008152; GO:0008150		EnsemblGenome
F4JEL5	AT3G13920	High	Eukaryotic translation initiation factor 4A1 OS=Arabidopsis thaliana OX=3702 GN=EIF4A1 PE=1 SV=1	46.1	5.68	69.83	59.28	29	13	24	3	0	1.183	0.24	0.00961084	0.0256646	529.2	538.5	524.6	641.5	625.9	597.7	protein metabolism;other metabolic processes		nucleic acid binding activity;other molecular function	[GO:0003743]; GO:0008135; GO:0006413; GO:0003723; GO:0090079; GO:0006412; GO:0044237; GO:0003676; GO:0045182; GO:0034645; GO:0043043; GO:0044267; GO:0010467; GO:0008152; GO:0009987; GO:0097159; GO:1901363; GO:0003674; GO:0006417; GO:0009059; GO:0044249; GO:0044260; GO:0006518; GO:0043604; GO:1901566; GO:0019538; GO:0043170; GO:0008150; GO:0005488; GO:0010608; GO:0032268; GO:0034248; GO:2000112; G…		EnsemblGenome
F4JET6	AT3G20810	High	2-oxoglutarate (2OG) and Fe(II)-dependent oxygenase superfamily protein OS=Arabidopsis thaliana OX=3702 GN=JMJD5 PE=1 SV=1	44.6	5.47	9.78	12.432	7	3	3	3	0	0.676	-0.56	0.00022971	0.00410955	476.7	455.8	480.4	334.8	322.4	310.7						EnsemblGenome
F4JF21	AT3G48500	High	Protein PLASTID TRANSCRIPTIONALLY ACTIVE 10 OS=Arabidopsis thaliana OX=3702 GN=PTAC10 PE=1 SV=1	78.8	5.07	25.65	19.158	12	7	9	7	0	0.782	-0.35	0.00110281	0.00803108	1432.6	1358.4	1330.5	1041	1105.4	1062.7		cytosol;other cell component	nucleic acid binding activity	[GO:0003676]; GO:0097159; GO:1901363; GO:0005488; GO:0003674_x000D_ [GO:0005829]; GO:0110165; GO:0005737; GO:0005575; GO:0005622_x000D_ [GO:0009507]; GO:0009536; GO:0043231; GO:0005737; GO:0043227; GO:0043229; GO:0110165; GO:0005622; GO:0043226; GO:0005575_x000D_ [GO:0009508]; GO:0005694; GO:0042646; GO:0043232; GO:0009295; GO:0009532; GO:0043228; GO:0043229; GO:0110165; GO:0009536; GO:0043226; G…		EnsemblGenome
F4JFN3	AT3G07770	High	Heat shock protein 90-6, mitochondrial OS=Arabidopsis thaliana OX=3702 GN=HSP90-6 PE=1 SV=1	90.5	5.39	42.67	36.882	16	14	16	11	0	0.702	-0.51	0.000795691	0.00689822	2002.1	1961.1	2027.7	1350	1406.1	1450.3	other biological processes	mitochondrion;ER/Golgi;other cell component	other molecular function	[GO:0005524]; GO:0032559; GO:0035639; GO:0030554; GO:0032555; GO:0043168; GO:1901265; GO:0017076; GO:0032553; GO:0043167; GO:0097159; GO:1901363; GO:0000166; GO:0097367; GO:0005488; GO:0036094; GO:0003674_x000D_ [GO:0005618]; GO:0030312; GO:0110165; GO:0071944; GO:0005575_x000D_ [GO:0005739]; GO:0043231; GO:0005737; GO:0043227; GO:0043229; GO:0110165; GO:0005622; GO:0043226; GO:0005575_x000D_ [GO…	Protein processing in endoplasmic reticulum; Plant-pathogen interaction	EnsemblGenome
F4JFN7	AT3G07810	High	RNA-binding (RRM/RBD/RNP motifs) family protein OS=Arabidopsis thaliana OX=3702 GN=At3g07810 PE=1 SV=1	52	8.5	21.27	17.799	14	4	6	4	0	0.752	-0.41	0.00015141	0.00347019	838.2	806.8	842.9	651.2	630.1	628.7			nucleic acid binding activity	[GO:0003729]; GO:0003723; GO:0003676; GO:0097159; GO:1901363; GO:0005488; GO:0003674		EnsemblGenome
F4JFR1	AT3G14110	High	Tetratricopeptide repeat (TPR)-like superfamily protein OS=Arabidopsis thaliana OX=3702 GN=FLU PE=1 SV=1	34.7	9	19.89	16.263	22	7	7	7	0	0.827	-0.27	0.00475788	0.017037	523.1	526.9	575.4	399.5	435.5	438.7	other metabolic processes	other membranes;other cell component		[GO:0009507]; GO:0009536; GO:0043231; GO:0005737; GO:0043227; GO:0043229; GO:0110165; GO:0005622; GO:0043226; GO:0005575_x000D_ [GO:0009534]; GO:0031976; GO:0009507; GO:0009579; GO:0031984; GO:0009536; GO:0005622; GO:0110165; GO:0043227; GO:0043229; GO:0043231; GO:0005737; GO:0005575; GO:0043226_x000D_ [GO:0009535]; GO:0055035; GO:0009534; GO:0042170; GO:0042651; GO:0031976; GO:0009507; GO:003109…		EnsemblGenome
F4JG03	AT4G08320	High	Tetratricopeptide repeat (TPR)-like superfamily protein OS=Arabidopsis thaliana OX=3702 GN=TPR8 PE=1 SV=1	46.6	4.84	13.31	12.268	10	4	4	4	0	1.109	0.15	0.105938	0.147316	230	239.9	262	260.8	266.1	280.4	protein metabolism;other metabolic processes;stress response;transport;other biological processes	other membranes;cytosol	other molecular function	[GO:0006620]; GO:0006612; GO:0045047; GO:0006605; GO:0090150; GO:0072599; GO:0006886; GO:0045184; GO:0072657; GO:0070972; GO:0072594; GO:0015031; GO:0046907; GO:0034613; GO:0008104; GO:0051234; GO:0051668; GO:0033365; GO:0071702; GO:0071705; GO:0006810; GO:0051641; GO:0051649; GO:0070727; GO:0033036; GO:0051179; GO:0009987; GO:0008150_x000D_ [GO:0016020]; GO:0110165; GO:0005575_x000D_ [GO:0030433…		EnsemblGenome
F4JGD2	AT4G04460	High	Saposin-like aspartyl protease family protein OS=Arabidopsis thaliana OX=3702 GN=At4g04460 PE=1 SV=1	55.1	7.34	20.58	18.953	12	5	7	5	0	3.058	1.61	0.000721518	0.006706	550.7	445.6	532.3	1628	1775	1619	protein metabolism;other metabolic processes		other molecular function	[GO:0004190]; GO:0004175; GO:0070001; GO:0008233; GO:0016787; GO:0140096; GO:0006508; GO:0003824; GO:0019538; GO:0003674; GO:0043170; GO:0044238; GO:1901564; GO:0071704; GO:0008152; GO:0006807; GO:0008150_x000D_ [GO:0006629]; GO:0044238; GO:0071704; GO:0008152; GO:0008150		EnsemblGenome
F4JGL5	AT4G05020	High	NADH:ubiquinone reductase (non-electrogenic) OS=Arabidopsis thaliana OX=3702 GN=NDB2 PE=1 SV=1	69.2	8.48	20.03	20.662	11	6	6	6	0	0.948	-0.08	0.17795	0.228308	850.2	856	963.1	802.8	811.3	847.2		other membranes;mitochondrion;other cytoplasmic organelle	other molecular function	[GO:0003954]; GO:0016651; GO:0016491; GO:0003824; GO:0003674_x000D_ [GO:0005509]; GO:0046872; GO:0043169; GO:0043167; GO:0005488; GO:0003674_x000D_ [GO:0005739]; GO:0043231; GO:0005737; GO:0043227; GO:0043229; GO:0110165; GO:0005622; GO:0043226; GO:0005575_x000D_ [GO:0005777]; GO:0042579; GO:0043231; GO:0005737; GO:0043227; GO:0043229; GO:0110165; GO:0005622; GO:0043226; GO:0005575_x000D_ [GO:000…		EnsemblGenome
F4JGR5	AT4G04040	High	Pyrophosphate--fructose 6-phosphate 1-phosphotransferase subunit beta 2 OS=Arabidopsis thaliana OX=3702 GN=PFP-BETA2 PE=3 SV=1	62.7	5.6	22.58	17.356	12	6	7	2	0	0.833	-0.26	0.00872298	0.0242524	272	245.8	248.8	211.5	199.2	207.2	other metabolic processes;developmental processes;other biological processes	cytosol	kinase activity;other molecular function	[GO:0003872]; GO:0008443; GO:0061615; GO:0016773; GO:0019200; GO:0006096; GO:0016772; GO:0016301; GO:0046835; GO:0006090; GO:0006757; GO:0016052; GO:0016740; GO:0016310; GO:0044262; GO:0032787; GO:0006091; GO:0006165; GO:0046031; GO:0046034; GO:0005975; GO:1901575; GO:0003824; GO:0006796; GO:0044237; GO:0019752; GO:0009117; GO:0009132; GO:0046939; GO:0009150; GO:0009179; GO:0008152; GO:0044238; G…	Glycolysis / Gluconeogenesis; Pentose phosphate pathway; Fructose and mannose metabolism; Metabolic pathways; Biosynthesis of secondary metabolites	EnsemblGenome
F4JH69	AT4G02030	High	Vacuolar protein sorting-associated protein 51 homolog OS=Arabidopsis thaliana OX=3702 GN=UNH PE=1 SV=1	91.3	5.99	21.69	25.02	10	7	8	7	0	0.652	-0.62	0.00496995	0.0173546	712.3	659.2	770.9	464.5	464.4	493.6	cell organization and biogenesis;transport	cytosol;ER/Golgi		[GO:0000938]; GO:0099023; GO:0005794; GO:0031410; GO:0032991; GO:0043231; GO:0005737; GO:0012505; GO:0097708; GO:0005575; GO:0043227; GO:0043229; GO:0110165; GO:0005622; GO:0031982; GO:0043226_x000D_ [GO:0005829]; GO:0110165; GO:0005737; GO:0005575; GO:0005622_x000D_ [GO:0006869]; GO:0071702; GO:0010876; GO:0006810; GO:0033036; GO:0051234; GO:0051179; GO:0008150_x000D_ [GO:0007030]; GO:0006996; G…		EnsemblGenome
F4JHH5	AT4G02350	High	Exocyst complex component SEC15B OS=Arabidopsis thaliana OX=3702 GN=SEC15B PE=1 SV=1	88.3	6.44	38	44.105	16	11	13	11	0	1.163	0.22	0.0405331	0.0689583	795.6	912.4	922	1055.4	1060.8	1104	cell organization and biogenesis;transport;other biological processes	non-structural extracellular;plasma membrane;other membranes;cytosol;cytoskeleton;other cell component		[GO:0000145]; GO:0099023; GO:0005938; GO:0032991; GO:0005737; GO:0071944; GO:0005575; GO:0110165; GO:0005622_x000D_ [GO:0005618]; GO:0030312; GO:0110165; GO:0071944; GO:0005575_x000D_ [GO:0005829]; GO:0110165; GO:0005737; GO:0005575; GO:0005622_x000D_ [GO:0005856]; GO:0043232; GO:0043228; GO:0043229; GO:0043226; GO:0005622; GO:0110165; GO:0005575_x000D_ [GO:0005886]; GO:0016020; GO:0071944; GO:01…		EnsemblGenome
F4JHJ0	AT4G02450	High	HSP20-like chaperones superfamily protein OS=Arabidopsis thaliana OX=3702 GN=At4g02450 PE=1 SV=1	25.3	4.56	23.7	20.768	27	6	8	6	0	1.156	0.21	0.0671508	0.101613	1442.9	1361.7	1191.7	1694.5	1574.6	1498.6						EnsemblGenome
F4JI11	AT4G01330	High	Protein kinase superfamily protein OS=Arabidopsis thaliana OX=3702 GN=At4g01330 PE=1 SV=1	53.5	7.11	11.69	10.365	9	4	4	3	0	0.765	-0.39	0.0559973	0.0882771	695.7	813	845.1	621.6	611.1	645.1	protein metabolism;other metabolic processes	other membranes	kinase activity;other molecular function	[GO:0004674]; GO:0004672; GO:0016301; GO:0016773; GO:0140096; GO:0006468; GO:0016772; GO:0016310; GO:0003824; GO:0006464; GO:0016740; GO:0006796; GO:0003674; GO:0036211; GO:0044267; GO:0006793; GO:0019538; GO:0043412; GO:0044260; GO:0044237; GO:0043170; GO:0044238; GO:1901564; GO:0008152; GO:0009987; GO:0071704; GO:0006807; GO:0008150_x000D_ [GO:0005524]; GO:0032559; GO:0035639; GO:0030554; GO:00…		EnsemblGenome
F4JI63	AT4G03200	High	Catalytics OS=Arabidopsis thaliana OX=3702 GN=At4g03200 PE=1 SV=1	91.8	6.34	7.5	7.655	4	3	3	3	0	0.975	-0.04	0.509994	0.564937	557.6	531.4	502	521.8	518	511.7	other metabolic processes	other cell component		[GO:0005975]; GO:0044238; GO:0071704; GO:0008152; GO:0008150_x000D_ [GO:0009507]; GO:0009536; GO:0043231; GO:0005737; GO:0043227; GO:0043229; GO:0110165; GO:0005622; GO:0043226; GO:0005575		EnsemblGenome
F4JIE1	AT4G14710	High	1,2-dihydroxy-3-keto-5-methylthiopentene dioxygenase OS=Arabidopsis thaliana OX=3702 GN=ATARD2 PE=1 SV=1	23.6	5.12	12.65	11.532	14	4	4	4	0	0.92	-0.12	0.0124287	0.0300443	582.8	571.1	595.1	531.1	536	537.7	other metabolic processes	cytosol;nucleus	other molecular function	[GO:0005506]; GO:0046914; GO:0046872; GO:0043169; GO:0043167; GO:0005488; GO:0003674_x000D_ [GO:0005634]; GO:0043231; GO:0043227; GO:0043229; GO:0043226; GO:0005622; GO:0110165; GO:0005575_x000D_ [GO:0005829]; GO:0110165; GO:0005737; GO:0005575; GO:0005622_x000D_ [GO:0010309]; GO:0016702; GO:0016701; GO:0051213; GO:0016491; GO:0003824; GO:0003674_x000D_ [GO:0019509]; GO:0071267; GO:0043102; GO:00…		EnsemblGenome
F4JIN3	AT4G21180	High	DnaJ protein ERDJ2B OS=Arabidopsis thaliana OX=3702 GN=ERDJ2B PE=1 SV=1	74.8	5.57	14.31	13.383	7	5	5	4	0	0.759	-0.4	0.00400303	0.0155255	619.1	640.8	693.4	476	486.2	526	transport	plasma membrane;other membranes;ER/Golgi	transporter activity;nucleic acid binding activity	[GO:0003723]; GO:0003676; GO:0097159; GO:1901363; GO:0005488; GO:0003674_x000D_ [GO:0005783]; GO:0043231; GO:0005737; GO:0012505; GO:0043227; GO:0043229; GO:0110165; GO:0005622; GO:0043226; GO:0005575_x000D_ [GO:0005886]; GO:0016020; GO:0071944; GO:0110165; GO:0005575_x000D_ [GO:0006614]; GO:0006613; GO:0045047; GO:0006612; GO:0006605; GO:0072599; GO:0090150; GO:0006886; GO:0070972; GO:0072594; G…	Protein export; Protein processing in endoplasmic reticulum	EnsemblGenome
F4JIZ3	AT4G33510	High	Phospho-2-dehydro-3-deoxyheptonate aldolase OS=Arabidopsis thaliana OX=3702 GN=DHS2 PE=1 SV=2	38.6	7.55	5.94	4.682	8	2	2	1	0	0.901	-0.15	0.0628782	0.0964628	50.4	50.3	60.7	40.5	45.8	45.4	other metabolic processes	other cell component	other molecular function	[GO:0003849]; GO:0016765; GO:0016740; GO:0003824; GO:0003674_x000D_ [GO:0008652]; GO:0006520; GO:0046394; GO:1901566; GO:0019752; GO:0044238; GO:1901564; GO:0016053; GO:1901576; GO:0043436; GO:0008152; GO:0006807; GO:0071704; GO:0006082; GO:0044249; GO:0044283; GO:0009058; GO:0008150; GO:0044237; GO:0044281; GO:0009987_x000D_ [GO:0009073]; GO:0009072; GO:0016053; GO:0019438; GO:1901362; GO:190156…		EnsemblGenome
F4JJP1	AT4G27595	High	WEB family protein At4g27595, chloroplastic OS=Arabidopsis thaliana OX=3702 GN=At4g27595 PE=2 SV=1	138.9	5.07	4.3	3.54	1	2	2	2	0	0.372	-1.42	0.205	0.258197	48.1	90.9	495.3	33.6	33.9	40.1	cell cycle OR cell proliferation;cell organization and biogenesis;DNA metabolism	cytoskeleton;other cell component		[GO:0005875]; GO:0032991; GO:0015630; GO:0005575; GO:0005856; GO:0043232; GO:0043228; GO:0043229; GO:0043226; GO:0005622; GO:0110165_x000D_ [GO:0007131]; GO:0140527; GO:1903046; GO:0007127; GO:0035825; GO:0022402; GO:0022414; GO:0051321; GO:0061982; GO:0140013; GO:0006310; GO:0009987; GO:0007049; GO:0008150; GO:0000003; GO:0000280; GO:0006259; GO:0048285; GO:0044260; GO:0090304; GO:0006996; GO:00…		Araport
F4JJT9	AT4G33760	High	Aspartate--tRNA ligase, chloroplastic/mitochondrial OS=Arabidopsis thaliana OX=3702 GN=At4g33760 PE=2 SV=1	74.5	7.18	22.85	19.46	12	7	8	7	0	0.809	-0.31	0.00186189	0.0105331	1138.5	1081.5	1141.9	930.8	900.5	920.8	protein metabolism;RNA metabolism OR transcription;other metabolic processes	mitochondrion;other cell component	nucleic acid binding activity;other molecular function	[GO:0003677]; GO:0003676; GO:0097159; GO:1901363; GO:0005488; GO:0003674_x000D_ [GO:0004815]; GO:0004812; GO:0016875; GO:0140101; GO:0016874; GO:0140098; GO:0003824; GO:0140640; GO:0003674_x000D_ [GO:0005524]; GO:0032559; GO:0035639; GO:0030554; GO:0032555; GO:0043168; GO:1901265; GO:0017076; GO:0032553; GO:0043167; GO:0097159; GO:1901363; GO:0000166; GO:0097367; GO:0005488; GO:0036094; GO:000367…	Aminoacyl-tRNA biosynthesis	EnsemblGenome
F4JJY7	AT4G34090	High	Cyclin delta-3 OS=Arabidopsis thaliana OX=3702 GN=At4g34090 PE=1 SV=1	43.9	5.9	10.89	14.806	9	4	4	4	0	0.767	-0.38	0.000357871	0.00493635	589.6	555	564	442.5	432.4	420.4		other cell component		[GO:0009507]; GO:0009536; GO:0043231; GO:0005737; GO:0043227; GO:0043229; GO:0110165; GO:0005622; GO:0043226; GO:0005575_x000D_ [GO:0009570]; GO:0009532; GO:0009507; GO:0110165; GO:0009536; GO:0005575; GO:0043231; GO:0005737; GO:0043227; GO:0043229; GO:0005622; GO:0043226		EnsemblGenome
F4JK17	AT4G09520	High	Cofactor-independent phosphoglycerate mutase OS=Arabidopsis thaliana OX=3702 GN=At4g09520 PE=1 SV=1	53.1	5.57	20.75	22.145	15	5	5	5	0	1.03	0.04	0.372181	0.430617	601.8	582.7	631.8	620	620.1	624.6		cytosol	other molecular function	[GO:0005829]; GO:0110165; GO:0005737; GO:0005575; GO:0005622_x000D_ [GO:0046537]; GO:0004619; GO:0016868; GO:0016866; GO:0016853; GO:0003824; GO:0003674_x000D_ [GO:0046872]; GO:0043169; GO:0043167; GO:0005488; GO:0003674		EnsemblGenome
F4JKH6	AT4G28080	High	Protein REDUCED CHLOROPLAST COVERAGE 2 OS=Arabidopsis thaliana OX=3702 GN=REC2 PE=1 SV=1	199	6.16	86.77	98.689	17	25	28	23	2	0.942	-0.09	0.00672821	0.0205705	4121.3	4176.7	4134.9	3882.4	3894.1	3976.5	cell cycle OR cell proliferation;other biological processes	cytosol;nucleus;other cell component	nucleic acid binding activity	[GO:0003729]; GO:0003723; GO:0003676; GO:0097159; GO:1901363; GO:0005488; GO:0003674_x000D_ [GO:0005634]; GO:0043231; GO:0043227; GO:0043229; GO:0043226; GO:0005622; GO:0110165; GO:0005575_x000D_ [GO:0005737]; GO:0110165; GO:0005622; GO:0005575_x000D_ [GO:0005829]; GO:0110165; GO:0005737; GO:0005575; GO:0005622_x000D_ [GO:0007049]; GO:0009987; GO:0008150_x000D_ [GO:0009737]; GO:0009725; GO:003399…		EnsemblGenome
F4JKM2	AT4G34230	High	Cinnamyl alcohol dehydrogenase 5 OS=Arabidopsis thaliana OX=3702 GN=CAD5 PE=1 SV=1	38.7	5.44	18.09	23.126	19	5	6	4	0	1.072	0.1	0.0144677	0.0332865	368	371.2	375.4	397.8	409	392.3			other molecular function	[GO:0008270]; GO:0046914; GO:0046872; GO:0043169; GO:0043167; GO:0005488; GO:0003674_x000D_ [GO:0016491]; GO:0003824; GO:0003674		EnsemblGenome
F4JKW0	AT4G10000	High	Thioredoxin family protein OS=Arabidopsis thaliana OX=3702 GN=At4g10000 PE=1 SV=1	37	8.73	10.22	12.028	13	4	4	4	0	0.64	-0.64	0.000183119	0.00369622	477.9	457.8	486.1	287.9	311.6	306	other metabolic processes	other cell component		[GO:0006749]; GO:0006518; GO:0006575; GO:0006790; GO:0043603; GO:1901564; GO:0044237; GO:0034641; GO:0006807; GO:0071704; GO:0008152; GO:0009987; GO:0008150_x000D_ [GO:0009507]; GO:0009536; GO:0043231; GO:0005737; GO:0043227; GO:0043229; GO:0110165; GO:0005622; GO:0043226; GO:0005575		EnsemblGenome
F4JKZ9	AT4G16060	High	Uncharacterized protein OS=Arabidopsis thaliana OX=3702 GN=At4g16060 PE=1 SV=1	32.7	7.31	5.05	3.779	6	2	2	2	0	0.945	-0.08	0.0302584	0.0560217	618.4	581.9	585.1	553	535.3	552.7		cytosol;other cell component		[GO:0005829]; GO:0110165; GO:0005737; GO:0005575; GO:0005622_x000D_ [GO:0009507]; GO:0009536; GO:0043231; GO:0005737; GO:0043227; GO:0043229; GO:0110165; GO:0005622; GO:0043226; GO:0005575_x000D_ [GO:0009570]; GO:0009532; GO:0009507; GO:0110165; GO:0009536; GO:0005575; GO:0043231; GO:0005737; GO:0043227; GO:0043229; GO:0005622; GO:0043226		EnsemblGenome
F4JL11	AT4G16143	High	Importin subunit alpha-2 OS=Arabidopsis thaliana OX=3702 GN=IMPA2 PE=1 SV=1	58.9	5.1	18.72	23.348	10	4	5	3	1	1.343	0.43	0.000344544	0.00483978	650.7	627.5	612.7	807.8	857.5	842.5	transport	cytosol;nucleus;other cell component	other molecular function	[GO:0005634]; GO:0043231; GO:0043227; GO:0043229; GO:0043226; GO:0005622; GO:0110165; GO:0005575_x000D_ [GO:0005635]; GO:0031967; GO:0005634; GO:0012505; GO:0031975; GO:0043227; GO:0043229; GO:0043231; GO:0110165; GO:0043226; GO:0005622; GO:0005575_x000D_ [GO:0005730]; GO:0043232; GO:0031981; GO:0043228; GO:0043229; GO:0070013; GO:0005634; GO:0043226; GO:0005622; GO:0043233; GO:0043231; GO:011016…		EnsemblGenome
F4JL78	AT4G28300	High	Formin-like protein (DUF1421) OS=Arabidopsis thaliana OX=3702 GN=At4g28300 PE=1 SV=1	48	6.47	7.64	9.127	8	2	2	2	0	1.051	0.07	0.928015	0.93996	101.3	97	125.3	104.8	106.5	107.6						EnsemblGenome
F4JLJ2	AT4G10060	High	Non-lysosomal glucosylceramidase OS=Arabidopsis thaliana OX=3702 GN=At4g10060 PE=1 SV=1	104.3	6.23	13.01	20.285	9	6	6	6	0	0.787	-0.35	0.00303065	0.0132376	583.7	621.3	624	475.2	490.5	488.8	other metabolic processes	plasma membrane;other membranes;ER/Golgi;other cytoplasmic organelle	other molecular function	[GO:0004348]; GO:0004553; GO:0016798; GO:0016787; GO:0003824; GO:0003674_x000D_ [GO:0005773]; GO:0043231; GO:0005737; GO:0043227; GO:0043229; GO:0110165; GO:0005622; GO:0043226; GO:0005575_x000D_ [GO:0005783]; GO:0043231; GO:0005737; GO:0012505; GO:0043227; GO:0043229; GO:0110165; GO:0005622; GO:0043226; GO:0005575_x000D_ [GO:0005886]; GO:0016020; GO:0071944; GO:0110165; GO:0005575_x000D_ [GO:000…	Other glycan degradation; Sphingolipid metabolism; Metabolic pathways	EnsemblGenome
F4JLK2	AT4G10120	High	Probable sucrose-phosphate synthase 4 OS=Arabidopsis thaliana OX=3702 GN=SPS4 PE=1 SV=1	118.8	6.67	18.53	21.301	7	7	7	5	0	0.574	-0.8	9.19316e-05	0.00277336	640.9	659.8	659.5	378.6	360.5	381.9	other metabolic processes	plasma membrane;other membranes	other molecular function	[GO:0005886]; GO:0016020; GO:0071944; GO:0110165; GO:0005575_x000D_ [GO:0005986]; GO:0005985; GO:0046351; GO:0005984; GO:0009312; GO:0034637; GO:0009311; GO:0044262; GO:0016051; GO:0044249; GO:0005975; GO:0044237; GO:1901576; GO:0009058; GO:0044238; GO:0071704; GO:0008152; GO:0009987; GO:0008150_x000D_ [GO:0016157]; GO:0035251; GO:0008194; GO:0046527; GO:0016757; GO:0016758; GO:0016740; GO:000382…	Starch and sucrose metabolism; Metabolic pathways; Biosynthesis of secondary metabolites	EnsemblGenome
F4JLM5	AT4G10320	High	Isoleucine--tRNA ligase, cytoplasmic OS=Arabidopsis thaliana OX=3702 GN=At4g10320 PE=2 SV=1	135.4	6.3	45.48	44.999	13	14	16	14	0	1.03	0.04	0.234274	0.289452	2477.7	2717.2	2669.9	2751.1	2749.5	2741.2	protein metabolism;RNA metabolism OR transcription;other metabolic processes;other biological processes	cytosol	nucleic acid binding activity;other molecular function	[GO:0000049]; GO:0003723; GO:0003676; GO:0097159; GO:1901363; GO:0005488; GO:0003674_x000D_ [GO:0002161]; GO:0052689; GO:0140101; GO:0106074; GO:0016788; GO:0140098; GO:0006399; GO:0006450; GO:0016787; GO:0140640; GO:0034660; GO:0065008; GO:0003824; GO:0016070; GO:0065007; GO:0003674; GO:0090304; GO:0008150; GO:0006139; GO:0043170; GO:0006725; GO:0034641; GO:0044238; GO:0046483; GO:1901360; GO:00…	Aminoacyl-tRNA biosynthesis	EnsemblGenome
F4JLQ2	AT4G16180	High	Transmembrane protein OS=Arabidopsis thaliana OX=3702 GN=At4g16180 PE=1 SV=1	92.3	6.61	12.56	12.919	6	4	4	4	0	0.981	-0.03	0.393407	0.451519	640.9	621.6	669.9	588.9	628.6	649.5		plasma membrane;other membranes;ER/Golgi		[GO:0005783]; GO:0043231; GO:0005737; GO:0012505; GO:0043227; GO:0043229; GO:0110165; GO:0005622; GO:0043226; GO:0005575_x000D_ [GO:0005886]; GO:0016020; GO:0071944; GO:0110165; GO:0005575_x000D_ [GO:0016021]; GO:0031224; GO:0110165; GO:0016020; GO:0005575		EnsemblGenome
F4JLY4	AT4G22690	High	Cytochrome P450, family 706, subfamily A, polypeptide 1 OS=Arabidopsis thaliana OX=3702 GN=CYP706A1 PE=1 SV=1	63.1	7.17	22.78	19.351	19	9	9	9	0	0.506	-0.98	0.00378359	0.0150195	743.5	650.3	805.8	372.4	405.2	375.8		plasma membrane;other membranes;mitochondrion;ER/Golgi;other cytoplasmic organelle;other cell component	other molecular function	[GO:0004497]; GO:0016491; GO:0003824; GO:0003674_x000D_ [GO:0005506]; GO:0046914; GO:0046872; GO:0043169; GO:0043167; GO:0005488; GO:0003674_x000D_ [GO:0005618]; GO:0030312; GO:0110165; GO:0071944; GO:0005575_x000D_ [GO:0005739]; GO:0043231; GO:0005737; GO:0043227; GO:0043229; GO:0110165; GO:0005622; GO:0043226; GO:0005575_x000D_ [GO:0005774]; GO:0098588; GO:0005773; GO:0031090; GO:0043231; GO:00…		EnsemblGenome
F4JM19	AT4G28710	High	Myosin-14 OS=Arabidopsis thaliana OX=3702 GN=XI-H PE=3 SV=1	172	7.47	13.47	16.774	4	5	5	2	0	0.635	-0.66	0.0359748	0.0638519	111.2	103.8	110.7	64.6	70.2	86	cell organization and biogenesis;transport;developmental processes;other biological processes	cytoskeleton;other cell component	cytoskeletal activity;other molecular function	[GO:0000146]; GO:0003774; GO:0140657; GO:0003674_x000D_ [GO:0003774]; GO:0003674_x000D_ [GO:0005516]; GO:0005515; GO:0005488; GO:0003674_x000D_ [GO:0005524]; GO:0032559; GO:0035639; GO:0030554; GO:0032555; GO:0043168; GO:1901265; GO:0017076; GO:0032553; GO:0043167; GO:0097159; GO:1901363; GO:0000166; GO:0097367; GO:0005488; GO:0036094; GO:0003674_x000D_ [GO:0005737]; GO:0110165; GO:0005622; GO:00…		EnsemblGenome
F4JM22	AT4G28740	High	LOW PSII ACCUMULATION-like protein OS=Arabidopsis thaliana OX=3702 GN=At4g28740 PE=1 SV=1	38.9	9.06	10.51	9.967	10	3	3	3	0	0.592	-0.76	0.00266644	0.0124174	284	290.5	323.4	169	176.8	172.1	cell organization and biogenesis	other cell component		[GO:0009507]; GO:0009536; GO:0043231; GO:0005737; GO:0043227; GO:0043229; GO:0110165; GO:0005622; GO:0043226; GO:0005575_x000D_ [GO:0009658]; GO:0009657; GO:0006996; GO:0016043; GO:0071840; GO:0009987; GO:0008150		EnsemblGenome
F4JM86	AT4G35090	High	Catalase OS=Arabidopsis thaliana OX=3702 GN=CAT2 PE=1 SV=1	55	6.83	31.44	26.555	23	11	14	6	2	1.151	0.2	0.111889	0.154366	2478.7	2725.7	2235.3	2851.9	2976.2	2756	other metabolic processes;stress response;other biological processes		other molecular function	[GO:0004096]; GO:0004601; GO:0016209; GO:0016684; GO:0003674; GO:0098869; GO:0016491; GO:1990748; GO:0003824; GO:0009987; GO:0098754; GO:0097237; GO:0008150; GO:0009636; GO:0070887; GO:0042221; GO:0051716; GO:0050896_x000D_ [GO:0006979]; GO:0006950; GO:0050896; GO:0008150_x000D_ [GO:0020037]; GO:0046906; GO:0097159; GO:1901363; GO:0005488; GO:0003674_x000D_ [GO:0042744]; GO:0042743; GO:0044248; G…		EnsemblGenome
F4JN13	AT4G35450	High	Ankyrin repeat-containing protein 2 OS=Arabidopsis thaliana OX=3702 GN=AKR2 PE=1 SV=1	38	4.64	20.09	18.703	17	6	7	4	2	1.224	0.29	0.0475491	0.0779685	1765.6	1675.8	1450.4	2119.6	2050.6	1989.2	stress response;transport;developmental processes;other biological processes	other membranes;nucleus;other cell component		[GO:0005634]; GO:0043231; GO:0043227; GO:0043229; GO:0043226; GO:0005622; GO:0110165; GO:0005575_x000D_ [GO:0005737]; GO:0110165; GO:0005622; GO:0005575_x000D_ [GO:0006457]; GO:0009987; GO:0008150_x000D_ [GO:0009791]; GO:0032501; GO:0007275; GO:0008150; GO:0048856; GO:0032502_x000D_ [GO:0010228]; GO:0003006; GO:0009791; GO:0048608; GO:0022414; GO:0032502; GO:0032501; GO:0007275; GO:0048856; GO:00…		EnsemblGenome
F4JNE1	AT4G17100	High	Poly(U)-specific endoribonuclease-B protein OS=Arabidopsis thaliana OX=3702 GN=At4g17100 PE=1 SV=2	35.9	4.96	12.47	14.668	14	3	4	3	0	1.04	0.06	0.910755	0.925204	427.3	388.3	384.5	406.5	383.3	403.8	RNA metabolism OR transcription;other metabolic processes		other molecular function	[GO:0004521]; GO:0004519; GO:0004540; GO:0090502; GO:0004518; GO:0140098; GO:0090501; GO:0016788; GO:0090305; GO:0140640; GO:0016070; GO:0016787; GO:0090304; GO:0003824; GO:0006139; GO:0043170; GO:0003674; GO:0006725; GO:0034641; GO:0044238; GO:0046483; GO:1901360; GO:0071704; GO:0044237; GO:0006807; GO:0008152; GO:0009987; GO:0008150		EnsemblGenome
F4JNE2	AT4G17140	High	Pleckstrin homology (PH) domain-containing protein OS=Arabidopsis thaliana OX=3702 GN=At4g17140 PE=1 SV=1	470.9	5.99	45.4	53.007	5	15	16	15	0	0.948	-0.08	0.0846226	0.123173	2587.2	2587	2857.3	2360.1	2453.4	2479.5	transport;other biological processes	other membranes;ER/Golgi;other cytoplasmic organelle;other cell component		[GO:0005773]; GO:0043231; GO:0005737; GO:0043227; GO:0043229; GO:0110165; GO:0005622; GO:0043226; GO:0005575_x000D_ [GO:0005794]; GO:0043231; GO:0005737; GO:0012505; GO:0043227; GO:0043229; GO:0110165; GO:0005622; GO:0043226; GO:0005575_x000D_ [GO:0006623]; GO:0006605; GO:0007034; GO:0072666; GO:0006886; GO:0046907; GO:0072594; GO:0072665; GO:0015031; GO:0034613; GO:0006810; GO:0051641; GO:005164…		EnsemblGenome
F4JNU1	AT4G35785	High	RNA-binding (RRM/RBD/RNP motifs) family protein OS=Arabidopsis thaliana OX=3702 GN=At4g35785 PE=1 SV=1	23.3	11.66	5.01	3.627	9	2	2	2	0	0.704	-0.51	0.00261215	0.0122371	624.6	639.7	567	441.4	439.6	410.6			nucleic acid binding activity	[GO:0003723]; GO:0003676; GO:0097159; GO:1901363; GO:0005488; GO:0003674		EnsemblGenome
F4JNU6	AT4G35790	High	Phospholipase D OS=Arabidopsis thaliana OX=3702 GN=PLDDELTA PE=1 SV=1	79.2	7.59	33.42	38.032	25	12	13	1	0	3.152	1.66	0.0521418	0.0836305	58.6	158.2	107.3	338.3	342.3	304.9	other metabolic processes	other membranes	other molecular function	[GO:0004630]; GO:0004620; GO:0008081; GO:0016298; GO:0042578; GO:0016788; GO:0016787; GO:0003824; GO:0003674_x000D_ [GO:0005509]; GO:0046872; GO:0043169; GO:0043167; GO:0005488; GO:0003674_x000D_ [GO:0016020]; GO:0110165; GO:0005575_x000D_ [GO:0016042]; GO:0006629; GO:1901575; GO:0044238; GO:0071704; GO:0009056; GO:0008152; GO:0008150_x000D_ [GO:0046470]; GO:0006650; GO:1901564; GO:0006644; GO:00…		EnsemblGenome
F4JPQ4	AT4G36440	High	G-protein coupled receptor OS=Arabidopsis thaliana OX=3702 GN=AP22.38 PE=1 SV=1	43.2	6.16	4.59	4.526	9	3	3	3	0	0.883	-0.18	0.0280464	0.0528861	156.8	152.4	169.1	138.4	133.1	145.2		other membranes		[GO:0016021]; GO:0031224; GO:0110165; GO:0016020; GO:0005575		EnsemblGenome
F4JPR7	AT4G11740	High	Plant UBX domain-containing protein 8 OS=Arabidopsis thaliana OX=3702 GN=PUX8 PE=1 SV=1	62.3	4.67	6.37	7.513	5	2	2	2	0	0.983	-0.02	0.337723	0.396831	108	105.7	113.5	106.2	104.3	108	transport	cytosol;nucleus		[GO:0005634]; GO:0043231; GO:0043227; GO:0043229; GO:0043226; GO:0005622; GO:0110165; GO:0005575_x000D_ [GO:0005829]; GO:0110165; GO:0005737; GO:0005575; GO:0005622_x000D_ [GO:0016192]; GO:0006810; GO:0051234; GO:0051179; GO:0008150		EnsemblGenome
F4JPZ7	AT4G17830	High	Peptidase M20/M25/M40 family protein OS=Arabidopsis thaliana OX=3702 GN=At4g17830 PE=1 SV=1	48.7	5.35	9.07	12.258	8	3	3	3	0	0.915	-0.13	0.0279202	0.0527981	417	399.2	400.4	365.3	366.3	387.4	other metabolic processes	cytosol	other molecular function	[GO:0005829]; GO:0110165; GO:0005737; GO:0005575; GO:0005622_x000D_ [GO:0006592]; GO:0006591; GO:1901607; GO:1901605; GO:0008652; GO:0006520; GO:0046394; GO:1901566; GO:0019752; GO:0044238; GO:1901564; GO:0016053; GO:1901576; GO:0043436; GO:0008152; GO:0006807; GO:0071704; GO:0006082; GO:0044249; GO:0044283; GO:0009058; GO:0008150; GO:0044237; GO:0044281; GO:0009987_x000D_ [GO:0008777]; GO:001681…		EnsemblGenome
F4JQ95	AT4G30340	High	Diacylglycerol kinase 7 OS=Arabidopsis thaliana OX=3702 GN=DGK7 PE=1 SV=1	54.5	7.84	16.42	17.431	10	4	5	4	0	1.716	0.78	0.000600678	0.00617641	463.2	488.1	492	786.2	837.5	884.3	stress response;developmental processes;signal transduction	plasma membrane;other membranes	kinase activity;other molecular function	[GO:0003951]; GO:0016301; GO:0016773; GO:0016772; GO:0016310; GO:0016740; GO:0006796; GO:0003824; GO:0006793; GO:0003674; GO:0044237; GO:0008152; GO:0009987; GO:0008150_x000D_ [GO:0004143]; GO:0016301; GO:0016773; GO:0016772; GO:0016310; GO:0016740; GO:0006796; GO:0003824; GO:0006793; GO:0003674; GO:0044237; GO:0008152; GO:0009987; GO:0008150_x000D_ [GO:0005524]; GO:0032559; GO:0035639; GO:003055…	Glycerolipid metabolism; Glycerophospholipid metabolism; Metabolic pathways; Biosynthesis of secondary metabolites; Phosphatidylinositol signaling system	EnsemblGenome
F4JQE2	AT4G30720	High	FAD/NAD(P)-binding oxidoreductase family protein OS=Arabidopsis thaliana OX=3702 GN=PDE327 PE=1 SV=1	77	8.5	5.15	3.65	3	2	2	2	0	0.813	-0.3	0.00145115	0.0091529	234.1	230.7	223.5	178	187.6	189.8	other metabolic processes	other cell component	other molecular function	[GO:0009507]; GO:0009536; GO:0043231; GO:0005737; GO:0043227; GO:0043229; GO:0110165; GO:0005622; GO:0043226; GO:0005575_x000D_ [GO:0015979]; GO:0044237; GO:0008152; GO:0009987; GO:0008150_x000D_ [GO:0016491]; GO:0003824; GO:0003674		EnsemblGenome
F4JQG6	AT4G36700	High	Vicilin-like seed storage protein At4g36700 OS=Arabidopsis thaliana OX=3702 GN=At4g36700 PE=3 SV=1	59	5.53	72.87	74.651	30	13	20	13	0	12.064	3.59	9.16107e-07	0.000640235	270.5	258.7	256	3242.4	3120.9	2965.9						EnsemblGenome
F4JQJ7	AT4G36945	High	PLC-like phosphodiesterases superfamily protein OS=Arabidopsis thaliana OX=3702 GN=At4g36945 PE=1 SV=1	44.3	5.15	9.55	7.711	8	4	4	4	0	1.593	0.67	0.00474712	0.017037	318.3	358.9	317.3	485.6	508.6	507	other metabolic processes	plasma membrane;other membranes	other molecular function	[GO:0005886]; GO:0016020; GO:0071944; GO:0110165; GO:0005575_x000D_ [GO:0006629]; GO:0044238; GO:0071704; GO:0008152; GO:0008150_x000D_ [GO:0008081]; GO:0042578; GO:0016788; GO:0016787; GO:0003824; GO:0003674		EnsemblGenome
F4JR68	AT4G31080	High	Integral membrane metal-binding family protein (DUF2296) OS=Arabidopsis thaliana OX=3702 GN=At4g31080 PE=1 SV=1	49.2	8.46	4.87	7.026	11	3	3	3	0	0.944	-0.08	0.458583	0.517243	160.8	178.1	192.1	168.1	172.4	164.6	cell organization and biogenesis;protein metabolism;other metabolic processes	other membranes;ER/Golgi	other molecular function	[GO:0005783]; GO:0043231; GO:0005737; GO:0012505; GO:0043227; GO:0043229; GO:0110165; GO:0005622; GO:0043226; GO:0005575_x000D_ [GO:0016021]; GO:0031224; GO:0110165; GO:0016020; GO:0005575_x000D_ [GO:0061630]; GO:0004842; GO:0061659; GO:0019787; GO:0016567; GO:0016740; GO:0140096; GO:0032446; GO:0003824; GO:0070647; GO:0003674; GO:0006464; GO:0036211; GO:0044267; GO:0019538; GO:0043412; GO:004426…		EnsemblGenome
F4JRE0	AT4G12650	High	Transmembrane 9 superfamily member 12 OS=Arabidopsis thaliana OX=3702 GN=TMN12 PE=2 SV=1	74.1	6.18	14.32	19.68	5	2	3	1	0	0.546	-0.87	0.0108777	0.0276396	226.5	190.7	233.7	123.1	127.9	123.7	other biological processes	other membranes;ER/Golgi;other cytoplasmic organelle;other cell component		[GO:0000139]; GO:0098588; GO:0005794; GO:0031090; GO:0043231; GO:0005737; GO:0012505; GO:0016020; GO:0043227; GO:0043229; GO:0110165; GO:0005622; GO:0043226; GO:0005575_x000D_ [GO:0005768]; GO:0031410; GO:0012505; GO:0097708; GO:0005737; GO:0110165; GO:0031982; GO:0043231; GO:0005622; GO:0005575; GO:0043227; GO:0043229; GO:0043226_x000D_ [GO:0005773]; GO:0043231; GO:0005737; GO:0043227; GO:004322…		EnsemblGenome
F4JRE7	AT4G12720	High	MutT/nudix family protein OS=Arabidopsis thaliana OX=3702 GN=NUDT7 PE=1 SV=1	36.5	6.27	5.04	4.692	5	2	2	2	0	0.948	-0.08	0.0470948	0.0774899	302.2	291.6	298.6	290	283.2	277.1	protein metabolism;other metabolic processes;stress response;signal transduction;other biological processes	cytosol	other molecular function	[GO:0000210]; GO:0004551; GO:0016462; GO:0016818; GO:0016817; GO:0016787; GO:0003824; GO:0003674_x000D_ [GO:0002758]; GO:0002218; GO:0002757; GO:0002253; GO:0045089; GO:0002764; GO:0002376; GO:0050778; GO:0002833; GO:0031349; GO:0032103; GO:0045088; GO:0007165; GO:0050776; GO:0008150; GO:0002684; GO:0048584; GO:0002831; GO:0031347; GO:0032101; GO:0009987; GO:0050794; GO:0007154; GO:0023052; GO:00…		EnsemblGenome
F4JRN8	AT4G18810	High	NAD(P)-binding Rossmann-fold superfamily protein OS=Arabidopsis thaliana OX=3702 GN=At4g18810 PE=1 SV=1	69.1	9.07	28.43	30.388	19	10	10	10	0	0.923	-0.11	0.0834429	0.121838	1281.9	1153.3	1141.9	1098.2	1042.3	1065	cell organization and biogenesis	other cytoplasmic organelle;other cell component	other molecular function	[GO:0005773]; GO:0043231; GO:0005737; GO:0043227; GO:0043229; GO:0110165; GO:0005622; GO:0043226; GO:0005575_x000D_ [GO:0009507]; GO:0009536; GO:0043231; GO:0005737; GO:0043227; GO:0043229; GO:0110165; GO:0005622; GO:0043226; GO:0005575_x000D_ [GO:0009570]; GO:0009532; GO:0009507; GO:0110165; GO:0009536; GO:0005575; GO:0043231; GO:0005737; GO:0043227; GO:0043229; GO:0005622; GO:0043226_x000D_ [GO…		EnsemblGenome
F4JRR1	AT4G24840	High	Conserved oligomeric Golgi complex subunit 2 OS=Arabidopsis thaliana OX=3702 GN=COG2 PE=1 SV=1	84.6	5.77	5.62	6.825	3	2	2	2	0	0.7	-0.51	0.00558903	0.0186067	307.4	284.2	298.2	197.8	208.9	228.9	cell organization and biogenesis;transport;other biological processes	other membranes;ER/Golgi;other cytoplasmic organelle;other cell component	other molecular function	[GO:0000139]; GO:0098588; GO:0005794; GO:0031090; GO:0043231; GO:0005737; GO:0012505; GO:0016020; GO:0043227; GO:0043229; GO:0110165; GO:0005622; GO:0043226; GO:0005575_x000D_ [GO:0005773]; GO:0043231; GO:0005737; GO:0043227; GO:0043229; GO:0110165; GO:0005622; GO:0043226; GO:0005575_x000D_ [GO:0006891]; GO:0048193; GO:0016192; GO:0006810; GO:0051234; GO:0051179; GO:0008150_x000D_ [GO:0007030]; G…		EnsemblGenome
F4JRY9	AT4G31340	High	Myosin heavy chain-like protein OS=Arabidopsis thaliana OX=3702 GN=At4g31340 PE=1 SV=1	47.7	7.47	19.99	11.412	9	6	7	6	0	0.854	-0.23	0.00836567	0.0236167	996.7	1022.9	1087.1	840.5	873.9	910.1		other membranes		[GO:0016021]; GO:0031224; GO:0110165; GO:0016020; GO:0005575		EnsemblGenome
F4JSM3	AT4G25450	High	Non-intrinsic ABC protein 8 OS=Arabidopsis thaliana OX=3702 GN=ABCB28 PE=1 SV=1	59.2	8.72	12.48	9.939	9	5	5	5	0	0.776	-0.36	0.00800382	0.0230008	566.6	606.5	649	446.6	470.9	493.9	transport	other membranes	transporter activity;other molecular function	[GO:0005524]; GO:0032559; GO:0035639; GO:0030554; GO:0032555; GO:0043168; GO:1901265; GO:0017076; GO:0032553; GO:0043167; GO:0097159; GO:1901363; GO:0000166; GO:0097367; GO:0005488; GO:0036094; GO:0003674_x000D_ [GO:0016021]; GO:0031224; GO:0110165; GO:0016020; GO:0005575_x000D_ [GO:0042626]; GO:0015399; GO:0140657; GO:0022804; GO:0003674; GO:0022857; GO:0005215; GO:0055085; GO:0006810; GO:000998…		EnsemblGenome
F4JSZ5	AT4G38200	High	Brefeldin A-inhibited guanine nucleotide-exchange protein 1 OS=Arabidopsis thaliana OX=3702 GN=BIG1 PE=2 SV=1	187.4	5.64	6.3	6.707	2	2	2	2	0	0.957	-0.06	0.462549	0.520704	295.2	276.9	295.9	282.5	270.8	293	transport;other biological processes	other membranes;cytosol;ER/Golgi;other cell component	enzyme regulator activity	[GO:0005085]; GO:0030695; GO:0060589; GO:0030234; GO:0098772; GO:0050790; GO:0003674; GO:0065009; GO:0065007; GO:0008150_x000D_ [GO:0005802]; GO:0098791; GO:0031984; GO:0005794; GO:0110165; GO:0043227; GO:0043229; GO:0043231; GO:0005737; GO:0012505; GO:0005575; GO:0043226; GO:0005622_x000D_ [GO:0005829]; GO:0110165; GO:0005737; GO:0005575; GO:0005622_x000D_ [GO:0009507]; GO:0009536; GO:0043231; G…	Endocytosis	EnsemblGenome
F4JTD8	AT4G25770	High	Alpha/beta-Hydrolases superfamily protein OS=Arabidopsis thaliana OX=3702 GN=At4g25770 PE=1 SV=2	47.1	7.59	6.3	7.752	6	2	2	2	0	0.913	-0.13	0.231142	0.286765	137.1	145.9	152.9	145.5	127.3	133.2	other metabolic processes		other molecular function	[GO:0016787]; GO:0003824; GO:0003674_x000D_ [GO:0044255]; GO:0006629; GO:0044237; GO:0044238; GO:0071704; GO:0008152; GO:0009987; GO:0008150		EnsemblGenome
F4JTI1	AT4G32070	High	Protein PHOX4 OS=Arabidopsis thaliana OX=3702 GN=PHOX4 PE=2 SV=1	87.9	5.74	12.83	16.162	9	4	4	4	0	1.299	0.38	0.0017018	0.00998181	230.2	213.7	229.9	298.7	284.6	313.9		other cytoplasmic organelle		[GO:0005773]; GO:0043231; GO:0005737; GO:0043227; GO:0043229; GO:0110165; GO:0005622; GO:0043226; GO:0005575		EnsemblGenome
F4JTK8	AT4G38220	High	N-acyl-L-amino-acid amidohydrolase OS=Arabidopsis thaliana OX=3702 GN=AQI PE=1 SV=1	48	6.35	16.37	15.252	11	5	6	5	0	0.963	-0.05	0.413045	0.47103	502	522.6	480.7	483.4	477.2	504	other metabolic processes;other biological processes	ER/Golgi;other cytoplasmic organelle	other molecular function	[GO:0004046]; GO:0016811; GO:0016810; GO:0016787; GO:0003824; GO:0003674_x000D_ [GO:0005773]; GO:0043231; GO:0005737; GO:0043227; GO:0043229; GO:0110165; GO:0005622; GO:0043226; GO:0005575_x000D_ [GO:0005783]; GO:0043231; GO:0005737; GO:0012505; GO:0043227; GO:0043229; GO:0110165; GO:0005622; GO:0043226; GO:0005575_x000D_ [GO:0005794]; GO:0043231; GO:0005737; GO:0012505; GO:0043227; GO:0043229; G…		EnsemblGenome
F4JTL6	AT4G38240	High	Alpha-1,3-mannosyl-glycoprotein beta-1,2-N-acetylglucosaminyltransferase OS=Arabidopsis thaliana OX=3702 GN=CGL1 PE=1 SV=1	50.1	8.06	8.48	12.66	6	2	2	2	0	0.823	-0.28	0.0188351	0.0398366	234.9	241.3	266	198.5	201.1	192.6	protein metabolism;other metabolic processes	other membranes	other molecular function	[GO:0006486]; GO:0006464; GO:0043413; GO:0009101; GO:0036211; GO:0044267; GO:0043412; GO:0070085; GO:0009100; GO:0034645; GO:1901137; GO:1901566; GO:0019538; GO:0044260; GO:0043170; GO:0008152; GO:1901135; GO:0009059; GO:0044249; GO:1901576; GO:1901564; GO:0044238; GO:0044237; GO:0071704; GO:0008150; GO:0009058; GO:0006807; GO:0009987_x000D_ [GO:0008375]; GO:0008194; GO:0016758; GO:0016757; GO:00…		EnsemblGenome
F4JTN1	AT4G38350	High	Patched family protein OS=Arabidopsis thaliana OX=3702 GN=At4g38350 PE=1 SV=1	142.6	5.33	31.58	25.514	8	9	10	9	0	1.34	0.42	0.0048046	0.017125	1032.3	1090.2	1125.7	1438.4	1461.3	1470.2	transport;other biological processes	other membranes;other cytoplasmic organelle	transporter activity	[GO:0005319]; GO:0005215; GO:0006869; GO:0003674; GO:0071702; GO:0010876; GO:0006810; GO:0033036; GO:0051234; GO:0051179; GO:0008150_x000D_ [GO:0005773]; GO:0043231; GO:0005737; GO:0043227; GO:0043229; GO:0110165; GO:0005622; GO:0043226; GO:0005575_x000D_ [GO:0005774]; GO:0098588; GO:0005773; GO:0031090; GO:0043231; GO:0005737; GO:0016020; GO:0043227; GO:0043229; GO:0110165; GO:0005622; GO:004322…		EnsemblGenome
F4JUM1	AT4G14160	High	Protein transport protein SEC23 OS=Arabidopsis thaliana OX=3702 GN=At4g14160 PE=1 SV=1	85.3	5.97	26.08	26.393	11	8	11	6	2	0.953	-0.07	0.0851055	0.123759	950.6	924.8	996.4	873.4	906.3	917.3	cell organization and biogenesis;transport	other membranes;cytosol;ER/Golgi	enzyme regulator activity;other molecular function	[GO:0005096]; GO:0008047; GO:0030695; GO:0030234; GO:0060589; GO:0098772; GO:0050790; GO:0003674; GO:0065009; GO:0065007; GO:0008150_x000D_ [GO:0005789]; GO:0031090; GO:0042175; GO:0098827; GO:0016020; GO:0043227; GO:0012505; GO:0031984; GO:0005783; GO:0110165; GO:0043226; GO:0043229; GO:0043231; GO:0005737; GO:0005575; GO:0005622_x000D_ [GO:0005829]; GO:0110165; GO:0005737; GO:0005575; GO:000562…		EnsemblGenome
F4JV77	AT4G32900	High	Aminoacyl-tRNA hydrolase OS=Arabidopsis thaliana OX=3702 GN=At4g32900 PE=1 SV=1	21.1	9.83	7.61	8.386	19	3	3	3	0	0.859	-0.22	0.0318415	0.0581298	617.6	702.5	664.4	537.9	588.4	571		cytosol;mitochondrion	other molecular function	[GO:0004045]; GO:0052689; GO:0140101; GO:0016788; GO:0140098; GO:0016787; GO:0140640; GO:0003824; GO:0003674_x000D_ [GO:0005739]; GO:0043231; GO:0005737; GO:0043227; GO:0043229; GO:0110165; GO:0005622; GO:0043226; GO:0005575_x000D_ [GO:0005829]; GO:0110165; GO:0005737; GO:0005575; GO:0005622		EnsemblGenome
F4JVN6	AT4G20850	High	Tripeptidyl-peptidase 2 OS=Arabidopsis thaliana OX=3702 GN=TPP2 PE=1 SV=1	152.3	6.07	114.67	121.389	23	30	39	30	0	1.372	0.46	0.00651928	0.0201656	4300.5	4298.7	3880.6	5896	5946.9	5766	protein metabolism	other membranes;cytosol;translational apparatus;other cytoplasmic organelle;other cell component	nucleic acid binding activity;other molecular function	[GO:0003729]; GO:0003723; GO:0003676; GO:0097159; GO:1901363; GO:0005488; GO:0003674_x000D_ [GO:0004177]; GO:0008238; GO:0008233; GO:0016787; GO:0140096; GO:0006508; GO:0003824; GO:0019538; GO:0003674; GO:0043170; GO:0044238; GO:1901564; GO:0071704; GO:0008152; GO:0006807; GO:0008150_x000D_ [GO:0004252]; GO:0004175; GO:0008236; GO:0008233; GO:0017171; GO:0016787; GO:0140096; GO:0006508; GO:000382…		EnsemblGenome
F4JVX1	AT4G33050	High	Calmodulin-binding family protein OS=Arabidopsis thaliana OX=3702 GN=EDA39 PE=1 SV=1	59.9	8.82	6.2	8.326	4	2	2	2	0	1.261	0.33	0.00291204	0.0129954	183.1	189.4	195.7	232.7	238.8	255.4	cell organization and biogenesis;developmental processes;other biological processes	nucleus;other cell component	other molecular function	[GO:0005516]; GO:0005515; GO:0005488; GO:0003674_x000D_ [GO:0005634]; GO:0043231; GO:0043227; GO:0043229; GO:0043226; GO:0005622; GO:0110165; GO:0005575_x000D_ [GO:0005737]; GO:0110165; GO:0005622; GO:0005575_x000D_ [GO:0010119]; GO:0050794; GO:0050789; GO:0065007; GO:0008150_x000D_ [GO:0010197]; GO:0000741; GO:0009559; GO:0048284; GO:0006997; GO:0030154; GO:0009561; GO:0006996; GO:0048869; GO:00…		EnsemblGenome
F4JVY8	AT4G33150	High	Lysine ketoglutarate reductase OS=Arabidopsis thaliana OX=3702 GN=LKR PE=1 SV=1	117.1	6	24.76	28.028	9	8	8	8	0	1.387	0.47	0.000150548	0.00347019	931.4	901.2	957.1	1272.1	1292.1	1335.6	other metabolic processes;other biological processes	cytosol;other cell component	other molecular function	[GO:0004753]; GO:0016646; GO:0016645; GO:0016491; GO:0003824; GO:0003674_x000D_ [GO:0005737]; GO:0110165; GO:0005622; GO:0005575_x000D_ [GO:0005829]; GO:0110165; GO:0005737; GO:0005575; GO:0005622_x000D_ [GO:0019477]; GO:0006554; GO:0046440; GO:0006553; GO:0009063; GO:0009068; GO:0009066; GO:0006520; GO:0046395; GO:1901565; GO:1901606; GO:1901605; GO:0019752; GO:0044238; GO:1901564; GO:0016054; G…		EnsemblGenome
F4JWF6	AT5G11200	High	DEAD/DEAH box RNA helicase family protein OS=Arabidopsis thaliana OX=3702 GN=UAP56b PE=4 SV=1	55.4	5.92	24.08	21.777	20	8	9	8	0	0.917	-0.12	0.0993124	0.139799	681.8	639.4	610.8	586.4	546.3	614.9		nucleus;other cell component	nucleic acid binding activity;other molecular function	[GO:0003690]; GO:0003677; GO:0003676; GO:0097159; GO:1901363; GO:0005488; GO:0003674_x000D_ [GO:0003697]; GO:0003677; GO:0003676; GO:0097159; GO:1901363; GO:0005488; GO:0003674_x000D_ [GO:0003724]; GO:0004386; GO:0008186; GO:0140098; GO:0140640; GO:0140657; GO:0003824; GO:0003674_x000D_ [GO:0003725]; GO:0003723; GO:0003676; GO:0097159; GO:1901363; GO:0005488; GO:0003674_x000D_ [GO:0003729]; GO:00…		EnsemblGenome
F4JWN4	AT5G18420	High	CCR4-NOT transcription complex subunit 11 OS=Arabidopsis thaliana OX=3702 GN=At5g18420 PE=1 SV=1	50	5.39	11.18	10.545	8	2	3	2	0	1.075	0.1	0.844902	0.867581	267	222.7	223	239.8	239.4	240.4	other biological processes	nucleus;other cell component		[GO:0005634]; GO:0043231; GO:0043227; GO:0043229; GO:0043226; GO:0005622; GO:0110165; GO:0005575_x000D_ [GO:0005737]; GO:0110165; GO:0005622; GO:0005575_x000D_ [GO:0030014]; GO:0140535; GO:0032991; GO:0005575_x000D_ [GO:0031047]; GO:0010629; GO:0010468; GO:0010605; GO:0060255; GO:0009892; GO:0019222; GO:0048519; GO:0050789; GO:0065007; GO:0008150		EnsemblGenome
F4JWV5	AT5G34940	High	Glucuronidase 3 OS=Arabidopsis thaliana OX=3702 GN=GUS3 PE=1 SV=1	44.7	9.14	5.63	8.265	6	2	2	2	0	1.307	0.39	0.075605	0.112445	153.2	138.8	113.5	181.5	183.5	162.3		other membranes	other molecular function	[GO:0016020]; GO:0110165; GO:0005575_x000D_ [GO:0016798]; GO:0016787; GO:0003824; GO:0003674		EnsemblGenome
F4JXM5	AT5G65930	High	Kinesin-like calmodulin-binding protein (ZWICHEL) OS=Arabidopsis thaliana OX=3702 GN=ZWI PE=1 SV=1	144	7.11	8.49	7.351	2	4	4	4	0	0.853	-0.23	0.205655	0.258818	365.8	438.7	450.3	357.7	374.4	378	other biological processes	plasma membrane;other membranes;cytoskeleton;other cell component	cytoskeletal activity;other molecular function	[GO:0003777]; GO:0003774; GO:0140657; GO:0003674_x000D_ [GO:0005524]; GO:0032559; GO:0035639; GO:0030554; GO:0032555; GO:0043168; GO:1901265; GO:0017076; GO:0032553; GO:0043167; GO:0097159; GO:1901363; GO:0000166; GO:0097367; GO:0005488; GO:0036094; GO:0003674_x000D_ [GO:0005737]; GO:0110165; GO:0005622; GO:0005575_x000D_ [GO:0005856]; GO:0043232; GO:0043228; GO:0043229; GO:0043226; GO:0005622; G…		EnsemblGenome
F4JXM9	AT5G65950	High	Trafficking protein particle complex subunit-like protein OS=Arabidopsis thaliana OX=3702 GN=At5g65950 PE=1 SV=1	132.1	6.25	7.82	7.776	3	2	2	2	0	1.388	0.47	0.00501606	0.01745	83.2	87.2	81	115.4	127.8	111.4	transport	cytosol		[GO:0005829]; GO:0110165; GO:0005737; GO:0005575; GO:0005622_x000D_ [GO:0006895]; GO:0006892; GO:0016482; GO:0048193; GO:0046907; GO:0016192; GO:0006810; GO:0051641; GO:0051649; GO:0051234; GO:0009987; GO:0051179; GO:0008150		EnsemblGenome
F4JXV9	AT5G11490	High	Beta-adaptin-like protein OS=Arabidopsis thaliana OX=3702 GN=At5g11490 PE=1 SV=1	94.3	5.39	18.76	23.636	9	8	8	8	0	0.769	-0.38	0.00799826	0.0230008	2238.3	2167.2	2385	1694.8	1728.1	1720.4	transport	other membranes	other molecular function	[GO:0006886]; GO:0015031; GO:0046907; GO:0034613; GO:0045184; GO:0071702; GO:0071705; GO:0006810; GO:0051641; GO:0051649; GO:0008104; GO:0070727; GO:0051234; GO:0009987; GO:0051179; GO:0033036; GO:0008150_x000D_ [GO:0016192]; GO:0006810; GO:0051234; GO:0051179; GO:0008150_x000D_ [GO:0030124]; GO:0030119; GO:0098796; GO:0030117; GO:0032991; GO:0016020; GO:0005737; GO:0048475; GO:0005575; GO:011016…		EnsemblGenome
F4JXW9	AT5G11560	High	ER membrane protein complex subunit 1 OS=Arabidopsis thaliana OX=3702 GN=At5g11560 PE=1 SV=1	108.8	6.81	43.79	46.991	15	13	15	13	0	0.908	-0.14	0.0398645	0.0684054	2400.2	2444.3	2646.8	2132.4	2218.9	2310.1		plasma membrane;other membranes;ER/Golgi;other cytoplasmic organelle		[GO:0005773]; GO:0043231; GO:0005737; GO:0043227; GO:0043229; GO:0110165; GO:0005622; GO:0043226; GO:0005575_x000D_ [GO:0005774]; GO:0098588; GO:0005773; GO:0031090; GO:0043231; GO:0005737; GO:0016020; GO:0043227; GO:0043229; GO:0110165; GO:0005622; GO:0043226; GO:0005575_x000D_ [GO:0005783]; GO:0043231; GO:0005737; GO:0012505; GO:0043227; GO:0043229; GO:0110165; GO:0005622; GO:0043226; GO:000557…		EnsemblGenome
F4JXY5	AT5G11700	High	Ephrin type-B receptor OS=Arabidopsis thaliana OX=3702 GN=At5g11700 PE=1 SV=1	152.4	6.54	9.96	12.907	3	4	4	4	0	0.993	-0.01	0.383454	0.441789	354.4	352.1	403.7	335.8	352.1	365.3		other membranes		[GO:0016021]; GO:0031224; GO:0110165; GO:0016020; GO:0005575		EnsemblGenome
F4JY11	AT5G18520	High	Protein CANDIDATE G-PROTEIN COUPLED RECEPTOR 7 OS=Arabidopsis thaliana OX=3702 GN=CAND7 PE=2 SV=1	50.2	6.29	6.05	6.135	6	2	2	2	0	1.087	0.12	0.553298	0.605037	230.3	186.3	197.5	204.6	221.4	214.7	developmental processes;signal transduction;other biological processes	other membranes;ER/Golgi	other molecular function	[GO:0002237]; GO:0010033; GO:0043207; GO:0009617; GO:0042221; GO:0009605; GO:0009607; GO:0051707; GO:0050896; GO:0044419; GO:0008150_x000D_ [GO:0004930]; GO:0004888; GO:0007186; GO:0038023; GO:0007165; GO:0060089; GO:0009987; GO:0050794; GO:0007154; GO:0023052; GO:0051716; GO:0003674; GO:0008150; GO:0050789; GO:0050896; GO:0065007_x000D_ [GO:0005794]; GO:0043231; GO:0005737; GO:0012505; GO:004322…		EnsemblGenome
F4JY24	AT5G18620	High	ISWI chromatin-remodeling complex ATPase CHR17 OS=Arabidopsis thaliana OX=3702 GN=CHR17 PE=1 SV=1	123.8	5.9	15.54	16.377	6	5	5	1	0	0.663	-0.59	0.0805707	0.118487	34.5	22.9	30.9	20.5	18.3	21.7	cell organization and biogenesis;other biological processes	nucleus	nucleic acid binding activity;other molecular function	[GO:0003677]; GO:0003676; GO:0097159; GO:1901363; GO:0005488; GO:0003674_x000D_ [GO:0005524]; GO:0032559; GO:0035639; GO:0030554; GO:0032555; GO:0043168; GO:1901265; GO:0017076; GO:0032553; GO:0043167; GO:0097159; GO:1901363; GO:0000166; GO:0097367; GO:0005488; GO:0036094; GO:0003674_x000D_ [GO:0005634]; GO:0043231; GO:0043227; GO:0043229; GO:0043226; GO:0005622; GO:0110165; GO:0005575_x000D_ [GO…		EnsemblGenome
F4JY76	AT5G25754	High	Eukaryotic translation initiation factor 3 subunit L OS=Arabidopsis thaliana OX=3702 GN=At5g25754 PE=1 SV=1	60.1	6.29	25.59	30.057	20	10	10	10	0	0.734	-0.45	0.000311401	0.00466588	1814.5	1848.8	1941.8	1299.5	1357.6	1387.6	cell organization and biogenesis;protein metabolism;other metabolic processes	plasma membrane;other membranes;cytosol;translational apparatus;other cell component	nucleic acid binding activity	[GO:0001732]; GO:0022618; GO:0002183; GO:0065003; GO:0071826; GO:0022613; GO:0006413; GO:0002181; GO:0022607; GO:0043933; GO:0044085; GO:0044237; GO:0006412; GO:0016043; GO:0071840; GO:0008152; GO:0009987; GO:0034645; GO:0043043; GO:0044267; GO:0010467; GO:0008150; GO:0009059; GO:0044249; GO:0044260; GO:0006518; GO:0043604; GO:1901566; GO:0019538; GO:0043170; GO:1901576; GO:0009058; GO:0043603; G…		EnsemblGenome
F4JYB8	AT5G35160	High	Transmembrane 9 superfamily member OS=Arabidopsis thaliana OX=3702 GN=At5g35160 PE=1 SV=1	71.4	8.15	18.73	16.371	13	6	7	5	1	0.818	-0.29	0.0072449	0.0215329	718.8	654	700.5	550.3	572.9	585.5		other membranes;ER/Golgi;other cytoplasmic organelle		[GO:0000139]; GO:0098588; GO:0005794; GO:0031090; GO:0043231; GO:0005737; GO:0012505; GO:0016020; GO:0043227; GO:0043229; GO:0110165; GO:0005622; GO:0043226; GO:0005575_x000D_ [GO:0010008]; GO:0030659; GO:0098588; GO:0005768; GO:0012506; GO:0031410; GO:0031090; GO:0012505; GO:0031982; GO:0097708; GO:0005737; GO:0016020; GO:0043227; GO:0110165; GO:0043231; GO:0005622; GO:0043226; GO:0005575; GO:00…		EnsemblGenome
F4JYL8	AT5G47690	High	Binding protein OS=Arabidopsis thaliana OX=3702 GN=At5g47690 PE=1 SV=1	181.2	6.27	20.89	26.493	7	9	9	1	8	0.52	-0.94	1.74416e-05	0.00150281	1903.8	1841.7	1971.9	953.6	1009.8	989.2	cell cycle OR cell proliferation;cell organization and biogenesis;other biological processes	nucleus		[GO:0005634]; GO:0043231; GO:0043227; GO:0043229; GO:0043226; GO:0005622; GO:0110165; GO:0005575_x000D_ [GO:0007064]; GO:0007062; GO:1903047; GO:0000070; GO:0022402; GO:0051276; GO:0000819; GO:0000278; GO:0140014; GO:0009987; GO:0007049; GO:0006996; GO:0098813; GO:0000280; GO:0008150; GO:0016043; GO:0007059; GO:0048285; GO:0071840_x000D_ [GO:0051301]; GO:0009987; GO:0008150		EnsemblGenome
F4JYQ8	AT5G53860	High	Embryo defective 2737 OS=Arabidopsis thaliana OX=3702 GN=emb2737 PE=1 SV=1	52.9	8.07	7.2	3.626	3	2	3	2	0	0.716	-0.48	0.00175362	0.010202	446.9	471.6	503.9	311.5	337.9	347.3	cell organization and biogenesis;other biological processes	other cell component		[GO:0009507]; GO:0009536; GO:0043231; GO:0005737; GO:0043227; GO:0043229; GO:0110165; GO:0005622; GO:0043226; GO:0005575_x000D_ [GO:0009941]; GO:0009526; GO:0009507; GO:0031967; GO:0009536; GO:0031975; GO:0043227; GO:0043229; GO:0043231; GO:0005737; GO:0110165; GO:0043226; GO:0005622; GO:0005575_x000D_ [GO:0010027]; GO:0009668; GO:0061024; GO:0009657; GO:0016043; GO:0006996; GO:0071840; GO:000998…		EnsemblGenome
F4JYX9	AT5G60360	High	Aleurain-like protease OS=Arabidopsis thaliana OX=3702 GN=ALP PE=1 SV=1	38.9	6.71	8.51	6.13	8	3	3	3	0	1.189	0.25	0.0194929	0.0408435	484.3	449.7	425.2	590.3	534.8	527.7	protein metabolism		other molecular function	[GO:0008234]; GO:0008233; GO:0016787; GO:0140096; GO:0006508; GO:0003824; GO:0019538; GO:0003674; GO:0043170; GO:0044238; GO:1901564; GO:0071704; GO:0008152; GO:0006807; GO:0008150		EnsemblGenome
F4JZ17	AT5G66040	High	Sulfurtransferase protein 16 OS=Arabidopsis thaliana OX=3702 GN=STR16 PE=1 SV=1	6.8	8.21	9.25	9.194	38	2	3	2	0	2.459	1.3	0.0023729	0.0117269	358.2	344.5	302.2	847.1	866.3	841			other molecular function	[GO:0016740]; GO:0003824; GO:0003674		EnsemblGenome
F4JZG9	AT5G12130	High	Thylakoid membrane protein TERC, chloroplastic OS=Arabidopsis thaliana OX=3702 GN=TERC PE=1 SV=1	41.9	5.71	16.83	15.059	12	4	6	4	0	0.725	-0.46	0.0249646	0.0488479	774.5	735.4	889.6	559.5	561.2	568.6	cell organization and biogenesis;developmental processes	other membranes;other cell component		[GO:0009534]; GO:0031976; GO:0009507; GO:0009579; GO:0031984; GO:0009536; GO:0005622; GO:0110165; GO:0043227; GO:0043229; GO:0043231; GO:0005737; GO:0005575; GO:0043226_x000D_ [GO:0009535]; GO:0055035; GO:0009534; GO:0042170; GO:0042651; GO:0031976; GO:0009507; GO:0031090; GO:0009526; GO:0034357; GO:0009579; GO:0031984; GO:0009536; GO:0016020; GO:0043227; GO:0031967; GO:0005622; GO:0110165; GO:00…		EnsemblGenome
F4JZY1	AT5G41790	High	COP1-interactive protein 1 OS=Arabidopsis thaliana OX=3702 GN=CIP1 PE=1 SV=1	181.9	4.91	130.99	139.678	27	41	44	40	1	1.023	0.03	0.406748	0.464705	3947.1	3851.4	4029.5	3902.5	4036.3	4114.9	stress response;signal transduction;other biological processes	plasma membrane;other membranes;cytoskeleton;other cytoplasmic organelle	cytoskeletal activity	[GO:0003779]; GO:0008092; GO:0005515; GO:0005488; GO:0003674_x000D_ [GO:0005773]; GO:0043231; GO:0005737; GO:0043227; GO:0043229; GO:0110165; GO:0005622; GO:0043226; GO:0005575_x000D_ [GO:0005774]; GO:0098588; GO:0005773; GO:0031090; GO:0043231; GO:0005737; GO:0016020; GO:0043227; GO:0043229; GO:0110165; GO:0005622; GO:0043226; GO:0005575_x000D_ [GO:0005856]; GO:0043232; GO:0043228; GO:0043229; G…		EnsemblGenome
F4K000	AT5G41970	High	Metal-dependent protein hydrolase OS=Arabidopsis thaliana OX=3702 GN=MJC20.7 PE=1 SV=1	42.3	6.29	8.26	8.995	9	3	3	3	0	1.228	0.3	0.00942812	0.0253299	318	300.3	293.1	373.7	368.8	363.5		cytosol;mitochondrion;nucleus;other cell component	other molecular function	[GO:0005634]; GO:0043231; GO:0043227; GO:0043229; GO:0043226; GO:0005622; GO:0110165; GO:0005575_x000D_ [GO:0005737]; GO:0110165; GO:0005622; GO:0005575_x000D_ [GO:0005739]; GO:0043231; GO:0005737; GO:0043227; GO:0043229; GO:0110165; GO:0005622; GO:0043226; GO:0005575_x000D_ [GO:0005829]; GO:0110165; GO:0005737; GO:0005575; GO:0005622_x000D_ [GO:0016787]; GO:0003824; GO:0003674		EnsemblGenome
F4K015	AT5G42080	High	Dynamin-like protein OS=Arabidopsis thaliana OX=3702 GN=DL1 PE=1 SV=1	67.5	8.15	49.84	46.933	24	14	17	13	1	0.976	-0.03	0.0756367	0.112456	2385.5	2346	2428.7	2283.2	2334.4	2328.7			other molecular function	[GO:0003924]; GO:0017111; GO:0016462; GO:0016818; GO:0016817; GO:0016787; GO:0003824; GO:0003674_x000D_ [GO:0005525]; GO:0032561; GO:0035639; GO:0019001; GO:0032555; GO:0043168; GO:1901265; GO:0017076; GO:0032553; GO:0043167; GO:0097159; GO:1901363; GO:0000166; GO:0097367; GO:0005488; GO:0036094; GO:0003674		EnsemblGenome
F4K051	AT5G48000	High	Cytochrome P450, family 708, subfamily A, polypeptide 2 OS=Arabidopsis thaliana OX=3702 GN=CYP708A2 PE=1 SV=1	58.8	9.07	5.18	5.963	3	2	2	2	0	0.91	-0.14	0.139284	0.184961	260.3	246	301.6	225.7	237	237	other metabolic processes;developmental processes	other membranes;ER/Golgi	other molecular function	[GO:0005506]; GO:0046914; GO:0046872; GO:0043169; GO:0043167; GO:0005488; GO:0003674_x000D_ [GO:0005783]; GO:0043231; GO:0005737; GO:0012505; GO:0043227; GO:0043229; GO:0110165; GO:0005622; GO:0043226; GO:0005575_x000D_ [GO:0016021]; GO:0031224; GO:0110165; GO:0016020; GO:0005575_x000D_ [GO:0016705]; GO:0016491; GO:0003824; GO:0003674_x000D_ [GO:0020037]; GO:0046906; GO:0097159; GO:1901363; GO:00…		EnsemblGenome
F4K0E8	AT5G60600	High	4-hydroxy-3-methylbut-2-en-1-yl diphosphate synthase (ferredoxin), chloroplastic OS=Arabidopsis thaliana OX=3702 GN=ISPG PE=1 SV=1	82.2	6.43	49.93	56.864	19	14	19	14	0	0.608	-0.72	0.000650487	0.00632437	2962	3041.1	3155.9	1866.8	1833.8	1848.1	other metabolic processes;stress response;signal transduction;other biological processes	other cell component	other molecular function	[GO:0005506]; GO:0046914; GO:0046872; GO:0043169; GO:0043167; GO:0005488; GO:0003674_x000D_ [GO:0009507]; GO:0009536; GO:0043231; GO:0005737; GO:0043227; GO:0043229; GO:0110165; GO:0005622; GO:0043226; GO:0005575_x000D_ [GO:0009570]; GO:0009532; GO:0009507; GO:0110165; GO:0009536; GO:0005575; GO:0043231; GO:0005737; GO:0043227; GO:0043229; GO:0005622; GO:0043226_x000D_ [GO:0009617]; GO:0051707; G…	Terpenoid backbone biosynthesis; Metabolic pathways; Biosynthesis of secondary metabolites	EnsemblGenome
F4K0R0	AT5G05570	High	Transducin family protein / WD-40 repeat family protein OS=Arabidopsis thaliana OX=3702 GN=MOP10.11 PE=1 SV=1	120	5.73	7.57	6.04	3	3	3	3	0	0.992	-0.01	0.967159	0.972712	414	388.9	437.4	410.9	401.8	424.5	other metabolic processes;transport	other membranes	nucleic acid binding activity;other molecular function	[GO:0003676]; GO:0097159; GO:1901363; GO:0005488; GO:0003674_x000D_ [GO:0008168]; GO:0016741; GO:0016740; GO:0003824; GO:0003674_x000D_ [GO:0016021]; GO:0031224; GO:0110165; GO:0016020; GO:0005575_x000D_ [GO:0016192]; GO:0006810; GO:0051234; GO:0051179; GO:0008150_x000D_ [GO:0032259]; GO:0008152; GO:0008150		EnsemblGenome
F4K0T7	AT5G05740	High	Ethylene-dependent gravitropism-deficient and yellow-green-like 2 OS=Arabidopsis thaliana OX=3702 GN=EGY2 PE=1 SV=1	56.8	5.07	35.03	32.94	23	8	11	8	0	0.815	-0.3	0.0111709	0.0281546	1652.8	1508.4	1655.1	1285.4	1367.5	1346.9		other membranes		[GO:0016021]; GO:0031224; GO:0110165; GO:0016020; GO:0005575		EnsemblGenome
F4K116	AT5G13000	High	1,3-beta-glucan synthase OS=Arabidopsis thaliana OX=3702 GN=GSL12 PE=1 SV=1	221.4	8.9	33.43	32.554	7	9	10	6	3	1.064	0.09	0.574133	0.624657	743.2	766.6	836.5	815.7	772.1	815.8	cell organization and biogenesis;other metabolic processes;other biological processes	plasma membrane;other membranes	other molecular function	[GO:0000148]; GO:0098797; GO:1990234; GO:0098796; GO:0005886; GO:1902494; GO:0032991; GO:0016020; GO:0071944; GO:0005575; GO:0110165_x000D_ [GO:0003843]; GO:0035251; GO:0008194; GO:0046527; GO:0016757; GO:0016758; GO:0016740; GO:0003824; GO:0003674_x000D_ [GO:0006075]; GO:0006074; GO:0051274; GO:0051273; GO:0009250; GO:0006073; GO:0033692; GO:0044042; GO:0044264; GO:0000271; GO:0034637; GO:003464…		EnsemblGenome
F4K124	AT5G19280	High	Protein-serine/threonine phosphatase OS=Arabidopsis thaliana OX=3702 GN=KAPP PE=1 SV=1	66	7.03	4.92	5.034	3	2	2	2	0	0.96	-0.06	0.276516	0.333003	178.6	187.3	202.9	162.9	187.5	179.8	protein metabolism;other metabolic processes;signal transduction;other biological processes	plasma membrane;other membranes	kinase activity;other molecular function	[GO:0004721]; GO:0016791; GO:0140096; GO:0006470; GO:0042578; GO:0016311; GO:0003824; GO:0006464; GO:0016788; GO:0006796; GO:0003674; GO:0036211; GO:0044267; GO:0016787; GO:0006793; GO:0019538; GO:0043412; GO:0044260; GO:0044237; GO:0043170; GO:0044238; GO:1901564; GO:0008152; GO:0009987; GO:0071704; GO:0006807; GO:0008150_x000D_ [GO:0005886]; GO:0016020; GO:0071944; GO:0110165; GO:0005575_x000D_…		EnsemblGenome
F4K1G7	AT5G35970	High	P-loop containing nucleoside triphosphate hydrolases superfamily protein OS=Arabidopsis thaliana OX=3702 GN=MEE13.8 PE=1 SV=1	105	7.77	15.57	19.941	6	4	5	4	0	0.892	-0.16	0.175532	0.225723	283.5	311.4	294.4	262.7	252.2	295.3	cell organization and biogenesis	other cell component	nucleic acid binding activity;other molecular function	[GO:0003729]; GO:0003723; GO:0003676; GO:0097159; GO:1901363; GO:0005488; GO:0003674_x000D_ [GO:0009507]; GO:0009536; GO:0043231; GO:0005737; GO:0043227; GO:0043229; GO:0110165; GO:0005622; GO:0043226; GO:0005575_x000D_ [GO:0009570]; GO:0009532; GO:0009507; GO:0110165; GO:0009536; GO:0005575; GO:0043231; GO:0005737; GO:0043227; GO:0043229; GO:0005622; GO:0043226_x000D_ [GO:0009941]; GO:0009526; G…		EnsemblGenome
F4K1Z0	AT5G61020	High	YTH domain-containing protein ECT3 OS=Arabidopsis thaliana OX=3702 GN=ECT3 PE=1 SV=1	55.2	8.13	2.07	6.392	5	2	2	2	0	0.769	-0.38	0.00340375	0.0141571	151.1	161.6	155.9	111.6	124.2	119.8	other biological processes	other cell component	nucleic acid binding activity	[GO:0003729]; GO:0003723; GO:0003676; GO:0097159; GO:1901363; GO:0005488; GO:0003674_x000D_ [GO:0005737]; GO:0110165; GO:0005622; GO:0005575_x000D_ [GO:0061157]; GO:0017148; GO:0043488; GO:0050779; GO:0061014; GO:0006417; GO:0010629; GO:0032269; GO:0034249; GO:2000113; GO:0043487; GO:0061013; GO:0031331; GO:0051254; GO:1903313; GO:0010608; GO:0032268; GO:0034248; GO:2000112; GO:0010468; GO:001060…		EnsemblGenome
F4K203	AT5G61140	High	U5 small nuclear ribonucleoprotein helicase OS=Arabidopsis thaliana OX=3702 GN=MAF19.14 PE=1 SV=1	243	6.86	10.28	13.453	2	3	3	3	0	0.712	-0.49	0.00580777	0.0189744	405.1	393.7	426	263.2	288.3	307		nucleus	nucleic acid binding activity;other molecular function	[GO:0003676]; GO:0097159; GO:1901363; GO:0005488; GO:0003674_x000D_ [GO:0004386]; GO:0140640; GO:0140657; GO:0003824; GO:0003674_x000D_ [GO:0005524]; GO:0032559; GO:0035639; GO:0030554; GO:0032555; GO:0043168; GO:1901265; GO:0017076; GO:0032553; GO:0043167; GO:0097159; GO:1901363; GO:0000166; GO:0097367; GO:0005488; GO:0036094; GO:0003674_x000D_ [GO:0005681]; GO:0140513; GO:1990904; GO:0032991; G…		EnsemblGenome
F4K2Y3	AT5G36210	High	Alpha/beta-Hydrolases superfamily protein OS=Arabidopsis thaliana OX=3702 GN=MAB16.20 PE=1 SV=1	81.3	5.8	37.57	39.769	14	9	12	9	0	1.065	0.09	0.292451	0.350195	874.4	794.1	758	940.3	845.5	820.4	protein metabolism	cytosol;other cell component	other molecular function	[GO:0005829]; GO:0110165; GO:0005737; GO:0005575; GO:0005622_x000D_ [GO:0008236]; GO:0008233; GO:0017171; GO:0016787; GO:0140096; GO:0006508; GO:0003824; GO:0019538; GO:0003674; GO:0043170; GO:0044238; GO:1901564; GO:0071704; GO:0008152; GO:0006807; GO:0008150_x000D_ [GO:0009507]; GO:0009536; GO:0043231; GO:0005737; GO:0043227; GO:0043229; GO:0110165; GO:0005622; GO:0043226; GO:0005575		EnsemblGenome
F4K329	AT5G42765	High	Plasma membrane fusion protein OS=Arabidopsis thaliana OX=3702 GN=At5g42765 PE=1 SV=1	25.1	6.25	6.49	6.909	10	2	2	2	0	0.765	-0.39	3.35082e-05	0.00197277	181.8	186	187.2	142.4	140	143.1		other membranes;other cell component		[GO:0009507]; GO:0009536; GO:0043231; GO:0005737; GO:0043227; GO:0043229; GO:0110165; GO:0005622; GO:0043226; GO:0005575_x000D_ [GO:0009535]; GO:0055035; GO:0009534; GO:0042170; GO:0042651; GO:0031976; GO:0009507; GO:0031090; GO:0009526; GO:0034357; GO:0009579; GO:0031984; GO:0009536; GO:0016020; GO:0043227; GO:0031967; GO:0005622; GO:0110165; GO:0043229; GO:0043231; GO:0005737; GO:0043226; GO:00…		EnsemblGenome
F4K331	AT5G42770	High	Maf-like protein OS=Arabidopsis thaliana OX=3702 GN=MJB21.15 PE=1 SV=1	22.8	5.08	6.44	3.311	10	2	3	2	0	1.036	0.05	0.821652	0.847766	68	63.5	79.2	70.4	72.2	63.6			other molecular function	[GO:0047429]; GO:0016462; GO:0016818; GO:0016817; GO:0016787; GO:0003824; GO:0003674		EnsemblGenome
F4K3A9	AT5G48960	High	HAD-superfamily hydrolase, subfamily IG, 5'-nucleotidase OS=Arabidopsis thaliana OX=3702 GN=At5g48960 PE=1 SV=1	72.8	6.4	5.6	7.659	5	2	2	2	0	1.466	0.55	0.000383117	0.00503146	135.8	136.7	126.7	195.9	199.1	206.3	other metabolic processes	other cell component	other molecular function	[GO:0008253]; GO:0008252; GO:0016791; GO:0042578; GO:0016311; GO:0016788; GO:0006796; GO:0016787; GO:0006793; GO:0003824; GO:0044237; GO:0003674; GO:0008152; GO:0009987; GO:0008150_x000D_ [GO:0009507]; GO:0009536; GO:0043231; GO:0005737; GO:0043227; GO:0043229; GO:0110165; GO:0005622; GO:0043226; GO:0005575_x000D_ [GO:0009570]; GO:0009532; GO:0009507; GO:0110165; GO:0009536; GO:0005575; GO:004323…		EnsemblGenome
F4K3U5	AT5G06440	High	Polyketide cyclase/dehydrase/lipid transport superfamily protein OS=Arabidopsis thaliana OX=3702 GN=MHF15.4 PE=1 SV=1	55.1	5.38	5.01	7.759	5	2	2	2	0	0.785	-0.35	0.0443055	0.0739886	114.6	103.6	119.9	86.5	102.2	90						EnsemblGenome
F4K410	AT5G13650	High	Putative elongation factor TypA-like SVR3, chloroplastic OS=Arabidopsis thaliana OX=3702 GN=SVR3 PE=1 SV=1	74.3	7.25	11.61	11.743	7	4	4	4	0	0.527	-0.92	0.000256935	0.00432391	1585.6	1607.4	1615.1	889.2	843.1	846.6	protein metabolism;RNA metabolism OR transcription;other metabolic processes;stress response;other biological processes	other cell component	nucleic acid binding activity;other molecular function	[GO:0003746]; GO:0008135; GO:0006414; GO:0003723; GO:0090079; GO:0006412; GO:0034645; GO:0003676; GO:0045182; GO:0043043; GO:0044267; GO:0010467; GO:0009059; GO:0044249; GO:0044260; GO:0097159; GO:1901363; GO:0003674; GO:0006417; GO:0006518; GO:0043604; GO:1901566; GO:0019538; GO:0043170; GO:1901576; GO:0009058; GO:0044237; GO:0005488; GO:0010608; GO:0032268; GO:0034248; GO:2000112; GO:0043603; G…		EnsemblGenome
F4K452	AT5G20140	High	SOUL heme-binding family protein OS=Arabidopsis thaliana OX=3702 GN=HBP5 PE=1 SV=1	44.9	7.42	14.43	12.024	9	3	5	3	0	0.688	-0.54	0.0261333	0.0506359	1236.9	1040.2	1216.2	836.9	851.9	831.4	stress response	other membranes;other cell component	other molecular function	[GO:0006979]; GO:0006950; GO:0050896; GO:0008150_x000D_ [GO:0009507]; GO:0009536; GO:0043231; GO:0005737; GO:0043227; GO:0043229; GO:0110165; GO:0005622; GO:0043226; GO:0005575_x000D_ [GO:0009534]; GO:0031976; GO:0009507; GO:0009579; GO:0031984; GO:0009536; GO:0005622; GO:0110165; GO:0043227; GO:0043229; GO:0043231; GO:0005737; GO:0005575; GO:0043226_x000D_ [GO:0009535]; GO:0055035; GO:0009534; G…		EnsemblGenome
F4K4D5	AT5G27640	High	Eukaryotic translation initiation factor 3 subunit B OS=Arabidopsis thaliana OX=3702 GN=TIF3B1 PE=1 SV=1	84.9	5.31	39.55	32.755	16	10	13	10	0	0.929	-0.11	0.0488584	0.0796576	1247.3	1335.4	1297.1	1205.5	1234.2	1171.2	cell organization and biogenesis;protein metabolism;other metabolic processes	cytosol;translational apparatus;nucleus;other cell component	nucleic acid binding activity;other molecular function	[GO:0001732]; GO:0022618; GO:0002183; GO:0065003; GO:0071826; GO:0022613; GO:0006413; GO:0002181; GO:0022607; GO:0043933; GO:0044085; GO:0044237; GO:0006412; GO:0016043; GO:0071840; GO:0008152; GO:0009987; GO:0034645; GO:0043043; GO:0044267; GO:0010467; GO:0008150; GO:0009059; GO:0044249; GO:0044260; GO:0006518; GO:0043604; GO:1901566; GO:0019538; GO:0043170; GO:1901576; GO:0009058; GO:0043603; G…		EnsemblGenome
F4K4Y5	AT5G55660	High	DEK domain-containing chromatin-associated protein 4 OS=Arabidopsis thaliana OX=3702 GN=DEK4 PE=1 SV=1	87.2	4.81	27.02	20.276	11	8	10	8	0	0.904	-0.15	0.0832452	0.121645	1754.1	1615.6	1534.4	1480.9	1416.6	1460.2	cell organization and biogenesis;other biological processes	mitochondrion;nucleus	nucleic acid binding activity;other molecular function	[GO:0003677]; GO:0003676; GO:0097159; GO:1901363; GO:0005488; GO:0003674_x000D_ [GO:0005634]; GO:0043231; GO:0043227; GO:0043229; GO:0043226; GO:0005622; GO:0110165; GO:0005575_x000D_ [GO:0005739]; GO:0043231; GO:0005737; GO:0043227; GO:0043229; GO:0110165; GO:0005622; GO:0043226; GO:0005575_x000D_ [GO:0006325]; GO:0016043; GO:0051276; GO:0071840; GO:0006996; GO:0009987; GO:0008150_x000D_ [GO:004…		EnsemblGenome
F4K5J1	AT5G20490	High	Myosin-17 OS=Arabidopsis thaliana OX=3702 GN=XI-K PE=1 SV=2	173.3	8.31	64.88	73.44	14	21	21	17	4	0.82	-0.29	0.0161776	0.0358408	2477.7	2632.3	2789.4	2018.8	2158.1	2290.2	cell organization and biogenesis;transport;developmental processes;other biological processes	cytoskeleton;ER/Golgi;other cell component	cytoskeletal activity;other molecular function	[GO:0000146]; GO:0003774; GO:0140657; GO:0003674_x000D_ [GO:0003774]; GO:0003674_x000D_ [GO:0005516]; GO:0005515; GO:0005488; GO:0003674_x000D_ [GO:0005524]; GO:0032559; GO:0035639; GO:0030554; GO:0032555; GO:0043168; GO:1901265; GO:0017076; GO:0032553; GO:0043167; GO:0097159; GO:1901363; GO:0000166; GO:0097367; GO:0005488; GO:0036094; GO:0003674_x000D_ [GO:0005737]; GO:0110165; GO:0005622; GO:00…		EnsemblGenome
F4K627	AT5G43580	High	Serine protease inhibitor, potato inhibitor I-type family protein OS=Arabidopsis thaliana OX=3702 GN=UPI PE=1 SV=1	11.1	5.14	7.99	6.575	19	2	3	2	0	1.202	0.27	0.0442924	0.0739886	101.6	116.5	101	136.8	122.1	121.8	stress response;other biological processes		enzyme regulator activity	[GO:0002213]; GO:0098542; GO:0006952; GO:0051707; GO:0006950; GO:0043207; GO:0044419; GO:0050896; GO:0009605; GO:0009607; GO:0008150_x000D_ [GO:0004867]; GO:0004866; GO:0030414; GO:0061135; GO:0010951; GO:0004857; GO:0061134; GO:0052548; GO:0010466; GO:0030234; GO:0043086; GO:0052547; GO:0045861; GO:0051346; GO:0098772; GO:0050790; GO:0044092; GO:0030162; GO:0051336; GO:0032269; GO:0003674; GO:00…		EnsemblGenome
F4K6M8	AT5G07340	High	Calreticulin family protein OS=Arabidopsis thaliana OX=3702 GN=At5g07340 PE=1 SV=1	61.4	4.86	35.69	30.845	19	10	14	4	0	0.774	-0.37	0.0034102	0.0141571	904.8	878.3	978.8	650.3	700.1	726.4	other biological processes	other membranes;ER/Golgi;other cytoplasmic organelle	other molecular function	[GO:0005509]; GO:0046872; GO:0043169; GO:0043167; GO:0005488; GO:0003674_x000D_ [GO:0005774]; GO:0098588; GO:0005773; GO:0031090; GO:0043231; GO:0005737; GO:0016020; GO:0043227; GO:0043229; GO:0110165; GO:0005622; GO:0043226; GO:0005575_x000D_ [GO:0005783]; GO:0043231; GO:0005737; GO:0012505; GO:0043227; GO:0043229; GO:0110165; GO:0005622; GO:0043226; GO:0005575_x000D_ [GO:0006457]; GO:0009987; G…		EnsemblGenome
F4K6Y8	AT5G21060	High	Homoserine dehydrogenase OS=Arabidopsis thaliana OX=3702 GN=At5g21060 PE=1 SV=1	40.6	6.74	7.39	5.669	7	3	3	3	0	1.045	0.06	0.547918	0.599526	177.4	192.4	178.5	194	186.4	180.1	other metabolic processes	cytosol	kinase activity;other molecular function	[GO:0004072]; GO:0016774; GO:0019202; GO:0016772; GO:0016301; GO:0016740; GO:0016310; GO:0003824; GO:0006796; GO:0003674; GO:0006793; GO:0044237; GO:0008152; GO:0009987; GO:0008150_x000D_ [GO:0004412]; GO:0016616; GO:0016614; GO:0016491; GO:0003824; GO:0003674_x000D_ [GO:0005829]; GO:0110165; GO:0005737; GO:0005575; GO:0005622_x000D_ [GO:0009067]; GO:0009066; GO:1901607; GO:1901605; GO:0008652; G…		EnsemblGenome
F4K703	AT5G21160	High	LA RNA-binding protein OS=Arabidopsis thaliana OX=3702 GN=LARP1a PE=1 SV=1	92.1	8.53	22.03	28.984	11	7	7	7	0	0.835	-0.26	0.0216065	0.0441207	475.7	517.4	508.6	424.5	398.7	449.8			nucleic acid binding activity	[GO:0003723]; GO:0003676; GO:0097159; GO:1901363; GO:0005488; GO:0003674		EnsemblGenome
F4K7C5	AT5G43900	High	Myosin 2 OS=Arabidopsis thaliana OX=3702 GN=MYA2 PE=1 SV=1	176.8	7.84	34.69	44.532	9	14	15	10	2	0.832	-0.27	0.0038031	0.0150583	1346.5	1361.7	1442.5	1098.2	1132.8	1190.6	cell organization and biogenesis;developmental processes;other biological processes	cytoskeleton;other cytoplasmic organelle	cytoskeletal activity;other molecular function	[GO:0003774]; GO:0003674_x000D_ [GO:0003779]; GO:0008092; GO:0005515; GO:0005488; GO:0003674_x000D_ [GO:0005516]; GO:0005515; GO:0005488; GO:0003674_x000D_ [GO:0005524]; GO:0032559; GO:0035639; GO:0030554; GO:0032555; GO:0043168; GO:1901265; GO:0017076; GO:0032553; GO:0043167; GO:0097159; GO:1901363; GO:0000166; GO:0097367; GO:0005488; GO:0036094; GO:0003674_x000D_ [GO:0005777]; GO:0042579; GO:00…		EnsemblGenome
F4K7E0	AT5G43960	High	Nuclear transport factor 2 (NTF2) family protein with RNA binding (RRM-RBD-RNP motifs) domain-containing protein OS=Arabidopsis thaliana OX=3702 GN=MRH10.6 PE=1 SV=1	43.5	4.97	14.27	14.773	13	4	5	4	0	1.36	0.44	0.0011476	0.00820992	455.1	466.8	445.3	618.8	619.1	625.2			nucleic acid binding activity	[GO:0003723]; GO:0003676; GO:0097159; GO:1901363; GO:0005488; GO:0003674		EnsemblGenome
F4K7F4	AT5G49830	High	Exocyst complex component 84B OS=Arabidopsis thaliana OX=3702 GN=EXO84B PE=1 SV=1	86.3	5.34	15.46	13.01	9	7	7	7	0	1.053	0.07	0.742209	0.777724	766.3	772.7	854.8	785.1	813.8	826	transport	other cell component		[GO:0000145]; GO:0099023; GO:0005938; GO:0032991; GO:0005737; GO:0071944; GO:0005575; GO:0110165; GO:0005622_x000D_ [GO:0006887]; GO:0016192; GO:0032940; GO:0006810; GO:0046903; GO:0140352; GO:0051234; GO:0009987; GO:0051179; GO:0008150		EnsemblGenome
F4K7T6	AT5G62790	High	1-deoxy-D-xylulose-5-phosphate reductoisomerase OS=Arabidopsis thaliana OX=3702 GN=DXR PE=1 SV=1	54.2	7.25	28.62	38.053	19	10	11	10	0	0.801	-0.32	0.00285141	0.0128861	2034.1	1933.4	1872.2	1549.3	1584.7	1445.8	other metabolic processes;other biological processes	other cell component	other molecular function	[GO:0008299]; GO:0006720; GO:0008610; GO:0044249; GO:0044255; GO:0006629; GO:1901576; GO:0009058; GO:0044237; GO:0044238; GO:0071704; GO:0008152; GO:0009987; GO:0008150_x000D_ [GO:0009507]; GO:0009536; GO:0043231; GO:0005737; GO:0043227; GO:0043229; GO:0110165; GO:0005622; GO:0043226; GO:0005575_x000D_ [GO:0009570]; GO:0009532; GO:0009507; GO:0110165; GO:0009536; GO:0005575; GO:0043231; GO:000573…		EnsemblGenome
F4K8N1	AT5G37850	High	Pyridoxal kinase OS=Arabidopsis thaliana OX=3702 GN=SOS4 PE=1 SV=1	35	7.06	7.88	8.273	10	2	2	2	0	1.349	0.43	0.00826137	0.0234331	228.1	221.5	198.4	306.8	287.9	298.8	other metabolic processes		kinase activity	[GO:0008478]; GO:0016301; GO:0016773; GO:0016772; GO:0016310; GO:0016740; GO:0006796; GO:0003824; GO:0006793; GO:0003674; GO:0044237; GO:0008152; GO:0009987; GO:0008150_x000D_ [GO:0009443]; GO:0042823; GO:0043094; GO:0019438; GO:0042819; GO:0042822; GO:0046184; GO:0090407; GO:1901617; GO:0044237; GO:0006725; GO:0044249; GO:0042364; GO:0042816; GO:0072525; GO:0006081; GO:0006796; GO:0019637; GO:19…		EnsemblGenome
F4K9G7	AT5G01670	High	NAD(P)-linked oxidoreductase superfamily protein OS=Arabidopsis thaliana OX=3702 GN=At5g01670 PE=1 SV=1	39.6	7.55	2.81	2.459	3	2	2	2	0	2.84	1.51	0.000793834	0.00688855	249.6	206.3	212	602.1	645.9	588.4		cytosol	other molecular function	[GO:0004032]; GO:0008106; GO:0004033; GO:0016616; GO:0016614; GO:0016491; GO:0003824; GO:0003674_x000D_ [GO:0005829]; GO:0110165; GO:0005737; GO:0005575; GO:0005622_x000D_ [GO:0047834]; GO:0016616; GO:0016614; GO:0016491; GO:0003824; GO:0003674		EnsemblGenome
F4KAG0	AT5G50840	High	Alpha-taxilin-like protein OS=Arabidopsis thaliana OX=3702 GN=At5g50840 PE=1 SV=1	46.9	5.52	4.65	4.19	5	2	2	2	0	0.9	-0.15	0.0845262	0.123091	361.6	340.7	381.7	325.3	323.3	326.6			other molecular function	[GO:0019905]; GO:0000149; GO:0005515; GO:0005488; GO:0003674		EnsemblGenome
F4KAS6	AT5G63620	High	GroES-like zinc-binding alcohol dehydrogenase family protein OS=Arabidopsis thaliana OX=3702 GN=MBK5.9 PE=1 SV=1	45.5	7.46	19.19	19.56	20	7	7	7	0	0.861	-0.22	0.00761289	0.0222632	548.4	569.4	588	490.2	489	513.6			other molecular function	[GO:0016491]; GO:0003824; GO:0003674		EnsemblGenome
F4KB73	AT5G15680	High	ARM repeat superfamily protein OS=Arabidopsis thaliana OX=3702 GN=At5g15680 PE=1 SV=1	242.3	6.67	2.48	4.793	1	2	2	2	0	0.876	-0.19	0.0574677	0.090224	766.9	815.6	868.9	704.2	714.3	749.1	other biological processes	plasma membrane;other membranes;other cell component		[GO:0000902]; GO:0009653; GO:0032502; GO:0048856; GO:0008150_x000D_ [GO:0005886]; GO:0016020; GO:0071944; GO:0110165; GO:0005575_x000D_ [GO:0005938]; GO:0005737; GO:0071944; GO:0110165; GO:0005622; GO:0005575_x000D_ [GO:0030427]; GO:0110165; GO:0005575		EnsemblGenome
F4KBF3	AT5G23050	High	Probable acyl-activating enzyme 17, peroxisomal OS=Arabidopsis thaliana OX=3702 GN=AAE17 PE=2 SV=1	79.1	7.62	9.28	8.599	6	4	4	4	0	0.985	-0.02	0.959492	0.966616	489.9	458.7	472.9	460.1	465.8	493.6	other metabolic processes	other cytoplasmic organelle	other molecular function	[GO:0005777]; GO:0042579; GO:0043231; GO:0005737; GO:0043227; GO:0043229; GO:0110165; GO:0005622; GO:0043226; GO:0005575_x000D_ [GO:0006631]; GO:0032787; GO:0044255; GO:0019752; GO:0006629; GO:0044237; GO:0043436; GO:0044238; GO:0071704; GO:0008152; GO:0009987; GO:0006082; GO:0008150; GO:0044281_x000D_ [GO:0016874]; GO:0003824; GO:0003674		EnsemblGenome
F4KCQ9	AT5G16280	High	Tetratricopeptide repeat (TPR)-like superfamily protein OS=Arabidopsis thaliana OX=3702 GN=At5g16280 PE=1 SV=2	143.4	6.65	12.74	11.049	4	4	4	4	0	0.946	-0.08	0.217917	0.272067	183.6	200.5	211.5	166.8	189.6	189.7						EnsemblGenome
[truncated: 3,302 more rows]

## Sheet: RootMD
Accession	Protein.FDR.Confidence..Combined	TAIR ID	Description	MW..kDa.	calc..pI	Score.Sequest.HT..Sequest.HT	Sum.PEP.Score	Coverage....	X..Peptides	X..PSMs	X..Unique.Peptides	X..Razor.Peptides	Ratio	Log2.ratio	P.Value	Adj..P.Value	G.rep.1..129.	G.rep.1..130.	G.rep.1..131.	S.rep.1..127.	S.rep.1..126.	S.rep.1..128.	Biological.Process	Cellular.Component	Molecular.Function	GO.Accessions	KEGG.Pathways	UniProtKB-ID
[truncated: 2,186 more rows]

[truncated: 2 more sheets: RootMspace, RootMearth]
