# Supplementary material for: Functional Meta-Analysis of the Proteomic Responses of Arabidopsis Seedlings to the Spaceflight Environment Reveals Multi-Dimensional Sources of Variability across Spaceflight Experiments
Source: Int J Mol Sci. 2023 Sep 22;24(19):14425. doi: 10.3390/ijms241914425 (PMC10573023; doi:10.3390/ijms241914425)
Supplement: Supplementary file 1 [file ijms-24-14425-s001.zip › Supplementary folder/Supplementary file 1/BRIC LED Root soluble.xlsx]

## Sheet: RootS
Accession	Protein.FDR.Confidence..Combined	TAIR ID	Description	MW..kDa.	calc..pI	Score.Sequest.HT..Sequest.HT	Sum.PEP.Score	Coverage....	X..Peptides	X..PSMs	X..Unique.Peptides	X..Razor.Peptides	Ratio	Log2.ratio	P.Value	Adj..P.Value	G.rep.1..129.	G.rep.1..130.	G.rep.1..131.	S.rep.1..127.	S.rep.1..126.	S.rep.1..128.	Biological.Process	Cellular.Component	Molecular.Function	GO.Accessions	KEGG.Pathways	UniProtKB-ID
A0A178U9N5	High	AT5G11450	PsbP domain protein (Mog1/PsbP/DUF1795-like photosystem II reaction center PsbP family protein) OS=Arabidopsis thaliana OX=3702 GN=PPD5 PE=1 SV=1	35.3	8.88	18.75	19.688	19	4	6	4	0	1.006	0.01	0.978787	0.985902	695.9	707.7	714.2	711.8	736.6	669.2	other metabolic processes	other membranes	other molecular function	[GO:0005509]; GO:0046872; GO:0043169; GO:0043167; GO:0005488; GO:0003674_x000D_ [GO:0009654]; GO:0098796; GO:1990204; GO:0009523; GO:0042651; GO:0032991; GO:0016020; GO:1902494; GO:0009521; GO:0034357; GO:0005575; GO:0110165; GO:0009579; GO:0005622_x000D_ [GO:0015979]; GO:0044237; GO:0008152; GO:0009987; GO:0008150_x000D_ [GO:0019898]; GO:0110165; GO:0016020; GO:0005575		EnsemblGenome
A0A178UA07	High	AT5G09760	Pectinesterase OS=Arabidopsis thaliana OX=3702 GN=At5g09760 PE=1 SV=1	63.5	7.09	9.65	12.121	6	3	3	3	0	0.845	-0.24	0.0137105	0.0884372	213.2	212.7	200.7	168.3	185.8	179.7	cell organization and biogenesis;other metabolic processes;other biological processes		enzyme regulator activity;other molecular function	[GO:0004857]; GO:0030234; GO:0043086; GO:0098772; GO:0050790; GO:0044092; GO:0003674; GO:0065009; GO:0065007; GO:0008150_x000D_ [GO:0030599]; GO:0052689; GO:0016788; GO:0016787; GO:0003824; GO:0003674_x000D_ [GO:0042545]; GO:0071555; GO:0045229; GO:0071554; GO:0016043; GO:0009987; GO:0071840; GO:0008150_x000D_ [GO:0045330]; GO:0016788; GO:0016787; GO:0003824; GO:0003674_x000D_ [GO:0045490]; GO:00…		EnsemblGenome
A0A178UWU9	High	AT4G31310	AIG2-like (Avirulence induced gene) family protein OS=Arabidopsis thaliana OX=3702 GN=At4g31310 PE=1 SV=1	20.3	5.15	5.37	7.052	11	2	2	2	0	0.716	-0.48	0.00236885	0.0399708	189.8	206.6	204.2	146.2	159.6	144.6			other molecular function	[GO:0016746]; GO:0016740; GO:0003824; GO:0003674		EnsemblGenome
A0A178VEL3	High	AT3G01310	Inositol hexakisphosphate and diphosphoinositol-pentakisphosphate kinase OS=Arabidopsis thaliana OX=3702 GN=AtVIP1 PE=1 SV=1	115.8	5.95	24.69	28.837	10	9	9	9	0	0.795	-0.33	0.0221248	0.105003	631.7	529.8	523.3	391.3	421.3	445.3	other metabolic processes	cytosol	kinase activity;other molecular function	[GO:0000827]; GO:0016301; GO:0016776; GO:0016772; GO:0016310; GO:0016740; GO:0006796; GO:0003824; GO:0006793; GO:0003674; GO:0044237; GO:0008152; GO:0009987; GO:0008150_x000D_ [GO:0000829]; GO:0016301; GO:0016776; GO:0016772; GO:0016310; GO:0016740; GO:0006796; GO:0003824; GO:0006793; GO:0003674; GO:0044237; GO:0008152; GO:0009987; GO:0008150_x000D_ [GO:0000832]; GO:0000828; GO:0016301; GO:001677…		EnsemblGenome
A0A178VUM7	High	AT2G44180	Methionine aminopeptidase 2 OS=Arabidopsis thaliana OX=3702 GN=MAP2A PE=1 SV=1	36	6.98	5.02	3.775	5	2	2	1	0	0.905	-0.14	0.0256913	0.112685	293	272.2	274.9	248.7	252.5	228.2	protein metabolism;other metabolic processes	other cell component	other molecular function	[GO:0005737]; GO:0110165; GO:0005622; GO:0005575_x000D_ [GO:0046872]; GO:0043169; GO:0043167; GO:0005488; GO:0003674_x000D_ [GO:0070006]; GO:0004177; GO:0008235; GO:0008238; GO:0008237; GO:0008233; GO:0016787; GO:0140096; GO:0006508; GO:0003824; GO:0019538; GO:0003674; GO:0043170; GO:0044238; GO:1901564; GO:0071704; GO:0008152; GO:0006807; GO:0008150_x000D_ [GO:0070084]; GO:0006464; GO:0036211; G…		EnsemblGenome
A0A178W0D3	High	AT1G65260	Plastid transcriptionally active 4 OS=Arabidopsis thaliana OX=3702 GN=PTAC4 PE=1 SV=1	28.9	6.01	45.5	43.455	44	11	15	11	0	0.81	-0.3	0.0348938	0.12977	3073.4	2457.4	2533.6	1858.4	2135.3	2052.8						EnsemblGenome
A0A1I9LLC0	High	AT3G14010	CTC-interacting domain 4 OS=Arabidopsis thaliana OX=3702 GN=CID4 PE=1 SV=1	66.5	6.92	10.6	9.792	8	5	5	5	0	0.965	-0.05	0.259115	0.398498	388	334.8	332.1	323.2	321.5	327.8						EnsemblGenome
A0A1I9LLN6	High	AT3G52370	FASCICLIN-like arabinogalactan protein 15 OS=Arabidopsis thaliana OX=3702 GN=FLA15 PE=1 SV=1	54.2	7.28	7.02	10.696	6	2	2	2	0	1.021	0.03	0.305495	0.445414	31.6	37.9	37.9	39.1	38.7	38.5						EnsemblGenome
A0A1I9LM53	High	AT3G59350	Protein kinase superfamily protein OS=Arabidopsis thaliana OX=3702 GN=At3g59350 PE=1 SV=1	47.3	8.37	10.84	10.56	9	4	4	1	0	0.787	-0.35	0.0058145	0.0573098	201.6	207.4	203.3	160	163.3	149.8	protein metabolism;other metabolic processes	other membranes	kinase activity;other molecular function	[GO:0004713]; GO:0004672; GO:0018108; GO:0016301; GO:0016773; GO:0140096; GO:0006468; GO:0018212; GO:0016772; GO:0016310; GO:0003824; GO:0006464; GO:0018193; GO:0016740; GO:0006796; GO:0003674; GO:0036211; GO:0044267; GO:0006793; GO:0019538; GO:0043412; GO:0044260; GO:0044237; GO:0043170; GO:0044238; GO:1901564; GO:0008152; GO:0009987; GO:0071704; GO:0006807; GO:0008150_x000D_ [GO:0005524]; GO:00…		EnsemblGenome
A0A1I9LM56	High	AT3G52840	Beta-galactosidase OS=Arabidopsis thaliana OX=3702 GN=BGAL2 PE=1 SV=1	88.3	8.6	18.92	22.191	11	8	8	4	0	1.128	0.17	0.296845	0.437505	431.1	480.5	496.4	451.8	542	572.6	other metabolic processes	non-structural extracellular;other membranes	other molecular function	[GO:0004565]; GO:0015925; GO:0004553; GO:0016798; GO:0016787; GO:0003824; GO:0003674_x000D_ [GO:0005975]; GO:0044238; GO:0071704; GO:0008152; GO:0008150_x000D_ [GO:0016021]; GO:0031224; GO:0110165; GO:0016020; GO:0005575_x000D_ [GO:0048046]; GO:0005576; GO:0110165; GO:0005575		EnsemblGenome
A0A1I9LM90	High	AT3G04610	RNA-binding KH domain-containing protein OS=Arabidopsis thaliana OX=3702 GN=FLK PE=1 SV=1	60.5	4.78	16.31	22.973	14	6	7	6	0	1.066	0.09	0.441189	0.566322	451.6	412.8	398.4	450.6	419.2	440.2			nucleic acid binding activity	[GO:0003723]; GO:0003676; GO:0097159; GO:1901363; GO:0005488; GO:0003674		EnsemblGenome
A0A1I9LMI8	High	AT3G23450	Transmembrane protein OS=Arabidopsis thaliana OX=3702 GN=At3g23450 PE=1 SV=1	33.3	10.77	11.78	11.834	56	5	8	5	0	1.423	0.51	0.0171663	0.0969364	1689.8	1925.7	2190.8	2735.4	3114.2	2740.3		other membranes		[GO:0016021]; GO:0031224; GO:0110165; GO:0016020; GO:0005575		EnsemblGenome
A0A1I9LMK8	High	AT3G47560	Alpha/beta-Hydrolases superfamily protein OS=Arabidopsis thaliana OX=3702 GN=At3g47560 PE=1 SV=1	32.8	5.4	13.65	12.239	15	5	6	2	0	0.961	-0.06	0.293843	0.435266	674.1	655.7	668.4	523.6	651.7	642.4			other molecular function	[GO:0016787]; GO:0003824; GO:0003674		EnsemblGenome
A0A1I9LMQ7	High	AT3G23710	Tic22-like family protein OS=Arabidopsis thaliana OX=3702 GN=Tic22-III PE=1 SV=1	27.5	9.54	10.63	6.86	15	3	4	3	0	1.02	0.03	0.683653	0.774972	349.9	345.4	343.3	313	352.5	354.9	transport	other cell component		[GO:0009507]; GO:0009536; GO:0043231; GO:0005737; GO:0043227; GO:0043229; GO:0110165; GO:0005622; GO:0043226; GO:0005575_x000D_ [GO:0015031]; GO:0045184; GO:0071702; GO:0071705; GO:0008104; GO:0051234; GO:0006810; GO:0033036; GO:0051179; GO:0008150		EnsemblGenome
A0A1I9LMY7	High	AT3G04920	40S ribosomal protein S24 OS=Arabidopsis thaliana OX=3702 GN=At3g04920 PE=1 SV=1	12.9	10.14	25	15.627	38	4	8	2	0	1.26	0.33	0.0134569	0.0878235	287.2	319.7	298.5	381.2	376.2	368.3	protein metabolism;other metabolic processes	other membranes;translational apparatus	other molecular function	[GO:0003735]; GO:0005198; GO:0003674_x000D_ [GO:0005840]; GO:0043232; GO:0043228; GO:0043229; GO:0043226; GO:0005622; GO:0110165; GO:0005575_x000D_ [GO:0006412]; GO:0034645; GO:0043043; GO:0044267; GO:0010467; GO:0009059; GO:0044249; GO:0044260; GO:0006518; GO:0043604; GO:1901566; GO:0019538; GO:0043170; GO:1901576; GO:0009058; GO:0044237; GO:0043603; GO:1901564; GO:0044271; GO:0044238; GO:007170…		EnsemblGenome
A0A1I9LN83	High	AT3G14790	Rhamnose biosynthesis 3 OS=Arabidopsis thaliana OX=3702 GN=RHM3 PE=1 SV=1	75.2	6.55	9.38	14.319	8	5	6	2	0	0.909	-0.14	0.129405	0.259566	271.6	229.9	236.5	214.9	213.4	220.8	other metabolic processes		other molecular function	[GO:0008460]; GO:0016836; GO:0016835; GO:0016829; GO:0003824; GO:0003674_x000D_ [GO:0009225]; GO:0055086; GO:1901135; GO:0006139; GO:0044281; GO:0071704; GO:0006725; GO:0034641; GO:0044238; GO:0046483; GO:1901360; GO:0008152; GO:0044237; GO:0006807; GO:0008150; GO:0009987		EnsemblGenome
A0A1I9LNQ7	High	AT3G02510	Regulator of chromosome condensation (RCC1) family protein OS=Arabidopsis thaliana OX=3702 GN=At3g02510 PE=1 SV=1	36.4	6.65	14.99	10.256	13	4	6	3	0	0.972	-0.04	0.711813	0.795257	411.6	389.8	392.9	416.1	381	381.8						EnsemblGenome
A0A1I9LNS4	High	AT3G62120	Prolyl-tRNA synthetase OS=Arabidopsis thaliana OX=3702 GN=At3g62120 PE=1 SV=1	59.1	5.81	54.5	51.569	36	14	18	14	0	0.963	-0.05	0.191099	0.329865	2198.5	2222.1	2193.8	2191.1	2116.6	2024.2	protein metabolism;RNA metabolism OR transcription;other metabolic processes	other cell component	other molecular function	[GO:0004827]; GO:0004812; GO:0016875; GO:0140101; GO:0016874; GO:0140098; GO:0003824; GO:0140640; GO:0003674_x000D_ [GO:0005524]; GO:0032559; GO:0035639; GO:0030554; GO:0032555; GO:0043168; GO:1901265; GO:0017076; GO:0032553; GO:0043167; GO:0097159; GO:1901363; GO:0000166; GO:0097367; GO:0005488; GO:0036094; GO:0003674_x000D_ [GO:0005737]; GO:0110165; GO:0005622; GO:0005575_x000D_ [GO:0006433]; G…		EnsemblGenome
A0A1I9LNT2	High	AT3G61220	NAD(P)-binding Rossmann-fold superfamily protein OS=Arabidopsis thaliana OX=3702 GN=SDR1 PE=1 SV=1	36.4	5.38	24.67	25.779	25	7	7	6	1	0.793	-0.33	0.00372431	0.0469941	668.8	635.9	647.7	551.7	511.1	513.5			other molecular function	[GO:0016491]; GO:0003824; GO:0003674		EnsemblGenome
A0A1I9LNZ1	High	AT3G07470	Uncharacterized protein OS=Arabidopsis thaliana OX=3702 GN=At3g07470 PE=1 SV=1	17.4	4.94	7.13	7.828	18	3	3	3	0	1.434	0.52	0.818736	0.875221	193.8	211.9	288.7	82.8	303.8	329.8						EnsemblGenome
A0A1I9LPC7	High	AT3G04760	Pentatricopeptide repeat (PPR-like) superfamily protein OS=Arabidopsis thaliana OX=3702 GN=At3g04760 PE=1 SV=1	64.3	6.2	3.39	3.927	3	2	2	2	0	0.76	-0.4	0.00759014	0.0653189	300.8	295.7	271.5	244.6	224.7	218.4						EnsemblGenome
A0A1I9LPZ9	High	AT3G03380	DegP protease 7 OS=Arabidopsis thaliana OX=3702 GN=DEG7 PE=1 SV=1	116.2	6.21	9.72	11.959	4	4	4	4	0	0.77	-0.38	0.0177731	0.0973459	207	192.8	205.8	158.5	145.5	170.3	protein metabolism		other molecular function	[GO:0004252]; GO:0004175; GO:0008236; GO:0008233; GO:0017171; GO:0016787; GO:0140096; GO:0006508; GO:0003824; GO:0019538; GO:0003674; GO:0043170; GO:0044238; GO:1901564; GO:0071704; GO:0008152; GO:0006807; GO:0008150		EnsemblGenome
A0A1I9LQ31	High	AT3G43220	Phosphoinositide phosphatase family protein OS=Arabidopsis thaliana OX=3702 GN=SAC3 PE=1 SV=1	92	6.48	5.17	6.41	5	2	2	2	0	0.932	-0.1	0.206888	0.347689	54.3	42.8	40.9	25.2	39.9	40.5	other metabolic processes	other membranes;other cytoplasmic organelle	other molecular function	[GO:0005774]; GO:0098588; GO:0005773; GO:0031090; GO:0043231; GO:0005737; GO:0016020; GO:0043227; GO:0043229; GO:0110165; GO:0005622; GO:0043226; GO:0005575_x000D_ [GO:0016021]; GO:0031224; GO:0110165; GO:0016020; GO:0005575_x000D_ [GO:0043813]; GO:0034595; GO:0106018; GO:0036092; GO:0052866; GO:0034593; GO:0046854; GO:0016791; GO:0006661; GO:0042578; GO:0016311; GO:0046474; GO:0046488; GO:001678…		EnsemblGenome
A0A1I9LR04	High	AT3G49470	Nascent polypeptide-associated complex subunit alpha-like protein 2 OS=Arabidopsis thaliana OX=3702 GN=NACA2 PE=1 SV=1	25.4	4.58	18.65	22.893	35	4	5	4	0	1.079	0.11	0.243088	0.384005	337.7	419.5	403.9	678.4	435.8	414		translational apparatus		[GO:0005854]; GO:0032991; GO:0005737; GO:0005575; GO:0110165; GO:0005622		EnsemblGenome
A0A1I9LR43	High	AT3G21240	4-coumarate:CoA ligase 2 OS=Arabidopsis thaliana OX=3702 GN=4CL2 PE=1 SV=1	53.8	5.54	7.72	9.27	12	4	4	3	0	1.07	0.1	0.625374	0.727215	52.8	73.3	68.8	59.6	73.6	73.9			other molecular function	[GO:0016874]; GO:0003824; GO:0003674		EnsemblGenome
A0A1I9LR83	High	AT3G49870	ADP-ribosylation factor-like A1C OS=Arabidopsis thaliana OX=3702 GN=ARLA1C PE=1 SV=1	18.1	7.78	3.42	5.937	15	2	2	2	0	1.119	0.16	0.999364	0.999364	810.7	551.3	512.4	617	587.6	631.4	transport		other molecular function	[GO:0003924]; GO:0017111; GO:0016462; GO:0016818; GO:0016817; GO:0016787; GO:0003824; GO:0003674_x000D_ [GO:0005525]; GO:0032561; GO:0035639; GO:0019001; GO:0032555; GO:0043168; GO:1901265; GO:0017076; GO:0032553; GO:0043167; GO:0097159; GO:1901363; GO:0000166; GO:0097367; GO:0005488; GO:0036094; GO:0003674_x000D_ [GO:0015031]; GO:0045184; GO:0071702; GO:0071705; GO:0008104; GO:0051234; GO:000681…		EnsemblGenome
A0A1I9LRA3	High	AT3G20370	TRAF-like family protein OS=Arabidopsis thaliana OX=3702 GN=At3g20370 PE=1 SV=1	41.1	5.48	12.08	13.129	10	3	4	3	0	1.37	0.45	0.0383749	0.135017	555.4	597.1	622.6	970.1	818.2	730.3						EnsemblGenome
A0A1I9LRJ6	High	AT3G60370	Peptidylprolyl isomerase OS=Arabidopsis thaliana OX=3702 GN=At3g60370 PE=1 SV=1	30.4	8.28	18.88	22.443	25	6	6	6	0	1.004	0.01	0.534139	0.652615	430.7	427.3	444.3	428.9	432.3	476.1	protein metabolism;other metabolic processes		other molecular function	[GO:0003755]; GO:0016859; GO:0140096; GO:0000413; GO:0016853; GO:0003824; GO:0018208; GO:0003674; GO:0018193; GO:0006464; GO:0036211; GO:0044267; GO:0019538; GO:0043412; GO:0044260; GO:0043170; GO:0044238; GO:1901564; GO:0044237; GO:0071704; GO:0008152; GO:0006807; GO:0009987; GO:0008150		EnsemblGenome
A0A1I9LRM3	High	AT3G07390	Auxin-induced in root cultures-like protein OS=Arabidopsis thaliana OX=3702 GN=AIR12 PE=1 SV=1	17.4	8.69	11.54	12.735	13	2	4	2	0	0.92	-0.12	0.102227	0.227751	780.6	739.8	727.8	577.5	680.6	684.3						EnsemblGenome
A0A1I9LRS8	High	AT3G13300	Transducin/WD40 repeat-like superfamily protein OS=Arabidopsis thaliana OX=3702 GN=VCS PE=1 SV=1	133.6	6.06	8.47	8.464	3	3	3	1	0	0.618	-0.69	0.0304667	0.123536	153.6	118.1	108	94.2	67.1	73		other cell component		[GO:0000932]; GO:0036464; GO:0035770; GO:0005737; GO:0043232; GO:0099080; GO:0110165; GO:0005622; GO:0043228; GO:0043229; GO:0005575; GO:0043226		EnsemblGenome
A0A1I9LSC3	High	AT3G25580	Thioredoxin superfamily protein OS=Arabidopsis thaliana OX=3702 GN=At3g25580 PE=1 SV=1	23.9	7.53	9.27	6.679	15	4	4	4	0	1.054	0.08	0.255221	0.395541	258.6	268.5	271.4	263.5	282.9	295.7						EnsemblGenome
A0A1I9LSL6	High	AT3G07010	Pectate lyase OS=Arabidopsis thaliana OX=3702 GN=At3g07010 PE=1 SV=1	42.8	9.47	21.78	23.008	19	6	7	5	1	1.027	0.04	0.723627	0.805119	359.8	288.6	285.9	432.5	296.5	277.9	other metabolic processes		other molecular function	[GO:0030570]; GO:0016837; GO:0016835; GO:0016829; GO:0003824; GO:0003674_x000D_ [GO:0045490]; GO:0000272; GO:0045488; GO:0005976; GO:0009057; GO:0016052; GO:0010393; GO:0005975; GO:0043170; GO:1901575; GO:0044238; GO:0071704; GO:0009056; GO:0008152; GO:0008150_x000D_ [GO:0046872]; GO:0043169; GO:0043167; GO:0005488; GO:0003674		EnsemblGenome
A0A1I9LT21	High	AT3G45970	Expansin-like A1 OS=Arabidopsis thaliana OX=3702 GN=EXLA1 PE=1 SV=1	25.9	7.55	13.97	14.121	21	5	5	5	0	1.221	0.29	0.00615902	0.0585455	501.4	548.5	530.9	648.1	652.6	621.9		non-structural extracellular		[GO:0005576]; GO:0110165; GO:0005575		EnsemblGenome
A0A1I9LT48	High	AT3G25690	Hydroxyproline-rich glycoprotein family protein OS=Arabidopsis thaliana OX=3702 GN=CHUP1 PE=1 SV=1	112.1	5.54	15.98	17.771	5	4	4	4	0	0.693	-0.53	0.0171308	0.0969364	238.8	191.5	195	126.8	135.1	135.6						EnsemblGenome
A0A1I9LT70	High	AT3G54840	Ras-related small GTP-binding family protein OS=Arabidopsis thaliana OX=3702 GN=ARA6 PE=1 SV=1	18.5	6.01	4.91	2.855	15	2	2	2	0	0.829	-0.27	0.0639287	0.177607	17.9	14.9	15.9	12.1	13.2	14.7			other molecular function	[GO:0003924]; GO:0017111; GO:0016462; GO:0016818; GO:0016817; GO:0016787; GO:0003824; GO:0003674_x000D_ [GO:0005525]; GO:0032561; GO:0035639; GO:0019001; GO:0032555; GO:0043168; GO:1901265; GO:0017076; GO:0032553; GO:0043167; GO:0097159; GO:1901363; GO:0000166; GO:0097367; GO:0005488; GO:0036094; GO:0003674		EnsemblGenome
A0A1I9LT79	High	AT3G12130	KH domain-containing protein / zinc finger (CCCH type) family protein OS=Arabidopsis thaliana OX=3702 GN=At3g12130 PE=1 SV=1	18.1	9.41	2.04	2.54	12	2	2	2	0	1.068	0.09	0.262798	0.402008	42	39.2	36.7	42.9	40.2	41.9			nucleic acid binding activity;other molecular function	[GO:0003677]; GO:0003676; GO:0097159; GO:1901363; GO:0005488; GO:0003674_x000D_ [GO:0003723]; GO:0003676; GO:0097159; GO:1901363; GO:0005488; GO:0003674_x000D_ [GO:0046872]; GO:0043169; GO:0043167; GO:0005488; GO:0003674		EnsemblGenome
A0A1I9LTQ6	High	AT3G10270	DNA gyrase subunit B OS=Arabidopsis thaliana OX=3702 GN=GYRB1 PE=1 SV=1	82	8.47	6.93	7.013	4	3	3	1	2	0.839	-0.25	0.0210955	0.103403	127.8	113.9	121.5	108.1	101.9	98.7	cell organization and biogenesis;DNA metabolism;other metabolic processes	other cell component	nucleic acid binding activity;other molecular function	[GO:0003677]; GO:0003676; GO:0097159; GO:1901363; GO:0005488; GO:0003674_x000D_ [GO:0003918]; GO:0003916; GO:0008094; GO:0016853; GO:0140097; GO:0140657; GO:0003824; GO:0140640; GO:0003674_x000D_ [GO:0005524]; GO:0032559; GO:0035639; GO:0030554; GO:0032555; GO:0043168; GO:1901265; GO:0017076; GO:0032553; GO:0043167; GO:0097159; GO:1901363; GO:0000166; GO:0097367; GO:0005488; GO:0036094; GO:000367…		EnsemblGenome
A0A1P8AM12	High	AT1G06190	Rho termination factor OS=Arabidopsis thaliana OX=3702 GN=RHON1 PE=1 SV=1	45	5.17	14.51	15.633	16	6	6	6	0	1.027	0.04	0.217698	0.359174	345.7	365	351.5	359.4	380.4	360.9	RNA metabolism OR transcription;other metabolic processes			[GO:0006353]; GO:0032774; GO:0006351; GO:0009059; GO:0016070; GO:0034654; GO:0097659; GO:0043170; GO:1901576; GO:0090304; GO:0006139; GO:0018130; GO:0019438; GO:0044271; GO:1901362; GO:0010467; GO:0071704; GO:0009058; GO:0006725; GO:0034641; GO:0044238; GO:0046483; GO:1901360; GO:0044249; GO:0008152; GO:0044237; GO:0006807; GO:0008150; GO:0009987		EnsemblGenome
A0A1P8AMS1	High	AT1G21400	Thiamin diphosphate-binding fold (THDP-binding) superfamily protein OS=Arabidopsis thaliana OX=3702 GN=At1g21400 PE=1 SV=1	59.3	6.55	14.59	16.577	11	5	5	5	0	1.063	0.09	0.128135	0.257808	188.4	190.1	198.7	202.1	197.2	215.5		other membranes	other molecular function	[GO:0016021]; GO:0031224; GO:0110165; GO:0016020; GO:0005575_x000D_ [GO:0016624]; GO:0016903; GO:0016491; GO:0003824; GO:0003674		EnsemblGenome
A0A1P8ANV4	High	AT1G55120	Beta-fructofuranosidase 5 OS=Arabidopsis thaliana OX=3702 GN=FRUCT5 PE=1 SV=1	62.4	5.81	6.22	6.656	4	2	2	1	0	1.065	0.09	0.732879	0.811991	29.4	40.1	32.9	24	35	38.2	other metabolic processes		other molecular function	[GO:0004553]; GO:0016798; GO:0016787; GO:0003824; GO:0003674_x000D_ [GO:0005975]; GO:0044238; GO:0071704; GO:0008152; GO:0008150		EnsemblGenome
A0A1P8AP70	High	AT1G05560	Glycosyltransferase OS=Arabidopsis thaliana OX=3702 GN=UGT75B1 PE=1 SV=1	58.5	6.16	15.28	10.349	10	5	6	5	0	1.164	0.22	0.114282	0.240465	606.5	764.5	711.7	845	811.7	828.1			other molecular function	[GO:0008194]; GO:0016757; GO:0016740; GO:0003824; GO:0003674		EnsemblGenome
A0A1P8API2	High	AT1G47710	Serine protease inhibitor (SERPIN) family protein OS=Arabidopsis thaliana OX=3702 GN=SERPIN1 PE=1 SV=1	45.8	5.74	27.46	26.504	22	7	8	7	0	1.74	0.8	0.0012622	0.0316032	440.2	440.1	439.5	765.8	777.4	729.1	other biological processes	non-structural extracellular	enzyme regulator activity	[GO:0004867]; GO:0004866; GO:0030414; GO:0061135; GO:0010951; GO:0004857; GO:0061134; GO:0052548; GO:0010466; GO:0030234; GO:0043086; GO:0052547; GO:0045861; GO:0051346; GO:0098772; GO:0050790; GO:0044092; GO:0030162; GO:0051336; GO:0032269; GO:0003674; GO:0065009; GO:0051246; GO:0031324; GO:0032268; GO:0051248; GO:0065007; GO:0051171; GO:0060255; GO:0080090; GO:0009892; GO:0031323; GO:0048523; G…		EnsemblGenome
A0A1P8APR6	High	AT1G12900	Glyceraldehyde-3-phosphate dehydrogenase OS=Arabidopsis thaliana OX=3702 GN=GAPA-2 PE=1 SV=1	47.6	8.25	102.95	61.805	24	9	36	4	0	0.924	-0.11	0.149078	0.281939	3835.1	3900.4	3689.6	3219.9	3544.6	3698.6	other metabolic processes	other membranes	other molecular function	[GO:0006006]; GO:0019318; GO:0005996; GO:0005975; GO:0044281; GO:0044238; GO:0071704; GO:0008152; GO:0008150_x000D_ [GO:0016021]; GO:0031224; GO:0110165; GO:0016020; GO:0005575_x000D_ [GO:0016620]; GO:0016903; GO:0016491; GO:0003824; GO:0003674_x000D_ [GO:0050661]; GO:0000166; GO:0036094; GO:1901265; GO:0005488; GO:0097159; GO:1901363; GO:0003674_x000D_ [GO:0051287]; GO:0000166; GO:0036094; GO:19…		EnsemblGenome
A0A1P8APW3	High	AT1G16610	Arginine/serine-rich 45 OS=Arabidopsis thaliana OX=3702 GN=SR45 PE=1 SV=1	42	12.38	11.08	9.95	7	3	4	3	0	1.061	0.09	0.342068	0.477914	571.2	1030.3	1027.2	1089.7	884.9	1347.3		nucleus	nucleic acid binding activity	[GO:0003723]; GO:0003676; GO:0097159; GO:1901363; GO:0005488; GO:0003674_x000D_ [GO:0005634]; GO:0043231; GO:0043227; GO:0043229; GO:0043226; GO:0005622; GO:0110165; GO:0005575		EnsemblGenome
A0A1P8APY5	High	AT1G22430	GroES-like zinc-binding dehydrogenase family protein OS=Arabidopsis thaliana OX=3702 GN=At1g22430 PE=1 SV=1	34.2	6.24	6.05	8.57	13	3	3	3	0	0.957	-0.06	0.343264	0.479028	199.4	176.8	172.5	184.4	160.3	169.3			other molecular function	[GO:0008270]; GO:0046914; GO:0046872; GO:0043169; GO:0043167; GO:0005488; GO:0003674_x000D_ [GO:0016491]; GO:0003824; GO:0003674		EnsemblGenome
A0A1P8AQ69	High	AT1G70290	Trehalose-6-phosphatase synthase S8 OS=Arabidopsis thaliana OX=3702 GN=TPS8 PE=1 SV=1	93.1	5.74	7.74	12.107	3	2	2	2	0	1.193	0.25	0.380552	0.510687	477.2	368.2	347.3	439.3	411.9	469.5	other metabolic processes		other molecular function	[GO:0003824]; GO:0003674_x000D_ [GO:0005992]; GO:0005991; GO:0046351; GO:0005984; GO:0009312; GO:0034637; GO:0009311; GO:0044262; GO:0016051; GO:0044249; GO:0005975; GO:0044237; GO:1901576; GO:0009058; GO:0044238; GO:0071704; GO:0008152; GO:0009987; GO:0008150		EnsemblGenome
A0A1P8AQ84	High	AT1G59990	DEA(D/H)-box RNA helicase family protein OS=Arabidopsis thaliana OX=3702 GN=EMB3108 PE=1 SV=1	63.1	6.49	15.79	21.127	10	5	5	5	0	0.972	-0.04	0.326926	0.465975	258.7	234.5	243.9	245.8	216.2	237.1			nucleic acid binding activity;other molecular function	[GO:0003676]; GO:0097159; GO:1901363; GO:0005488; GO:0003674_x000D_ [GO:0003724]; GO:0004386; GO:0008186; GO:0140098; GO:0140640; GO:0140657; GO:0003824; GO:0003674_x000D_ [GO:0005524]; GO:0032559; GO:0035639; GO:0030554; GO:0032555; GO:0043168; GO:1901265; GO:0017076; GO:0032553; GO:0043167; GO:0097159; GO:1901363; GO:0000166; GO:0097367; GO:0005488; GO:0036094; GO:0003674_x000D_ [GO:0016787]; G…		EnsemblGenome
A0A1P8AQT8	High	AT1G65310	Xyloglucan endotransglucosylase/hydrolase OS=Arabidopsis thaliana OX=3702 GN=XTH17 PE=1 SV=1	34.6	8.62	4.86	3.51	8	2	2	1	0	1.23	0.3	0.00310696	0.0452452	25.9	26.5	24.1	31.6	34.1	31.9	cell organization and biogenesis;other metabolic processes;other biological processes	non-structural extracellular;other cell component	other molecular function	[GO:0004553]; GO:0016798; GO:0016787; GO:0003824; GO:0003674_x000D_ [GO:0005618]; GO:0030312; GO:0110165; GO:0071944; GO:0005575_x000D_ [GO:0010411]; GO:0006073; GO:0010410; GO:0044042; GO:0044264; GO:0010383; GO:0005976; GO:0044260; GO:0044262; GO:0044036; GO:0005975; GO:0043170; GO:0044237; GO:0071554; GO:0044238; GO:0071704; GO:0008152; GO:0009987; GO:0008150_x000D_ [GO:0016762]; GO:0046527; G…		EnsemblGenome
A0A1P8AQX3	High	AT1G05320	Myosin heavy chain, embryonic smooth protein OS=Arabidopsis thaliana OX=3702 GN=YUP8H12.6 PE=1 SV=1	76.5	4.82	4.45	4.417	3	2	2	1	0	0.847	-0.24	0.0827884	0.200527	57.7	50.9	46.9	34.3	43.1	44.8						EnsemblGenome
A0A1P8ARF1	High	AT1G66520	Methionyl-tRNA formyltransferase OS=Arabidopsis thaliana OX=3702 GN=pde194 PE=1 SV=1	35.5	8.76	16.11	17.627	16	5	6	5	0	1.041	0.06	0.578075	0.687185	180.1	165.8	157.3	172.5	162.8	184.2	protein metabolism;RNA metabolism OR transcription;other metabolic processes		other molecular function	[GO:0004479]; GO:0016742; GO:0140101; GO:0006413; GO:0071951; GO:0016741; GO:0140098; GO:0044237; GO:0006412; GO:0019988; GO:0016740; GO:0140640; GO:0008152; GO:0009987; GO:0034645; GO:0043043; GO:0044267; GO:0010467; GO:0006400; GO:0006464; GO:0003824; GO:0008150; GO:0009059; GO:0044249; GO:0044260; GO:0006518; GO:0043604; GO:1901566; GO:0019538; GO:0043170; GO:0008033; GO:0009451; GO:0036211; G…	One carbon pool by folate; Aminoacyl-tRNA biosynthesis; Metabolic pathways	EnsemblGenome
A0A1P8ARX7	High	AT1G71720	Nucleic acid-binding proteins superfamily OS=Arabidopsis thaliana OX=3702 GN=PDE338 PE=1 SV=1	48.1	5.4	19.52	15.907	11	5	6	5	0	0.99	-0.01	0.932889	0.95397	713.3	650.5	693.6	686.6	720.1	643.5			nucleic acid binding activity	[GO:0003676]; GO:0097159; GO:1901363; GO:0005488; GO:0003674		EnsemblGenome
A0A1P8ASR5	High	AT1G56220	Dormancy/auxin associated family protein OS=Arabidopsis thaliana OX=3702 GN=At1g56220 PE=1 SV=1	17.5	9.79	7.52	7.408	19	3	3	3	0	1.55	0.63	0.00348764	0.0468814	439.6	383	397.8	581.5	616.6	619.7						EnsemblGenome
A0A1P8ASY3	High	AT1G05385	Photosystem II 11 kDa protein-like protein OS=Arabidopsis thaliana OX=3702 GN=LPA19 PE=1 SV=1	16.2	5.3	9.37	14.417	26	3	3	3	0	1.077	0.11	0.964713	0.976916	90	111.9	106.5	76.2	114.7	120.1	cell organization and biogenesis;protein metabolism;other metabolic processes	other membranes		[GO:0009523]; GO:0009521; GO:0098796; GO:0034357; GO:0032991; GO:0016020; GO:0009579; GO:0005575; GO:0110165; GO:0005622_x000D_ [GO:0010206]; GO:0030091; GO:0009765; GO:0044267; GO:0006091; GO:0019684; GO:0019538; GO:0044260; GO:0044237; GO:0015979; GO:0043170; GO:0044238; GO:1901564; GO:0008152; GO:0009987; GO:0071704; GO:0006807; GO:0008150_x000D_ [GO:0010207]; GO:0065003; GO:0019684; GO:002260…		EnsemblGenome
A0A1P8AT14	High	AT1G48050	ATP-dependent DNA helicase 2 subunit KU80 OS=Arabidopsis thaliana OX=3702 GN=KU80 PE=1 SV=1	71.7	5.54	6.31	5.029	6	2	2	2	0	0.772	-0.37	0.0239275	0.108911	77.8	65.3	63.8	48	50.4	56.2	cell organization and biogenesis;DNA metabolism;other metabolic processes;stress response	nucleus	nucleic acid binding activity;other molecular function	[GO:0000723]; GO:0006259; GO:0032200; GO:0044260; GO:0090304; GO:0051276; GO:0043170; GO:0044237; GO:0006139; GO:0006996; GO:0071704; GO:0008152; GO:0009987; GO:0006725; GO:0034641; GO:0044238; GO:0046483; GO:1901360; GO:0016043; GO:0008150; GO:0006807; GO:0071840_x000D_ [GO:0003678]; GO:0004386; GO:0008094; GO:0032508; GO:0140640; GO:0140657; GO:0140097; GO:0032392; GO:0003824; GO:0003674; GO:00…		EnsemblGenome
A0A1P8AT46	High	AT1G10200	GATA type zinc finger transcription factor family protein OS=Arabidopsis thaliana OX=3702 GN=WLIM1 PE=1 SV=1	16.3	8.68	8.06	7.257	15	2	3	2	0	0.98	-0.03	0.414424	0.540342	768.9	610.5	623.2	635.5	601	610.7			other molecular function	[GO:0046872]; GO:0043169; GO:0043167; GO:0005488; GO:0003674		EnsemblGenome
A0A1P8AT97	High	AT1G64790	ILITYHIA OS=Arabidopsis thaliana OX=3702 GN=ILA PE=1 SV=1	293	7.14	5.26	6.848	1	3	3	3	0	0.808	-0.31	0.18837	0.326559	50.4	50.4	41.4	40.7	40.7	43.6	other biological processes		enzyme regulator activity;translation activity;other molecular function	[GO:0006417]; GO:0010608; GO:0032268; GO:0034248; GO:2000112; GO:0010468; GO:0031323; GO:0051246; GO:0051171; GO:0010556; GO:0031326; GO:0060255; GO:0019222; GO:0050794; GO:0080090; GO:0009889; GO:0050789; GO:0065007; GO:0008150_x000D_ [GO:0019887]; GO:0019207; GO:0030234; GO:0098772; GO:0050790; GO:0003674; GO:0065009; GO:0065007; GO:0008150_x000D_ [GO:0019901]; GO:0019900; GO:0019899; GO:000551…		EnsemblGenome
A0A1P8ATA9	High	AT1G07990	SIT4 phosphatase-associated family protein OS=Arabidopsis thaliana OX=3702 GN=At1g07990 PE=1 SV=1	66	5.4	14.44	10.822	11	5	6	4	1	0.915	-0.13	0.511161	0.63302	168.3	135.6	121.7	146.7	124.1	118.4	other biological processes		other molecular function	[GO:0019903]; GO:0019902; GO:0019899; GO:0005515; GO:0005488; GO:0003674_x000D_ [GO:0043666]; GO:0010921; GO:0035304; GO:0035303; GO:0051336; GO:0031399; GO:0019220; GO:0050790; GO:0032268; GO:0051174; GO:0065009; GO:0031323; GO:0051246; GO:0065007; GO:0019222; GO:0050794; GO:0051171; GO:0060255; GO:0080090; GO:0008150; GO:0050789		EnsemblGenome
A0A1P8ATL2	High	AT1G09340	Chloroplast RNA binding protein OS=Arabidopsis thaliana OX=3702 GN=CRB PE=1 SV=1	43.2	7.12	91.52	75.521	45	15	31	15	0	0.896	-0.16	0.101371	0.226615	4783.3	4722.9	4627.3	4509.4	3926.7	4229.6			other molecular function	[GO:0003824]; GO:0003674		EnsemblGenome
A0A1P8ATN7	High	AT1G50380	Prolyl endopeptidase OS=Arabidopsis thaliana OX=3702 GN=At1g50380 PE=1 SV=1	88.1	6.44	54.6	49.911	21	15	18	15	0	1.154	0.21	0.612863	0.717647	975.1	1289.3	1369.9	1005.7	1526.1	1488.1	protein metabolism	cytosol	other molecular function	[GO:0004252]; GO:0004175; GO:0008236; GO:0008233; GO:0017171; GO:0016787; GO:0140096; GO:0006508; GO:0003824; GO:0019538; GO:0003674; GO:0043170; GO:0044238; GO:1901564; GO:0071704; GO:0008152; GO:0006807; GO:0008150_x000D_ [GO:0005829]; GO:0110165; GO:0005737; GO:0005575; GO:0005622		EnsemblGenome
A0A1P8ATW8	High	AT1G53120	RNA-binding S4 domain-containing protein OS=Arabidopsis thaliana OX=3702 GN=At1g53120 PE=1 SV=1	34.4	8.97	8.64	8.278	7	2	3	2	0	0.811	-0.3	0.0537663	0.161478	39.7	41.3	49.8	33.5	32.3	35.7			nucleic acid binding activity	[GO:0003723]; GO:0003676; GO:0097159; GO:1901363; GO:0005488; GO:0003674		EnsemblGenome
A0A1P8AU10	High	AT1G69295	Plasmodesmata callose-binding protein 4 OS=Arabidopsis thaliana OX=3702 GN=PDCB4 PE=1 SV=1	21.7	5.92	6.3	7.431	10	2	2	2	0	0.856	-0.22	0.336571	0.473077	248.5	275.9	318	91.3	236.2	276						EnsemblGenome
A0A1P8AU99	High	AT1G16460	Rhodanese homologue 2 OS=Arabidopsis thaliana OX=3702 GN=RDH2 PE=1 SV=1	29.4	5.8	16.29	17.535	24	6	7	6	0	0.952	-0.07	0.232907	0.372745	840.6	792.8	764.6	774.8	755.1	631			other molecular function	[GO:0004792]; GO:0016783; GO:0016782; GO:0016740; GO:0003824; GO:0003674		EnsemblGenome
A0A1P8AUA0	High	AT1G51690	Serine/threonine-protein phosphatase 2A 55 kDa regulatory subunit B OS=Arabidopsis thaliana OX=3702 GN=B ALPHA PE=1 SV=1	68	5.77	12.75	18.29	14	7	7	6	1	0.947	-0.08	0.301745	0.441795	265.7	251.4	277.3	197.8	260.6	251.5		other cell component	enzyme regulator activity	[GO:0000159]; GO:0005963; GO:0008287; GO:0140535; GO:1903293; GO:0032991; GO:1902494; GO:0005575_x000D_ [GO:0019888]; GO:0019208; GO:0030234; GO:0098772; GO:0050790; GO:0003674; GO:0065009; GO:0065007; GO:0008150		EnsemblGenome
A0A1P8AUM8	High	AT1G31180	3-isopropylmalate dehydrogenase OS=Arabidopsis thaliana OX=3702 GN=IMD3 PE=1 SV=1	45.7	6.46	27.66	32.34	19	8	12	3	5	0.969	-0.05	0.357054	0.490352	1733.9	1823.5	2036.7	961.3	1812.2	1767.2	other metabolic processes		other molecular function	[GO:0000287]; GO:0046872; GO:0043169; GO:0043167; GO:0005488; GO:0003674_x000D_ [GO:0003862]; GO:0016616; GO:0016614; GO:0016491; GO:0003824; GO:0003674_x000D_ [GO:0009082]; GO:0009081; GO:0016053; GO:1901566; GO:0006520; GO:0006082; GO:0044249; GO:0044283; GO:1901576; GO:1901564; GO:0019752; GO:0044238; GO:0044237; GO:0044281; GO:0071704; GO:0009058; GO:0006807; GO:0043436; GO:0008152; GO:000998…		EnsemblGenome
A0A1P8AV08	High	AT1G11910	Aspartic proteinase A1 OS=Arabidopsis thaliana OX=3702 GN=APA1 PE=1 SV=1	56	5.67	17.04	21.99	12	5	5	5	0	1.185	0.24	0.276157	0.415475	948.9	938	956	912.2	1124.1	1227.7	protein metabolism;other metabolic processes		other molecular function	[GO:0004190]; GO:0004175; GO:0070001; GO:0008233; GO:0016787; GO:0140096; GO:0006508; GO:0003824; GO:0019538; GO:0003674; GO:0043170; GO:0044238; GO:1901564; GO:0071704; GO:0008152; GO:0006807; GO:0008150_x000D_ [GO:0006629]; GO:0044238; GO:0071704; GO:0008152; GO:0008150		EnsemblGenome
A0A1P8AV66	High	AT1G64510	Translation elongation factor EF1B/ribosomal protein S6 family protein OS=Arabidopsis thaliana OX=3702 GN=At1g64510 PE=1 SV=1	25.4	6.55	2.8	8.085	12	2	3	2	0	0.999	0	0.598301	0.704602	460.8	500.5	459.2	460.4	429.7	492.4	protein metabolism;other metabolic processes	translational apparatus	nucleic acid binding activity;other molecular function	[GO:0003735]; GO:0005198; GO:0003674_x000D_ [GO:0003746]; GO:0008135; GO:0006414; GO:0003723; GO:0090079; GO:0006412; GO:0034645; GO:0003676; GO:0045182; GO:0043043; GO:0044267; GO:0010467; GO:0009059; GO:0044249; GO:0044260; GO:0097159; GO:1901363; GO:0003674; GO:0006417; GO:0006518; GO:0043604; GO:1901566; GO:0019538; GO:0043170; GO:1901576; GO:0009058; GO:0044237; GO:0005488; GO:0010608; GO:00…		EnsemblGenome
A0A1P8AV73	High	AT1G52360	Coatomer subunit beta' OS=Arabidopsis thaliana OX=3702 GN=At1g52360 PE=1 SV=1	104.2	4.97	30.87	39.316	11	9	10	4	5	0.704	-0.51	0.0146577	0.0903895	1035.3	839.2	854.5	700.8	601.5	579.1	transport	other membranes;ER/Golgi	other molecular function	[GO:0000139]; GO:0098588; GO:0005794; GO:0031090; GO:0043231; GO:0005737; GO:0012505; GO:0016020; GO:0043227; GO:0043229; GO:0110165; GO:0005622; GO:0043226; GO:0005575_x000D_ [GO:0005198]; GO:0003674_x000D_ [GO:0006886]; GO:0015031; GO:0046907; GO:0034613; GO:0045184; GO:0071702; GO:0071705; GO:0006810; GO:0051641; GO:0051649; GO:0008104; GO:0070727; GO:0051234; GO:0009987; GO:0051179; GO:003303…		EnsemblGenome
A0A1P8AVI9	High	AT1G69800	Cystathionine beta-synthase (CBS) protein OS=Arabidopsis thaliana OX=3702 GN=At1g69800 PE=1 SV=1	39.9	5.35	7.76	5.611	6	2	3	2	0	1.226	0.29	0.068334	0.182056	179.7	180.3	178.5	224	193.5	220.3		other membranes		[GO:0016021]; GO:0031224; GO:0110165; GO:0016020; GO:0005575		EnsemblGenome
A0A1P8AWP9	High	AT1G31500	DNAse I-like superfamily protein OS=Arabidopsis thaliana OX=3702 GN=At1g31500 PE=1 SV=1	32.7	8.68	5.88	6.663	6	2	2	2	0	1.085	0.12	0.0767701	0.193266	403.4	409.7	396	464.7	421	437.6			other molecular function	[GO:0003824]; GO:0003674		EnsemblGenome
A0A1P8AWQ1	High	AT1G62660	Glycosyl hydrolases family 32 protein OS=Arabidopsis thaliana OX=3702 GN=At1g62660 PE=1 SV=1	60.9	5.47	28.34	30.42	23	10	12	9	1	1.148	0.2	0.178715	0.3166	741.4	847.1	845.7	812.3	971.1	986.6	other metabolic processes		other molecular function	[GO:0004553]; GO:0016798; GO:0016787; GO:0003824; GO:0003674_x000D_ [GO:0005975]; GO:0044238; GO:0071704; GO:0008152; GO:0008150		EnsemblGenome
A0A1P8AWX3	High	AT1G33590	Leucine-rich repeat (LRR) family protein OS=Arabidopsis thaliana OX=3702 GN=At1g33590 PE=1 SV=1	55.8	8.91	39.08	31.805	17	8	11	7	1	1.04	0.06	0.660087	0.755508	1992.4	1778.6	1726.4	1547	1850.2	1908.7						EnsemblGenome
A0A1P8AX55	High	AT2G27020	20S proteasome alpha subunit G1 OS=Arabidopsis thaliana OX=3702 GN=PAG1 PE=1 SV=1	39.3	8.98	48.59	55.083	31	10	18	10	0	1.009	0.01	0.940456	0.959092	2005.9	1935.6	1889.7	1952.6	2009.1	1881.8	protein metabolism;other metabolic processes	nucleus;other cell component		[GO:0005634]; GO:0043231; GO:0043227; GO:0043229; GO:0043226; GO:0005622; GO:0110165; GO:0005575_x000D_ [GO:0005737]; GO:0110165; GO:0005622; GO:0005575_x000D_ [GO:0006511]; GO:0019941; GO:0043632; GO:0051603; GO:0044265; GO:0006508; GO:0044257; GO:0009057; GO:0044248; GO:0044260; GO:0019538; GO:0030163; GO:0044267; GO:0043170; GO:1901575; GO:0009056; GO:0044237; GO:0044238; GO:1901564; GO:190156…		EnsemblGenome
A0A1P8AX61	High	AT2G01755	Uncharacterized protein OS=Arabidopsis thaliana OX=3702 GN=At2g01755 PE=1 SV=1	20.4	6.06	7.08	7.719	16	2	2	2	0	0.904	-0.15	0.300081	0.440224	148.1	165.1	156.5	160.2	123.1	141.5		other cell component		[GO:0009507]; GO:0009536; GO:0043231; GO:0005737; GO:0043227; GO:0043229; GO:0110165; GO:0005622; GO:0043226; GO:0005575		EnsemblGenome
A0A1P8AXC1	High	AT2G30950	FtsH extracellular protease family OS=Arabidopsis thaliana OX=3702 GN=VAR2 PE=1 SV=1	74.6	6.35	32.87	32.165	16	10	11	2	8	0.954	-0.07	0.187587	0.325662	1466.9	1388.9	1383.1	1408.8	1284.7	1325.3	protein metabolism	other membranes	other molecular function	[GO:0004176]; GO:0008233; GO:0140657; GO:0016787; GO:0140096; GO:0006508; GO:0003674; GO:0003824; GO:0019538; GO:0043170; GO:0044238; GO:1901564; GO:0071704; GO:0008152; GO:0006807; GO:0008150_x000D_ [GO:0004222]; GO:0004175; GO:0008237; GO:0008233; GO:0016787; GO:0140096; GO:0006508; GO:0003824; GO:0019538; GO:0003674; GO:0043170; GO:0044238; GO:1901564; GO:0071704; GO:0008152; GO:0006807; GO:00…		EnsemblGenome
A0A1P8AXD8	High	AT2G36250	Tubulin/FtsZ family protein OS=Arabidopsis thaliana OX=3702 GN=FTSZ2-1 PE=1 SV=1	41.6	4.96	40.26	54.365	28	7	11	5	0	1.299	0.38	0.0396948	0.137368	274.6	286.8	300.8	390.9	323.2	372.6			other molecular function	[GO:0005525]; GO:0032561; GO:0035639; GO:0019001; GO:0032555; GO:0043168; GO:1901265; GO:0017076; GO:0032553; GO:0043167; GO:0097159; GO:1901363; GO:0000166; GO:0097367; GO:0005488; GO:0036094; GO:0003674		EnsemblGenome
A0A1P8AXW4	High	AT2G23420	Nicotinate phosphoribosyltransferase OS=Arabidopsis thaliana OX=3702 GN=NAPRT2 PE=1 SV=1	60.9	6.39	17.57	21.323	12	6	6	1	0	0.734	-0.45	0.0980314	0.221496	167.1	151.5	156.1	143.3	114.5	100.3	other metabolic processes		other molecular function	[GO:0004514]; GO:0016763; GO:0016757; GO:0016740; GO:0003824; GO:0003674_x000D_ [GO:0004516]; GO:0016879; GO:0016874; GO:0003824; GO:0003674_x000D_ [GO:0009435]; GO:0019359; GO:0019363; GO:0046496; GO:0009165; GO:0019362; GO:0072525; GO:0009117; GO:1901293; GO:0072524; GO:0018130; GO:0044271; GO:1901362; GO:1901566; GO:0006753; GO:0034654; GO:0090407; GO:0034641; GO:0046483; GO:1901360; GO:190156…		EnsemblGenome
A0A1P8AXX8	High	AT2G34310	Uncharacterized protein OS=Arabidopsis thaliana OX=3702 GN=At2g34310 PE=1 SV=1	25.3	5.02	6.82	11.19	12	2	2	2	0	0.729	-0.46	0.018066	0.0980903	287.9	266.7	258.4	159	194.3	198.7						EnsemblGenome
A0A1P8AY36	High	AT2G34480	Ribosomal protein L18ae/LX family protein OS=Arabidopsis thaliana OX=3702 GN=At2g34480 PE=1 SV=1	25.7	10.55	35.15	30.527	30	6	13	6	0	0.988	-0.02	0.893295	0.927539	1647.2	2156.6	2062.9	1667.9	2272.7	2038.1	protein metabolism;other metabolic processes	translational apparatus	other molecular function	[GO:0003735]; GO:0005198; GO:0003674_x000D_ [GO:0005840]; GO:0043232; GO:0043228; GO:0043229; GO:0043226; GO:0005622; GO:0110165; GO:0005575_x000D_ [GO:0006412]; GO:0034645; GO:0043043; GO:0044267; GO:0010467; GO:0009059; GO:0044249; GO:0044260; GO:0006518; GO:0043604; GO:1901566; GO:0019538; GO:0043170; GO:1901576; GO:0009058; GO:0044237; GO:0043603; GO:1901564; GO:0044271; GO:0044238; GO:007170…		EnsemblGenome
A0A1P8AY74	High	AT2G40070	Flocculation FLO11-like protein OS=Arabidopsis thaliana OX=3702 GN=Basic Proline-rich Protein 1 PE=1 SV=1	50.8	11.87	4.15	4.18	5	2	2	2	0	0.864	-0.21	0.0203053	0.102093	45.8	43.2	41.4	36.5	39	37.3						EnsemblGenome
A0A1P8AYA1	High	AT2G37170	Plasma membrane intrinsic protein 2 OS=Arabidopsis thaliana OX=3702 GN=PIP2B PE=1 SV=1	35.4	8.75	8.88	5.298	12	3	4	2	1	0.923	-0.12	0.313425	0.452901	185.5	135.6	144.7	132.4	133.6	140.5	transport	other membranes	transporter activity	[GO:0015267]; GO:0022803; GO:0022857; GO:0005215; GO:0055085; GO:0003674; GO:0006810; GO:0009987; GO:0051234; GO:0008150; GO:0051179_x000D_ [GO:0016021]; GO:0031224; GO:0110165; GO:0016020; GO:0005575		EnsemblGenome
A0A1P8AYI3	High	AT2G29320	NAD(P)-binding Rossmann-fold superfamily protein OS=Arabidopsis thaliana OX=3702 GN=At2g29320 PE=1 SV=1	22.3	8.07	8.73	7.814	13	3	3	2	0	0.771	-0.38	0.0878799	0.207258	1022.2	993.1	1001	903.6	771.5	682.5			other molecular function	[GO:0016491]; GO:0003824; GO:0003674		EnsemblGenome
A0A1P8AYN7	High	AT2G23140	RING-type E3 ubiquitin transferase OS=Arabidopsis thaliana OX=3702 GN=PUB4 PE=1 SV=1	68.3	6.38	5.04	6.531	3	2	2	2	0	1.025	0.04	0.939255	0.95841	138.9	112.2	125.2	110.4	128.4	140.8	protein metabolism;other metabolic processes		other molecular function	[GO:0004842]; GO:0019787; GO:0016567; GO:0016740; GO:0140096; GO:0032446; GO:0003824; GO:0070647; GO:0003674; GO:0006464; GO:0036211; GO:0044267; GO:0019538; GO:0043412; GO:0044260; GO:0043170; GO:0044238; GO:1901564; GO:0044237; GO:0071704; GO:0008152; GO:0006807; GO:0009987; GO:0008150		EnsemblGenome
A0A1P8AZ08	High	AT2G17033	Pentatricopeptide (PPR) repeat-containing protein OS=Arabidopsis thaliana OX=3702 GN=At2g17033 PE=1 SV=1	52.7	8.63	6.41	8.392	7	2	2	2	0	0.538	-0.9	0.0378442	0.13485	71.5	97.2	108.2	53.9	48.5	52.2						EnsemblGenome
A0A1P8AZ83	High	AT2G37080	ROP interactive partner 3 OS=Arabidopsis thaliana OX=3702 GN=RIP2 PE=1 SV=1	65.6	5.2	6.26	4.641	4	2	3	2	0	1.081	0.11	0.68739	0.776905	11.4	12.9	11.5	11	13.5	12.4						EnsemblGenome
A0A1P8AZH4	High	AT2G27450	Nitrilase-like protein 1 OS=Arabidopsis thaliana OX=3702 GN=NLP1 PE=1 SV=1	24.4	5.44	6.82	8.18	10	2	2	2	0	0.867	-0.21	0.20116	0.341346	153.4	151.8	164.7	122	133	157.2	other metabolic processes			[GO:0006807]; GO:0008152; GO:0008150		EnsemblGenome
A0A1P8AZL4	High	AT2G26540	Uroporphyrinogen-III synthase OS=Arabidopsis thaliana OX=3702 GN=HEMD PE=1 SV=1	26.8	9.23	11.26	11.909	11	3	4	3	0	0.881	-0.18	0.00404522	0.0482547	426.2	418.7	412	381.4	362.4	368.8	other metabolic processes		other molecular function	[GO:0004852]; GO:0016836; GO:0016835; GO:0016829; GO:0003824; GO:0003674_x000D_ [GO:0006780]; GO:0006779; GO:0046394; GO:0046502; GO:0006778; GO:0033014; GO:0016053; GO:0019752; GO:0033013; GO:0018130; GO:0019438; GO:0044271; GO:1901362; GO:1901566; GO:0006082; GO:0044249; GO:0044283; GO:1901576; GO:0043436; GO:0006725; GO:0046483; GO:1901360; GO:1901564; GO:0034641; GO:0044237; GO:0044281; GO:00…		EnsemblGenome
A0A1P8AZM7	High	AT2G04650	ADP-glucose pyrophosphorylase family protein OS=Arabidopsis thaliana OX=3702 GN=At2g04650 PE=1 SV=1	43.8	6.62	14.63	15.457	13	4	5	3	0	0.66	-0.6	0.235273	0.375197	122.8	132.8	138.6	137.2	87.6	70.4	other metabolic processes		other molecular function	[GO:0009058]; GO:0008152; GO:0008150_x000D_ [GO:0016779]; GO:0016772; GO:0016740; GO:0003824; GO:0003674	Fructose and mannose metabolism; Amino sugar and nucleotide sugar metabolism; Metabolic pathways; Biosynthesis of secondary metabolites; Biosynthesis of cofactors; Biosynthesis of nucleotide sugars	EnsemblGenome
A0A1P8AZP9	High	AT2G32520	Alpha/beta-Hydrolases superfamily protein OS=Arabidopsis thaliana OX=3702 GN=At2g32520 PE=1 SV=1	30	6.55	17.25	14.517	13	4	7	4	0	1.217	0.28	0.788454	0.852079	943.7	1034.5	1271.2	584.5	1314.4	1259.1			other molecular function	[GO:0016747]; GO:0016746; GO:0016740; GO:0003824; GO:0003674_x000D_ [GO:0016787]; GO:0003824; GO:0003674		EnsemblGenome
A0A1P8AZS7	High	AT2G17420	Thioredoxin reductase OS=Arabidopsis thaliana OX=3702 GN=NTRA PE=1 SV=1	38.2	8.12	24.49	24.078	18	5	8	3	2	0.998	0	0.649444	0.747863	995.7	1269	1236.7	732.1	1234	1281.7	other metabolic processes;stress response;other biological processes	other cell component	other molecular function	[GO:0004791]; GO:0016209; GO:0047134; GO:0003674; GO:0098869; GO:0015035; GO:0016668; GO:1990748; GO:0015036; GO:0140096; GO:0016667; GO:0009987; GO:0098754; GO:0097237; GO:0003824; GO:0016491; GO:0008150; GO:0009636; GO:0070887; GO:0042221; GO:0051716; GO:0050896_x000D_ [GO:0005737]; GO:0110165; GO:0005622; GO:0005575_x000D_ [GO:0019430]; GO:0006801; GO:0098869; GO:0071451; GO:0072593; GO:199074…		EnsemblGenome
A0A1P8B0B7	High	AT2G02790	Protein IQ-DOMAIN 29 OS=Arabidopsis thaliana OX=3702 GN=IQD29 PE=1 SV=1	65.2	9.55	7.22	7.105	4	3	3	3	0	0.92	-0.12	0.471762	0.594863	336	352.9	358	324.5	311.8	367.2		plasma membrane;other membranes;cytoskeleton;nucleus;other cell component	other molecular function	[GO:0005516]; GO:0005515; GO:0005488; GO:0003674_x000D_ [GO:0005635]; GO:0031967; GO:0005634; GO:0012505; GO:0031975; GO:0043227; GO:0043229; GO:0043231; GO:0110165; GO:0043226; GO:0005622; GO:0005575_x000D_ [GO:0005737]; GO:0110165; GO:0005622; GO:0005575_x000D_ [GO:0005856]; GO:0043232; GO:0043228; GO:0043229; GO:0043226; GO:0005622; GO:0110165; GO:0005575_x000D_ [GO:0005886]; GO:0016020; GO:00…		EnsemblGenome
A0A1P8B178	High	AT2G15430	DNA-directed RNA polymerase family protein OS=Arabidopsis thaliana OX=3702 GN=NRPB3 PE=1 SV=1	27.3	4.92	5.36	5.773	9	2	2	2	0	0.905	-0.14	0.368204	0.499512	86.4	64.5	69.5	62.9	60.4	73.4	RNA metabolism OR transcription;other metabolic processes		nucleic acid binding activity;other molecular function	[GO:0003677]; GO:0003676; GO:0097159; GO:1901363; GO:0005488; GO:0003674_x000D_ [GO:0003899]; GO:0034062; GO:0032774; GO:0097747; GO:0009059; GO:0016070; GO:0034654; GO:0016779; GO:0140098; GO:0043170; GO:1901576; GO:0090304; GO:0006139; GO:0018130; GO:0019438; GO:0044271; GO:1901362; GO:0016772; GO:0140640; GO:0071704; GO:0009058; GO:0006725; GO:0034641; GO:0044238; GO:0046483; GO:1901360; GO:00…		EnsemblGenome
A0A1P8B189	High	AT2G36640	Embryonic cell protein 63 OS=Arabidopsis thaliana OX=3702 GN=ECP63 PE=1 SV=1	38.8	5.4	8.54	10.446	8	3	3	3	0	6.183	2.63	0.000297979	0.0246774	63	67.1	59.6	396.1	316.1	389.6						EnsemblGenome
A0A1P8B1B5	High	AT2G05380	Glycine-rich protein 3 short isoform OS=Arabidopsis thaliana OX=3702 GN=GRP3S PE=1 SV=1	13.4	8.38	24.97	14.16	45	4	12	3	1	2.626	1.39	0.0063179	0.0590408	1033.4	1263.4	1363.6	3318	3368.5	3283.1						EnsemblGenome
A0A1P8B1L4	High	AT2G38750	Annexin 4 OS=Arabidopsis thaliana OX=3702 GN=ANNAT4 PE=1 SV=1	34.5	8.19	33.24	34.461	33	10	11	10	0	1.104	0.14	0.0344077	0.128716	1753	1778.8	1714.8	2035.9	1935.3	1869.5			other molecular function	[GO:0005509]; GO:0046872; GO:0043169; GO:0043167; GO:0005488; GO:0003674_x000D_ [GO:0005544]; GO:0005543; GO:0008289; GO:0005488; GO:0003674		EnsemblGenome
A0A1P8B223	High	AT2G35820	Ureidoglycolate hydrolase OS=Arabidopsis thaliana OX=3702 GN=At2g35820 PE=1 SV=1	31.9	8.7	3.53	8.887	12	3	3	3	0	0.798	-0.32	0.0339925	0.128632	271.2	264.9	272.4	190.2	216.5	224			other molecular function	[GO:0004848]; GO:0016813; GO:0016810; GO:0016787; GO:0003824; GO:0003674		EnsemblGenome
A0A1P8B252	High	AT2G43560	Peptidylprolyl isomerase OS=Arabidopsis thaliana OX=3702 GN=At2g43560 PE=1 SV=1	17.6	5.14	31.26	22.797	38	6	11	6	0	1.231	0.3	0.580264	0.688651	971.2	948	1298.5	392.9	1195.2	1211.9	protein metabolism;other metabolic processes		other molecular function	[GO:0003755]; GO:0016859; GO:0140096; GO:0000413; GO:0016853; GO:0003824; GO:0018208; GO:0003674; GO:0018193; GO:0006464; GO:0036211; GO:0044267; GO:0019538; GO:0043412; GO:0044260; GO:0043170; GO:0044238; GO:1901564; GO:0044237; GO:0071704; GO:0008152; GO:0006807; GO:0009987; GO:0008150		EnsemblGenome
A0A1P8B2F0	High	AT2G02390	Glutathione S-transferase zeta 1 OS=Arabidopsis thaliana OX=3702 GN=GSTZ1 PE=1 SV=1	21.7	5.8	13.83	13.644	27	5	5	1	0	1.386	0.47	0.0275696	0.116926	25.8	32.5	28.3	41.2	35.8	39.3	other metabolic processes	other cell component	other molecular function	[GO:0005737]; GO:0110165; GO:0005622; GO:0005575_x000D_ [GO:0006749]; GO:0006518; GO:0006575; GO:0006790; GO:0043603; GO:1901564; GO:0044237; GO:0034641; GO:0006807; GO:0071704; GO:0008152; GO:0009987; GO:0008150_x000D_ [GO:0009072]; GO:0006520; GO:0006725; GO:1901360; GO:0019752; GO:0044238; GO:1901564; GO:0044237; GO:0071704; GO:0043436; GO:0008152; GO:0006807; GO:0009987; GO:0006082; GO:000815…		EnsemblGenome
A0A1P8B2M2	High	AT2G38025	Ubiquitin thioesterase OTU1 OS=Arabidopsis thaliana OX=3702 GN=OTU3 PE=1 SV=1	24	9.19	6.6	4.947	16	3	3	3	0	0.781	-0.36	0.0216287	0.104156	177.8	178.9	197.5	122.7	139.7	151	protein metabolism;other metabolic processes;stress response	other cell component	other molecular function	[GO:0004843]; GO:0008242; GO:0101005; GO:0008233; GO:0019783; GO:0016787; GO:0140096; GO:0006508; GO:0008234; GO:0003824; GO:0019538; GO:0003674; GO:0043170; GO:0044238; GO:1901564; GO:0071704; GO:0008152; GO:0006807; GO:0008150_x000D_ [GO:0005737]; GO:0110165; GO:0005622; GO:0005575_x000D_ [GO:0016579]; GO:0070646; GO:0006508; GO:0070647; GO:0019538; GO:0006464; GO:0043170; GO:0044238; GO:190156…		EnsemblGenome
A0A1P8B346	High	AT2G05530	Glycine-rich protein family OS=Arabidopsis thaliana OX=3702 GN=At2g05530 PE=4 SV=1	10.5	7.72	13.85	8.1	27	3	7	1	0	0.89	-0.17	0.460466	0.584301	142.6	95.9	112.8	98.2	113.5	100.5						EnsemblGenome
A0A1P8B3U2	High	AT4G16260	Glucan endo-1,3-beta-D-glucosidase OS=Arabidopsis thaliana OX=3702 GN=At4g16260 PE=1 SV=1	34.6	8.25	20.73	20.677	20	5	7	5	0	0.682	-0.55	0.208266	0.348858	777	647.2	760.3	189.6	570.1	518.4	other metabolic processes		other molecular function	[GO:0005975]; GO:0044238; GO:0071704; GO:0008152; GO:0008150_x000D_ [GO:0042973]; GO:0008422; GO:0015926; GO:0004553; GO:0016798; GO:0016787; GO:0003824; GO:0003674		EnsemblGenome
A0A1P8B413	High	AT4G13550	Putative triglyceride lipase OS=Arabidopsis thaliana OX=3702 GN=At4g13550 PE=1 SV=1	92.9	5.38	19.09	26.259	11	7	7	7	0	0.941	-0.09	0.227642	0.3686	365.2	348.3	355.2	307.3	334.3	355.3	other metabolic processes			[GO:0006629]; GO:0044238; GO:0071704; GO:0008152; GO:0008150		EnsemblGenome
A0A1P8B485	High	AT4G01800	Protein translocase subunit SecA OS=Arabidopsis thaliana OX=3702 GN=AGY1 PE=1 SV=1	115.2	6.39	57.61	71.732	21	18	20	18	0	0.789	-0.34	0.000860847	0.0293859	2201.2	2218.2	2285	1777.2	1749.6	1669.7	transport	other membranes	transporter activity;other molecular function	[GO:0005524]; GO:0032559; GO:0035639; GO:0030554; GO:0032555; GO:0043168; GO:1901265; GO:0017076; GO:0032553; GO:0043167; GO:0097159; GO:1901363; GO:0000166; GO:0097367; GO:0005488; GO:0036094; GO:0003674_x000D_ [GO:0006605]; GO:0006886; GO:0015031; GO:0046907; GO:0034613; GO:0045184; GO:0071702; GO:0071705; GO:0006810; GO:0051641; GO:0051649; GO:0008104; GO:0070727; GO:0051234; GO:0009987; GO:00…		EnsemblGenome
A0A1P8B493	High	AT4G35360	Pantothenate kinase OS=Arabidopsis thaliana OX=3702 GN=At4g35360 PE=1 SV=1	30.1	5.05	8.8	8.766	13	4	4	3	0	0.829	-0.27	0.00252691	0.0412997	221.5	229.9	215.5	183.7	186.8	180.2	other metabolic processes		kinase activity	[GO:0016301]; GO:0016772; GO:0016310; GO:0016740; GO:0006796; GO:0003824; GO:0006793; GO:0003674; GO:0044237; GO:0008152; GO:0009987; GO:0008150		EnsemblGenome
A0A1P8B4U8	High	AT4G34480	Glucan endo-1,3-beta-D-glucosidase OS=Arabidopsis thaliana OX=3702 GN=At4g34480 PE=1 SV=1	37.8	5.66	6.17	8.675	7	2	2	2	0	1.118	0.16	0.732045	0.811568	150	162.6	181.2	87	181.8	203.4	other metabolic processes		other molecular function	[GO:0005975]; GO:0044238; GO:0071704; GO:0008152; GO:0008150_x000D_ [GO:0042973]; GO:0008422; GO:0015926; GO:0004553; GO:0016798; GO:0016787; GO:0003824; GO:0003674		EnsemblGenome
A0A1P8B4X7	High	AT4G31750	Protein-serine/threonine phosphatase OS=Arabidopsis thaliana OX=3702 GN=WIN2 PE=1 SV=1	32.7	4.86	12.39	14.291	15	4	4	4	0	1.021	0.03	0.256788	0.396473	166.3	181.3	179.3	177.4	191.5	183.1	protein metabolism;other metabolic processes		other molecular function	[GO:0046872]; GO:0043169; GO:0043167; GO:0005488; GO:0003674_x000D_ [GO:0106306]; GO:0004721; GO:0016791; GO:0140096; GO:0006470; GO:0042578; GO:0016311; GO:0003824; GO:0006464; GO:0016788; GO:0006796; GO:0003674; GO:0036211; GO:0044267; GO:0016787; GO:0006793; GO:0019538; GO:0043412; GO:0044260; GO:0044237; GO:0043170; GO:0044238; GO:1901564; GO:0008152; GO:0009987; GO:0071704; GO:0006807; GO:00…		EnsemblGenome
A0A1P8B687	High	AT4G13720	Inosine triphosphate pyrophosphatase OS=Arabidopsis thaliana OX=3702 GN=At4g13720 PE=1 SV=1	23.9	5.99	8.23	13.559	20	4	4	4	0	0.976	-0.03	0.405312	0.533455	399.1	400.3	414.8	412.8	390.8	378.1	other metabolic processes	other cell component	other molecular function	[GO:0000166]; GO:0036094; GO:1901265; GO:0005488; GO:0097159; GO:1901363; GO:0003674_x000D_ [GO:0005737]; GO:0110165; GO:0005622; GO:0005575_x000D_ [GO:0009117]; GO:0006753; GO:0006796; GO:0019637; GO:0055086; GO:0006793; GO:0071704; GO:0006139; GO:0044281; GO:0044237; GO:0008152; GO:0006725; GO:0034641; GO:0044238; GO:0046483; GO:1901360; GO:0009987; GO:0008150; GO:0006807_x000D_ [GO:0009204]; G…		EnsemblGenome
A0A1P8B6F8	High	AT4G02120	CTP synthase OS=Arabidopsis thaliana OX=3702 GN=At4g02120 PE=1 SV=1	52.8	6.48	8.16	7.987	6	3	3	2	0	0.926	-0.11	0.0981901	0.221496	110.3	121.2	107.6	102.1	102.6	100.5	other metabolic processes		other molecular function	[GO:0003883]; GO:0016879; GO:0016874; GO:0003824; GO:0003674_x000D_ [GO:0005524]; GO:0032559; GO:0035639; GO:0030554; GO:0032555; GO:0043168; GO:1901265; GO:0017076; GO:0032553; GO:0043167; GO:0097159; GO:1901363; GO:0000166; GO:0097367; GO:0005488; GO:0036094; GO:0003674_x000D_ [GO:0006541]; GO:0009064; GO:1901605; GO:0006520; GO:0019752; GO:0044238; GO:1901564; GO:0043436; GO:0008152; GO:000680…		EnsemblGenome
A0A1P8B7F1	High	AT4G15930	Dynein light chain OS=Arabidopsis thaliana OX=3702 GN=At4g15930 PE=1 SV=1	10.7	8.68	7	6.565	24	2	2	2	0	1.014	0.02	0.323853	0.462876	261.5	297.4	306.7	318.4	300.4	301.7	other biological processes	cytoskeleton;other cell component		[GO:0005737]; GO:0110165; GO:0005622; GO:0005575_x000D_ [GO:0005874]; GO:0099513; GO:0015630; GO:0099512; GO:0005856; GO:0099081; GO:0043232; GO:0099080; GO:0043228; GO:0043229; GO:0110165; GO:0043226; GO:0005622; GO:0005575_x000D_ [GO:0007017]; GO:0009987; GO:0008150_x000D_ [GO:0030286]; GO:0005875; GO:1902494; GO:0032991; GO:0015630; GO:0005575; GO:0005856; GO:0043232; GO:0043228; GO:0043229; G…		EnsemblGenome
A0A1P8B7H4	High	AT4G20760	NAD(P)-binding Rossmann-fold superfamily protein OS=Arabidopsis thaliana OX=3702 GN=At4g20750 PE=1 SV=1	34.7	9.6	13.58	17.253	16	6	7	6	0	0.819	-0.29	0.000395377	0.0269524	427.3	438	443.1	350.5	358.9	366.8			other molecular function	[GO:0016491]; GO:0003824; GO:0003674		EnsemblGenome
A0A1P8B7W9	High	AT4G34490	Adenylyl cyclase-associated protein OS=Arabidopsis thaliana OX=3702 GN=CAP1 PE=1 SV=1	58.4	8.35	42.54	48.011	24	12	14	12	0	0.888	-0.17	0.140328	0.271682	1829.5	1419.4	1430.2	1286.1	1270.1	1256.6	cell organization and biogenesis;other biological processes		cytoskeletal activity	[GO:0000902]; GO:0009653; GO:0032502; GO:0048856; GO:0008150_x000D_ [GO:0003779]; GO:0008092; GO:0005515; GO:0005488; GO:0003674_x000D_ [GO:0007010]; GO:0006996; GO:0016043; GO:0071840; GO:0009987; GO:0008150		EnsemblGenome
A0A1P8B849	High	AT4G26140	Beta-galactosidase OS=Arabidopsis thaliana OX=3702 GN=BGAL12 PE=1 SV=1	84.1	8.09	23	25.703	14	10	11	4	5	0.961	-0.06	0.576463	0.686175	1116.5	1245.3	1228.3	1427.8	1165	1179.8	other metabolic processes	non-structural extracellular	other molecular function	[GO:0004565]; GO:0015925; GO:0004553; GO:0016798; GO:0016787; GO:0003824; GO:0003674_x000D_ [GO:0005975]; GO:0044238; GO:0071704; GO:0008152; GO:0008150_x000D_ [GO:0048046]; GO:0005576; GO:0110165; GO:0005575		EnsemblGenome
A0A1P8B894	High	AT4G12910	Carboxypeptidase OS=Arabidopsis thaliana OX=3702 GN=scpl20 PE=1 SV=1	51	6.04	8.64	9.425	7	3	3	3	0	2.31	1.21	1.01e-05	0.00751674	307.2	299.8	285.9	692.7	654.9	701.8	protein metabolism	non-structural extracellular	other molecular function	[GO:0004185]; GO:0004180; GO:0070008; GO:0008238; GO:0008236; GO:0008233; GO:0017171; GO:0016787; GO:0140096; GO:0006508; GO:0003824; GO:0019538; GO:0003674; GO:0043170; GO:0044238; GO:1901564; GO:0071704; GO:0008152; GO:0006807; GO:0008150_x000D_ [GO:0005576]; GO:0110165; GO:0005575		EnsemblGenome
A0A1P8B8I4	High	AT4G28940	Phosphorylase superfamily protein OS=Arabidopsis thaliana OX=3702 GN=At4g28940 PE=1 SV=1	28.3	5.85	8.68	9.527	13	3	3	3	0	0.721	-0.47	0.0797836	0.197057	157.2	195.7	202.3	141.1	146	139.8	other metabolic processes		other molecular function	[GO:0003824]; GO:0003674_x000D_ [GO:0009116]; GO:0055086; GO:1901564; GO:1901657; GO:0006139; GO:0044281; GO:0006807; GO:0071704; GO:1901135; GO:0006725; GO:0034641; GO:0044238; GO:0046483; GO:1901360; GO:0008152; GO:0044237; GO:0008150; GO:0009987		EnsemblGenome
A0A1P8B8R9	High	AT4G16660	Heat shock protein 70 (Hsp 70) family protein OS=Arabidopsis thaliana OX=3702 GN=At4g16660 PE=1 SV=1	99.6	6.24	34.77	38.67	14	12	14	12	0	0.847	-0.24	0.00397906	0.0482547	894.7	940.3	946.6	790.5	796.9	826.8			other molecular function	[GO:0005524]; GO:0032559; GO:0035639; GO:0030554; GO:0032555; GO:0043168; GO:1901265; GO:0017076; GO:0032553; GO:0043167; GO:0097159; GO:1901363; GO:0000166; GO:0097367; GO:0005488; GO:0036094; GO:0003674		EnsemblGenome
A0A1P8B8W5	High	AT4G23730	Glucose-6-phosphate 1-epimerase OS=Arabidopsis thaliana OX=3702 GN=At4g23730 PE=1 SV=1	30.9	6.13	10.01	12.484	16	4	4	4	0	0.919	-0.12	0.0796646	0.197042	545.4	580.1	590.7	542	491.6	533	other metabolic processes		other molecular function	[GO:0005975]; GO:0044238; GO:0071704; GO:0008152; GO:0008150_x000D_ [GO:0030246]; GO:0005488; GO:0003674_x000D_ [GO:0047938]; GO:0016857; GO:0016854; GO:0016853; GO:0003824; GO:0003674	Glycolysis / Gluconeogenesis; Metabolic pathways; Biosynthesis of secondary metabolites	EnsemblGenome
A0A1P8B9B1	High	AT5G45990	Crooked neck protein, putative / cell cycle protein OS=Arabidopsis thaliana OX=3702 GN=MCL19.3 PE=1 SV=1	82	8.24	2.79	3.525	3	2	2	2	0	0.762	-0.39	0.0405727	0.138893	36.6	35.2	31.6	25.7	30.9	26.8	cell organization and biogenesis;RNA metabolism OR transcription;other metabolic processes	nucleus;other cell component		[GO:0000245]; GO:0022618; GO:0000398; GO:0065003; GO:0071826; GO:0022613; GO:0000377; GO:0006397; GO:0022607; GO:0043933; GO:0044085; GO:0000375; GO:0006396; GO:0016071; GO:0016043; GO:0071840; GO:0008380; GO:0016070; GO:0010467; GO:0009987; GO:0090304; GO:0043170; GO:0008150; GO:0006139; GO:0071704; GO:0006725; GO:0034641; GO:0044238; GO:0046483; GO:1901360; GO:0008152; GO:0044237; GO:0006807_x0…	Spliceosome	EnsemblGenome
A0A1P8B9K9	High	AT5G47840	ATP:AMP phosphotransferase OS=Arabidopsis thaliana OX=3702 GN=AMK2 PE=1 SV=1	29.9	8.38	28.56	36.57	27	9	9	9	0	0.792	-0.34	0.00701762	0.0628094	2314.8	2123.9	2042.5	1589.7	1681.8	1706.4	other metabolic processes		kinase activity;other molecular function	[GO:0004017]; GO:0050145; GO:0016776; GO:0019205; GO:0046940; GO:0016772; GO:0016301; GO:0009123; GO:0009165; GO:0016740; GO:0016310; GO:0006753; GO:0009117; GO:1901293; GO:0003824; GO:0006796; GO:0019637; GO:0055086; GO:0034654; GO:0090407; GO:0003674; GO:0006793; GO:0071704; GO:0006139; GO:0044281; GO:0018130; GO:0019438; GO:0044271; GO:1901362; GO:1901576; GO:0044237; GO:0008152; GO:0006725; G…		EnsemblGenome
A0A1P8B9L6	High	AT5G23010	Methylthioalkylmalate synthase 1 OS=Arabidopsis thaliana OX=3702 GN=MAM1 PE=1 SV=1	58.3	7.87	30.49	32.219	17	7	9	6	1	0.15	-2.74	7.56e-05	0.0211129	1189.6	909.6	916.5	111.9	139.6	137.5	other metabolic processes		other molecular function	[GO:0019752]; GO:0043436; GO:0006082; GO:0044237; GO:0044281; GO:0071704; GO:0008152; GO:0009987; GO:0008150_x000D_ [GO:0046912]; GO:0016746; GO:0016740; GO:0003824; GO:0003674		EnsemblGenome
A0A1P8B9P2	High	AT5G35100	Cyclophilin-like peptidyl-prolyl cis-trans isomerase family protein OS=Arabidopsis thaliana OX=3702 GN=At5g35100 PE=1 SV=1	31.4	7.27	11.7	13.058	17	4	5	4	0	0.983	-0.02	0.500222	0.622377	710	550.5	854	351.4	734.3	698.2	protein metabolism;other metabolic processes		other molecular function	[GO:0003755]; GO:0016859; GO:0140096; GO:0000413; GO:0016853; GO:0003824; GO:0018208; GO:0003674; GO:0018193; GO:0006464; GO:0036211; GO:0044267; GO:0019538; GO:0043412; GO:0044260; GO:0043170; GO:0044238; GO:1901564; GO:0044237; GO:0071704; GO:0008152; GO:0006807; GO:0009987; GO:0008150		EnsemblGenome
A0A1P8B9Q7	High	AT5G18230	Transcription regulator NOT2/NOT3/NOT5 family protein OS=Arabidopsis thaliana OX=3702 GN=MRG7.19 PE=1 SV=1	89.9	5.43	7.98	11.13	4	2	2	2	0	0.936	-0.1	0.0654434	0.179224	85	84.6	91.9	82.3	77.9	79.5	other biological processes	nucleus;other cell component		[GO:0005634]; GO:0043231; GO:0043227; GO:0043229; GO:0043226; GO:0005622; GO:0110165; GO:0005575_x000D_ [GO:0005737]; GO:0110165; GO:0005622; GO:0005575_x000D_ [GO:0006355]; GO:0010468; GO:1903506; GO:0060255; GO:2001141; GO:0019222; GO:0010556; GO:0031326; GO:0051252; GO:0050789; GO:0009889; GO:0031323; GO:0019219; GO:0065007; GO:0050794; GO:0051171; GO:0080090; GO:0008150_x000D_ [GO:0030015]; G…		EnsemblGenome
A0A1P8B9U3	High	AT5G04885	Glycosyl hydrolase family protein OS=Arabidopsis thaliana OX=3702 GN=At5g04885 PE=1 SV=1	74.3	7.17	5.64	6.499	4	3	3	3	0	0.89	-0.17	0.185555	0.324417	202.5	214.6	208.1	144.1	195.2	185.3	other metabolic processes	non-structural extracellular	other molecular function	[GO:0005576]; GO:0110165; GO:0005575_x000D_ [GO:0008422]; GO:0015926; GO:0004553; GO:0016798; GO:0016787; GO:0003824; GO:0003674_x000D_ [GO:0009251]; GO:0000272; GO:0044042; GO:0005976; GO:0009057; GO:0016052; GO:0005975; GO:0043170; GO:1901575; GO:0044238; GO:0071704; GO:0009056; GO:0008152; GO:0008150	Cyanoamino acid metabolism; Starch and sucrose metabolism; Biosynthesis of various plant secondary metabolites; Metabolic pathways; Biosynthesis of secondary metabolites	EnsemblGenome
A0A1P8BAJ3	High	AT5G52040	RNA-binding (RRM/RBD/RNP motifs) family protein OS=Arabidopsis thaliana OX=3702 GN=RS41 PE=1 SV=1	36.4	10.61	10.29	15.348	20	7	7	5	2	0.941	-0.09	0.199044	0.339032	1110.6	1159.3	1145.3	1078.2	931	1097.9			nucleic acid binding activity	[GO:0003723]; GO:0003676; GO:0097159; GO:1901363; GO:0005488; GO:0003674		EnsemblGenome
A0A1P8BAQ0	High	AT5G53490	Tetratricopeptide repeat (TPR)-like superfamily protein OS=Arabidopsis thaliana OX=3702 GN=MNC6.3 PE=1 SV=1	28.2	7.56	41.87	43.607	38	8	14	8	0	1.13	0.18	0.673322	0.767899	1266	1524	1468.1	598.7	1658.3	1714.4						EnsemblGenome
A0A1P8BAU5	High	AT5G63840	Glycosyl hydrolases family 31 protein OS=Arabidopsis thaliana OX=3702 GN=RSW3 PE=1 SV=1	107.3	6.3	35.21	44.932	12	12	13	12	0	0.892	-0.16	0.0610102	0.173335	1905.3	2065.3	2050.1	1808.3	1829.4	1863.5	other metabolic processes		other molecular function	[GO:0004553]; GO:0016798; GO:0016787; GO:0003824; GO:0003674_x000D_ [GO:0005975]; GO:0044238; GO:0071704; GO:0008152; GO:0008150_x000D_ [GO:0030246]; GO:0005488; GO:0003674		EnsemblGenome
A0A1P8BAY5	High	AT5G53850	Probable bifunctional methylthioribulose-1-phosphate dehydratase/enolase-phosphatase E1 OS=Arabidopsis thaliana OX=3702 GN=DEP1 PE=1 SV=1	58.4	6.8	29.25	23.904	14	8	10	8	0	0.974	-0.04	0.784087	0.850805	1393.6	1487.2	1472	1547.6	1417.6	1433.3	other metabolic processes	other cell component	other molecular function	[GO:0000287]; GO:0046872; GO:0043169; GO:0043167; GO:0005488; GO:0003674_x000D_ [GO:0005737]; GO:0110165; GO:0005622; GO:0005575_x000D_ [GO:0008270]; GO:0046914; GO:0046872; GO:0043169; GO:0043167; GO:0005488; GO:0003674_x000D_ [GO:0019284]; GO:0071267; GO:0033353; GO:0043102; GO:0071265; GO:0046500; GO:0008652; GO:0043094; GO:0009086; GO:0006790; GO:0071704; GO:0006520; GO:0046394; GO:1901566; G…		EnsemblGenome
A0A1P8BBM1	High	AT5G51100	Superoxide dismutase OS=Arabidopsis thaliana OX=3702 GN=FSD2 PE=1 SV=1	25.8	8.29	12.87	9.757	12	3	4	3	0	1.496	0.58	0.00787427	0.0668247	357	432.7	382.5	624.3	519.8	572.2	other metabolic processes;stress response		other molecular function	[GO:0004784]; GO:0016209; GO:0016721; GO:0019430; GO:0003674; GO:0098869; GO:0016491; GO:0006801; GO:0071451; GO:1990748; GO:0003824; GO:0072593; GO:0000303; GO:0071450; GO:0009987; GO:0098754; GO:0097237; GO:0044237; GO:0000305; GO:0034614; GO:0008150; GO:0009636; GO:0070887; GO:0008152; GO:0000302; GO:0010035; GO:0034599; GO:1901701; GO:0042221; GO:0051716; GO:0006979; GO:1901700; GO:0062197; G…		EnsemblGenome
A0A1P8BBY4	High	AT5G05600	2-oxoglutarate (2OG) and Fe(II)-dependent oxygenase superfamily protein OS=Arabidopsis thaliana OX=3702 GN=MOP10.14 PE=1 SV=1	32.9	5.44	4.18	8.193	7	2	2	2	0	0.751	-0.41	0.141501	0.273036	43.7	57.1	56.4	42.4	47	39.4			other molecular function	[GO:0016491]; GO:0003824; GO:0003674_x000D_ [GO:0046872]; GO:0043169; GO:0043167; GO:0005488; GO:0003674		EnsemblGenome
A0A1P8BC77	High	AT5G38940	Germin-like protein OS=Arabidopsis thaliana OX=3702 GN=At5g38940 PE=1 SV=1	26.4	8.82	2.08	4.039	10	2	2	2	0	0.62	-0.69	0.334477	0.471404	312.4	197	275.5	73.8	293.5	170.9		non-structural extracellular;other cell component	other molecular function	[GO:0005618]; GO:0030312; GO:0110165; GO:0071944; GO:0005575_x000D_ [GO:0030145]; GO:0046914; GO:0046872; GO:0043169; GO:0043167; GO:0005488; GO:0003674_x000D_ [GO:0048046]; GO:0005576; GO:0110165; GO:0005575		EnsemblGenome
A0A1P8BC80	High	AT5G57850	D-aminoacid aminotransferase-like PLP-dependent enzymes superfamily protein OS=Arabidopsis thaliana OX=3702 GN=ADCL PE=1 SV=1	32.3	6.24	18.05	20.119	20	5	6	5	0	0.88	-0.18	0.109197	0.235417	270.1	270.3	263.5	197.8	241.5	237.8			other molecular function	[GO:0008483]; GO:0016769; GO:0016740; GO:0003824; GO:0003674		EnsemblGenome
A0A1P8BCJ3	High	AT5G44380	FAD-binding Berberine family protein OS=Arabidopsis thaliana OX=3702 GN=At5g44380 PE=1 SV=1	65.2	9.6	22.02	20.612	11	8	9	7	1	2.835	1.5	0.000279265	0.0246774	537.7	651.4	639.1	1811.8	1693.9	1949.2		non-structural extracellular;other cell component	other molecular function	[GO:0005576]; GO:0110165; GO:0005575_x000D_ [GO:0005618]; GO:0030312; GO:0110165; GO:0071944; GO:0005575_x000D_ [GO:0016491]; GO:0003824; GO:0003674_x000D_ [GO:0071949]; GO:0050660; GO:0000166; GO:0043168; GO:0036094; GO:1901265; GO:0043167; GO:0005488; GO:0097159; GO:1901363; GO:0003674		EnsemblGenome
A0A1P8BD35	High	AT5G01300	PEBP (Phosphatidylethanolamine-binding protein) family protein OS=Arabidopsis thaliana OX=3702 GN=At5g01300 PE=1 SV=1	15.5	5.53	7.17	10.547	26	3	3	3	0	4.168	2.06	0.00047929	0.0275071	93.7	118.5	110.7	439.7	461.6	609.9						EnsemblGenome
A0A1P8BDV1	High	AT5G58450	Tetratricopeptide repeat (TPR)-like superfamily protein OS=Arabidopsis thaliana OX=3702 GN=MQJ2.5 PE=1 SV=1	114.1	5.99	9.84	12.435	4	3	3	3	0	0.865	-0.21	0.0221676	0.105003	173.8	171.7	160.1	145.3	152.8	148.5						EnsemblGenome
A0A1P8BE58	High	AT5G14220	Protoporphyrinogen oxidase OS=Arabidopsis thaliana OX=3702 GN=HEMG2 PE=1 SV=1	61.3	8.4	6.13	6.595	4	2	2	2	0	0.997	0	0.651475	0.748983	70.7	64.6	60.3	64.4	60.6	65.3	other metabolic processes	other cell component	other molecular function	[GO:0004729]; GO:0016634; GO:0070818; GO:0016627; GO:0016491; GO:0003824; GO:0003674_x000D_ [GO:0006782]; GO:0006779; GO:0046501; GO:0006783; GO:0006778; GO:0033014; GO:0042168; GO:0046148; GO:0033013; GO:0018130; GO:0019438; GO:0044271; GO:1901362; GO:1901566; GO:0042440; GO:0006725; GO:0046483; GO:1901360; GO:1901564; GO:0044249; GO:0034641; GO:1901576; GO:0008152; GO:0044237; GO:0071704; GO:00…		EnsemblGenome
A0A1P8BEL5	High	AT5G47650	Nudix hydrolase homolog 2 OS=Arabidopsis thaliana OX=3702 GN=NUDT2 PE=1 SV=1	36.8	6.8	5.59	6.861	6	2	2	2	0	0.815	-0.3	0.259176	0.398498	259.7	260.1	258.5	265.7	211.6	170			other molecular function	[GO:0016787]; GO:0003824; GO:0003674		EnsemblGenome
A0A1P8BEU1	High	AT5G27390	Tagatose-6-phosphate ketose/aldose isomerase, putative (Mog1/PsbP/DUF1795-like photosystem II reaction center PsbP family protein) OS=Arabidopsis thaliana OX=3702 GN=At5g27390 PE=1 SV=1	30.4	9.23	11.48	15.019	18	5	5	5	0	0.926	-0.11	0.581191	0.688931	459.7	441	478.7	493.1	425.5	414.1		other cell component	other molecular function	[GO:0009507]; GO:0009536; GO:0043231; GO:0005737; GO:0043227; GO:0043229; GO:0110165; GO:0005622; GO:0043226; GO:0005575_x000D_ [GO:0016853]; GO:0003824; GO:0003674		EnsemblGenome
A0A1P8BF32	High	AT5G42020	Heat shock protein 70 (Hsp 70) family protein OS=Arabidopsis thaliana OX=3702 GN=BIP2 PE=1 SV=1	74.3	5.19	112.13	91.123	37	23	36	2	20	0.93	-0.11	0.75162	0.8252	3381.3	3855.3	3869.6	3745.3	3583.5	3576.1		ER/Golgi	other molecular function	[GO:0005524]; GO:0032559; GO:0035639; GO:0030554; GO:0032555; GO:0043168; GO:1901265; GO:0017076; GO:0032553; GO:0043167; GO:0097159; GO:1901363; GO:0000166; GO:0097367; GO:0005488; GO:0036094; GO:0003674_x000D_ [GO:0005783]; GO:0043231; GO:0005737; GO:0012505; GO:0043227; GO:0043229; GO:0110165; GO:0005622; GO:0043226; GO:0005575		EnsemblGenome
A0A1P8BF80	High	AT5G40340	Tudor/PWWP/MBT superfamily protein OS=Arabidopsis thaliana OX=3702 GN=MPO12.6 PE=1 SV=1	113.5	5.06	7.46	7.854	3	3	3	3	0	0.735	-0.45	0.0205115	0.102486	136.5	116.6	129	97.4	94	94.7						EnsemblGenome
A0A1P8BFP6	High	AT5G17550	Peroxin 19-2 OS=Arabidopsis thaliana OX=3702 GN=PEX19-2 PE=1 SV=1	22	4.83	7.41	7.194	17	3	3	2	0	1.027	0.04	0.242414	0.383361	268.2	317.7	313.3	431.6	321.6	316.1		other cytoplasmic organelle		[GO:0005777]; GO:0042579; GO:0043231; GO:0005737; GO:0043227; GO:0043229; GO:0110165; GO:0005622; GO:0043226; GO:0005575		EnsemblGenome
A0A1P8BG37	High	AT5G23120	Photosystem II stability/assembly factor, chloroplast (HCF136) OS=Arabidopsis thaliana OX=3702 GN=HCF136 PE=1 SV=1	46.9	8.03	72.58	54.508	39	13	25	13	0	0.988	-0.02	0.887528	0.923864	3372.7	3358.6	3334.2	3644.9	3319.7	3182.2						EnsemblGenome
A0A1P8BGI7	High	AT5G17530	Phosphoglucosamine mutase family protein OS=Arabidopsis thaliana OX=3702 GN=At5g17530 PE=1 SV=1	69.7	6.64	25.43	19.133	11	7	10	7	0	0.998	0	0.831852	0.883475	1003.1	989.3	996.5	1012.3	994.5	987.9	other metabolic processes	other cell component	other molecular function	[GO:0004615]; GO:0016868; GO:0016866; GO:0016853; GO:0003824; GO:0003674_x000D_ [GO:0005975]; GO:0044238; GO:0071704; GO:0008152; GO:0008150_x000D_ [GO:0009570]; GO:0009532; GO:0009507; GO:0110165; GO:0009536; GO:0005575; GO:0043231; GO:0005737; GO:0043227; GO:0043229; GO:0005622; GO:0043226_x000D_ [GO:0046872]; GO:0043169; GO:0043167; GO:0005488; GO:0003674		EnsemblGenome
A0A1P8BH73	High	AT5G54430	Adenine nucleotide alpha hydrolases-like superfamily protein OS=Arabidopsis thaliana OX=3702 GN=PHOS32 PE=1 SV=1	26.9	6.76	14.04	10.014	18	4	5	4	0	1.045	0.06	0.14444	0.276471	851.7	812.8	803.9	849.7	873	844.3			other molecular function	[GO:0016787]; GO:0003824; GO:0003674		EnsemblGenome
A0A1P8BHI7	High	AT5G08000	Glucan endo-1,3-beta-glucosidase-like protein 3 OS=Arabidopsis thaliana OX=3702 GN=E13L3 PE=1 SV=1	22.1	7.15	6.79	9.374	13	2	2	2	0	1.485	0.57	0.692212	0.78111	66.3	84.7	92.5	50	125.8	127.8						EnsemblGenome
A0A1R7T377	High	AT5G27560	DUF1995 domain protein, putative (DUF1995) OS=Arabidopsis thaliana OX=3702 GN=At5g27560 PE=1 SV=1	37.8	4.79	11.06	14.452	12	3	3	3	0	0.859	-0.22	0.0244794	0.110097	595	524.2	536.9	436.3	461.4	485.6						EnsemblGenome
A0A1R7T3C8	High	AT5G39790	PROTEIN TARGETING TO STARCH (PTST) OS=Arabidopsis thaliana OX=3702 GN=MKM21.80 PE=1 SV=1	31.9	7.44	7.29	7.502	13	3	3	3	0	0.81	-0.3	0.27517	0.41425	130.9	157.7	155.3	113.9	151.1	125.8						EnsemblGenome
A0A1R7T3J1	High	AT5G48370	Thioesterase/thiol ester dehydrase-isomerase superfamily protein OS=Arabidopsis thaliana OX=3702 GN=At5g48370 PE=1 SV=1	37	7.42	5.22	6.493	7	2	2	1	0	0.766	-0.38	0.0614582	0.174118	30.1	24.4	21.2	16.2	18.9	18.7			other molecular function	[GO:0016853]; GO:0003824; GO:0003674		EnsemblGenome
A0A1R7T3K7	High	AT5G43430	Electron transfer flavoprotein subunit beta OS=Arabidopsis thaliana OX=3702 GN=ETFBETA PE=1 SV=1	31	7.66	8.87	9.183	13	3	3	3	0	0.919	-0.12	0.0745118	0.190173	443.3	420.7	425.1	367.8	411.3	390.6	other metabolic processes	mitochondrion	other molecular function	[GO:0005759]; GO:0070013; GO:0005739; GO:0043233; GO:0043229; GO:0043231; GO:0005737; GO:0031974; GO:0043226; GO:0005622; GO:0043227; GO:0110165; GO:0005575_x000D_ [GO:0009055]; GO:0016491; GO:0022900; GO:0003824; GO:0006091; GO:0003674; GO:0044237; GO:0008152; GO:0009987; GO:0008150		EnsemblGenome
A0A219HZL6	High	AT5G38660	Acclimation of photosynthesis to environment OS=Arabidopsis thaliana OX=3702 GN=APE1 PE=1 SV=1	48.2	9.6	5.07	7.267	6	2	2	2	0	1.029	0.04	0.642732	0.742486	94.1	101	93.1	96.9	91.9	108.2	cell organization and biogenesis	other membranes		[GO:0016021]; GO:0031224; GO:0110165; GO:0016020; GO:0005575_x000D_ [GO:0043248]; GO:0065003; GO:0022607; GO:0043933; GO:0016043; GO:0044085; GO:0071840; GO:0009987; GO:0008150		EnsemblGenome
A0A2H1ZE65	High	AT5G22470	Poly [ADP-ribose] polymerase OS=Arabidopsis thaliana OX=3702 GN=MQJ16.1 PE=1 SV=1	91.5	5.25	6.26	4.949	3	2	2	2	0	5.035	2.33	0.00098385	0.0295284	9	8.6	12.5	57.7	36.8	45.5	protein metabolism;other metabolic processes	nucleus	other molecular function	[GO:0003950]; GO:0016763; GO:0016757; GO:0016740; GO:0003824; GO:0003674_x000D_ [GO:0005634]; GO:0043231; GO:0043227; GO:0043229; GO:0043226; GO:0005622; GO:0110165; GO:0005575_x000D_ [GO:0006471]; GO:0006464; GO:0036211; GO:0044267; GO:0019538; GO:0043412; GO:0044260; GO:0043170; GO:0044238; GO:1901564; GO:0044237; GO:0071704; GO:0008152; GO:0006807; GO:0009987; GO:0008150	Base excision repair	EnsemblGenome
A0A2H1ZEA9	High	AT1G11860	Aminomethyltransferase OS=Arabidopsis thaliana OX=3702 GN=At1g11860 PE=1 SV=1	46.3	8.75	88.98	85.984	39	16	35	16	0	0.839	-0.25	0.0200988	0.101794	7074.6	6549.7	6740.3	6151.5	5507.1	5654.4	other metabolic processes	mitochondrion	other molecular function	[GO:0004047]; GO:0008168; GO:0016741; GO:0016740; GO:0003824; GO:0003674_x000D_ [GO:0005739]; GO:0043231; GO:0005737; GO:0043227; GO:0043229; GO:0110165; GO:0005622; GO:0043226; GO:0005575_x000D_ [GO:0006546]; GO:0006544; GO:0009063; GO:0009071; GO:0009069; GO:0006520; GO:0046395; GO:1901565; GO:1901606; GO:1901605; GO:0019752; GO:0044238; GO:1901564; GO:0016054; GO:1901575; GO:0043436; GO:000815…		EnsemblGenome
A0A2H1ZEC4	High	AT1G26230	TCP-1/cpn60 chaperonin family protein OS=Arabidopsis thaliana OX=3702 GN=Cpn60beta4 PE=1 SV=1	60	9.13	24.11	22.736	14	8	9	7	0	0.826	-0.27	0.0073969	0.064678	506	507.6	499.3	410.7	418.2	437.4	other biological processes		other molecular function	[GO:0005524]; GO:0032559; GO:0035639; GO:0030554; GO:0032555; GO:0043168; GO:1901265; GO:0017076; GO:0032553; GO:0043167; GO:0097159; GO:1901363; GO:0000166; GO:0097367; GO:0005488; GO:0036094; GO:0003674_x000D_ [GO:0042026]; GO:0006457; GO:0009987; GO:0008150		EnsemblGenome
A0A2H1ZEE9	High	AT1G55310	SC35-like splicing factor 33 OS=Arabidopsis thaliana OX=3702 GN=SCL33 PE=1 SV=1	34.6	11.66	3.85	6.291	9	2	2	2	0	1.48	0.57	0.0646379	0.17834	19.1	25.1	25.2	43.7	27.5	37.1			nucleic acid binding activity	[GO:0003723]; GO:0003676; GO:0097159; GO:1901363; GO:0005488; GO:0003674		EnsemblGenome
A0A2H1ZEJ8	High	AT3G47930	L-galactono-1,4-lactone dehydrogenase OS=Arabidopsis thaliana OX=3702 GN=GLDH PE=1 SV=1	63.3	8	7.71	6.576	4	2	2	2	0	1.032	0.05	0.813408	0.870818	129.6	147.9	174.9	143.7	164.6	152.6	other metabolic processes	other membranes	other molecular function	[GO:0003885]; GO:0016899; GO:0016614; GO:0016491; GO:0003824; GO:0003674_x000D_ [GO:0016020]; GO:0110165; GO:0005575_x000D_ [GO:0016633]; GO:0016632; GO:0016627; GO:0016491; GO:0003824; GO:0003674_x000D_ [GO:0019853]; GO:0019852; GO:0042364; GO:0046364; GO:0046394; GO:1901336; GO:0005996; GO:0006767; GO:0019752; GO:1901334; GO:0009110; GO:0016051; GO:0044283; GO:0016053; GO:0018130; GO:1901362; G…		EnsemblGenome
A0A2H1ZEM8	High	AT4G14570	Acylaminoacyl-peptidase-like protein OS=Arabidopsis thaliana OX=3702 GN=AARE PE=1 SV=1	90.4	6.57	15.52	15.799	8	4	6	4	0	0.99	-0.01	0.311025	0.450723	422.7	429.2	431.4	424.9	425.7	422.1	protein metabolism		other molecular function	[GO:0008236]; GO:0008233; GO:0017171; GO:0016787; GO:0140096; GO:0006508; GO:0003824; GO:0019538; GO:0003674; GO:0043170; GO:0044238; GO:1901564; GO:0071704; GO:0008152; GO:0006807; GO:0008150		EnsemblGenome
A0A2P2CLF6	High	ATMG00070	NADH dehydrogenase subunit 9 OS=Arabidopsis thaliana OX=3702 GN=nad9 PE=1 SV=1	22.9	6.93	5.18	5.104	12	2	2	2	0	0.575	-0.8	0.0534852	0.161478	93.7	74.4	81	67.1	46.6	43	other metabolic processes;transport	other membranes;mitochondrion	transporter activity	[GO:0005747]; GO:0045271; GO:0098800; GO:0005746; GO:0030964; GO:0098803; GO:1902495; GO:0098796; GO:0098798; GO:0005743; GO:0070469; GO:1990204; GO:1990351; GO:0016021; GO:0032991; GO:0016020; GO:0005739; GO:0019866; GO:0031966; GO:0110165; GO:1902494; GO:0031224; GO:0005575; GO:0043231; GO:0005737; GO:0031090; GO:0031967; GO:0005740; GO:0043227; GO:0043229; GO:0005622; GO:0031975; GO:0043226_x0…		ManualAddition
A0A2P2CLF9	High	ATCG00120	ATP synthase subunit alpha OS=Arabidopsis thaliana OX=3702 GN=atp1 PE=3 SV=1	55.1	6.33	41.67	40.523	20	10	15	8	0	0.945	-0.08	0.329768	0.468451	1805.2	1614.2	1575.3	1693.8	1525.1	1435.8	other metabolic processes;transport	other membranes;mitochondrion	transporter activity;other molecular function	[GO:0005524]; GO:0032559; GO:0035639; GO:0030554; GO:0032555; GO:0043168; GO:1901265; GO:0017076; GO:0032553; GO:0043167; GO:0097159; GO:1901363; GO:0000166; GO:0097367; GO:0005488; GO:0036094; GO:0003674_x000D_ [GO:0005743]; GO:0019866; GO:0031966; GO:0031090; GO:0031967; GO:0005740; GO:0016020; GO:0043227; GO:0031975; GO:0043229; GO:0005739; GO:0110165; GO:0043226; GO:0005622; GO:0043231; GO:00…		ManualAddition
A0JQ00	High	AT5G02740	At5g02740 OS=Arabidopsis thaliana OX=3702 GN=At5g02740 PE=1 SV=1	25.2	9.77	9.44	8.502	19	3	3	3	0	0.835	-0.26	0.176969	0.314822	374.9	389	395	372.8	325	270.6		translational apparatus	nucleic acid binding activity	[GO:0003676]; GO:0097159; GO:1901363; GO:0005488; GO:0003674_x000D_ [GO:0005840]; GO:0043232; GO:0043228; GO:0043229; GO:0043226; GO:0005622; GO:0110165; GO:0005575		EnsemblGenome
A0MFS5	High	AT4G01037	Protein WHAT'S THIS FACTOR 1 homolog, chloroplastic OS=Arabidopsis thaliana OX=3702 GN=At4g01037 PE=3 SV=1	61.2	6.68	9.32	10.612	9	6	6	6	0	0.81	-0.3	0.0585362	0.169107	410.1	489.5	465.8	363.1	377.4	402.9	RNA metabolism OR transcription;other metabolic processes	other cell component	nucleic acid binding activity	[GO:0000373]; GO:0000377; GO:0000375; GO:0008380; GO:0006396; GO:0016070; GO:0010467; GO:0090304; GO:0043170; GO:0006139; GO:0071704; GO:0006725; GO:0034641; GO:0044238; GO:0046483; GO:1901360; GO:0008152; GO:0044237; GO:0006807; GO:0008150; GO:0009987_x000D_ [GO:0003723]; GO:0003676; GO:0097159; GO:1901363; GO:0005488; GO:0003674_x000D_ [GO:0003729]; GO:0003723; GO:0003676; GO:0097159; GO:190136…		EnsemblGenome
A1A6H3	High	AT1G17160	Ribokinase OS=Arabidopsis thaliana OX=3702 GN=RBSK PE=1 SV=1	40.2	6.55	17.96	18.002	15	5	7	5	0	1.003	0	0.565968	0.677774	658.9	609.1	604.7	468.3	610.8	676.4	other metabolic processes	nucleus;other cell component	kinase activity;other molecular function	[GO:0004747]; GO:0016773; GO:0019200; GO:0016772; GO:0016301; GO:0046835; GO:0016740; GO:0016310; GO:0044262; GO:0003824; GO:0006796; GO:0005975; GO:0044237; GO:0003674; GO:0006793; GO:0044238; GO:0071704; GO:0008152; GO:0009987; GO:0008150_x000D_ [GO:0005524]; GO:0032559; GO:0035639; GO:0030554; GO:0032555; GO:0043168; GO:1901265; GO:0017076; GO:0032553; GO:0043167; GO:0097159; GO:1901363; GO:00…	Pentose phosphate pathway; Metabolic pathways	EnsemblGenome
A1L4X7	High	AT3G04590	AT-hook motif nuclear-localized protein 14 OS=Arabidopsis thaliana OX=3702 GN=AHL14 PE=1 SV=1	43.4	8.92	4.88	4.607	5	2	2	2	0	0.893	-0.16	0.237691	0.378384	105.6	117.8	110.4	93.2	98.6	112.7		nucleus	nucleic acid binding activity	[GO:0003680]; GO:0000217; GO:0003677; GO:0003676; GO:0097159; GO:1901363; GO:0005488; GO:0003674_x000D_ [GO:0005634]; GO:0043231; GO:0043227; GO:0043229; GO:0043226; GO:0005622; GO:0110165; GO:0005575		EnsemblGenome
A1L4Y4	High	AT5G61510	At5g61510 OS=Arabidopsis thaliana OX=3702 GN=At5g61510 PE=1 SV=1	44	8.4	10.62	12.29	7	3	4	3	0	1.266	0.34	0.0107139	0.0774796	202.2	220	229.2	278.5	288.2	273.2	stress response;other biological processes	cytosol;other cell component	other molecular function	[GO:0003960]; GO:0016655; GO:0016651; GO:0016491; GO:0003824; GO:0003674_x000D_ [GO:0005737]; GO:0110165; GO:0005622; GO:0005575_x000D_ [GO:0005829]; GO:0110165; GO:0005737; GO:0005575; GO:0005622_x000D_ [GO:0009644]; GO:0009642; GO:0009416; GO:0009314; GO:0009628; GO:0050896; GO:0008150_x000D_ [GO:0034599]; GO:0006979; GO:0062197; GO:0006950; GO:0033554; GO:0070887; GO:0050896; GO:0051716; GO:00…		EnsemblGenome
A2RVJ8	High	AT5G10010	Protein HEAT INTOLERANT 4 OS=Arabidopsis thaliana OX=3702 GN=HIT4 PE=1 SV=1	50.5	4.97	15.36	15.194	16	5	5	5	0	0.947	-0.08	0.808629	0.868153	289.3	319.5	311.9	329.4	295.2	284.2	stress response;other biological processes	nucleus;other cell component		[GO:0005730]; GO:0043232; GO:0031981; GO:0043228; GO:0043229; GO:0070013; GO:0005634; GO:0043226; GO:0005622; GO:0043233; GO:0043231; GO:0110165; GO:0031974; GO:0043227; GO:0005575_x000D_ [GO:0009408]; GO:0006950; GO:0009266; GO:0050896; GO:0009628; GO:0008150_x000D_ [GO:0010286]; GO:0009408; GO:0006950; GO:0009266; GO:0050896; GO:0009628; GO:0008150_x000D_ [GO:0010369]; GO:0043232; GO:0043228; G…		EnsemblGenome
A2RVS6	High	AT3G49430	Serine/arginine-rich splicing factor SR34A OS=Arabidopsis thaliana OX=3702 GN=SR34A PE=2 SV=1	33.6	10.83	14.56	11.554	18	6	6	4	2	1.324	0.4	0.260617	0.399946	567.2	1084.6	1096	1525.8	909.1	1436	RNA metabolism OR transcription;other metabolic processes	cytosol;nucleus	nucleic acid binding activity	[GO:0000398]; GO:0000377; GO:0006397; GO:0000375; GO:0006396; GO:0016071; GO:0008380; GO:0016070; GO:0010467; GO:0090304; GO:0043170; GO:0006139; GO:0071704; GO:0006725; GO:0034641; GO:0044238; GO:0046483; GO:1901360; GO:0008152; GO:0044237; GO:0006807; GO:0008150; GO:0009987_x000D_ [GO:0003723]; GO:0003676; GO:0097159; GO:1901363; GO:0005488; GO:0003674_x000D_ [GO:0003729]; GO:0003723; GO:000367…	Spliceosome	EnsemblGenome
A2RVV4	High	AT5G57700	At5g57700 OS=Arabidopsis thaliana OX=3702 GN=MRI1.6 PE=1 SV=1	38.5	5.55	7.47	10.93	10	3	3	3	0	1.082	0.11	0.972707	0.982388	460	459.4	482.3	395	497.8	523.7						EnsemblGenome
A3KPF3	High	AT3G02710	ARM repeat superfamily protein OS=Arabidopsis thaliana OX=3702 GN=At3g02710 PE=1 SV=1	60.1	5.11	8.43	9.205	8	3	3	3	0	0.956	-0.06	0.233283	0.373243	102	103.1	102	102.5	93.1	97.6		nucleus		[GO:0005681]; GO:0140513; GO:1990904; GO:0032991; GO:0005634; GO:0005575; GO:0043231; GO:0043227; GO:0043229; GO:0043226; GO:0005622; GO:0110165	Spliceosome	EnsemblGenome
A4GNA8	High	AT4G25970	Phosphatidylserine decarboxylase proenzyme 3 OS=Arabidopsis thaliana OX=3702 GN=PSD3 PE=1 SV=1	70.3	5.54	10.55	13.246	6	4	4	4	0	0.938	-0.09	0.572486	0.68336	355.1	325.5	319.6	365	283.2	305.4	protein metabolism;other metabolic processes	other membranes;ER/Golgi	other molecular function	[GO:0004609]; GO:0016831; GO:0016830; GO:0016829; GO:0003824; GO:0003674_x000D_ [GO:0005509]; GO:0046872; GO:0043169; GO:0043167; GO:0005488; GO:0003674_x000D_ [GO:0005783]; GO:0043231; GO:0005737; GO:0012505; GO:0043227; GO:0043229; GO:0110165; GO:0005622; GO:0043226; GO:0005575_x000D_ [GO:0005789]; GO:0031090; GO:0042175; GO:0098827; GO:0016020; GO:0043227; GO:0012505; GO:0031984; GO:0005783; G…	Glycerophospholipid metabolism; Metabolic pathways; Biosynthesis of secondary metabolites	EnsemblGenome
A4GSN8	High	AT1G79280	Nuclear-pore anchor OS=Arabidopsis thaliana OX=3702 GN=NUA PE=1 SV=1	236.9	5.06	10.52	9.082	1	4	4	4	0	0.729	-0.46	0.0648055	0.178351	774.1	527.1	527.5	360.8	384.7	389.7	other metabolic processes;transport;developmental processes;other biological processes	other membranes;cytosol;nucleus;other cell component	other molecular function	[GO:0005635]; GO:0031967; GO:0005634; GO:0012505; GO:0031975; GO:0043227; GO:0043229; GO:0043231; GO:0110165; GO:0043226; GO:0005622; GO:0005575_x000D_ [GO:0005643]; GO:0140513; GO:0005635; GO:0032991; GO:0005634; GO:0031967; GO:0012505; GO:0005575; GO:0043231; GO:0031975; GO:0043227; GO:0043229; GO:0110165; GO:0043226; GO:0005622_x000D_ [GO:0005730]; GO:0043232; GO:0031981; GO:0043228; GO:004322…	Nucleocytoplasmic transport	EnsemblGenome
A7WM73	High	AT3G55260	Beta-hexosaminidase 1 OS=Arabidopsis thaliana OX=3702 GN=HEXO1 PE=1 SV=1	61.2	6.27	9.44	9.08	6	3	4	3	0	1.042	0.06	0.818414	0.875221	267	256.2	261.4	299.1	272.3	232.6	other metabolic processes	cytosol;other cytoplasmic organelle	other molecular function	[GO:0004563]; GO:0015929; GO:0004553; GO:0016798; GO:0016787; GO:0003824; GO:0003674_x000D_ [GO:0005773]; GO:0043231; GO:0005737; GO:0043227; GO:0043229; GO:0110165; GO:0005622; GO:0043226; GO:0005575_x000D_ [GO:0005829]; GO:0110165; GO:0005737; GO:0005575; GO:0005622_x000D_ [GO:0005975]; GO:0044238; GO:0071704; GO:0008152; GO:0008150_x000D_ [GO:0015929]; GO:0004553; GO:0016798; GO:0016787; GO:00…	Other glycan degradation; Various types of N-glycan biosynthesis; Amino sugar and nucleotide sugar metabolism; Glycosaminoglycan degradation; Glycosphingolipid biosynthesis; Glycosphingolipid biosynthesis; Metabolic pathways	EnsemblGenome
A8MQ96	High	AT5G09510	Ribosomal protein S19 family protein OS=Arabidopsis thaliana OX=3702 GN=At5g09510 PE=1 SV=1	13.4	10.86	5.76	5.122	17	3	3	2	0	0.891	-0.17	0.022318	0.105374	182.2	192.5	193.5	177.5	171.5	169.9	protein metabolism;other metabolic processes	translational apparatus;other cell component	nucleic acid binding activity;other molecular function	[GO:0003723]; GO:0003676; GO:0097159; GO:1901363; GO:0005488; GO:0003674_x000D_ [GO:0003735]; GO:0005198; GO:0003674_x000D_ [GO:0005737]; GO:0110165; GO:0005622; GO:0005575_x000D_ [GO:0006412]; GO:0034645; GO:0043043; GO:0044267; GO:0010467; GO:0009059; GO:0044249; GO:0044260; GO:0006518; GO:0043604; GO:1901566; GO:0019538; GO:0043170; GO:1901576; GO:0009058; GO:0044237; GO:0043603; GO:1901564; G…		EnsemblGenome
A8MQA1	High	AT3G49010	60S ribosomal protein L13 OS=Arabidopsis thaliana OX=3702 GN=BBC1 PE=1 SV=1	23.5	11	32.04	27.498	36	7	10	5	2	0.706	-0.5	0.0255896	0.112535	1376.7	1376.2	1493.7	907.4	1144.9	971.8	protein metabolism;other metabolic processes	translational apparatus	other molecular function	[GO:0003735]; GO:0005198; GO:0003674_x000D_ [GO:0005840]; GO:0043232; GO:0043228; GO:0043229; GO:0043226; GO:0005622; GO:0110165; GO:0005575_x000D_ [GO:0006412]; GO:0034645; GO:0043043; GO:0044267; GO:0010467; GO:0009059; GO:0044249; GO:0044260; GO:0006518; GO:0043604; GO:1901566; GO:0019538; GO:0043170; GO:1901576; GO:0009058; GO:0044237; GO:0043603; GO:1901564; GO:0044271; GO:0044238; GO:007170…		EnsemblGenome
A8MQK3	High	AT3G15020	Malate dehydrogenase OS=Arabidopsis thaliana OX=3702 GN=mMDH2 PE=1 SV=1	33.1	9.45	45.85	38.664	23	7	15	2	0	0.976	-0.04	0.500865	0.622946	51	54.6	54.5	47.7	54	53.2	other metabolic processes		other molecular function	[GO:0005975]; GO:0044238; GO:0071704; GO:0008152; GO:0008150_x000D_ [GO:0006099]; GO:0044238; GO:0009060; GO:0008152; GO:0045333; GO:0008150; GO:0015980; GO:0006091; GO:0044237; GO:0009987_x000D_ [GO:0006108]; GO:0043648; GO:0019752; GO:0043436; GO:0006082; GO:0044237; GO:0044281; GO:0071704; GO:0008152; GO:0009987; GO:0008150_x000D_ [GO:0030060]; GO:0016615; GO:0016616; GO:0016614; GO:0016491; G…		EnsemblGenome
A8MQL8	High	AT5G15230	GAST1 protein homolog 4 OS=Arabidopsis thaliana OX=3702 GN=GASA4 PE=1 SV=1	9.4	9.19	14.15	10.251	23	4	5	4	0	1.42	0.51	0.0246993	0.110671	340	403.4	405.2	473.8	572.8	624.7	signal transduction	non-structural extracellular		[GO:0005576]; GO:0110165; GO:0005575_x000D_ [GO:0009740]; GO:0010476; GO:0009755; GO:0071370; GO:0007165; GO:0032870; GO:0009739; GO:0071396; GO:1901701; GO:0009987; GO:0050794; GO:0007154; GO:0023052; GO:0051716; GO:0009725; GO:0071310; GO:0071495; GO:0033993; GO:1901700; GO:0070887; GO:0008150; GO:0050789; GO:0050896; GO:0009719; GO:0010033; GO:0042221; GO:0065007		EnsemblGenome
A8MQN9	High	AT5G23210	Carboxypeptidase OS=Arabidopsis thaliana OX=3702 GN=SCPL34 PE=1 SV=1	51.8	8.34	24.29	20.932	14	7	10	7	0	1.276	0.35	0.00974939	0.0737038	1344.1	1378.8	1378.8	1927.2	1758.9	1737.8	protein metabolism	non-structural extracellular	other molecular function	[GO:0004185]; GO:0004180; GO:0070008; GO:0008238; GO:0008236; GO:0008233; GO:0017171; GO:0016787; GO:0140096; GO:0006508; GO:0003824; GO:0019538; GO:0003674; GO:0043170; GO:0044238; GO:1901564; GO:0071704; GO:0008152; GO:0006807; GO:0008150_x000D_ [GO:0005576]; GO:0110165; GO:0005575		EnsemblGenome
A8MQP0	High	AT2G22970	Serine carboxypeptidase-like 11 OS=Arabidopsis thaliana OX=3702 GN=SCPL11 PE=1 SV=1	50.4	6.83	6.28	5.516	5	2	2	1	0	0.884	-0.18	0.0471335	0.150464	207.3	205.5	235.4	152.9	183.3	183.9	protein metabolism		other molecular function	[GO:0004185]; GO:0004180; GO:0070008; GO:0008238; GO:0008236; GO:0008233; GO:0017171; GO:0016787; GO:0140096; GO:0006508; GO:0003824; GO:0019538; GO:0003674; GO:0043170; GO:0044238; GO:1901564; GO:0071704; GO:0008152; GO:0006807; GO:0008150		EnsemblGenome
A8MQR6	High	AT2G14170	Methylmalonate-semialdehyde dehydrogenase (CoA acylating) OS=Arabidopsis thaliana OX=3702 GN=ALDH6B2 PE=1 SV=1	53.4	6	38.4	39.668	23	10	14	10	0	1.133	0.18	0.0203663	0.102173	1052.6	1157.2	1112.1	1228.8	1260.5	1306.9			other molecular function	[GO:0004491]; GO:0016620; GO:0016903; GO:0016491; GO:0003824; GO:0003674		EnsemblGenome
A8MQY4	High	AT5G14740	Carbonic anhydrase OS=Arabidopsis thaliana OX=3702 GN=CA2 PE=1 SV=1	34.4	7.9	81.36	71.91	35	11	28	6	0	0.758	-0.4	0.0164303	0.095314	1793.3	1536.5	1517.6	1227.6	1137.5	1164.1	other biological processes		other molecular function	[GO:0004089]; GO:0016836; GO:0016835; GO:0016829; GO:0003824; GO:0003674_x000D_ [GO:0008270]; GO:0046914; GO:0046872; GO:0043169; GO:0043167; GO:0005488; GO:0003674_x000D_ [GO:0015976]; GO:0008150		EnsemblGenome
A8MR01	High	AT4G37070	Patatin OS=Arabidopsis thaliana OX=3702 GN=PLP1 PE=1 SV=1	40.8	6.34	6.91	7.808	7	2	2	2	0	1.867	0.9	0.00489947	0.0534316	56.3	75.2	65.5	114.4	122.3	137.4	other metabolic processes		other molecular function	[GO:0016042]; GO:0006629; GO:1901575; GO:0044238; GO:0071704; GO:0009056; GO:0008152; GO:0008150_x000D_ [GO:0016740]; GO:0003824; GO:0003674_x000D_ [GO:0016787]; GO:0003824; GO:0003674		EnsemblGenome
A8MR02	High	AT5G26280	TRAF-like family protein OS=Arabidopsis thaliana OX=3702 GN=At5g26280 PE=1 SV=1	36.9	8.18	18.88	18.014	18	5	7	4	0	0.841	-0.25	0.602315	0.70771	551.8	668.4	655	687.7	550.6	539.3						EnsemblGenome
A8MR27	High	AT1G43190	Polypyrimidine tract-binding protein 3 OS=Arabidopsis thaliana OX=3702 GN=PTB3 PE=1 SV=1	48	6.73	6.77	11.089	6	2	2	2	0	0.793	-0.34	0.00654244	0.0600488	177.6	157.7	154.5	125.1	125	112.5			nucleic acid binding activity	[GO:0003723]; GO:0003676; GO:0097159; GO:1901363; GO:0005488; GO:0003674		EnsemblGenome
A8MR72	High	AT2G26210	Ankyrin repeat family protein OS=Arabidopsis thaliana OX=3702 GN=At2g26210 PE=1 SV=1	17.7	7.71	9.85	14.812	24	3	3	3	0	1.073	0.1	0.567951	0.679297	501	506.3	546.4	339.2	545.2	543.2						EnsemblGenome
A8MR97	High	AT3G60240	Eukaryotic translation initiation factor 4G OS=Arabidopsis thaliana OX=3702 GN=EIF4G PE=1 SV=1	187.4	7.71	29.93	31.407	8	11	12	11	0	0.806	-0.31	0.036368	0.131622	1552.4	1221.4	1233.2	887.6	994.6	1030.9	protein metabolism;other metabolic processes		nucleic acid binding activity	[GO:0003743]; GO:0008135; GO:0006413; GO:0003723; GO:0090079; GO:0006412; GO:0044237; GO:0003676; GO:0045182; GO:0034645; GO:0043043; GO:0044267; GO:0010467; GO:0008152; GO:0009987; GO:0097159; GO:1901363; GO:0003674; GO:0006417; GO:0009059; GO:0044249; GO:0044260; GO:0006518; GO:0043604; GO:1901566; GO:0019538; GO:0043170; GO:0008150; GO:0005488; GO:0010608; GO:0032268; GO:0034248; GO:2000112; G…		EnsemblGenome
A8MRI1	High	AT1G27650	U2 snRNP auxiliary factor small subunit OS=Arabidopsis thaliana OX=3702 GN=ATU2AF35A PE=1 SV=1	28.9	9.39	5.82	9.78	10	2	2	2	0	1.136	0.18	0.531488	0.650368	161	158.8	152.1	182.5	142.1	180.4	RNA metabolism OR transcription;other metabolic processes	nucleus	nucleic acid binding activity;other molecular function	[GO:0000398]; GO:0000377; GO:0006397; GO:0000375; GO:0006396; GO:0016071; GO:0008380; GO:0016070; GO:0010467; GO:0090304; GO:0043170; GO:0006139; GO:0071704; GO:0006725; GO:0034641; GO:0044238; GO:0046483; GO:1901360; GO:0008152; GO:0044237; GO:0006807; GO:0008150; GO:0009987_x000D_ [GO:0003723]; GO:0003676; GO:0097159; GO:1901363; GO:0005488; GO:0003674_x000D_ [GO:0005654]; GO:0110165; GO:003198…		EnsemblGenome
A8MRI5	High	AT1G71920	HISTIDINE BIOSYNTHESIS 6B OS=Arabidopsis thaliana OX=3702 GN=HISN6B PE=3 SV=1	40.6	5.26	13.02	10.387	14	4	5	4	0	0.784	-0.35	9.6e-05	0.0216159	569.6	577.1	571.3	442.4	447.7	454.3	other metabolic processes		other molecular function	[GO:0000105]; GO:0006547; GO:0008652; GO:0006520; GO:0046394; GO:1901566; GO:0019752; GO:0044238; GO:1901564; GO:0016053; GO:1901576; GO:0043436; GO:0008152; GO:0006807; GO:0071704; GO:0006082; GO:0044249; GO:0044283; GO:0009058; GO:0008150; GO:0044237; GO:0044281; GO:0009987_x000D_ [GO:0004400]; GO:0008483; GO:0016769; GO:0016740; GO:0003824; GO:0003674_x000D_ [GO:0030170]; GO:0043168; GO:007027…		EnsemblGenome
A8MRK6	High	AT2G19480	Nucleosome assembly protein 12 OS=Arabidopsis thaliana OX=3702 GN=NAP1:2 PE=1 SV=1	42.9	4.41	36.85	33.129	25	8	11	6	2	1.015	0.02	0.405844	0.53379	1816.6	1915.4	1931.3	1991.6	1944.6	1869	cell organization and biogenesis	nucleus		[GO:0005634]; GO:0043231; GO:0043227; GO:0043229; GO:0043226; GO:0005622; GO:0110165; GO:0005575_x000D_ [GO:0006334]; GO:0034728; GO:0065004; GO:0031497; GO:0006338; GO:0071824; GO:0065003; GO:0006333; GO:0022607; GO:0006323; GO:0006325; GO:0043933; GO:0016043; GO:0044085; GO:0071103; GO:0051276; GO:0071840; GO:0006996; GO:0009987; GO:0008150		EnsemblGenome
A8MRP2	High	AT2G24390	AIG2-like protein D OS=Arabidopsis thaliana OX=3702 GN=AIG2LD PE=2 SV=1	17.5	4.79	7.86	13.486	18	2	2	2	0	0.821	-0.28	0.0857747	0.204415	237.1	273.9	298.2	195.2	238.8	224.9			other molecular function	[GO:0016746]; GO:0016740; GO:0003824; GO:0003674		EnsemblGenome
A8MRQ5	High	AT4G22485	Bifunctional inhibitor/lipid-transfer protein/seed storage 2S albumin superfamily protein OS=Arabidopsis thaliana OX=3702 GN=At4g22485 PE=1 SV=2	68.2	4.58	5.67	6.462	6	3	3	3	0	1.188	0.25	0.816448	0.873424	299.9	160.1	168	157.6	216.5	199.6						EnsemblGenome
A8MRY7	High	AT4G07410	Transducin family protein / WD-40 repeat family protein OS=Arabidopsis thaliana OX=3702 GN=PCN PE=1 SV=1	78	6.9	6.66	6.741	3	2	2	2	0	0.439	-1.19	0.156902	0.290461	102.4	133.1	149.3	121.6	58.4	49.1	other biological processes			[GO:0010073]; GO:0032501; GO:0048507; GO:0008150; GO:0009888; GO:0048856; GO:0032502_x000D_ [GO:0035266]; GO:0048589; GO:0048507; GO:0032502; GO:0040007; GO:0009888; GO:0008150; GO:0048856		EnsemblGenome
A8MS32	High	AT5G64130	AT5G64130 protein OS=Arabidopsis thaliana OX=3702 GN=MHJ24.11 PE=1 SV=1	15.1	7.94	8.45	9.332	34	3	3	3	0	0.967	-0.05	0.474252	0.596879	138.2	160.5	175	95.3	164.7	155.2	other biological processes	plasma membrane;other membranes;other cell component	enzyme regulator activity	[GO:0004864]; GO:0019212; GO:0019888; GO:0004857; GO:0019208; GO:0030234; GO:0043086; GO:0098772; GO:0050790; GO:0044092; GO:0003674; GO:0065009; GO:0065007; GO:0008150_x000D_ [GO:0005737]; GO:0110165; GO:0005622; GO:0005575_x000D_ [GO:0005886]; GO:0016020; GO:0071944; GO:0110165; GO:0005575_x000D_ [GO:0035308]; GO:0031400; GO:0035304; GO:0035305; GO:0031399; GO:0032269; GO:0035303; GO:0045936; G…		EnsemblGenome
A8MS48	High	AT5G16660	Low-density receptor-like protein OS=Arabidopsis thaliana OX=3702 GN=MTG13.11 PE=1 SV=1	17.8	7.96	8.42	13.509	36	4	5	4	0	0.79	-0.34	0.0314698	0.124273	184.3	151.9	144.3	106.6	122.6	120.1		other membranes		[GO:0016021]; GO:0031224; GO:0110165; GO:0016020; GO:0005575		EnsemblGenome
A8MS68	High	AT3G16950	Dihydrolipoyl dehydrogenase 1, chloroplastic OS=Arabidopsis thaliana OX=3702 GN=LPD1 PE=2 SV=1	66.6	8.41	36.77	44.815	23	11	15	3	9	1.143	0.19	0.149101	0.281939	1877.5	2165.5	2152.7	3775	2439.3	2460.8	other metabolic processes;other biological processes	nucleus;other cell component	other molecular function	[GO:0004148]; GO:0016668; GO:0016667; GO:0016491; GO:0003824; GO:0003674_x000D_ [GO:0005730]; GO:0043232; GO:0031981; GO:0043228; GO:0043229; GO:0070013; GO:0005634; GO:0043226; GO:0005622; GO:0043233; GO:0043231; GO:0110165; GO:0031974; GO:0043227; GO:0005575_x000D_ [GO:0006086]; GO:0006085; GO:0006090; GO:0006084; GO:0071616; GO:0032787; GO:0006637; GO:0009152; GO:0034030; GO:0034033; GO:003538…	Glycolysis / Gluconeogenesis; Citrate cycle (TCA cycle); Glycine, serine and threonine metabolism; Valine, leucine and isoleucine degradation; Lysine degradation; Tryptophan metabolism; Pyruvate metabolism; Glyoxylate and dicarboxylate metabolism; Propanoate metabolism; Metabolic pathways; Biosynthesis of secondary metabolites; Carbon metabolism; Biosynthesis of cofactors	EnsemblGenome
A8MSF9	High	AT4G28250	Expansin B3 OS=Arabidopsis thaliana OX=3702 GN=EXPB3 PE=1 SV=1	27.7	8.54	3.54	5.447	8	2	2	2	0	1.056	0.08	0.535747	0.653804	128.5	112.7	105.9	117.6	119	124.7	other biological processes	non-structural extracellular		[GO:0005576]; GO:0110165; GO:0005575_x000D_ [GO:0019953]; GO:0000003; GO:0044703; GO:0008150; GO:0022414		EnsemblGenome
A8R7K9	High	AT3G51310	Vacuolar protein sorting-associated protein 35C OS=Arabidopsis thaliana OX=3702 GN=VPS35C PE=2 SV=1	89.3	5.34	5.12	6.126	2	2	2	1	0	0.89	-0.17	0.261221	0.400532	39.7	28.4	26.2	25.3	17.8	30	transport	other membranes;cytosol;ER/Golgi;other cytoplasmic organelle;other cell component		[GO:0005770]; GO:0005768; GO:0031410; GO:0012505; GO:0097708; GO:0005737; GO:0110165; GO:0031982; GO:0043231; GO:0005622; GO:0005575; GO:0043227; GO:0043229; GO:0043226_x000D_ [GO:0005771]; GO:0005770; GO:0005768; GO:0031410; GO:0012505; GO:0097708; GO:0005737; GO:0110165; GO:0031982; GO:0043231; GO:0005622; GO:0005575; GO:0043227; GO:0043229; GO:0043226_x000D_ [GO:0005794]; GO:0043231; GO:000573…	Endocytosis	EnsemblGenome
A9LLI7	High	AT5G35910	Protein RRP6-like 2 OS=Arabidopsis thaliana OX=3702 GN=RRP6L2 PE=2 SV=1	97.8	5.97	6.86	6.895	7	3	3	3	0	0.71	-0.49	0.0318166	0.125279	27.7	26.6	32.5	21.7	15.4	19.7	cell organization and biogenesis;RNA metabolism OR transcription;other metabolic processes;other biological processes	cytosol;nucleus;other cell component	nucleic acid binding activity;other molecular function	[GO:0000166]; GO:0036094; GO:1901265; GO:0005488; GO:0097159; GO:1901363; GO:0003674_x000D_ [GO:0000175]; GO:0008408; GO:0016896; GO:0004527; GO:0004532; GO:0016796; GO:0004518; GO:0004540; GO:0090503; GO:0016788; GO:0090305; GO:0140098; GO:0090501; GO:0016787; GO:0090304; GO:0140640; GO:0016070; GO:0003824; GO:0006139; GO:0043170; GO:0003674; GO:0006725; GO:0034641; GO:0044238; GO:0046483; GO:19…	RNA degradation	EnsemblGenome
B0F9L4	High	AT3G27530	Golgin candidate 6 OS=Arabidopsis thaliana OX=3702 GN=GC6 PE=1 SV=2	101.8	4.94	11.5	15.669	4	3	3	3	0	0.65	-0.62	0.00164393	0.034532	510.5	482.6	443.8	292.1	313.8	333.8	cell organization and biogenesis;transport;developmental processes	other membranes;cytosol;ER/Golgi		[GO:0000139]; GO:0098588; GO:0005794; GO:0031090; GO:0043231; GO:0005737; GO:0012505; GO:0016020; GO:0043227; GO:0043229; GO:0110165; GO:0005622; GO:0043226; GO:0005575_x000D_ [GO:0005783]; GO:0043231; GO:0005737; GO:0012505; GO:0043227; GO:0043229; GO:0110165; GO:0005622; GO:0043226; GO:0005575_x000D_ [GO:0005794]; GO:0043231; GO:0005737; GO:0012505; GO:0043227; GO:0043229; GO:0110165; GO:000562…		EnsemblGenome
B3H4B6	High	AT4G39200	40S ribosomal protein S25 OS=Arabidopsis thaliana OX=3702 GN=At4g39200 PE=1 SV=1	11.9	10.68	14.79	9.675	29	3	6	1	2	1.394	0.48	0.000145252	0.0222668	1157.6	1195.4	1130.3	1557.7	1622.5	1613.7		translational apparatus		[GO:0005840]; GO:0043232; GO:0043228; GO:0043229; GO:0043226; GO:0005622; GO:0110165; GO:0005575		EnsemblGenome
B3H581	High	AT2G47940	DEGP protease 2 OS=Arabidopsis thaliana OX=3702 GN=DEG2 PE=1 SV=1	66.6	5.95	30.66	26.327	15	10	13	10	0	0.947	-0.08	0.377921	0.508482	2775.2	2704.5	2662.5	2787.3	2559.9	2510.7	protein metabolism		other molecular function	[GO:0004252]; GO:0004175; GO:0008236; GO:0008233; GO:0017171; GO:0016787; GO:0140096; GO:0006508; GO:0003824; GO:0019538; GO:0003674; GO:0043170; GO:0044238; GO:1901564; GO:0071704; GO:0008152; GO:0006807; GO:0008150		EnsemblGenome
B3H5L3	High	AT1G73180	Eukaryotic translation initiation factor 2A OS=Arabidopsis thaliana OX=3702 GN=At1g73180 PE=1 SV=1	53.5	8.31	8.04	8.351	7	4	4	4	0	0.815	-0.3	0.0202111	0.101962	324.2	354.6	372.9	272.8	298.7	288.9	protein metabolism;other metabolic processes		nucleic acid binding activity	[GO:0003743]; GO:0008135; GO:0006413; GO:0003723; GO:0090079; GO:0006412; GO:0044237; GO:0003676; GO:0045182; GO:0034645; GO:0043043; GO:0044267; GO:0010467; GO:0008152; GO:0009987; GO:0097159; GO:1901363; GO:0003674; GO:0006417; GO:0009059; GO:0044249; GO:0044260; GO:0006518; GO:0043604; GO:1901566; GO:0019538; GO:0043170; GO:0008150; GO:0005488; GO:0010608; GO:0032268; GO:0034248; GO:2000112; G…		EnsemblGenome
B3H604	High	AT5G40370	Glutaredoxin family protein OS=Arabidopsis thaliana OX=3702 GN=GRXC2 PE=1 SV=1	14.9	5.87	15.16	15.475	41	3	4	3	0	1.109	0.15	0.340831	0.477017	206.2	249.3	274.9	276.5	282.2	249.1		plasma membrane;other membranes;cytosol;ER/Golgi;other cytoplasmic organelle	other molecular function	[GO:0005773]; GO:0043231; GO:0005737; GO:0043227; GO:0043229; GO:0110165; GO:0005622; GO:0043226; GO:0005575_x000D_ [GO:0005794]; GO:0043231; GO:0005737; GO:0012505; GO:0043227; GO:0043229; GO:0110165; GO:0005622; GO:0043226; GO:0005575_x000D_ [GO:0005829]; GO:0110165; GO:0005737; GO:0005575; GO:0005622_x000D_ [GO:0005886]; GO:0016020; GO:0071944; GO:0110165; GO:0005575_x000D_ [GO:0016021]; GO:00…		EnsemblGenome
B3H658	High	AT3G49680	Branched-chain-amino-acid aminotransferase OS=Arabidopsis thaliana OX=3702 GN=BCAT3 PE=1 SV=1	44.7	8.1	20.32	19.056	18	7	8	4	0	0.577	-0.79	0.0148353	0.0905519	485.1	459.4	444.9	218.4	292.9	265.1	other metabolic processes		other molecular function	[GO:0008652]; GO:0006520; GO:0046394; GO:1901566; GO:0019752; GO:0044238; GO:1901564; GO:0016053; GO:1901576; GO:0043436; GO:0008152; GO:0006807; GO:0071704; GO:0006082; GO:0044249; GO:0044283; GO:0009058; GO:0008150; GO:0044237; GO:0044281; GO:0009987_x000D_ [GO:0009082]; GO:0009081; GO:0016053; GO:1901566; GO:0006520; GO:0006082; GO:0044249; GO:0044283; GO:1901576; GO:1901564; GO:0019752; GO:00…		EnsemblGenome
B3H684	High	AT4G26110	Nucleosome assembly protein11 OS=Arabidopsis thaliana OX=3702 GN=NAP1:1 PE=1 SV=1	41.6	4.45	21.84	24.108	20	7	9	5	0	0.866	-0.21	0.0046742	0.0522133	662.9	646.7	676.4	574	602.3	571.5	cell organization and biogenesis	nucleus		[GO:0005634]; GO:0043231; GO:0043227; GO:0043229; GO:0043226; GO:0005622; GO:0110165; GO:0005575_x000D_ [GO:0006334]; GO:0034728; GO:0065004; GO:0031497; GO:0006338; GO:0071824; GO:0065003; GO:0006333; GO:0022607; GO:0006323; GO:0006325; GO:0043933; GO:0016043; GO:0044085; GO:0071103; GO:0051276; GO:0071840; GO:0006996; GO:0009987; GO:0008150		EnsemblGenome
B3H6J5	High	AT3G49601	Pre-mRNA-splicing factor OS=Arabidopsis thaliana OX=3702 GN=At3g49601 PE=1 SV=1	68.3	8.97	7.07	9.557	7	2	2	2	0	0.903	-0.15	0.860039	0.903292	66.4	99.1	98.3	88.8	79.5	99.8						EnsemblGenome
B3H745	High	AT5G35180	ENHANCED DISEASE RESISTANCE protein (DUF1336) OS=Arabidopsis thaliana OX=3702 GN=At5g35180 PE=1 SV=1	66.7	7.37	8.55	11.097	5	3	3	3	0	1.066	0.09	0.684883	0.775512	144	99.2	120.2	128.1	115	136.8			other molecular function	[GO:0008289]; GO:0005488; GO:0003674		EnsemblGenome
B3LF89	High	AT3G55140	Pectate lyase OS=Arabidopsis thaliana OX=3702 GN=At3g55140 PE=1 SV=1	37.2	7.46	6.55	8.228	8	2	2	2	0	0.977	-0.03	0.908277	0.937287	661.2	590.5	561.1	677.2	576.9	575.9	other metabolic processes		other molecular function	[GO:0030570]; GO:0016837; GO:0016835; GO:0016829; GO:0003824; GO:0003674_x000D_ [GO:0045490]; GO:0000272; GO:0045488; GO:0005976; GO:0009057; GO:0016052; GO:0010393; GO:0005975; GO:0043170; GO:1901575; GO:0044238; GO:0071704; GO:0009056; GO:0008152; GO:0008150_x000D_ [GO:0046872]; GO:0043169; GO:0043167; GO:0005488; GO:0003674	Pentose and glucuronate interconversions; Metabolic pathways	EnsemblGenome
B3LFA4	High	AT5G38830	Cysteine--tRNA ligase 2, cytoplasmic OS=Arabidopsis thaliana OX=3702 GN=At5g38830 PE=2 SV=1	57.8	6.33	15.02	17	10	5	5	5	0	0.961	-0.06	0.821911	0.877028	592.1	578.2	556.2	621.6	555.4	531.4	protein metabolism;RNA metabolism OR transcription;other metabolic processes;other biological processes	cytosol;other cell component	other molecular function	[GO:0004817]; GO:0004812; GO:0016875; GO:0140101; GO:0016874; GO:0140098; GO:0003824; GO:0140640; GO:0003674_x000D_ [GO:0005524]; GO:0032559; GO:0035639; GO:0030554; GO:0032555; GO:0043168; GO:1901265; GO:0017076; GO:0032553; GO:0043167; GO:0097159; GO:1901363; GO:0000166; GO:0097367; GO:0005488; GO:0036094; GO:0003674_x000D_ [GO:0005737]; GO:0110165; GO:0005622; GO:0005575_x000D_ [GO:0005829]; G…	Aminoacyl-tRNA biosynthesis	EnsemblGenome
B5X503	High	AT5G11240	At5g11240 OS=Arabidopsis thaliana OX=3702 GN=At5g11240 PE=1 SV=1	66.8	6.86	5.4	3.605	4	2	2	2	0	0.78	-0.36	0.016822	0.0964963	45.4	40.9	46.9	37.7	32.8	35.4	RNA metabolism OR transcription;other metabolic processes	nucleus		[GO:0005634]; GO:0043231; GO:0043227; GO:0043229; GO:0043226; GO:0005622; GO:0110165; GO:0005575_x000D_ [GO:0005730]; GO:0043232; GO:0031981; GO:0043228; GO:0043229; GO:0070013; GO:0005634; GO:0043226; GO:0005622; GO:0043233; GO:0043231; GO:0110165; GO:0031974; GO:0043227; GO:0005575_x000D_ [GO:0006364]; GO:0016072; GO:0034470; GO:0042254; GO:0034660; GO:0006396; GO:0022613; GO:0016070; GO:001046…	Ribosome biogenesis in eukaryotes	EnsemblGenome
B6EUA5	High	AT1G12250	Pentapeptide repeat-containing protein OS=Arabidopsis thaliana OX=3702 GN=At1g12250 PE=1 SV=1	21.8	5.71	24.04	24.665	43	7	8	7	0	0.99	-0.01	0.371544	0.501964	764.3	750.9	916.7	330.2	793.2	756.8						EnsemblGenome
B9DFG3	High	AT1G70070	DExH-box ATP-dependent RNA helicase DExH15 chloroplastic OS=Arabidopsis thaliana OX=3702 GN=ISE2 PE=1 SV=2	132.4	5.39	15.05	16.219	6	5	5	5	0	0.715	-0.48	0.0126614	0.0837938	235	225.4	226.4	183.5	162	161	RNA metabolism OR transcription;other metabolic processes;transport;developmental processes;other biological processes	nucleus;other cell component	nucleic acid binding activity;other molecular function	[GO:0000373]; GO:0000377; GO:0000375; GO:0008380; GO:0006396; GO:0016070; GO:0010467; GO:0090304; GO:0043170; GO:0006139; GO:0071704; GO:0006725; GO:0034641; GO:0044238; GO:0046483; GO:1901360; GO:0008152; GO:0044237; GO:0006807; GO:0008150; GO:0009987_x000D_ [GO:0003723]; GO:0003676; GO:0097159; GO:1901363; GO:0005488; GO:0003674_x000D_ [GO:0003724]; GO:0004386; GO:0008186; GO:0140098; GO:014064…		EnsemblGenome
B9DFQ9	High	AT5G37510	AT5G37510 protein OS=Arabidopsis thaliana OX=3702 GN=EMB1467 PE=1 SV=1	81.1	6.64	32.01	40.844	20	12	12	12	0	1.041	0.06	0.0681037	0.182056	1663.6	1765.2	1729.5	1849.4	1797	1800.3	other metabolic processes;transport	other membranes	transporter activity;other molecular function	[GO:0008137]; GO:0009055; GO:0015453; GO:0050136; GO:0016491; GO:0022900; GO:0015399; GO:0003954; GO:0003955; GO:0003824; GO:0006091; GO:0022804; GO:0016651; GO:0016655; GO:0003674; GO:0044237; GO:0022857; GO:0008152; GO:0009987; GO:0005215; GO:0055085; GO:0008150; GO:0006810; GO:0051234; GO:0051179_x000D_ [GO:0016020]; GO:0110165; GO:0005575_x000D_ [GO:0042773]; GO:0022904; GO:0006119; GO:002290…		EnsemblGenome
B9DFR6	High	AT3G59760	Cysteine synthase OS=Arabidopsis thaliana OX=3702 GN=OASC PE=1 SV=1	46.1	8.37	38.13	44	23	9	15	7	0	0.879	-0.19	0.00172815	0.0355107	1566.8	1504.7	1542.9	1330.1	1386	1356.8	other metabolic processes;other biological processes	mitochondrion;other cell component	other molecular function	[GO:0004124]; GO:0016765; GO:0019344; GO:0016740; GO:0000097; GO:0006534; GO:0009070; GO:0003824; GO:0000096; GO:0016053; GO:0044272; GO:1901566; GO:0009069; GO:1901607; GO:0003674; GO:0006082; GO:0006790; GO:1901564; GO:0044249; GO:0044283; GO:1901576; GO:1901605; GO:0008652; GO:0044237; GO:0044281; GO:0071704; GO:0006807; GO:0009058; GO:0006520; GO:0046394; GO:0008152; GO:0009987; GO:0019752; G…		EnsemblGenome
B9DG17	High	AT1G72370	40S ribosomal protein SA OS=Arabidopsis thaliana OX=3702 GN=P40 PE=1 SV=1	32	5.15	66.19	47.467	37	9	19	9	0	0.876	-0.19	0.0796258	0.197042	2144.9	2268.4	2433.4	2162.1	1986.3	1976.6	cell organization and biogenesis;protein metabolism;other metabolic processes	cytosol;translational apparatus	other molecular function	[GO:0000028]; GO:0022618; GO:0042255; GO:0042274; GO:0065003; GO:0071826; GO:0022613; GO:0140694; GO:0042254; GO:0022607; GO:0043933; GO:0044085; GO:0070925; GO:0016043; GO:0071840; GO:0006996; GO:0009987; GO:0008150_x000D_ [GO:0003735]; GO:0005198; GO:0003674_x000D_ [GO:0006412]; GO:0034645; GO:0043043; GO:0044267; GO:0010467; GO:0009059; GO:0044249; GO:0044260; GO:0006518; GO:0043604; GO:190156…		EnsemblGenome
B9DG18	High	AT1G20620	Catalase OS=Arabidopsis thaliana OX=3702 GN=CAT3 PE=1 SV=1	55.9	7.64	73.91	71.537	43	17	26	14	3	1.112	0.15	0.621705	0.724351	4941.5	4156	4106.1	4931.5	4622.3	4184	other metabolic processes;stress response;other biological processes		other molecular function	[GO:0004096]; GO:0004601; GO:0016209; GO:0016684; GO:0003674; GO:0098869; GO:0016491; GO:1990748; GO:0003824; GO:0009987; GO:0098754; GO:0097237; GO:0008150; GO:0009636; GO:0070887; GO:0042221; GO:0051716; GO:0050896_x000D_ [GO:0006979]; GO:0006950; GO:0050896; GO:0008150_x000D_ [GO:0020037]; GO:0046906; GO:0097159; GO:1901363; GO:0005488; GO:0003674_x000D_ [GO:0042744]; GO:0042743; GO:0044248; G…		EnsemblGenome
B9DG21	High	AT4G31990	Aspartate aminotransferase OS=Arabidopsis thaliana OX=3702 GN=ASP5 PE=1 SV=1	50.9	7.53	44.99	43.914	29	13	17	13	0	0.942	-0.09	0.042548	0.142519	1985	1996.1	2011.1	1804.4	1903.1	1879.8	other metabolic processes;stress response;other biological processes	non-structural extracellular;other cell component	other molecular function	[GO:0004069]; GO:0008483; GO:0016769; GO:0016740; GO:0003824; GO:0003674_x000D_ [GO:0006520]; GO:0019752; GO:0044238; GO:1901564; GO:0043436; GO:0008152; GO:0006807; GO:0071704; GO:0006082; GO:0008150; GO:0044237; GO:0044281; GO:0009987_x000D_ [GO:0009058]; GO:0008152; GO:0008150_x000D_ [GO:0009409]; GO:0006950; GO:0009266; GO:0050896; GO:0009628; GO:0008150_x000D_ [GO:0009507]; GO:0009536; GO:00…		EnsemblGenome
B9DGD6	High	AT5G36880	Acetyl-coenzyme A synthetase, chloroplastic/glyoxysomal OS=Arabidopsis thaliana OX=3702 GN=ACS PE=1 SV=1	81.8	6.09	27.02	32.001	13	9	9	9	0	0.844	-0.24	0.0421139	0.141888	622.5	591.1	618.2	473	547	522	other metabolic processes	cytosol;other cytoplasmic organelle;other cell component	other molecular function	[GO:0003987]; GO:0016405; GO:0016878; GO:0016877; GO:0016874; GO:0003824; GO:0003674_x000D_ [GO:0005524]; GO:0032559; GO:0035639; GO:0030554; GO:0032555; GO:0043168; GO:1901265; GO:0017076; GO:0032553; GO:0043167; GO:0097159; GO:1901363; GO:0000166; GO:0097367; GO:0005488; GO:0036094; GO:0003674_x000D_ [GO:0005829]; GO:0110165; GO:0005737; GO:0005575; GO:0005622_x000D_ [GO:0006083]; GO:0032787; G…	Glycolysis / Gluconeogenesis; Pyruvate metabolism; Glyoxylate and dicarboxylate metabolism; Propanoate metabolism; Metabolic pathways; Biosynthesis of secondary metabolites; Carbon metabolism	EnsemblGenome
B9DGT7	High	AT1G04820	Tubulin alpha-2 chain OS=Arabidopsis thaliana OX=3702 GN=TUBA2 PE=2 SV=2	49.5	5.06	58.77	54.516	36	15	21	1	14	1.133	0.18	0.415484	0.541038	4799.7	3989.6	4028	5314.1	4561.8	4125.7	cell cycle OR cell proliferation;cell organization and biogenesis	cytoskeleton;other cell component	cytoskeletal activity;other molecular function	[GO:0000226]; GO:0007010; GO:0007017; GO:0006996; GO:0009987; GO:0016043; GO:0008150; GO:0071840_x000D_ [GO:0000278]; GO:0007049; GO:0009987; GO:0008150_x000D_ [GO:0005200]; GO:0005198; GO:0007010; GO:0003674; GO:0006996; GO:0016043; GO:0071840; GO:0009987; GO:0008150_x000D_ [GO:0005525]; GO:0032561; GO:0035639; GO:0019001; GO:0032555; GO:0043168; GO:1901265; GO:0017076; GO:0032553; GO:0043167; G…	Phagosome	EnsemblGenome
B9DGU8	High	AT5G07190	AT5G07190 protein OS=Arabidopsis thaliana OX=3702 GN=ATS3 PE=1 SV=1	19.9	7.15	14.44	14.705	21	3	4	3	0	14.938	3.9	0.00575206	0.0573098	52.6	44.5	41.3	472.7	664.2	1151.5						EnsemblGenome
B9DH36	High	AT1G17890	GDP-L-fucose synthase OS=Arabidopsis thaliana OX=3702 GN=GER2 PE=1 SV=1	35.4	7.11	13.34	15.913	11	3	4	3	0	1.175	0.23	0.103435	0.22875	616.6	687.8	709.5	881.5	808.1	705.2	other metabolic processes		other molecular function	[GO:0042351]; GO:0042350; GO:0009226; GO:0046368; GO:0009225; GO:0034654; GO:1901137; GO:0006793; GO:0055086; GO:1901135; GO:0006139; GO:0018130; GO:0019438; GO:0044271; GO:1901362; GO:1901576; GO:0044237; GO:0044281; GO:0071704; GO:0006725; GO:0034641; GO:0044238; GO:0046483; GO:1901360; GO:0044249; GO:0009058; GO:0008152; GO:0009987; GO:0006807; GO:0008150_x000D_ [GO:0050577]; GO:0016616; GO:00…		EnsemblGenome
B9DH52	High	AT1G08110	Lactoylglutathione lyase OS=Arabidopsis thaliana OX=3702 GN=At1g08110 PE=1 SV=1	26.5	6.92	25.76	23.638	22	5	8	5	0	1.108	0.15	0.084374	0.202503	670.6	702.2	680.5	818.6	721.2	753.8	other metabolic processes;other biological processes	cytosol;other cell component	other molecular function	[GO:0004462]; GO:0016846; GO:0016829; GO:0003824; GO:0003674_x000D_ [GO:0005829]; GO:0110165; GO:0005737; GO:0005575; GO:0005622_x000D_ [GO:0009507]; GO:0009536; GO:0043231; GO:0005737; GO:0043227; GO:0043229; GO:0110165; GO:0005622; GO:0043226; GO:0005575_x000D_ [GO:0019243]; GO:0061727; GO:0006089; GO:0051596; GO:0032787; GO:1901615; GO:0009438; GO:0042182; GO:0046185; GO:0019752; GO:0071704; G…		EnsemblGenome
B9DH97	High	AT2G33120	AT2G33120 protein OS=Arabidopsis thaliana OX=3702 GN=SAR1 PE=1 SV=1	25.8	8.78	9.76	10.775	14	3	3	3	0	0.755	-0.41	0.0427313	0.142553	867.6	683.2	703.9	545.8	531.2	522.4	cell cycle OR cell proliferation;cell organization and biogenesis;stress response;transport;other biological processes	plasma membrane;other membranes;other cytoplasmic organelle;other cell component		[GO:0005768]; GO:0031410; GO:0012505; GO:0097708; GO:0005737; GO:0110165; GO:0031982; GO:0043231; GO:0005622; GO:0005575; GO:0043227; GO:0043229; GO:0043226_x000D_ [GO:0005774]; GO:0098588; GO:0005773; GO:0031090; GO:0043231; GO:0005737; GO:0016020; GO:0043227; GO:0043229; GO:0110165; GO:0005622; GO:0043226; GO:0005575_x000D_ [GO:0005886]; GO:0016020; GO:0071944; GO:0110165; GO:0005575_x000D_ [GO…		EnsemblGenome
B9DHQ0	High	AT5G19770	Tubulin alpha-5 chain OS=Arabidopsis thaliana OX=3702 GN=TUBA5 PE=1 SV=2	49.6	5.1	46.06	44.653	34	14	19	3	1	1.358	0.44	0.159691	0.293513	425.6	482.9	429.2	995.7	582.8	534	cell cycle OR cell proliferation;cell organization and biogenesis	cytoskeleton;other cell component	cytoskeletal activity;other molecular function	[GO:0000226]; GO:0007010; GO:0007017; GO:0006996; GO:0009987; GO:0016043; GO:0008150; GO:0071840_x000D_ [GO:0000278]; GO:0007049; GO:0009987; GO:0008150_x000D_ [GO:0005200]; GO:0005198; GO:0007010; GO:0003674; GO:0006996; GO:0016043; GO:0071840; GO:0009987; GO:0008150_x000D_ [GO:0005525]; GO:0032561; GO:0035639; GO:0019001; GO:0032555; GO:0043168; GO:1901265; GO:0017076; GO:0032553; GO:0043167; G…	Phagosome	EnsemblGenome
C0Z268	High	AT4G26700	AT4G26700 protein OS=Arabidopsis thaliana OX=3702 GN=FIM1 PE=1 SV=1	65.5	8.16	6.25	6.127	4	2	2	1	0	0.852	-0.23	0.0962476	0.219035	40.5	32.9	31.5	28	26.8	29.4	cell organization and biogenesis		cytoskeletal activity	[GO:0051015]; GO:0003779; GO:0044877; GO:0008092; GO:0005488; GO:0005515; GO:0003674_x000D_ [GO:0051017]; GO:0022607; GO:0061572; GO:0016043; GO:0044085; GO:0007015; GO:0071840; GO:0097435; GO:0030036; GO:0009987; GO:0007010; GO:0030029; GO:0008150; GO:0006996		EnsemblGenome
C0Z2J1	High	AT1G11360	AT1G11360 protein OS=Arabidopsis thaliana OX=3702 GN=At1g11360 PE=1 SV=1	26.5	5.08	14.44	16.386	22	5	5	5	0	1.176	0.23	0.118777	0.245705	416.8	447.1	442.3	447.9	520.1	539.8		plasma membrane;other membranes;cytosol	other molecular function	[GO:0005829]; GO:0110165; GO:0005737; GO:0005575; GO:0005622_x000D_ [GO:0005886]; GO:0016020; GO:0071944; GO:0110165; GO:0005575_x000D_ [GO:0016787]; GO:0003824; GO:0003674		EnsemblGenome
C0Z352	High	AT3G46000	AT3G46000 protein OS=Arabidopsis thaliana OX=3702 GN=ADF2 PE=1 SV=1	15.1	5.43	9.95	8.378	28	3	4	2	1	1.046	0.07	0.996925	0.998033	489.4	420.4	404	453.2	416.6	439.9	cell organization and biogenesis	cytoskeleton;other cell component	cytoskeletal activity	[GO:0003779]; GO:0008092; GO:0005515; GO:0005488; GO:0003674_x000D_ [GO:0005737]; GO:0110165; GO:0005622; GO:0005575_x000D_ [GO:0015629]; GO:0005856; GO:0043232; GO:0043228; GO:0043229; GO:0043226; GO:0005622; GO:0110165; GO:0005575_x000D_ [GO:0030042]; GO:0008154; GO:0051261; GO:0007015; GO:0032984; GO:0097435; GO:0030036; GO:0022411; GO:0043933; GO:0016043; GO:0007010; GO:0030029; GO:0071840; G…		EnsemblGenome
C0Z361	High	AT5G56500	Chaperonin 60 subunit beta 3, chloroplastic OS=Arabidopsis thaliana OX=3702 GN=CPN60B3 PE=1 SV=1	63.3	5.87	75.65	71.834	31	17	26	5	0	0.804	-0.31	0.0172751	0.0970153	1105	1197.6	1234.8	962.8	989.4	948.4	other biological processes	cytosol;mitochondrion;translational apparatus;other cell component	other molecular function	[GO:0005524]; GO:0032559; GO:0035639; GO:0030554; GO:0032555; GO:0043168; GO:1901265; GO:0017076; GO:0032553; GO:0043167; GO:0097159; GO:1901363; GO:0000166; GO:0097367; GO:0005488; GO:0036094; GO:0003674_x000D_ [GO:0005739]; GO:0043231; GO:0005737; GO:0043227; GO:0043229; GO:0110165; GO:0005622; GO:0043226; GO:0005575_x000D_ [GO:0005829]; GO:0110165; GO:0005737; GO:0005575; GO:0005622_x000D_ [GO…	RNA degradation	EnsemblGenome
F4HNU6	High	AT1G06900	Nardilysin-like OS=Arabidopsis thaliana OX=3702 GN=At1g06900 PE=2 SV=1	117.1	4.89	17.24	16.695	4	3	4	3	0	0.918	-0.12	0.149104	0.281939	197.9	160	170.5	156.6	144.1	158.7	protein metabolism	cytosol	other molecular function	[GO:0004222]; GO:0004175; GO:0008237; GO:0008233; GO:0016787; GO:0140096; GO:0006508; GO:0003824; GO:0019538; GO:0003674; GO:0043170; GO:0044238; GO:1901564; GO:0071704; GO:0008152; GO:0006807; GO:0008150_x000D_ [GO:0005829]; GO:0110165; GO:0005737; GO:0005575; GO:0005622_x000D_ [GO:0046872]; GO:0043169; GO:0043167; GO:0005488; GO:0003674		EnsemblGenome
F4HQ30	High	AT1G66970	Glycerophosphodiester phosphodiesterase OS=Arabidopsis thaliana OX=3702 GN=SVL2 PE=4 SV=1	86.3	5.22	27.69	29.973	12	8	9	7	0	0.703	-0.51	0.00325051	0.0452452	751.7	664.9	670.7	471.7	513.2	439.2	other metabolic processes;other biological processes	non-structural extracellular;plasma membrane;other membranes;other cell component	other molecular function	[GO:0005886]; GO:0016020; GO:0071944; GO:0110165; GO:0005575_x000D_ [GO:0006071]; GO:0019400; GO:0019751; GO:0044262; GO:0006066; GO:0005975; GO:0044237; GO:0044281; GO:1901615; GO:0044238; GO:0071704; GO:0008152; GO:0009987; GO:0008150_x000D_ [GO:0006629]; GO:0044238; GO:0071704; GO:0008152; GO:0008150_x000D_ [GO:0008889]; GO:0008081; GO:0042578; GO:0016788; GO:0016787; GO:0003824; GO:0003674_x0…		EnsemblGenome
F4HQA8	High	AT1G79790	Haloacid dehalogenase-like hydrolase (HAD) superfamily protein OS=Arabidopsis thaliana OX=3702 GN=FHY1 PE=1 SV=2	30.6	5.29	5.73	4.719	7	2	2	2	0	0.849	-0.24	0.0383509	0.135017	466.6	398.8	422.7	378.7	328.5	358.8			other molecular function	[GO:0016787]; GO:0003824; GO:0003674		EnsemblGenome
F4HQD4	High	AT1G79920	Heat shock 70 kDa protein 15 OS=Arabidopsis thaliana OX=3702 GN=HSP70-15 PE=1 SV=1	91.6	5.19	103.03	103.695	30	19	35	5	0	0.967	-0.05	0.107331	0.232681	1490.1	1565.6	1493.3	1488	1443.6	1424		plasma membrane;other membranes;cytosol;nucleus;other cell component	other molecular function	[GO:0005524]; GO:0032559; GO:0035639; GO:0030554; GO:0032555; GO:0043168; GO:1901265; GO:0017076; GO:0032553; GO:0043167; GO:0097159; GO:1901363; GO:0000166; GO:0097367; GO:0005488; GO:0036094; GO:0003674_x000D_ [GO:0005618]; GO:0030312; GO:0110165; GO:0071944; GO:0005575_x000D_ [GO:0005634]; GO:0043231; GO:0043227; GO:0043229; GO:0043226; GO:0005622; GO:0110165; GO:0005575_x000D_ [GO:0005829]; G…		Araport
F4HQH8	High	AT1G01080	RNA-binding (RRM/RBD/RNP motifs) family protein OS=Arabidopsis thaliana OX=3702 GN=At1g01080 PE=1 SV=1	32.7	8.9	22.87	24.281	21	5	7	5	0	0.965	-0.05	0.919722	0.944575	897.7	956.8	944	995.3	882.4	910.8	RNA metabolism OR transcription;other metabolic processes	other membranes;nucleus;other cell component	nucleic acid binding activity	[GO:0003729]; GO:0003723; GO:0003676; GO:0097159; GO:1901363; GO:0005488; GO:0003674_x000D_ [GO:0005634]; GO:0043231; GO:0043227; GO:0043229; GO:0043226; GO:0005622; GO:0110165; GO:0005575_x000D_ [GO:0009507]; GO:0009536; GO:0043231; GO:0005737; GO:0043227; GO:0043229; GO:0110165; GO:0005622; GO:0043226; GO:0005575_x000D_ [GO:0009535]; GO:0055035; GO:0009534; GO:0042170; GO:0042651; GO:0031976; G…		EnsemblGenome
F4HQZ1	High	AT1G19880	Regulator of chromosome condensation (RCC1) family protein OS=Arabidopsis thaliana OX=3702 GN=At1g19880 PE=1 SV=1	57.8	7.64	4.52	5.568	4	2	2	2	0	1.019	0.03	0.948365	0.964972	130.8	119.6	106.3	122	122.3	109.9						EnsemblGenome
F4HR91	High	AT1G33610	Leucine-rich repeat (LRR) family protein OS=Arabidopsis thaliana OX=3702 GN=At1g33610 PE=1 SV=1	52.6	8.51	2.86	4.073	4	2	2	2	0	1.146	0.2	0.302513	0.442829	40.8	47.3	55.5	54.2	51.9	54.9						EnsemblGenome
F4HRT5	High	AT1G67230	Protein CROWDED NUCLEI 1 OS=Arabidopsis thaliana OX=3702 GN=CRWN1 PE=1 SV=1	129	5.3	20.07	22.165	6	6	6	6	0	0.832	-0.27	0.181621	0.319633	488.8	302.9	320.6	261.6	274.1	266.7	cell organization and biogenesis	other membranes;cytosol;nucleus;other cell component		[GO:0000785]; GO:0110165; GO:0005694; GO:0005575; GO:0043232; GO:0043228; GO:0043229; GO:0043226; GO:0005622_x000D_ [GO:0005634]; GO:0043231; GO:0043227; GO:0043229; GO:0043226; GO:0005622; GO:0110165; GO:0005575_x000D_ [GO:0005635]; GO:0031967; GO:0005634; GO:0012505; GO:0031975; GO:0043227; GO:0043229; GO:0043231; GO:0110165; GO:0043226; GO:0005622; GO:0005575_x000D_ [GO:0005652]; GO:0110165; G…		EnsemblGenome
F4HS63	High	AT1G80380	p-loop containing nucleoside triphosphate hydrolases superfamily protein OS=Arabidopsis thaliana OX=3702 GN=At1g80380 PE=1 SV=1	50.2	6.73	34.16	43.944	26	9	14	9	0	0.866	-0.21	0.00176472	0.0355243	719.5	722.9	745.8	632.5	626	600.3			other molecular function	[GO:0016787]; GO:0003824; GO:0003674		EnsemblGenome
F4HS76	High	AT1G80460	Glycerol kinase OS=Arabidopsis thaliana OX=3702 GN=NHO1 PE=1 SV=1	52.5	6.55	33.43	28.867	15	7	11	7	0	1.343	0.43	0.0043027	0.0501198	977.8	1058	1082.2	1574.8	1421.2	1364.4	other metabolic processes		kinase activity;other molecular function	[GO:0004370]; GO:0016301; GO:0016773; GO:0016772; GO:0016310; GO:0016740; GO:0006796; GO:0003824; GO:0006793; GO:0003674; GO:0044237; GO:0008152; GO:0009987; GO:0008150_x000D_ [GO:0005524]; GO:0032559; GO:0035639; GO:0030554; GO:0032555; GO:0043168; GO:1901265; GO:0017076; GO:0032553; GO:0043167; GO:0097159; GO:1901363; GO:0000166; GO:0097367; GO:0005488; GO:0036094; GO:0003674_x000D_ [GO:0006072…		EnsemblGenome
F4HS99	High	AT1G01320	Protein REDUCED CHLOROPLAST COVERAGE 1 OS=Arabidopsis thaliana OX=3702 GN=REC1 PE=1 SV=1	198.7	6.33	27.94	24.781	6	10	11	8	0	0.662	-0.6	0.0108003	0.0774796	530.9	474.7	447.4	310.5	314.1	322.2	other biological processes	cytosol;nucleus;other cell component	nucleic acid binding activity	[GO:0003729]; GO:0003723; GO:0003676; GO:0097159; GO:1901363; GO:0005488; GO:0003674_x000D_ [GO:0005634]; GO:0043231; GO:0043227; GO:0043229; GO:0043226; GO:0005622; GO:0110165; GO:0005575_x000D_ [GO:0005737]; GO:0110165; GO:0005622; GO:0005575_x000D_ [GO:0005829]; GO:0110165; GO:0005737; GO:0005575; GO:0005622_x000D_ [GO:0010906]; GO:0010675; GO:0062012; GO:0006109; GO:0031323; GO:0019222; GO:00…		EnsemblGenome
F4HSX1	High	AT1G27450	Adenine phosphoribosyltransferase OS=Arabidopsis thaliana OX=3702 GN=APT1 PE=1 SV=1	31	7.96	11.49	13.719	8	2	3	2	0	0.878	-0.19	0.0647638	0.178351	267.5	290.9	300.1	255.5	267.2	245	other metabolic processes;other biological processes	plasma membrane;other membranes;cytosol;ER/Golgi;other cell component	other molecular function	[GO:0003999]; GO:0106130; GO:0016763; GO:0016757; GO:0016740; GO:0003824; GO:0003674_x000D_ [GO:0005794]; GO:0043231; GO:0005737; GO:0012505; GO:0043227; GO:0043229; GO:0110165; GO:0005622; GO:0043226; GO:0005575_x000D_ [GO:0005829]; GO:0110165; GO:0005737; GO:0005575; GO:0005622_x000D_ [GO:0005886]; GO:0016020; GO:0071944; GO:0110165; GO:0005575_x000D_ [GO:0006166]; GO:0043101; GO:0043174; GO:00…		EnsemblGenome
F4HTA0	High	AT1G47540	Scorpion toxin-like knottin superfamily protein OS=Arabidopsis thaliana OX=3702 GN=At1g47540 PE=1 SV=1	11.1	6.47	5.63	6.301	25	2	2	2	0	19.565	4.29	0.0187899	0.100763	11	2.7	2.5	52.1	52.8	92.2	stress response;other biological processes	non-structural extracellular	other molecular function	[GO:0005576]; GO:0110165; GO:0005575_x000D_ [GO:0019871]; GO:0008200; GO:0017080; GO:0016248; GO:0099106; GO:0016247; GO:0140678; GO:0098772; GO:0003674_x000D_ [GO:0031640]; GO:0001906; GO:0044419; GO:0009987; GO:0008150_x000D_ [GO:0044063]; GO:0044003; GO:0051701; GO:0044403; GO:0044419; GO:0008150_x000D_ [GO:0050832]; GO:0009620; GO:0098542; GO:0051707; GO:0006952; GO:0043207; GO:0044419; GO:00…		EnsemblGenome
F4HTT6	High	AT1G74070	Peptidyl-prolyl cis-trans isomerase CYP26-2, chloroplastic OS=Arabidopsis thaliana OX=3702 GN=CYP26-2 PE=2 SV=1	34.4	9.47	32.23	29.518	21	7	12	7	0	0.896	-0.16	0.0164514	0.0953596	1440.3	1392.5	1464.5	1322.4	1228.8	1290.2	protein metabolism;other metabolic processes	other cell component	other molecular function	[GO:0003755]; GO:0016859; GO:0140096; GO:0000413; GO:0016853; GO:0003824; GO:0018208; GO:0003674; GO:0018193; GO:0006464; GO:0036211; GO:0044267; GO:0019538; GO:0043412; GO:0044260; GO:0043170; GO:0044238; GO:1901564; GO:0044237; GO:0071704; GO:0008152; GO:0006807; GO:0009987; GO:0008150_x000D_ [GO:0009507]; GO:0009536; GO:0043231; GO:0005737; GO:0043227; GO:0043229; GO:0110165; GO:0005622; GO:00…		EnsemblGenome
F4HU14	High	AT1G80770	p-loop containing nucleoside triphosphate hydrolases superfamily protein OS=Arabidopsis thaliana OX=3702 GN=PDE318 PE=1 SV=1	39.7	8.1	4.16	3.012	5	2	2	2	0	0.721	-0.47	0.0152151	0.0914303	212.8	183.6	171.9	122.1	132.4	147.7			other molecular function	[GO:0005525]; GO:0032561; GO:0035639; GO:0019001; GO:0032555; GO:0043168; GO:1901265; GO:0017076; GO:0032553; GO:0043167; GO:0097159; GO:1901363; GO:0000166; GO:0097367; GO:0005488; GO:0036094; GO:0003674_x000D_ [GO:0016787]; GO:0003824; GO:0003674	Ribosome biogenesis in eukaryotes	EnsemblGenome
F4HUG9	High	AT1G14210	Ribonuclease T(2) OS=Arabidopsis thaliana OX=3702 GN=At1g14210 PE=1 SV=1	28.2	6.28	15.28	16.657	21	4	5	4	0	1.277	0.35	0.0226758	0.106575	379.4	445	417.2	494.7	532.8	601.5	RNA metabolism OR transcription;other metabolic processes	non-structural extracellular	nucleic acid binding activity;other molecular function	[GO:0003723]; GO:0003676; GO:0097159; GO:1901363; GO:0005488; GO:0003674_x000D_ [GO:0004521]; GO:0004519; GO:0004540; GO:0090502; GO:0004518; GO:0140098; GO:0090501; GO:0016788; GO:0090305; GO:0140640; GO:0016070; GO:0016787; GO:0090304; GO:0003824; GO:0006139; GO:0043170; GO:0003674; GO:0006725; GO:0034641; GO:0044238; GO:0046483; GO:1901360; GO:0071704; GO:0044237; GO:0006807; GO:0008152; GO:00…		EnsemblGenome
F4HUK6	High	AT1G20560	Butanoate--CoA ligase AAE1 OS=Arabidopsis thaliana OX=3702 GN=AAE1 PE=1 SV=1	61	7.83	4.93	4.54	3	2	2	1	0	0.958	-0.06	0.611635	0.716907	73.1	86.2	82.6	70.1	79.2	83.4	other metabolic processes	other cytoplasmic organelle	other molecular function	[GO:0005777]; GO:0042579; GO:0043231; GO:0005737; GO:0043227; GO:0043229; GO:0110165; GO:0005622; GO:0043226; GO:0005575_x000D_ [GO:0006631]; GO:0032787; GO:0044255; GO:0019752; GO:0006629; GO:0044237; GO:0043436; GO:0044238; GO:0071704; GO:0008152; GO:0009987; GO:0006082; GO:0008150; GO:0044281_x000D_ [GO:0016874]; GO:0003824; GO:0003674		EnsemblGenome
F4HUX0	High	AT1G34220	Regulator of Vps4 activity in the MVB pathway protein OS=Arabidopsis thaliana OX=3702 GN=At1g34220 PE=1 SV=1	72.5	5.26	6.24	9.015	4	2	2	2	0	0.876	-0.19	0.387474	0.517375	99	116.9	122.1	113.3	102.5	96.6	transport;other biological processes			[GO:0008104]; GO:0033036; GO:0051179; GO:0008150_x000D_ [GO:0015031]; GO:0045184; GO:0071702; GO:0071705; GO:0008104; GO:0051234; GO:0006810; GO:0033036; GO:0051179; GO:0008150		EnsemblGenome
F4HVZ5	High	AT1G02330	Protein COP1 SUPPRESSOR 2 OS=Arabidopsis thaliana OX=3702 GN=CSU2 PE=1 SV=1	32.3	6.7	6.81	5.903	9	2	2	2	0	1.021	0.03	0.630542	0.731806	69.1	67.1	68.4	56.5	69.8	71	developmental processes;other biological processes	nucleus		[GO:0005681]; GO:0140513; GO:1990904; GO:0032991; GO:0005634; GO:0005575; GO:0043231; GO:0043227; GO:0043229; GO:0043226; GO:0005622; GO:0110165_x000D_ [GO:0010099]; GO:0048580; GO:2000030; GO:2000026; GO:0048583; GO:0050793; GO:0051239; GO:0050789; GO:0065007; GO:0008150_x000D_ [GO:0016607]; GO:0016604; GO:0110165; GO:0005654; GO:0005575; GO:0031981; GO:0070013; GO:0005634; GO:0043233; GO:004322…		EnsemblGenome
F4HW26	High	AT1G08420	Serine/threonine-protein phosphatase OS=Arabidopsis thaliana OX=3702 GN=BSL2 PE=1 SV=1	108	5.8	11.5	16.127	6	5	5	5	0	0.916	-0.13	0.157381	0.290826	368	343.6	361.9	288.4	331.6	342.4	protein metabolism;other metabolic processes;signal transduction	nucleus	other molecular function	[GO:0005634]; GO:0043231; GO:0043227; GO:0043229; GO:0043226; GO:0005622; GO:0110165; GO:0005575_x000D_ [GO:0009742]; GO:0043401; GO:0071367; GO:0009755; GO:0071383; GO:0009741; GO:0032870; GO:0071396; GO:0071407; GO:1901701; GO:0007165; GO:0048545; GO:0009725; GO:0014070; GO:0033993; GO:1901700; GO:0071310; GO:0071495; GO:0070887; GO:0009987; GO:0050794; GO:0007154; GO:0023052; GO:0051716; GO:00…		EnsemblGenome
F4HWC3	High	AT1G20970	Calponin-like domain protein OS=Arabidopsis thaliana OX=3702 GN=At1g20970 PE=1 SV=1	150.1	4.75	18.87	21.41	6	6	6	6	0	0.73	-0.45	0.0473238	0.150871	522.9	512.4	495	298.6	374	396.4		plasma membrane;other membranes;other cytoplasmic organelle	nucleic acid binding activity	[GO:0003729]; GO:0003723; GO:0003676; GO:0097159; GO:1901363; GO:0005488; GO:0003674_x000D_ [GO:0005773]; GO:0043231; GO:0005737; GO:0043227; GO:0043229; GO:0110165; GO:0005622; GO:0043226; GO:0005575_x000D_ [GO:0005886]; GO:0016020; GO:0071944; GO:0110165; GO:0005575_x000D_ [GO:0016021]; GO:0031224; GO:0110165; GO:0016020; GO:0005575		EnsemblGenome
F4HWL4	High	AT1G28350	Tyrosine--tRNA ligase 2, cytoplasmic OS=Arabidopsis thaliana OX=3702 GN=At1g28350 PE=1 SV=1	84.7	6.61	26.49	29.591	12	6	7	6	0	0.943	-0.08	0.474272	0.596879	452.6	473	458.4	481.8	432.4	423.8	protein metabolism;RNA metabolism OR transcription;other metabolic processes	cytosol	other molecular function	[GO:0004831]; GO:0004812; GO:0016875; GO:0140101; GO:0016874; GO:0140098; GO:0003824; GO:0140640; GO:0003674_x000D_ [GO:0005524]; GO:0032559; GO:0035639; GO:0030554; GO:0032555; GO:0043168; GO:1901265; GO:0017076; GO:0032553; GO:0043167; GO:0097159; GO:1901363; GO:0000166; GO:0097367; GO:0005488; GO:0036094; GO:0003674_x000D_ [GO:0005829]; GO:0110165; GO:0005737; GO:0005575; GO:0005622_x000D_ [GO…	Aminoacyl-tRNA biosynthesis	EnsemblGenome
F4HWQ8	High	AT1G47960	Cell wall / vacuolar inhibitor of fructosidase 1 OS=Arabidopsis thaliana OX=3702 GN=C/VIF1 PE=1 SV=1	22.3	8.15	8.77	11.003	20	3	3	3	0	2.159	1.11	0.15917	0.292706	122.6	138.7	155.2	143.6	299.4	327.9	other biological processes	other cytoplasmic organelle;other cell component	enzyme regulator activity	[GO:0004857]; GO:0030234; GO:0043086; GO:0098772; GO:0050790; GO:0044092; GO:0003674; GO:0065009; GO:0065007; GO:0008150_x000D_ [GO:0005618]; GO:0030312; GO:0110165; GO:0071944; GO:0005575_x000D_ [GO:0005773]; GO:0043231; GO:0005737; GO:0043227; GO:0043229; GO:0110165; GO:0005622; GO:0043226; GO:0005575_x000D_ [GO:0043086]; GO:0044092; GO:0050790; GO:0065009; GO:0065007; GO:0008150		EnsemblGenome
F4HXD2	High	AT1G74920	Aldehyde dehydrogenase 10A8 OS=Arabidopsis thaliana OX=3702 GN=ALDH10A8 PE=1 SV=1	53.9	5.35	20.88	21.482	12	6	10	5	0	0.966	-0.05	0.788407	0.852079	691	754.5	789.1	890.7	729.1	684.9			other molecular function	[GO:0016620]; GO:0016903; GO:0016491; GO:0003824; GO:0003674		EnsemblGenome
F4HXY8	High	AT1G15120	Ubiquinol-cytochrome C reductase hinge protein OS=Arabidopsis thaliana OX=3702 GN=At1g15120 PE=1 SV=1	19	5.96	9.31	5.721	11	3	3	3	0	1.389	0.47	0.367047	0.4986	207.3	284.5	384.3	266.7	395.2	440.5	other metabolic processes	other membranes;mitochondrion		[GO:0005739]; GO:0043231; GO:0005737; GO:0043227; GO:0043229; GO:0110165; GO:0005622; GO:0043226; GO:0005575_x000D_ [GO:0005750]; GO:0045275; GO:0098800; GO:0005746; GO:0070069; GO:0098803; GO:1902495; GO:1990204; GO:0098796; GO:0098798; GO:0005743; GO:0070469; GO:0032991; GO:1990351; GO:0016021; GO:1902494; GO:0016020; GO:0005739; GO:0019866; GO:0031966; GO:0110165; GO:0005575; GO:0031224; GO:00…		EnsemblGenome
F4HXZ1	High	AT1G15130	Vacuolar-sorting protein BRO1 OS=Arabidopsis thaliana OX=3702 GN=BRO1 PE=1 SV=1	95.1	6.44	21.16	19.112	9	8	9	8	0	0.847	-0.24	0.0512613	0.157753	922	846.9	867.5	823.3	734.4	718.5	cell organization and biogenesis;protein metabolism;other metabolic processes;transport	cytosol;other cytoplasmic organelle;other cell component	other molecular function	[GO:0005737]; GO:0110165; GO:0005622; GO:0005575_x000D_ [GO:0005770]; GO:0005768; GO:0031410; GO:0012505; GO:0097708; GO:0005737; GO:0110165; GO:0031982; GO:0043231; GO:0005622; GO:0005575; GO:0043227; GO:0043229; GO:0043226_x000D_ [GO:0005771]; GO:0005770; GO:0005768; GO:0031410; GO:0012505; GO:0097708; GO:0005737; GO:0110165; GO:0031982; GO:0043231; GO:0005622; GO:0005575; GO:0043227; GO:004322…	Endocytosis	EnsemblGenome
F4HYC0	High	AT1G35340	ATP-dependent protease La (LON) domain protein OS=Arabidopsis thaliana OX=3702 GN=At1g35340 PE=1 SV=1	34.7	8.09	8.58	8.461	10	3	3	3	0	0.813	-0.3	0.00885088	0.0701547	332.8	297.6	322	266.2	243.5	261.9	protein metabolism		other molecular function	[GO:0008233]; GO:0016787; GO:0140096; GO:0006508; GO:0003824; GO:0019538; GO:0003674; GO:0043170; GO:0044238; GO:1901564; GO:0071704; GO:0008152; GO:0006807; GO:0008150		EnsemblGenome
F4HYD7	High	AT1G35470	Ran-binding protein M homolog OS=Arabidopsis thaliana OX=3702 GN=RANBPM PE=1 SV=1	52.3	6.35	4.4	3.82	3	2	2	2	0	0.945	-0.08	0.100727	0.225594	197.5	181.3	177	171.3	163.3	174.1	cell organization and biogenesis;signal transduction	nucleus;other cell component		[GO:0005634]; GO:0043231; GO:0043227; GO:0043229; GO:0043226; GO:0005622; GO:0110165; GO:0005575_x000D_ [GO:0005737]; GO:0110165; GO:0005622; GO:0005575_x000D_ [GO:0007010]; GO:0006996; GO:0016043; GO:0071840; GO:0009987; GO:0008150_x000D_ [GO:0007166]; GO:0007165; GO:0009987; GO:0050794; GO:0007154; GO:0023052; GO:0051716; GO:0008150; GO:0050789; GO:0050896; GO:0065007_x000D_ [GO:0048471]; GO:01…		EnsemblGenome
F4HYF3	High	AT1G48420	Bifunctional D-cysteine desulfhydrase/1-aminocyclopropane-1-carboxylate deaminase, mitochondrial OS=Arabidopsis thaliana OX=3702 GN=DCD PE=1 SV=1	43.9	7.36	19.86	24.363	19	6	7	6	0	0.891	-0.17	0.0133236	0.08719	535.1	531.1	524.9	492.2	473.1	467.5	other metabolic processes;stress response;other biological processes	cytosol;mitochondrion;other cell component	other molecular function	[GO:0005739]; GO:0043231; GO:0005737; GO:0043227; GO:0043229; GO:0110165; GO:0005622; GO:0043226; GO:0005575_x000D_ [GO:0005829]; GO:0110165; GO:0005737; GO:0005575; GO:0005622_x000D_ [GO:0009507]; GO:0009536; GO:0043231; GO:0005737; GO:0043227; GO:0043229; GO:0110165; GO:0005622; GO:0043226; GO:0005575_x000D_ [GO:0009693]; GO:0009692; GO:0043450; GO:0043449; GO:0044249; GO:1900674; GO:0044237; G…	Cysteine and methionine metabolism; D-Amino acid metabolism; Metabolic pathways	EnsemblGenome
F4HZE0	High	AT1G09130	ATP-dependent Clp protease proteolytic subunit OS=Arabidopsis thaliana OX=3702 GN=At1g09130 PE=1 SV=1	40.9	8.75	22.57	17.035	16	5	8	5	0	1.043	0.06	0.225497	0.367082	666.3	705.1	712.2	870.1	735.5	714.8	protein metabolism	mitochondrion;other cell component	other molecular function	[GO:0004176]; GO:0008233; GO:0140657; GO:0016787; GO:0140096; GO:0006508; GO:0003674; GO:0003824; GO:0019538; GO:0043170; GO:0044238; GO:1901564; GO:0071704; GO:0008152; GO:0006807; GO:0008150_x000D_ [GO:0004252]; GO:0004175; GO:0008236; GO:0008233; GO:0017171; GO:0016787; GO:0140096; GO:0006508; GO:0003824; GO:0019538; GO:0003674; GO:0043170; GO:0044238; GO:1901564; GO:0071704; GO:0008152; GO:00…		EnsemblGenome
F4HZG9	High	AT1G09300	Intermediate cleaving peptidase 55, mitochondrial OS=Arabidopsis thaliana OX=3702 GN=ICP55 PE=1 SV=1	54.9	7.33	7.82	8.394	8	2	2	2	0	0.717	-0.48	0.0377575	0.134808	14.8	19.1	18.3	13.7	11.5	13.1	protein metabolism;other biological processes	mitochondrion;nucleus	other molecular function	[GO:0004177]; GO:0008238; GO:0008233; GO:0016787; GO:0140096; GO:0006508; GO:0003824; GO:0019538; GO:0003674; GO:0043170; GO:0044238; GO:1901564; GO:0071704; GO:0008152; GO:0006807; GO:0008150_x000D_ [GO:0005634]; GO:0043231; GO:0043227; GO:0043229; GO:0043226; GO:0005622; GO:0110165; GO:0005575_x000D_ [GO:0005739]; GO:0043231; GO:0005737; GO:0043227; GO:0043229; GO:0110165; GO:0005622; GO:004322…		EnsemblGenome
F4I082	High	AT1G55260	Non-specific lipid transfer protein GPI-anchored 6 OS=Arabidopsis thaliana OX=3702 GN=LTPG6 PE=2 SV=2	20.1	6.52	7.66	5.832	10	2	3	2	0	1.032	0.04	0.705025	0.789755	304.1	368.1	350.5	234.5	361.5	376.6	stress response	plasma membrane;other membranes;nucleus		[GO:0005634]; GO:0043231; GO:0043227; GO:0043229; GO:0043226; GO:0005622; GO:0110165; GO:0005575_x000D_ [GO:0005886]; GO:0016020; GO:0071944; GO:0110165; GO:0005575_x000D_ [GO:0031225]; GO:0031224; GO:0110165; GO:0016020; GO:0005575_x000D_ [GO:0050832]; GO:0009620; GO:0098542; GO:0051707; GO:0006952; GO:0043207; GO:0044419; GO:0006950; GO:0009605; GO:0009607; GO:0008150; GO:0050896		EnsemblGenome
F4I0K2	High	AT1G69200	Fructokinase-like 2, chloroplastic OS=Arabidopsis thaliana OX=3702 GN=FLN2 PE=1 SV=2	68.9	5.24	11.06	14.01	10	5	5	5	0	1.256	0.33	0.00514449	0.0546696	350.3	368.1	355.8	481.7	438.6	446.7	cell organization and biogenesis;RNA metabolism OR transcription;other metabolic processes;other biological processes	other cell component	kinase activity	[GO:0000427]; GO:0000428; GO:0009536; GO:0030880; GO:0043231; GO:0005737; GO:0061695; GO:0140535; GO:0043227; GO:0043229; GO:0110165; GO:0005622; GO:1990234; GO:0032991; GO:0043226; GO:0005575; GO:1902494_x000D_ [GO:0006355]; GO:0010468; GO:1903506; GO:0060255; GO:2001141; GO:0019222; GO:0010556; GO:0031326; GO:0051252; GO:0050789; GO:0009889; GO:0031323; GO:0019219; GO:0065007; GO:0050794; GO:00…		EnsemblGenome
F4I0N7	High	AT1G75750	GAST1 protein homolog 1 OS=Arabidopsis thaliana OX=3702 GN=GASA1 PE=1 SV=1	10.6	9.11	29.93	20.783	47	5	9	5	0	2.33	1.22	0.000676335	0.0293611	470	455.7	489.5	960.7	1098.8	1095.2	signal transduction	non-structural extracellular		[GO:0005576]; GO:0110165; GO:0005575_x000D_ [GO:0009740]; GO:0010476; GO:0009755; GO:0071370; GO:0007165; GO:0032870; GO:0009739; GO:0071396; GO:1901701; GO:0009987; GO:0050794; GO:0007154; GO:0023052; GO:0051716; GO:0009725; GO:0071310; GO:0071495; GO:0033993; GO:1901700; GO:0070887; GO:0008150; GO:0050789; GO:0050896; GO:0009719; GO:0010033; GO:0042221; GO:0065007		EnsemblGenome
F4I116	High	AT1G09620	Leucine--tRNA ligase, cytoplasmic OS=Arabidopsis thaliana OX=3702 GN=At1g09620 PE=1 SV=1	123.4	6.02	46.02	42.719	13	12	15	12	0	0.938	-0.09	0.467135	0.590543	2215.3	2031.5	2025.7	2193.8	1901.5	1906.2	protein metabolism;RNA metabolism OR transcription;other metabolic processes	cytosol;other cell component	other molecular function	[GO:0002161]; GO:0052689; GO:0140101; GO:0106074; GO:0016788; GO:0140098; GO:0006399; GO:0006450; GO:0016787; GO:0140640; GO:0034660; GO:0065008; GO:0003824; GO:0016070; GO:0065007; GO:0003674; GO:0090304; GO:0008150; GO:0006139; GO:0043170; GO:0006725; GO:0034641; GO:0044238; GO:0046483; GO:1901360; GO:0071704; GO:0044237; GO:0006807; GO:0008152; GO:0009987_x000D_ [GO:0004823]; GO:0004812; GO:00…	Aminoacyl-tRNA biosynthesis	EnsemblGenome
F4I1L9	High	AT1G36280	Adenylosuccinate lyase OS=Arabidopsis thaliana OX=3702 GN=At1g36280 PE=1 SV=1	57.8	7.14	27.61	23.313	16	8	10	3	0	1.053	0.07	0.204624	0.345597	159.2	179.9	171.9	194.3	174.2	180.9	other metabolic processes		other molecular function	[GO:0004018]; GO:0016842; GO:0016840; GO:0016829; GO:0003824; GO:0003674_x000D_ [GO:0006189]; GO:0006188; GO:0009152; GO:0009168; GO:0046040; GO:0006164; GO:0009150; GO:0009260; GO:0009127; GO:0009156; GO:0009167; GO:0006163; GO:0009165; GO:0072522; GO:0009259; GO:0046390; GO:0009124; GO:0009126; GO:0009161; GO:0009117; GO:0072521; GO:1901293; GO:0018130; GO:0019438; GO:0044271; GO:1901362; GO:19…	Purine metabolism; Alanine, aspartate and glutamate metabolism; Metabolic pathways; Biosynthesis of secondary metabolites; Biosynthesis of cofactors	EnsemblGenome
F4I2A1	High	AT1G76140	Prolyl endopeptidase OS=Arabidopsis thaliana OX=3702 GN=At1g76140 PE=1 SV=1	89	5.85	24.93	28.738	11	9	10	9	0	1.004	0.01	0.647028	0.746133	590.4	589.2	618.2	588.5	592.8	600.6	protein metabolism		other molecular function	[GO:0004252]; GO:0004175; GO:0008236; GO:0008233; GO:0017171; GO:0016787; GO:0140096; GO:0006508; GO:0003824; GO:0019538; GO:0003674; GO:0043170; GO:0044238; GO:1901564; GO:0071704; GO:0008152; GO:0006807; GO:0008150		EnsemblGenome
F4I354	High	AT1G29850	Double-stranded DNA-binding family protein OS=Arabidopsis thaliana OX=3702 GN=At1g29850 PE=1 SV=2	15.7	5.71	10.52	12.997	15	2	4	2	0	1.174	0.23	0.685864	0.776039	79.8	93.2	97.9	73	111.8	109.3	DNA metabolism;other metabolic processes;stress response;other biological processes	cytosol;nucleus	nucleic acid binding activity	[GO:0003684]; GO:0003677; GO:0003676; GO:0097159; GO:1901363; GO:0005488; GO:0003674_x000D_ [GO:0005634]; GO:0043231; GO:0043227; GO:0043229; GO:0043226; GO:0005622; GO:0110165; GO:0005575_x000D_ [GO:0005829]; GO:0110165; GO:0005737; GO:0005575; GO:0005622_x000D_ [GO:0006281]; GO:0006259; GO:0006974; GO:0044260; GO:0090304; GO:0033554; GO:0043170; GO:0044237; GO:0006139; GO:0006950; GO:0051716; G…		EnsemblGenome
F4I3B3	High	AT1G49600	Polyadenylate-binding protein RBP47A OS=Arabidopsis thaliana OX=3702 GN=RBP47A PE=2 SV=1	48.5	6	9.31	13.037	10	4	4	3	1	0.889	-0.17	0.0976726	0.221447	474.6	466.5	449.5	446.4	389.2	414.6	RNA metabolism OR transcription;other metabolic processes;stress response	cytosol;nucleus;other cell component	nucleic acid binding activity	[GO:0003729]; GO:0003723; GO:0003676; GO:0097159; GO:1901363; GO:0005488; GO:0003674_x000D_ [GO:0005634]; GO:0043231; GO:0043227; GO:0043229; GO:0043226; GO:0005622; GO:0110165; GO:0005575_x000D_ [GO:0005829]; GO:0110165; GO:0005737; GO:0005575; GO:0005622_x000D_ [GO:0006397]; GO:0006396; GO:0016071; GO:0016070; GO:0010467; GO:0090304; GO:0043170; GO:0006139; GO:0071704; GO:0006725; GO:0034641; G…		EnsemblGenome
F4I3C3	High	AT1G49670	ARP protein (REF) OS=Arabidopsis thaliana OX=3702 GN=NQR PE=1 SV=1	70.5	9.01	11.34	12.023	5	4	5	4	0	1.092	0.13	0.102292	0.227755	390.1	436.3	409.2	431.8	446.7	469.3	stress response	mitochondrion;other cytoplasmic organelle	other molecular function	[GO:0005739]; GO:0043231; GO:0005737; GO:0043227; GO:0043229; GO:0110165; GO:0005622; GO:0043226; GO:0005575_x000D_ [GO:0005777]; GO:0042579; GO:0043231; GO:0005737; GO:0043227; GO:0043229; GO:0110165; GO:0005622; GO:0043226; GO:0005575_x000D_ [GO:0006979]; GO:0006950; GO:0050896; GO:0008150_x000D_ [GO:0008270]; GO:0046914; GO:0046872; GO:0043169; GO:0043167; GO:0005488; GO:0003674_x000D_ [GO:001…		EnsemblGenome
F4I3J0	High	AT1G56050	Obg-like ATPase 1 OS=Arabidopsis thaliana OX=3702 GN=At1g56050 PE=1 SV=1	45.6	5.97	42.59	38.445	30	10	14	10	0	0.977	-0.03	0.548308	0.665077	1410.7	1359.6	1329.3	1314.7	1328.6	1391		other cell component	translation activity;other molecular function	[GO:0005524]; GO:0032559; GO:0035639; GO:0030554; GO:0032555; GO:0043168; GO:1901265; GO:0017076; GO:0032553; GO:0043167; GO:0097159; GO:1901363; GO:0000166; GO:0097367; GO:0005488; GO:0036094; GO:0003674_x000D_ [GO:0005525]; GO:0032561; GO:0035639; GO:0019001; GO:0032555; GO:0043168; GO:1901265; GO:0017076; GO:0032553; GO:0043167; GO:0097159; GO:1901363; GO:0000166; GO:0097367; GO:0005488; GO:00…		EnsemblGenome
F4I3N6	High	AT1G63610	Uncharacterized protein OS=Arabidopsis thaliana OX=3702 GN=At1g63610 PE=1 SV=2	28.7	8.22	13.14	13.879	17	4	5	4	0	0.861	-0.22	0.311034	0.450723	790.7	955.6	926.6	430.3	797.7	851.4		other cell component		[GO:0009507]; GO:0009536; GO:0043231; GO:0005737; GO:0043227; GO:0043229; GO:0110165; GO:0005622; GO:0043226; GO:0005575_x000D_ [GO:0009570]; GO:0009532; GO:0009507; GO:0110165; GO:0009536; GO:0005575; GO:0043231; GO:0005737; GO:0043227; GO:0043229; GO:0005622; GO:0043226		EnsemblGenome
F4I3P9	High	AT1G63680	UDP-N-acetylmuramoyl-L-alanyl-D-glutamate--2,6-diaminopimelate ligase MurE homolog, chloroplastic OS=Arabidopsis thaliana OX=3702 GN=MURE PE=1 SV=1	85.5	4.69	16.41	20.485	8	6	6	6	0	0.781	-0.36	0.025383	0.112194	569.2	508.1	568.7	460.1	444.3	443.4	cell organization and biogenesis;other metabolic processes;other biological processes	other cell component	other molecular function	[GO:0005524]; GO:0032559; GO:0035639; GO:0030554; GO:0032555; GO:0043168; GO:1901265; GO:0017076; GO:0032553; GO:0043167; GO:0097159; GO:1901363; GO:0000166; GO:0097367; GO:0005488; GO:0036094; GO:0003674_x000D_ [GO:0008360]; GO:0022604; GO:0065008; GO:0022603; GO:0065007; GO:0050793; GO:0008150; GO:0050789_x000D_ [GO:0009058]; GO:0008152; GO:0008150_x000D_ [GO:0009507]; GO:0009536; GO:0043231; G…		EnsemblGenome
F4I3R4	High	AT1G63770	Peptidase M1 family protein OS=Arabidopsis thaliana OX=3702 GN=At1g63770 PE=1 SV=1	103.4	6.52	89.61	78.409	24	21	31	21	0	0.939	-0.09	0.106821	0.231891	5187.6	5160.3	5105	5065.3	4847.5	4729.6	protein metabolism		other molecular function	[GO:0004177]; GO:0008238; GO:0008233; GO:0016787; GO:0140096; GO:0006508; GO:0003824; GO:0019538; GO:0003674; GO:0043170; GO:0044238; GO:1901564; GO:0071704; GO:0008152; GO:0006807; GO:0008150_x000D_ [GO:0008237]; GO:0008233; GO:0016787; GO:0140096; GO:0006508; GO:0003824; GO:0019538; GO:0003674; GO:0043170; GO:0044238; GO:1901564; GO:0071704; GO:0008152; GO:0006807; GO:0008150_x000D_ [GO:0008270…		EnsemblGenome
F4I420	High	AT1G76810	Eukaryotic translation initiation factor 5B OS=Arabidopsis thaliana OX=3702 GN=At1g76810 PE=1 SV=1	142	5.39	57.86	69.106	20	19	21	19	0	0.895	-0.16	0.011899	0.0812626	1311.8	1322.6	1371.1	1137.4	1183.4	1223.3	protein metabolism;other metabolic processes	plasma membrane;other membranes	nucleic acid binding activity;other molecular function	[GO:0003729]; GO:0003723; GO:0003676; GO:0097159; GO:1901363; GO:0005488; GO:0003674_x000D_ [GO:0003743]; GO:0008135; GO:0006413; GO:0003723; GO:0090079; GO:0006412; GO:0044237; GO:0003676; GO:0045182; GO:0034645; GO:0043043; GO:0044267; GO:0010467; GO:0008152; GO:0009987; GO:0097159; GO:1901363; GO:0003674; GO:0006417; GO:0009059; GO:0044249; GO:0044260; GO:0006518; GO:0043604; GO:1901566; GO:00…		EnsemblGenome
F4I576	High	AT1G63940	Monodehydroascorbate reductase 6 OS=Arabidopsis thaliana OX=3702 GN=MDAR6 PE=1 SV=1	52.1	7.75	72.98	69.199	41	16	26	15	1	1.257	0.33	0.00196004	0.0373325	2125.7	2279	2279.2	3039.5	2773.9	2864.7			other molecular function	[GO:0016491]; GO:0003824; GO:0003674_x000D_ [GO:0050660]; GO:0000166; GO:0043168; GO:0036094; GO:1901265; GO:0043167; GO:0005488; GO:0097159; GO:1901363; GO:0003674		EnsemblGenome
F4I5P3	High	AT1G04510	Pre-mRNA-processing factor 19 OS=Arabidopsis thaliana OX=3702 GN=MAC3A PE=1 SV=1	56.8	6.64	15.49	17.035	10	5	6	3	0	0.768	-0.38	0.0790966	0.19655	385.6	298.5	345.3	265	282	265	protein metabolism;DNA metabolism;RNA metabolism OR transcription;other metabolic processes;stress response	nucleus;other cell component	other molecular function	[GO:0000398]; GO:0000377; GO:0006397; GO:0000375; GO:0006396; GO:0016071; GO:0008380; GO:0016070; GO:0010467; GO:0090304; GO:0043170; GO:0006139; GO:0071704; GO:0006725; GO:0034641; GO:0044238; GO:0046483; GO:1901360; GO:0008152; GO:0044237; GO:0006807; GO:0008150; GO:0009987_x000D_ [GO:0000974]; GO:0032991; GO:0005575_x000D_ [GO:0005681]; GO:0140513; GO:1990904; GO:0032991; GO:0005634; GO:000557…		EnsemblGenome
F4I6B4	High	AT1G30470	SIT4 phosphatase-associated family protein OS=Arabidopsis thaliana OX=3702 GN=At1g30470 PE=1 SV=2	84.8	4.5	19.8	28.343	14	8	8	8	0	0.944	-0.08	0.233798	0.37359	560.3	581.2	609.1	443.2	548.5	561.2	other biological processes		other molecular function	[GO:0019903]; GO:0019902; GO:0019899; GO:0005515; GO:0005488; GO:0003674_x000D_ [GO:0043666]; GO:0010921; GO:0035304; GO:0035303; GO:0051336; GO:0031399; GO:0019220; GO:0050790; GO:0032268; GO:0051174; GO:0065009; GO:0031323; GO:0051246; GO:0065007; GO:0019222; GO:0050794; GO:0051171; GO:0060255; GO:0080090; GO:0008150; GO:0050789		EnsemblGenome
F4I6G9	High	AT1G30820	CTP synthase OS=Arabidopsis thaliana OX=3702 GN=At1g30820 PE=1 SV=1	65.7	7.23	9.74	11.921	7	3	3	2	0	1.017	0.02	0.736977	0.814678	56.6	44.1	46.2	48.9	45.8	47	other metabolic processes	cytosol	other molecular function	[GO:0003883]; GO:0016879; GO:0016874; GO:0003824; GO:0003674_x000D_ [GO:0005524]; GO:0032559; GO:0035639; GO:0030554; GO:0032555; GO:0043168; GO:1901265; GO:0017076; GO:0032553; GO:0043167; GO:0097159; GO:1901363; GO:0000166; GO:0097367; GO:0005488; GO:0036094; GO:0003674_x000D_ [GO:0005829]; GO:0110165; GO:0005737; GO:0005575; GO:0005622_x000D_ [GO:0006241]; GO:0009209; GO:0009220; GO:0046036; G…	Pyrimidine metabolism; Metabolic pathways; Biosynthesis of cofactors	EnsemblGenome
F4I7I0	High	AT1G17290	Alanine aminotransferase 1, mitochondrial OS=Arabidopsis thaliana OX=3702 GN=ALAAT1 PE=1 SV=1	59.8	6.43	69.63	65.495	30	16	22	11	6	1.014	0.02	0.917606	0.943165	4236.2	4196.5	4116	4289	4254	3975.5	other metabolic processes;stress response;other biological processes	mitochondrion	other molecular function	[GO:0001666]; GO:0006950; GO:0036293; GO:0050896; GO:0070482; GO:0008150; GO:0009628_x000D_ [GO:0004021]; GO:0047635; GO:0008483; GO:0016769; GO:0016740; GO:0003824; GO:0003674_x000D_ [GO:0005524]; GO:0032559; GO:0035639; GO:0030554; GO:0032555; GO:0043168; GO:1901265; GO:0017076; GO:0032553; GO:0043167; GO:0097159; GO:1901363; GO:0000166; GO:0097367; GO:0005488; GO:0036094; GO:0003674_x000D_ [GO…	Arginine biosynthesis; Alanine, aspartate and glutamate metabolism; Carbon fixation in photosynthetic organisms; Metabolic pathways; Carbon metabolism; 2-Oxocarboxylic acid metabolism; Biosynthesis of amino acids	EnsemblGenome
F4I7X1	High	AT1G41830	SKU5-similar 6 OS=Arabidopsis thaliana OX=3702 GN=SKS6 PE=1 SV=1	60.5	9.45	22.51	30.571	13	6	8	3	0	0.735	-0.44	0.000135625	0.0222668	401.8	389.4	384.3	289.9	286.3	282		non-structural extracellular;other cell component	other molecular function	[GO:0005507]; GO:0046914; GO:0046872; GO:0043169; GO:0043167; GO:0005488; GO:0003674_x000D_ [GO:0005618]; GO:0030312; GO:0110165; GO:0071944; GO:0005575_x000D_ [GO:0009506]; GO:0005911; GO:0055044; GO:0070161; GO:0110165; GO:0030054; GO:0005575_x000D_ [GO:0016491]; GO:0003824; GO:0003674_x000D_ [GO:0048046]; GO:0005576; GO:0110165; GO:0005575		EnsemblGenome
F4I8B9	High	AT1G65010	Putative WEB family protein At1g65010, chloroplastic OS=Arabidopsis thaliana OX=3702 GN=At1g65010 PE=1 SV=1	152.6	4.94	34.19	32.174	11	13	13	12	1	0.835	-0.26	0.0139238	0.0892466	1364.4	1217	1187.7	927.7	1016.7	1032.4	cell cycle OR cell proliferation;cell organization and biogenesis;DNA metabolism	cytoskeleton;other cell component		[GO:0005875]; GO:0032991; GO:0015630; GO:0005575; GO:0005856; GO:0043232; GO:0043228; GO:0043229; GO:0043226; GO:0005622; GO:0110165_x000D_ [GO:0007131]; GO:0140527; GO:1903046; GO:0007127; GO:0035825; GO:0022402; GO:0022414; GO:0051321; GO:0061982; GO:0140013; GO:0006310; GO:0009987; GO:0007049; GO:0008150; GO:0000003; GO:0000280; GO:0006259; GO:0048285; GO:0044260; GO:0090304; GO:0006996; GO:00…		EnsemblGenome
F4I907	High	AT1G17650	Glyoxylate/succinic semialdehyde reductase 2, chloroplastic OS=Arabidopsis thaliana OX=3702 GN=GLYR2 PE=1 SV=1	37.8	8.44	23.05	30.102	22	7	8	7	0	1.043	0.06	0.0633813	0.177345	1173.9	1225	1251.3	1274.1	1277.4	1327.5		other cell component	other molecular function	[GO:0009507]; GO:0009536; GO:0043231; GO:0005737; GO:0043227; GO:0043229; GO:0110165; GO:0005622; GO:0043226; GO:0005575_x000D_ [GO:0009570]; GO:0009532; GO:0009507; GO:0110165; GO:0009536; GO:0005575; GO:0043231; GO:0005737; GO:0043227; GO:0043229; GO:0005622; GO:0043226_x000D_ [GO:0016616]; GO:0016614; GO:0016491; GO:0003824; GO:0003674_x000D_ [GO:0030267]; GO:0106345; GO:0016616; GO:0016614; G…	Glyoxylate and dicarboxylate metabolism; Butanoate metabolism; Metabolic pathways; Biosynthesis of secondary metabolites; Carbon metabolism	EnsemblGenome
F4I9J7	High	AT1G51510	RNA-binding protein Y14 OS=Arabidopsis thaliana OX=3702 GN=Y14 PE=1 SV=1	22.4	5.3	5.89	6.12	8	2	2	2	0	1.061	0.08	0.284967	0.425443	191.4	212.9	229.2	220.9	234.7	225.8	RNA metabolism OR transcription;other metabolic processes;transport;other biological processes	nucleus;other cell component	nucleic acid binding activity	[GO:0000184]; GO:0000956; GO:0006402; GO:0006401; GO:0010629; GO:0016071; GO:0016070; GO:0034655; GO:0044265; GO:0010468; GO:0010605; GO:0090304; GO:0006139; GO:0019439; GO:0044270; GO:0046700; GO:1901361; GO:0009057; GO:0044248; GO:0044260; GO:0060255; GO:0009892; GO:0043170; GO:0006725; GO:0034641; GO:0044238; GO:0046483; GO:1901360; GO:1901575; GO:0009056; GO:0044237; GO:0019222; GO:0048519; G…	Nucleocytoplasmic transport; mRNA surveillance pathway; Spliceosome	EnsemblGenome
F4IA20	High	AT1G71710	DNAse I-like superfamily protein OS=Arabidopsis thaliana OX=3702 GN=At1g71710 PE=1 SV=1	73.9	6.52	15.53	13.358	8	6	6	6	0	1.12	0.16	0.00562688	0.0569233	654.4	680.5	651.4	723.1	733.2	759.5	other metabolic processes		other molecular function	[GO:0016791]; GO:0042578; GO:0016311; GO:0016788; GO:0006796; GO:0016787; GO:0006793; GO:0003824; GO:0044237; GO:0003674; GO:0008152; GO:0009987; GO:0008150_x000D_ [GO:0046856]; GO:0046488; GO:0046839; GO:0006650; GO:0016311; GO:0030258; GO:0006644; GO:0046486; GO:0006796; GO:0044255; GO:0019637; GO:0006793; GO:0006629; GO:0044237; GO:0071704; GO:0044238; GO:0008152; GO:0009987; GO:0008150		EnsemblGenome
F4IA34	High	AT1G71820	SEC6 OS=Arabidopsis thaliana OX=3702 GN=SEC6 PE=1 SV=1	88.4	4.88	7.86	5.687	3	3	3	3	0	0.663	-0.59	0.0123596	0.0832253	332.7	266.5	263.8	209	173.2	176.8	transport;other biological processes	plasma membrane;other membranes;cytosol;other cell component		[GO:0000145]; GO:0099023; GO:0005938; GO:0032991; GO:0005737; GO:0071944; GO:0005575; GO:0110165; GO:0005622_x000D_ [GO:0005829]; GO:0110165; GO:0005737; GO:0005575; GO:0005622_x000D_ [GO:0005886]; GO:0016020; GO:0071944; GO:0110165; GO:0005575_x000D_ [GO:0006887]; GO:0016192; GO:0032940; GO:0006810; GO:0046903; GO:0140352; GO:0051234; GO:0009987; GO:0051179; GO:0008150_x000D_ [GO:0009506]; GO:00…		EnsemblGenome
F4IA48	High	AT1G78150	N-lysine methyltransferase OS=Arabidopsis thaliana OX=3702 GN=At1g78150 PE=1 SV=1	33.1	6.04	22.35	21.728	32	7	7	7	0	1.373	0.46	0.0313892	0.124273	192	211.7	236.1	280.3	290.5	292.9	other metabolic processes		other molecular function	[GO:0008168]; GO:0016741; GO:0016740; GO:0003824; GO:0003674_x000D_ [GO:0032259]; GO:0008152; GO:0008150		EnsemblGenome
F4IAG1	High	AT1G11720	Starch synthase 3 OS=Arabidopsis thaliana OX=3702 GN=SS3 PE=1 SV=1	124.2	6.76	17.86	16.957	5	6	6	6	0	0.819	-0.29	0.0417679	0.141551	431.6	383	408	330.8	334	376.2	other metabolic processes	other cell component	other molecular function	[GO:0004373]; GO:0035251; GO:0008194; GO:0046527; GO:0016757; GO:0016758; GO:0016740; GO:0003824; GO:0003674_x000D_ [GO:0009011]; GO:0046527; GO:0016758; GO:0016757; GO:0016740; GO:0003824; GO:0003674_x000D_ [GO:0009507]; GO:0009536; GO:0043231; GO:0005737; GO:0043227; GO:0043229; GO:0110165; GO:0005622; GO:0043226; GO:0005575_x000D_ [GO:0019252]; GO:0005982; GO:0009250; GO:0006073; GO:0033692; G…		EnsemblGenome
F4IAX0	High	AT1G31690	Amine oxidase OS=Arabidopsis thaliana OX=3702 GN=At1g31690 PE=1 SV=1	76.6	7.4	5.5	4.425	3	2	2	2	0	0.149	-2.74	1.56e-05	0.00952273	655.7	560.7	552.7	83.7	94.8	82.2	other metabolic processes		other molecular function	[GO:0005507]; GO:0046914; GO:0046872; GO:0043169; GO:0043167; GO:0005488; GO:0003674_x000D_ [GO:0008131]; GO:0016641; GO:0016638; GO:0016491; GO:0003824; GO:0003674_x000D_ [GO:0009308]; GO:1901564; GO:0006807; GO:0071704; GO:0008152; GO:0008150_x000D_ [GO:0048038]; GO:0005488; GO:0003674_x000D_ [GO:0052593]; GO:0016641; GO:0016638; GO:0016491; GO:0003824; GO:0003674_x000D_ [GO:0052594]; GO:001664…	Glycine, serine and threonine metabolism; Tyrosine metabolism; Phenylalanine metabolism; beta-Alanine metabolism; Isoquinoline alkaloid biosynthesis; Tropane, piperidine and pyridine alkaloid biosynthesis; Metabolic pathways; Biosynthesis of secondary metabolites	EnsemblGenome
F4IBT7	High	AT1G78680	Folate gamma-glutamyl hydrolase OS=Arabidopsis thaliana OX=3702 GN=GGH2 PE=1 SV=1	36.9	7.14	23.52	19.365	26	5	8	5	0	0.78	-0.36	0.017453	0.0972433	575.7	611.8	628.3	532.5	477.1	467.7	protein metabolism	non-structural extracellular	other molecular function	[GO:0005615]; GO:0110165; GO:0005576; GO:0005575_x000D_ [GO:0034722]; GO:0008234; GO:0008242; GO:0008233; GO:0016787; GO:0140096; GO:0006508; GO:0003824; GO:0019538; GO:0003674; GO:0043170; GO:0044238; GO:1901564; GO:0071704; GO:0008152; GO:0006807; GO:0008150		EnsemblGenome
F4IC59	High	AT1G12230	Transaldolase OS=Arabidopsis thaliana OX=3702 GN=At1g12230 PE=1 SV=1	46.5	7.78	43.96	52.814	26	9	12	9	0	1.231	0.3	0.0836149	0.201352	1358.6	1593.8	1627.8	2466.5	1961.5	1745.8	other metabolic processes	other cell component	other molecular function	[GO:0004801]; GO:0016744; GO:0016740; GO:0003824; GO:0003674_x000D_ [GO:0005975]; GO:0044238; GO:0071704; GO:0008152; GO:0008150_x000D_ [GO:0008270]; GO:0046914; GO:0046872; GO:0043169; GO:0043167; GO:0005488; GO:0003674_x000D_ [GO:0009052]; GO:0006091; GO:1901135; GO:0006098; GO:0044237; GO:0071704; GO:0006740; GO:0051156; GO:0008152; GO:0009987; GO:0006739; GO:0006796; GO:0019637; GO:0008150; G…	Pentose phosphate pathway; Metabolic pathways; Biosynthesis of secondary metabolites; Carbon metabolism; Biosynthesis of amino acids	EnsemblGenome
F4ICX9	High	AT1G52410	TSK-associating protein 1 OS=Arabidopsis thaliana OX=3702 GN=TSA1 PE=1 SV=1	84.3	4.65	87.89	104.865	33	20	26	19	0	0.375	-1.41	0.000405094	0.0269524	6102.8	5021.6	4928.2	1678.8	2114.4	1883.6	stress response;developmental processes	other membranes;ER/Golgi;nucleus;other cytoplasmic organelle	other molecular function	[GO:0005509]; GO:0046872; GO:0043169; GO:0043167; GO:0005488; GO:0003674_x000D_ [GO:0005635]; GO:0031967; GO:0005634; GO:0012505; GO:0031975; GO:0043227; GO:0043229; GO:0043231; GO:0110165; GO:0043226; GO:0005622; GO:0005575_x000D_ [GO:0005773]; GO:0043231; GO:0005737; GO:0043227; GO:0043229; GO:0110165; GO:0005622; GO:0043226; GO:0005575_x000D_ [GO:0005777]; GO:0042579; GO:0043231; GO:0005737; G…		EnsemblGenome
F4IDE8	High	AT1G72640	NAD(P)-binding Rossmann-fold superfamily protein OS=Arabidopsis thaliana OX=3702 GN=At1g72640 PE=1 SV=1	33.5	5.69	7.87	12.756	14	2	2	2	0	1.118	0.16	0.788902	0.852307	135.8	126.5	134.7	107.9	150.7	159.2						EnsemblGenome
F4IE14	High	AT1G19140	Ubiquinone biosynthesis protein OS=Arabidopsis thaliana OX=3702 GN=At1g19140 PE=1 SV=1	34.4	8.69	23.26	17.335	21	5	6	4	1	0.83	-0.27	0.0221812	0.105003	204.2	222.2	230.7	168	184.5	190.7	other metabolic processes	other membranes;mitochondrion	other molecular function	[GO:0005739]; GO:0043231; GO:0005737; GO:0043227; GO:0043229; GO:0110165; GO:0005622; GO:0043226; GO:0005575_x000D_ [GO:0005743]; GO:0019866; GO:0031966; GO:0031090; GO:0031967; GO:0005740; GO:0016020; GO:0043227; GO:0031975; GO:0043229; GO:0005739; GO:0110165; GO:0043226; GO:0005622; GO:0043231; GO:0005737; GO:0005575_x000D_ [GO:0006744]; GO:0006743; GO:1901663; GO:1901661; GO:0042181; GO:004218…		EnsemblGenome
F4IEC7	High	AT1G32790	CTC-interacting domain 11 OS=Arabidopsis thaliana OX=3702 GN=CID11 PE=1 SV=1	44.3	7.12	9.81	11.109	10	4	4	4	0	1.055	0.08	0.249369	0.390487	292.7	361.6	344.2	361.6	363	376.6			nucleic acid binding activity	[GO:0003729]; GO:0003723; GO:0003676; GO:0097159; GO:1901363; GO:0005488; GO:0003674		EnsemblGenome
F4IF15	High	AT1G72970	Glucose-methanol-choline (GMC) oxidoreductase family protein OS=Arabidopsis thaliana OX=3702 GN=HTH PE=1 SV=1	62.2	9.7	7.13	8.839	6	3	3	3	0	1.169	0.22	0.0450695	0.147001	471.9	500.9	473.6	568.3	553.5	510.1			other molecular function	[GO:0016614]; GO:0016491; GO:0003824; GO:0003674_x000D_ [GO:0050660]; GO:0000166; GO:0043168; GO:0036094; GO:1901265; GO:0043167; GO:0005488; GO:0097159; GO:1901363; GO:0003674		EnsemblGenome
F4IF83	High	AT1G79650	Ubiquitin receptor RAD23 OS=Arabidopsis thaliana OX=3702 GN=RAD23B PE=1 SV=1	37.3	4.48	15.41	16.029	14	5	5	3	2	0.98	-0.03	0.253479	0.394585	773.8	772	808.6	758.3	785.3	738.9	protein metabolism;DNA metabolism;other metabolic processes;stress response	cytosol;nucleus	nucleic acid binding activity;other molecular function	[GO:0003684]; GO:0003677; GO:0003676; GO:0097159; GO:1901363; GO:0005488; GO:0003674_x000D_ [GO:0005654]; GO:0110165; GO:0031981; GO:0005575; GO:0070013; GO:0005634; GO:0043233; GO:0043229; GO:0043231; GO:0031974; GO:0043226; GO:0005622; GO:0043227_x000D_ [GO:0005829]; GO:0110165; GO:0005737; GO:0005575; GO:0005622_x000D_ [GO:0006289]; GO:0006281; GO:0006259; GO:0006974; GO:0044260; GO:0090304; G…		EnsemblGenome
F4IFA9	High	AT2G04690	Pyridoxamine 5'-phosphate oxidase family protein OS=Arabidopsis thaliana OX=3702 GN=At2g04690 PE=1 SV=1	22.8	7.03	8.52	8.639	20	3	3	3	0	1.551	0.63	0.00864645	0.0696842	254	307.7	283	368.4	438.8	440.9		non-structural extracellular		[GO:0005576]; GO:0110165; GO:0005575		EnsemblGenome
F4IFC5	High	AT2G04842	Threonine--tRNA ligase, chloroplastic/mitochondrial 2 OS=Arabidopsis thaliana OX=3702 GN=EMB2761 PE=2 SV=1	74.7	6.93	15.28	18.993	12	7	7	7	0	0.912	-0.13	0.0998209	0.224332	1161.8	1039.1	1018.1	998.4	936.7	947.4	protein metabolism;RNA metabolism OR transcription;other metabolic processes;developmental processes	mitochondrion;other cell component	other molecular function	[GO:0004829]; GO:0004812; GO:0016875; GO:0140101; GO:0016874; GO:0140098; GO:0003824; GO:0140640; GO:0003674_x000D_ [GO:0005524]; GO:0032559; GO:0035639; GO:0030554; GO:0032555; GO:0043168; GO:1901265; GO:0017076; GO:0032553; GO:0043167; GO:0097159; GO:1901363; GO:0000166; GO:0097367; GO:0005488; GO:0036094; GO:0003674_x000D_ [GO:0005739]; GO:0043231; GO:0005737; GO:0043227; GO:0043229; GO:011016…	Aminoacyl-tRNA biosynthesis	EnsemblGenome
F4IFD0	High	AT2G04865	Protein MAIN-LIKE 2 OS=Arabidopsis thaliana OX=3702 GN=At2g04865 PE=1 SV=1	75.5	5.1	7.15	8.366	4	2	2	2	0	0.775	-0.37	0.1428	0.274881	91.3	91.5	86.6	70.8	69.5	87.8	other biological processes	nucleus	other molecular function	[GO:0005634]; GO:0043231; GO:0043227; GO:0043229; GO:0043226; GO:0005622; GO:0110165; GO:0005575_x000D_ [GO:0008483]; GO:0016769; GO:0016740; GO:0003824; GO:0003674_x000D_ [GO:0010073]; GO:0032501; GO:0048507; GO:0008150; GO:0009888; GO:0048856; GO:0032502		EnsemblGenome
F4IFH2	High	AT2G14260	Proline iminopeptidase OS=Arabidopsis thaliana OX=3702 GN=PIP PE=1 SV=1	37.4	5.88	30.59	23.678	23	8	11	8	0	1.012	0.02	0.321919	0.461244	1378.1	1373.9	1383.6	1538	1390.4	1394.6	protein metabolism	other cell component	other molecular function	[GO:0004177]; GO:0008238; GO:0008233; GO:0016787; GO:0140096; GO:0006508; GO:0003824; GO:0019538; GO:0003674; GO:0043170; GO:0044238; GO:1901564; GO:0071704; GO:0008152; GO:0006807; GO:0008150_x000D_ [GO:0005737]; GO:0110165; GO:0005622; GO:0005575		EnsemblGenome
F4IFZ9	High	AT2G39800	Delta-1-pyrroline-5-carboxylate synthase OS=Arabidopsis thaliana OX=3702 GN=P5CS1 PE=1 SV=1	77.4	6.24	61.15	66.835	31	17	22	10	7	1.255	0.33	0.0200894	0.101794	1776	1554.7	1584.8	2242.4	1943	1989.7	other metabolic processes	other cell component	kinase activity;other molecular function	[GO:0004349]; GO:0016774; GO:0019202; GO:0016772; GO:0016301; GO:0016740; GO:0016310; GO:0003824; GO:0006796; GO:0003674; GO:0006793; GO:0044237; GO:0008152; GO:0009987; GO:0008150_x000D_ [GO:0004350]; GO:0016620; GO:0016903; GO:0016491; GO:0003824; GO:0003674_x000D_ [GO:0005524]; GO:0032559; GO:0035639; GO:0030554; GO:0032555; GO:0043168; GO:1901265; GO:0017076; GO:0032553; GO:0043167; GO:009715…		EnsemblGenome
F4IGR4	High	AT2G27720	60S acidic ribosomal protein family OS=Arabidopsis thaliana OX=3702 GN=At2g27720 PE=1 SV=1	13	4.53	17.82	14.266	40	3	6	2	1	1.093	0.13	0.0140794	0.0893449	482	471.1	472.1	497.6	517.4	516.2	protein metabolism;other metabolic processes;stress response	cytosol;translational apparatus;nucleus	nucleic acid binding activity;other molecular function	[GO:0002182]; GO:0006414; GO:0002181; GO:0034645; GO:0006412; GO:0009059; GO:0044249; GO:0044260; GO:0043043; GO:0044267; GO:0010467; GO:0043170; GO:1901576; GO:0009058; GO:0044237; GO:0006518; GO:0043604; GO:1901566; GO:0019538; GO:0071704; GO:0008152; GO:0009987; GO:0043603; GO:1901564; GO:0044271; GO:0044238; GO:0008150; GO:0034641; GO:0006807_x000D_ [GO:0003729]; GO:0003723; GO:0003676; GO:00…		EnsemblGenome
F4IHD3	High	AT2G05790	Glucan endo-1,3-beta-D-glucosidase OS=Arabidopsis thaliana OX=3702 GN=At2g05790 PE=1 SV=1	51.3	6.27	5.7	3.84	4	2	2	2	0	0.97	-0.04	0.779717	0.847723	133.3	167.1	169	166.3	150.9	162	other metabolic processes	plasma membrane;other membranes	other molecular function	[GO:0005975]; GO:0044238; GO:0071704; GO:0008152; GO:0008150_x000D_ [GO:0042973]; GO:0008422; GO:0015926; GO:0004553; GO:0016798; GO:0016787; GO:0003824; GO:0003674_x000D_ [GO:0046658]; GO:0031225; GO:0031226; GO:0031224; GO:0005886; GO:0110165; GO:0016020; GO:0071944; GO:0005575		EnsemblGenome
F4IHW4	High	AT2G34470	Urease accessory protein G OS=Arabidopsis thaliana OX=3702 GN=UREG PE=1 SV=1	30.2	6.6	13.6	17.62	17	4	4	4	0	0.892	-0.16	0.0147032	0.0903895	492.8	484.7	468.1	437.4	432.5	431.2	other metabolic processes;other biological processes		other molecular function	[GO:0000166]; GO:0036094; GO:1901265; GO:0005488; GO:0097159; GO:1901363; GO:0003674_x000D_ [GO:0003924]; GO:0017111; GO:0016462; GO:0016818; GO:0016817; GO:0016787; GO:0003824; GO:0003674_x000D_ [GO:0006807]; GO:0008152; GO:0008150_x000D_ [GO:0016151]; GO:0046914; GO:0046872; GO:0043169; GO:0043167; GO:0005488; GO:0003674_x000D_ [GO:1905182]; GO:0051345; GO:1905181; GO:0043085; GO:0051336; GO:00…		EnsemblGenome
F4II29	High	AT2G40730	Kinase family with ARM repeat domain-containing protein OS=Arabidopsis thaliana OX=3702 GN=CTEXP PE=1 SV=1	86	7.85	14.65	14.48	8	4	4	4	0	0.733	-0.45	0.00926149	0.0712115	211.7	175.4	173.2	128.6	112.6	132.4	protein metabolism;other metabolic processes		kinase activity;other molecular function	[GO:0004672]; GO:0016301; GO:0016773; GO:0140096; GO:0006468; GO:0016772; GO:0016310; GO:0003824; GO:0006464; GO:0016740; GO:0006796; GO:0003674; GO:0036211; GO:0044267; GO:0006793; GO:0019538; GO:0043412; GO:0044260; GO:0044237; GO:0043170; GO:0044238; GO:1901564; GO:0008152; GO:0009987; GO:0071704; GO:0006807; GO:0008150_x000D_ [GO:0005524]; GO:0032559; GO:0035639; GO:0030554; GO:0032555; GO:00…		EnsemblGenome
F4IIM1	High	AT2G22125	Protein CELLULOSE SYNTHASE INTERACTIVE 1 OS=Arabidopsis thaliana OX=3702 GN=CSI1 PE=1 SV=1	230.6	5.33	16.5	14.87	4	8	8	7	1	0.768	-0.38	0.00683039	0.0617477	468.3	432.7	412.2	332.3	355.2	327.4	cell cycle OR cell proliferation;cell organization and biogenesis;other metabolic processes;stress response;developmental processes;other biological processes	plasma membrane;other membranes;cytoskeleton;ER/Golgi;other cell component	cytoskeletal activity	[GO:0005737]; GO:0110165; GO:0005622; GO:0005575_x000D_ [GO:0005794]; GO:0043231; GO:0005737; GO:0012505; GO:0043227; GO:0043229; GO:0110165; GO:0005622; GO:0043226; GO:0005575_x000D_ [GO:0005886]; GO:0016020; GO:0071944; GO:0110165; GO:0005575_x000D_ [GO:0008017]; GO:0015631; GO:0008092; GO:0005515; GO:0005488; GO:0003674_x000D_ [GO:0008360]; GO:0022604; GO:0065008; GO:0022603; GO:0065007; GO:00…		EnsemblGenome
F4IIQ3	High	AT2G28470	Beta-galactosidase OS=Arabidopsis thaliana OX=3702 GN=BGAL8 PE=1 SV=1	92.5	7.85	26.47	29.156	12	10	11	9	1	1.084	0.12	0.00750604	0.0651433	1413.9	1482	1464.8	1653.3	1580.2	1588.2	other metabolic processes	non-structural extracellular	other molecular function	[GO:0004565]; GO:0015925; GO:0004553; GO:0016798; GO:0016787; GO:0003824; GO:0003674_x000D_ [GO:0005975]; GO:0044238; GO:0071704; GO:0008152; GO:0008150_x000D_ [GO:0030246]; GO:0005488; GO:0003674_x000D_ [GO:0048046]; GO:0005576; GO:0110165; GO:0005575		EnsemblGenome
F4IIU4	High	AT2G34680	187-kDa microtubule-associated protein AIR9 OS=Arabidopsis thaliana OX=3702 GN=AIR9 PE=1 SV=1	186.7	6.24	13.9	15.834	4	5	5	5	0	0.936	-0.1	0.101902	0.227378	167.4	147.7	152.8	145.1	135.5	143	cell cycle OR cell proliferation;developmental processes;other biological processes	plasma membrane;other membranes;cytoskeleton;other cell component		[GO:0005886]; GO:0016020; GO:0071944; GO:0110165; GO:0005575_x000D_ [GO:0007049]; GO:0009987; GO:0008150_x000D_ [GO:0009506]; GO:0005911; GO:0055044; GO:0070161; GO:0110165; GO:0030054; GO:0005575_x000D_ [GO:0009524]; GO:0110165; GO:0005737; GO:0005575; GO:0005622_x000D_ [GO:0009574]; GO:0110165; GO:0005737; GO:0015630; GO:0005575; GO:0005622; GO:0005856; GO:0043232; GO:0043228; GO:0043229; GO:00…		EnsemblGenome
F4IJ45	High	AT2G41100	Calcium-binding EF hand family protein OS=Arabidopsis thaliana OX=3702 GN=TCH3 PE=1 SV=1	22.6	4.98	9.22	11.964	14	3	3	3	0	0.717	-0.48	0.00213052	0.0375315	386.5	353.9	360.7	232.6	258.5	263.6			other molecular function	[GO:0005509]; GO:0046872; GO:0043169; GO:0043167; GO:0005488; GO:0003674		EnsemblGenome
F4IJW3	High	AT2G35390	Ribose-phosphate pyrophosphokinase OS=Arabidopsis thaliana OX=3702 GN=At2g35390 PE=1 SV=1	37.3	8.35	4.95	9.364	13	3	3	2	0	0.887	-0.17	0.31479	0.453901	17.9	13.1	10.6	11.6	9.7	12	other metabolic processes		kinase activity;other molecular function	[GO:0000287]; GO:0046872; GO:0043169; GO:0043167; GO:0005488; GO:0003674_x000D_ [GO:0004749]; GO:0016778; GO:0016772; GO:0016740; GO:0003824; GO:0003674_x000D_ [GO:0005524]; GO:0032559; GO:0035639; GO:0030554; GO:0032555; GO:0043168; GO:1901265; GO:0017076; GO:0032553; GO:0043167; GO:0097159; GO:1901363; GO:0000166; GO:0097367; GO:0005488; GO:0036094; GO:0003674_x000D_ [GO:0009116]; GO:0055086; G…		EnsemblGenome
F4IKK4	High	AT2G22990	Sinapoylglucose 1 OS=Arabidopsis thaliana OX=3702 GN=SNG1 PE=1 SV=1	36.7	6.93	21.43	15.946	15	5	7	5	0	1.049	0.07	0.767446	0.836841	1033.1	1334.4	1246.1	1070.4	1306.6	1358.8	protein metabolism		other molecular function	[GO:0004185]; GO:0004180; GO:0070008; GO:0008238; GO:0008236; GO:0008233; GO:0017171; GO:0016787; GO:0140096; GO:0006508; GO:0003824; GO:0019538; GO:0003674; GO:0043170; GO:0044238; GO:1901564; GO:0071704; GO:0008152; GO:0006807; GO:0008150		EnsemblGenome
F4IKM1	High	AT2G29340	Tropinone reductase homolog At2g29340 OS=Arabidopsis thaliana OX=3702 GN=At2g29340 PE=2 SV=1	32.9	5.67	11.83	9.47	11	4	4	3	1	1.043	0.06	0.278731	0.418212	650.3	722.7	740.4	807.1	754	705.1			other molecular function	[GO:0016491]; GO:0003824; GO:0003674	Tropane, piperidine and pyridine alkaloid biosynthesis; Metabolic pathways; Biosynthesis of secondary metabolites	EnsemblGenome
F4IL68	High	AT2G07360	SH3 domain-containing protein OS=Arabidopsis thaliana OX=3702 GN=At2g07360 PE=1 SV=1	130.3	5.69	9.01	10.788	3	3	3	3	0	0.885	-0.18	0.0774512	0.194173	228.5	212.3	220.5	204.7	174.4	195.1		plasma membrane;other membranes;cytosol;nucleus		[GO:0005634]; GO:0043231; GO:0043227; GO:0043229; GO:0043226; GO:0005622; GO:0110165; GO:0005575_x000D_ [GO:0005829]; GO:0110165; GO:0005737; GO:0005575; GO:0005622_x000D_ [GO:0005886]; GO:0016020; GO:0071944; GO:0110165; GO:0005575		EnsemblGenome
F4ILE0	High	AT2G16940	Splicing factor, CC1-like protein OS=Arabidopsis thaliana OX=3702 GN=At2g16940 PE=1 SV=1	67.3	6.87	12.08	15.355	13	3	3	3	0	0.911	-0.14	0.612735	0.717647	72.6	75.3	75.1	80	68.4	68.4	RNA metabolism OR transcription;other metabolic processes	nucleus	nucleic acid binding activity	[GO:0003723]; GO:0003676; GO:0097159; GO:1901363; GO:0005488; GO:0003674_x000D_ [GO:0005634]; GO:0043231; GO:0043227; GO:0043229; GO:0043226; GO:0005622; GO:0110165; GO:0005575_x000D_ [GO:0006397]; GO:0006396; GO:0016071; GO:0016070; GO:0010467; GO:0090304; GO:0043170; GO:0006139; GO:0071704; GO:0006725; GO:0034641; GO:0044238; GO:0046483; GO:1901360; GO:0008152; GO:0044237; GO:0006807; GO:000815…		EnsemblGenome
F4ILE5	High	AT2G23010	Serine carboxypeptidase-like 9 OS=Arabidopsis thaliana OX=3702 GN=SCPL9 PE=1 SV=1	49.8	6.98	5.69	4.666	3	2	2	1	1	0.704	-0.51	0.00540118	0.0562363	542.5	594.4	569.7	349.1	401	406.8	protein metabolism		other molecular function	[GO:0004185]; GO:0004180; GO:0070008; GO:0008238; GO:0008236; GO:0008233; GO:0017171; GO:0016787; GO:0140096; GO:0006508; GO:0003824; GO:0019538; GO:0003674; GO:0043170; GO:0044238; GO:1901564; GO:0071704; GO:0008152; GO:0006807; GO:0008150		EnsemblGenome
F4INF9	High	AT2G07690	DNA replication licensing factor MCM5 OS=Arabidopsis thaliana OX=3702 GN=MCM5 PE=1 SV=1	80.8	7.44	4.92	3.457	2	2	2	2	0	1.077	0.11	0.198615	0.338784	94.4	88	101.2	103.1	100.8	101.7	cell organization and biogenesis;DNA metabolism;other metabolic processes	nucleus;other cell component	nucleic acid binding activity;other molecular function	[GO:0003678]; GO:0004386; GO:0008094; GO:0032508; GO:0140640; GO:0140657; GO:0140097; GO:0032392; GO:0003824; GO:0003674; GO:0071103; GO:0051276; GO:0006996; GO:0016043; GO:0071840; GO:0009987; GO:0008150_x000D_ [GO:0003688]; GO:1990837; GO:0003690; GO:0043565; GO:0003677; GO:0003676; GO:0097159; GO:1901363; GO:0005488; GO:0003674_x000D_ [GO:0005524]; GO:0032559; GO:0035639; GO:0030554; GO:003255…		EnsemblGenome
F4INU4	High	AT2G30520	Phototropic-responsive NPH3 family protein OS=Arabidopsis thaliana OX=3702 GN=RPT2 PE=1 SV=1	60.6	7.88	8.36	10.239	7	4	4	4	0	0.656	-0.61	0.00275797	0.04367	270.3	235.4	255.1	188.3	167.4	165.6	protein metabolism;other metabolic processes;other biological processes			[GO:0009638]; GO:0009606; GO:0009637; GO:0009605; GO:0009416; GO:0050896; GO:0009314; GO:0008150; GO:0009628_x000D_ [GO:0016567]; GO:0032446; GO:0070647; GO:0006464; GO:0036211; GO:0044267; GO:0019538; GO:0043412; GO:0044260; GO:0043170; GO:0044238; GO:1901564; GO:0044237; GO:0071704; GO:0008152; GO:0006807; GO:0009987; GO:0008150		EnsemblGenome
F4IPA6	High	AT2G01690	ARM repeat superfamily protein OS=Arabidopsis thaliana OX=3702 GN=At2g01690 PE=1 SV=1	84	6.11	6.5	5.915	3	2	2	2	0	0.805	-0.31	0.0799688	0.197057	249.1	210.8	191.6	169.6	164	175.9	cell organization and biogenesis;other metabolic processes;developmental processes	other membranes;other cytoplasmic organelle		[GO:0005774]; GO:0098588; GO:0005773; GO:0031090; GO:0043231; GO:0005737; GO:0016020; GO:0043227; GO:0043229; GO:0110165; GO:0005622; GO:0043226; GO:0005575_x000D_ [GO:0006661]; GO:0046474; GO:0046488; GO:0006650; GO:0008654; GO:0045017; GO:0006644; GO:0046486; GO:0008610; GO:0044249; GO:0090407; GO:0006796; GO:0019637; GO:0044255; GO:0006629; GO:1901576; GO:0009058; GO:0044237; GO:0006793; GO:00…		EnsemblGenome
F4IPY2	High	AT2G31170	Cysteine--tRNA ligase, chloroplastic/mitochondrial OS=Arabidopsis thaliana OX=3702 GN=SYCO PE=2 SV=1	63.9	7.2	16.24	15.477	11	5	5	5	0	1.246	0.32	0.0441399	0.145407	515	554.6	558.5	691	598.7	713	cell organization and biogenesis;protein metabolism;RNA metabolism OR transcription;other metabolic processes;developmental processes;other biological processes	mitochondrion;other cell component	other molecular function	[GO:0004817]; GO:0004812; GO:0016875; GO:0140101; GO:0016874; GO:0140098; GO:0003824; GO:0140640; GO:0003674_x000D_ [GO:0005524]; GO:0032559; GO:0035639; GO:0030554; GO:0032555; GO:0043168; GO:1901265; GO:0017076; GO:0032553; GO:0043167; GO:0097159; GO:1901363; GO:0000166; GO:0097367; GO:0005488; GO:0036094; GO:0003674_x000D_ [GO:0005737]; GO:0110165; GO:0005622; GO:0005575_x000D_ [GO:0005739]; G…	Aminoacyl-tRNA biosynthesis	EnsemblGenome
F4IQ05	High	AT2G37130	Peroxidase OS=Arabidopsis thaliana OX=3702 GN=At2g37130 PE=1 SV=1	33.3	7.68	16.97	14.386	25	6	6	6	0	2.984	1.58	0.000708005	0.0293724	206.2	242.6	248.4	808.6	606.6	723.9	other metabolic processes;stress response;other biological processes	non-structural extracellular	other molecular function	[GO:0004601]; GO:0016209; GO:0016684; GO:0003674; GO:0098869; GO:0016491; GO:1990748; GO:0003824; GO:0009987; GO:0098754; GO:0097237; GO:0008150; GO:0009636; GO:0070887; GO:0042221; GO:0051716; GO:0050896_x000D_ [GO:0005576]; GO:0110165; GO:0005575_x000D_ [GO:0006979]; GO:0006950; GO:0050896; GO:0008150_x000D_ [GO:0020037]; GO:0046906; GO:0097159; GO:1901363; GO:0005488; GO:0003674_x000D_ [GO:004…		EnsemblGenome
F4IRX7	High	AT2G37970	SOUL heme-binding family protein OS=Arabidopsis thaliana OX=3702 GN=SOUL-1 PE=1 SV=2	27.3	9.2	8.98	11.904	22	4	4	4	0	1.349	0.43	0.0850582	0.203198	1126.6	988.1	1098.7	1156.5	1482.2	1528	signal transduction	plasma membrane;other membranes;ER/Golgi;other cytoplasmic organelle	other molecular function	[GO:0005773]; GO:0043231; GO:0005737; GO:0043227; GO:0043229; GO:0110165; GO:0005622; GO:0043226; GO:0005575_x000D_ [GO:0005794]; GO:0043231; GO:0005737; GO:0012505; GO:0043227; GO:0043229; GO:0110165; GO:0005622; GO:0043226; GO:0005575_x000D_ [GO:0005886]; GO:0016020; GO:0071944; GO:0110165; GO:0005575_x000D_ [GO:0010017]; GO:0007165; GO:0071489; GO:0009987; GO:0050794; GO:0007154; GO:0023052; G…		EnsemblGenome
F4IS20	High	AT2G43640	Signal recognition particle, SRP9/SRP14 subunit OS=Arabidopsis thaliana OX=3702 GN=At2g43640 PE=1 SV=1	12.7	10.11	14.17	11.07	33	4	5	4	0	1.058	0.08	0.551	0.667107	416.6	435.4	414.3	440.7	445	408.1	transport	translational apparatus	nucleic acid binding activity;other molecular function	[GO:0005786]; GO:0048500; GO:1990904; GO:0005737; GO:0032991; GO:0110165; GO:0005622; GO:0005575_x000D_ [GO:0006614]; GO:0006613; GO:0045047; GO:0006612; GO:0006605; GO:0072599; GO:0090150; GO:0006886; GO:0070972; GO:0072594; GO:0045184; GO:0072657; GO:0015031; GO:0046907; GO:0034613; GO:0033365; GO:0008104; GO:0051234; GO:0051668; GO:0071702; GO:0071705; GO:0006810; GO:0051641; GO:0051649; GO:00…		EnsemblGenome
F4ISU2	High	AT2G32240	Early endosome antigen OS=Arabidopsis thaliana OX=3702 GN=At2g32240 PE=1 SV=1	148.5	4.75	57.37	69.204	16	20	20	19	1	0.865	-0.21	0.076728	0.193266	1669.1	1578.6	1613.8	1220.6	1471.2	1395.7	stress response;other biological processes	plasma membrane;other membranes;ER/Golgi		[GO:0005783]; GO:0043231; GO:0005737; GO:0012505; GO:0043227; GO:0043229; GO:0110165; GO:0005622; GO:0043226; GO:0005575_x000D_ [GO:0005886]; GO:0016020; GO:0071944; GO:0110165; GO:0005575_x000D_ [GO:0009737]; GO:0009725; GO:0033993; GO:0097305; GO:0009719; GO:0010033; GO:1901700; GO:0050896; GO:0042221; GO:0008150_x000D_ [GO:0046686]; GO:0010038; GO:0010035; GO:0042221; GO:0050896; GO:0008150_x0…		EnsemblGenome
F4ISY3	High	AT2G38400	Alanine:glyoxylate aminotransferase 3 OS=Arabidopsis thaliana OX=3702 GN=AGT3 PE=1 SV=1	53.7	7.87	4.82	5.488	5	3	3	3	0	1.21	0.28	0.0277212	0.117144	276.5	300.5	310.1	389.2	332.4	363.6			other molecular function	[GO:0008483]; GO:0016769; GO:0016740; GO:0003824; GO:0003674_x000D_ [GO:0030170]; GO:0043168; GO:0070279; GO:0043167; GO:0019842; GO:0097159; GO:1901363; GO:0005488; GO:0036094; GO:0003674		EnsemblGenome
F4IUJ0	High	AT2G26340	Uncharacterized protein OS=Arabidopsis thaliana OX=3702 GN=At2g26340 PE=1 SV=1	27.8	7.4	8.31	10.959	16	3	3	3	0	0.811	-0.3	0.00476381	0.052482	98.7	97.4	95.9	76.7	79	82.4						EnsemblGenome
F4IV18	High	AT2G44760	Dihydroorotate dehydrogenase (DUF3598) OS=Arabidopsis thaliana OX=3702 GN=At2g44760 PE=1 SV=1	55.8	6.3	14.78	15.762	11	5	5	5	0	0.939	-0.09	0.224848	0.366439	607.3	568.9	590.5	519.6	588.3	554.7						EnsemblGenome
F4IVR2	High	AT2G33210	Heat shock protein 60-2 OS=Arabidopsis thaliana OX=3702 GN=HSP60-2 PE=1 SV=1	61.4	6.33	87.49	90.529	38	19	30	7	0	0.819	-0.29	0.00927084	0.0712115	1044.6	993.4	1102.3	909.2	855.9	835	other biological processes		other molecular function	[GO:0005524]; GO:0032559; GO:0035639; GO:0030554; GO:0032555; GO:0043168; GO:1901265; GO:0017076; GO:0032553; GO:0043167; GO:0097159; GO:1901363; GO:0000166; GO:0097367; GO:0005488; GO:0036094; GO:0003674_x000D_ [GO:0042026]; GO:0006457; GO:0009987; GO:0008150		EnsemblGenome
F4IVY6	High	AT2G39670	Radical SAM superfamily protein OS=Arabidopsis thaliana OX=3702 GN=At2g39670 PE=1 SV=1	47.7	8.87	5.44	6.855	5	2	2	2	0	0.97	-0.04	0.77229	0.841044	173.6	185.3	200.7	233.7	179.7	170.2	RNA metabolism OR transcription;other metabolic processes	other cell component	other molecular function	[GO:0005737]; GO:0110165; GO:0005622; GO:0005575_x000D_ [GO:0008173]; GO:0008168; GO:0140098; GO:0001510; GO:0016741; GO:0140640; GO:0009451; GO:0043414; GO:0016740; GO:0003824; GO:0016070; GO:0043412; GO:0032259; GO:0044260; GO:0003674; GO:0090304; GO:0043170; GO:0008152; GO:0044237; GO:0006139; GO:0071704; GO:0008150; GO:0009987; GO:0006725; GO:0034641; GO:0044238; GO:0046483; GO:1901360; GO:00…		EnsemblGenome
F4IW05	High	AT2G39780	Ribonuclease T(2) OS=Arabidopsis thaliana OX=3702 GN=RNS2 PE=1 SV=1	25.3	6.2	8.28	9.497	10	2	3	2	0	1.022	0.03	0.557695	0.670481	109.4	133.1	123.9	130.5	126.6	123.4	RNA metabolism OR transcription;other metabolic processes		nucleic acid binding activity;other molecular function	[GO:0003723]; GO:0003676; GO:0097159; GO:1901363; GO:0005488; GO:0003674_x000D_ [GO:0033897]; GO:0004521; GO:0016849; GO:0004519; GO:0004540; GO:0090502; GO:0016829; GO:0004518; GO:0140098; GO:0090501; GO:0003824; GO:0016788; GO:0090305; GO:0140640; GO:0016070; GO:0003674; GO:0016787; GO:0090304; GO:0006139; GO:0043170; GO:0006725; GO:0034641; GO:0044238; GO:0046483; GO:1901360; GO:0071704; GO:00…		EnsemblGenome
F4IW47	High	AT2G45290	Transketolase-2, chloroplastic OS=Arabidopsis thaliana OX=3702 GN=TKL-2 PE=1 SV=1	79.9	6.58	58.18	37.862	18	11	21	4	0	1.104	0.14	0.0380301	0.135017	210.5	190.2	206.4	236	222	228	other metabolic processes;other biological processes	other membranes;other cell component	other molecular function	[GO:0004802]; GO:0016744; GO:0016740; GO:0003824; GO:0003674_x000D_ [GO:0006098]; GO:0006740; GO:0051156; GO:0006091; GO:0006739; GO:0006796; GO:0019637; GO:1901135; GO:0044237; GO:0008152; GO:0006793; GO:0071704; GO:0009987; GO:0008150_x000D_ [GO:0009507]; GO:0009536; GO:0043231; GO:0005737; GO:0043227; GO:0043229; GO:0110165; GO:0005622; GO:0043226; GO:0005575_x000D_ [GO:0009535]; GO:0055035; G…	Pentose phosphate pathway; Carbon fixation in photosynthetic organisms; Metabolic pathways; Biosynthesis of secondary metabolites; Carbon metabolism; Biosynthesis of amino acids	EnsemblGenome
F4IWV2	High	AT3G55410	Oxoglutarate dehydrogenase (succinyl-transferring) OS=Arabidopsis thaliana OX=3702 GN=At3g55410 PE=1 SV=1	115.1	6.93	65.2	71.035	23	22	26	13	9	0.868	-0.2	0.0378059	0.13485	4483.5	4385.5	4281.1	3807.3	3850.1	3395.8	other metabolic processes	mitochondrion;other cell component	other molecular function	[GO:0004591]; GO:0016624; GO:0016903; GO:0016491; GO:0003824; GO:0003674_x000D_ [GO:0005739]; GO:0043231; GO:0005737; GO:0043227; GO:0043229; GO:0110165; GO:0005622; GO:0043226; GO:0005575_x000D_ [GO:0006099]; GO:0044238; GO:0009060; GO:0008152; GO:0045333; GO:0008150; GO:0015980; GO:0006091; GO:0044237; GO:0009987_x000D_ [GO:0008270]; GO:0046914; GO:0046872; GO:0043169; GO:0043167; GO:0005488; G…	Citrate cycle (TCA cycle); Metabolic pathways; Biosynthesis of secondary metabolites; Carbon metabolism	EnsemblGenome
F4IX23	High	AT3G62010	Metal ion-binding protein OS=Arabidopsis thaliana OX=3702 GN=At3g62010 PE=1 SV=1	141.1	6.95	9.3	12.956	5	4	4	4	0	0.915	-0.13	0.159095	0.292642	334.6	284.9	294.4	265.9	269.4	287.7						EnsemblGenome
F4IXW2	High	AT3G43300	Brefeldin A-inhibited guanine nucleotide-exchange protein 5 OS=Arabidopsis thaliana OX=3702 GN=BIG5 PE=1 SV=2	192.8	5.58	14.79	16.764	3	5	5	5	0	0.701	-0.51	0.0229291	0.106837	680.1	502.2	490.6	287.1	352.2	376.5	stress response;transport;other biological processes	other membranes;cytosol;ER/Golgi;other cytoplasmic organelle	enzyme regulator activity	[GO:0005085]; GO:0030695; GO:0060589; GO:0030234; GO:0098772; GO:0050790; GO:0003674; GO:0065009; GO:0065007; GO:0008150_x000D_ [GO:0005769]; GO:0005768; GO:0031410; GO:0012505; GO:0097708; GO:0005737; GO:0110165; GO:0031982; GO:0043231; GO:0005622; GO:0005575; GO:0043227; GO:0043229; GO:0043226_x000D_ [GO:0005802]; GO:0098791; GO:0031984; GO:0005794; GO:0110165; GO:0043227; GO:0043229; GO:004323…		EnsemblGenome
F4IY75	High	AT3G56130	Biotin/lipoyl attachment domain-containing protein OS=Arabidopsis thaliana OX=3702 GN=At3g56130 PE=1 SV=1	29.5	9.45	14.42	18.291	13	2	3	2	0	1.181	0.24	0.176427	0.314642	180.6	170.8	169.4	175.5	221.7	201.7						EnsemblGenome
F4IYF8	High	AT3G02760	Histidine--tRNA ligase, cytoplasmic OS=Arabidopsis thaliana OX=3702 GN=At3g02760 PE=2 SV=1	97.5	6.42	40.21	51.107	16	14	14	14	0	0.923	-0.12	0.0325037	0.125638	1000	1045.8	967.5	935	884.5	923.2	protein metabolism;RNA metabolism OR transcription;other metabolic processes	cytosol;mitochondrion	other molecular function	[GO:0004821]; GO:0004812; GO:0016875; GO:0140101; GO:0016874; GO:0140098; GO:0003824; GO:0140640; GO:0003674_x000D_ [GO:0005524]; GO:0032559; GO:0035639; GO:0030554; GO:0032555; GO:0043168; GO:1901265; GO:0017076; GO:0032553; GO:0043167; GO:0097159; GO:1901363; GO:0000166; GO:0097367; GO:0005488; GO:0036094; GO:0003674_x000D_ [GO:0005739]; GO:0043231; GO:0005737; GO:0043227; GO:0043229; GO:011016…	Aminoacyl-tRNA biosynthesis	EnsemblGenome
F4IYH1	High	AT3G02870	Inositol-1-monophosphatase OS=Arabidopsis thaliana OX=3702 GN=VTC4 PE=1 SV=1	28.9	5.38	7.67	9.319	11	3	3	3	0	0.994	-0.01	0.565743	0.677774	397.2	511.6	512.9	182.2	508.5	542.1	other metabolic processes		other molecular function	[GO:0006021]; GO:0006020; GO:0034637; GO:0046173; GO:0019751; GO:0044262; GO:0016051; GO:0044249; GO:0046165; GO:0006066; GO:0005975; GO:0044237; GO:1901576; GO:0009058; GO:0044283; GO:1901617; GO:0044281; GO:1901615; GO:0044238; GO:0071704; GO:0008152; GO:0009987; GO:0008150_x000D_ [GO:0008934]; GO:0052834; GO:0052745; GO:0016791; GO:0042578; GO:0016311; GO:0016788; GO:0006796; GO:0016787; GO:00…		EnsemblGenome
F4IYK3	High	At3g08943	ARM repeat superfamily protein OS=Arabidopsis thaliana OX=3702 GN=At3g08943 PE=1 SV=2	96.4	4.75	24.83	23.205	9	8	9	8	0	0.928	-0.11	0.308493	0.448394	1141.4	1228.2	1043.4	1086.2	1059.5	1050.3	transport	cytosol;nucleus;other cell component	other molecular function	[GO:0005634]; GO:0043231; GO:0043227; GO:0043229; GO:0043226; GO:0005622; GO:0110165; GO:0005575_x000D_ [GO:0005737]; GO:0110165; GO:0005622; GO:0005575_x000D_ [GO:0005829]; GO:0110165; GO:0005737; GO:0005575; GO:0005622_x000D_ [GO:0006606]; GO:0006886; GO:0017038; GO:0034504; GO:0051170; GO:0072594; GO:0015031; GO:0046907; GO:0034613; GO:0033365; GO:0006913; GO:0045184; GO:0071702; GO:0071705; G…	Nucleocytoplasmic transport	Gene_OrderedLocusName
F4IYR7	High	AT3G15410	Leucine-rich repeat (LRR) family protein OS=Arabidopsis thaliana OX=3702 GN=At3g15410 PE=1 SV=1	64.8	6.09	11.49	11.261	9	6	6	6	0	0.956	-0.06	0.265751	0.404533	534.9	499.5	525.2	517.6	502.3	483.4						EnsemblGenome
F4IZ56	High	AT3G43540	Initiation factor 4F subunit (DUF1350) OS=Arabidopsis thaliana OX=3702 GN=At3g43540 PE=1 SV=1	33.3	5.15	11.55	9.748	12	3	4	3	0	0.94	-0.09	0.150457	0.283262	400.3	347.4	352.8	281.4	331.6	345.3	protein metabolism;other metabolic processes		nucleic acid binding activity	[GO:0003743]; GO:0008135; GO:0006413; GO:0003723; GO:0090079; GO:0006412; GO:0044237; GO:0003676; GO:0045182; GO:0034645; GO:0043043; GO:0044267; GO:0010467; GO:0008152; GO:0009987; GO:0097159; GO:1901363; GO:0003674; GO:0006417; GO:0009059; GO:0044249; GO:0044260; GO:0006518; GO:0043604; GO:1901566; GO:0019538; GO:0043170; GO:0008150; GO:0005488; GO:0010608; GO:0032268; GO:0034248; GO:2000112; G…		EnsemblGenome
F4IZI7	High	AT3G62770	Transducin/WD40 repeat-like superfamily protein OS=Arabidopsis thaliana OX=3702 GN=AtATG18a PE=1 SV=1	43.5	7.99	6	3.961	7	2	2	2	0	0.861	-0.22	0.361512	0.493959	76.9	89.6	84.2	87.9	72.5	69.9						EnsemblGenome
F4IZU3	High	AT3G03340	LUC7 related protein OS=Arabidopsis thaliana OX=3702 GN=UNE6 PE=1 SV=1	47.3	8.63	7.43	7.979	7	3	3	3	0	0.995	-0.01	0.573078	0.683411	386.8	309.8	299.1	322.1	306.9	308.4	cell organization and biogenesis;RNA metabolism OR transcription;other metabolic processes;other biological processes	cytosol;nucleus	nucleic acid binding activity	[GO:0003729]; GO:0003723; GO:0003676; GO:0097159; GO:1901363; GO:0005488; GO:0003674_x000D_ [GO:0005685]; GO:0097525; GO:0030532; GO:0120114; GO:0140513; GO:1990904; GO:0032991; GO:0005634; GO:0005575; GO:0043231; GO:0043227; GO:0043229; GO:0043226; GO:0005622; GO:0110165_x000D_ [GO:0005829]; GO:0110165; GO:0005737; GO:0005575; GO:0005622_x000D_ [GO:0006376]; GO:0022618; GO:0000245; GO:0065003; G…		EnsemblGenome
F4IZV9	High	AT3G09250	Nuclear transport factor 2 (NTF2) family protein OS=Arabidopsis thaliana OX=3702 GN=At3g09250 PE=1 SV=1	28.2	6.98	5.44	8.399	10	2	2	2	0	1.106	0.15	0.3057	0.445414	166.8	166.9	178.4	167	202.6	184.6		other cell component		[GO:0009507]; GO:0009536; GO:0043231; GO:0005737; GO:0043227; GO:0043229; GO:0110165; GO:0005622; GO:0043226; GO:0005575		EnsemblGenome
F4J034	High	AT3G15840	Post-illumination chlorophyll fluorescence increase OS=Arabidopsis thaliana OX=3702 GN=PIFI PE=1 SV=1	29.4	6.09	7.86	7.334	13	3	3	3	0	0.921	-0.12	0.291747	0.433053	306	316.6	342.8	172.2	291.5	304.5						EnsemblGenome
F4J0J9	High	AT3G50210	2-oxoglutarate (2OG) and Fe(II)-dependent oxygenase superfamily protein OS=Arabidopsis thaliana OX=3702 GN=At3g50210 PE=1 SV=1	27.9	5.49	9.56	6.987	16	4	5	4	0	0.976	-0.04	0.816176	0.873262	302	313.6	321.7	326.1	306	297.9			other molecular function	[GO:0016491]; GO:0003824; GO:0003674_x000D_ [GO:0046872]; GO:0043169; GO:0043167; GO:0005488; GO:0003674		EnsemblGenome
F4J0U9	High	AT3G56940	Magnesium-protoporphyrin IX monomethyl ester (oxidative) cyclase OS=Arabidopsis thaliana OX=3702 GN=CRD1 PE=1 SV=1	39.2	6.44	13.46	7.553	11	3	5	3	0	1.012	0.02	0.963363	0.975961	356	336.7	318.2	340.6	347.1	324.4	other metabolic processes		other molecular function	[GO:0015979]; GO:0044237; GO:0008152; GO:0009987; GO:0008150_x000D_ [GO:0015995]; GO:0006779; GO:0015994; GO:0046148; GO:0006778; GO:0033014; GO:0042440; GO:0033013; GO:0018130; GO:0019438; GO:0044271; GO:1901362; GO:1901566; GO:0008152; GO:0006725; GO:0046483; GO:1901360; GO:1901564; GO:0044249; GO:0034641; GO:1901576; GO:0008150; GO:0044237; GO:0071704; GO:0006807; GO:0009058; GO:0009987_x000D_…		EnsemblGenome
F4J110	High	AT3G63460	Transducin family protein / WD-40 repeat family protein OS=Arabidopsis thaliana OX=3702 GN=SEC31B PE=1 SV=1	118.6	5.12	47.01	50.616	12	12	14	12	0	0.741	-0.43	0.0313776	0.124273	2040.8	1668.7	1908.7	1391.3	1534.9	1414.1	transport	ER/Golgi		[GO:0005783]; GO:0043231; GO:0005737; GO:0012505; GO:0043227; GO:0043229; GO:0110165; GO:0005622; GO:0043226; GO:0005575_x000D_ [GO:0006888]; GO:0046907; GO:0048193; GO:0006810; GO:0051641; GO:0051649; GO:0016192; GO:0051234; GO:0009987; GO:0051179; GO:0008150		EnsemblGenome
F4J117	High	AT3G01510	Phosphoglucan phosphatase LSF1, chloroplastic OS=Arabidopsis thaliana OX=3702 GN=LSF1 PE=1 SV=1	65.7	9.03	9.43	9.179	5	3	3	3	0	0.756	-0.4	0.0445382	0.145995	369.9	348.3	365.7	321.4	268	276.6	protein metabolism;other metabolic processes	other cell component	other molecular function	[GO:0005983]; GO:0005982; GO:0009251; GO:0044247; GO:0006073; GO:0000272; GO:0044042; GO:0044264; GO:0044275; GO:0005976; GO:0009057; GO:0016052; GO:0044260; GO:0044262; GO:0044248; GO:0005975; GO:0043170; GO:1901575; GO:0044237; GO:0009056; GO:0044238; GO:0071704; GO:0008152; GO:0009987; GO:0008150_x000D_ [GO:0008138]; GO:0004721; GO:0016791; GO:0140096; GO:0006470; GO:0042578; GO:0016311; GO:00…		EnsemblGenome
F4J153	High	AT3G03570	Signal transducer, putative (DUF3550/UPF0682) OS=Arabidopsis thaliana OX=3702 GN=At3g03570 PE=1 SV=1	68.6	7.58	4.23	6.452	5	3	3	3	0	0.687	-0.54	0.000324823	0.0249901	138.2	145	138.1	96.5	94.9	94.1	RNA metabolism OR transcription;other metabolic processes;other biological processes	cytosol;nucleus	other molecular function	[GO:0003714]; GO:0003712; GO:0045892; GO:0140110; GO:0006355; GO:1903507; GO:0003674; GO:0010468; GO:1903506; GO:1902679; GO:0060255; GO:2001141; GO:0010558; GO:0031327; GO:0051253; GO:0019222; GO:0010556; GO:0031326; GO:0051252; GO:0009890; GO:0010605; GO:0031324; GO:0045934; GO:0050789; GO:0009889; GO:0031323; GO:0019219; GO:0009892; GO:0048523; GO:0051172; GO:0065007; GO:0050794; GO:0051171; G…		EnsemblGenome
F4J1U2	High	AT3G29185	Glutamate NMDA receptor subunit epsilon-1, putative (DUF3598) OS=Arabidopsis thaliana OX=3702 GN=At3g29185 PE=1 SV=1	44.6	5.38	37.68	43.223	32	10	13	10	0	0.919	-0.12	0.011504	0.0803161	1609.2	1691.1	1664.2	1541.8	1487	1530.2	cell organization and biogenesis;other biological processes	other membranes		[GO:0009706]; GO:0009528; GO:0031969; GO:0019866; GO:0042170; GO:0009941; GO:0031090; GO:0031967; GO:0009526; GO:0009507; GO:0016020; GO:0043227; GO:0031975; GO:0043229; GO:0009536; GO:0110165; GO:0043226; GO:0005622; GO:0043231; GO:0005737; GO:0005575_x000D_ [GO:0010020]; GO:0009658; GO:0043572; GO:0009657; GO:0048285; GO:0006996; GO:0016043; GO:0071840; GO:0009987; GO:0008150_x000D_ [GO:0032955…		EnsemblGenome
F4J1V2	High	AT3G44110	DNAJ homologue 3 OS=Arabidopsis thaliana OX=3702 GN=J3 PE=1 SV=1	37.7	8.18	32.33	28.812	29	11	12	11	0	0.944	-0.08	0.155637	0.288648	3254.3	2486.3	2539.6	1996.5	2397.2	2423.1	other biological processes		other molecular function	[GO:0006457]; GO:0009987; GO:0008150_x000D_ [GO:0030544]; GO:0031072; GO:0005515; GO:0005488; GO:0003674_x000D_ [GO:0046872]; GO:0043169; GO:0043167; GO:0005488; GO:0003674_x000D_ [GO:0051082]; GO:0005515; GO:0005488; GO:0003674		EnsemblGenome
F4J1Y2	High	AT3G44340	Uncharacterized protein OS=Arabidopsis thaliana OX=3702 GN=CEF PE=1 SV=1	114.6	7.06	27.48	32.661	9	9	9	8	1	0.597	-0.75	0.000376203	0.0265739	838.5	780.2	744.4	487.6	465.4	442.9	transport	other membranes;ER/Golgi	other molecular function	[GO:0006886]; GO:0015031; GO:0046907; GO:0034613; GO:0045184; GO:0071702; GO:0071705; GO:0006810; GO:0051641; GO:0051649; GO:0008104; GO:0070727; GO:0051234; GO:0009987; GO:0051179; GO:0033036; GO:0008150_x000D_ [GO:0006888]; GO:0046907; GO:0048193; GO:0006810; GO:0051641; GO:0051649; GO:0016192; GO:0051234; GO:0009987; GO:0051179; GO:0008150_x000D_ [GO:0008270]; GO:0046914; GO:0046872; GO:004316…		EnsemblGenome
F4J2K2	High	AT3G10160	Folylpolyglutamate synthase OS=Arabidopsis thaliana OX=3702 GN=FPGS2 PE=1 SV=1	68.9	8.38	2.51	4.094	5	2	2	2	0	0.884	-0.18	0.0491664	0.153629	45.7	49.6	42.9	40.4	36.7	41.2	other metabolic processes;developmental processes	other membranes;cytosol;mitochondrion;other cell component	other molecular function	[GO:0004326]; GO:0016881; GO:0046901; GO:0016879; GO:0009396; GO:0046900; GO:0016874; GO:0006760; GO:0042398; GO:0042559; GO:0003824; GO:0006575; GO:0042558; GO:1901566; GO:0018130; GO:0019438; GO:0044271; GO:1901362; GO:0003674; GO:0044237; GO:1901564; GO:0006725; GO:0046483; GO:1901360; GO:1901576; GO:0044249; GO:0034641; GO:0008152; GO:0009987; GO:0006807; GO:0071704; GO:0009058; GO:0008150_x0…	Folate biosynthesis; Metabolic pathways; Biosynthesis of cofactors	EnsemblGenome
F4J2M3	High	AT3G10300	Calcium-binding EF-hand family protein OS=Arabidopsis thaliana OX=3702 GN=At3g10300 PE=1 SV=1	34.5	7.58	4.6	4.749	5	2	2	2	0	0.831	-0.27	0.0177803	0.0973459	291	306.9	310.4	226.9	255.3	255			other molecular function	[GO:0005509]; GO:0046872; GO:0043169; GO:0043167; GO:0005488; GO:0003674		EnsemblGenome
F4J2T9	High	AT3G22980	Ribosomal protein S5/Elongation factor G/III/V family protein OS=Arabidopsis thaliana OX=3702 GN=At3g22980 PE=1 SV=1	111.9	6	19.64	17.581	6	5	6	5	0	1.002	0	0.569463	0.680541	726	763.7	802.4	818	761.6	765.1	cell organization and biogenesis;protein metabolism;other metabolic processes	cytosol;translational apparatus;other cell component	translation activity;nucleic acid binding activity;other molecular function	[GO:0003746]; GO:0008135; GO:0006414; GO:0003723; GO:0090079; GO:0006412; GO:0034645; GO:0003676; GO:0045182; GO:0043043; GO:0044267; GO:0010467; GO:0009059; GO:0044249; GO:0044260; GO:0097159; GO:1901363; GO:0003674; GO:0006417; GO:0006518; GO:0043604; GO:1901566; GO:0019538; GO:0043170; GO:1901576; GO:0009058; GO:0044237; GO:0005488; GO:0010608; GO:0032268; GO:0034248; GO:2000112; GO:0043603; G…	Ribosome biogenesis in eukaryotes	EnsemblGenome
F4J2Z7	High	AT3G29250	Short-chain dehydrogenase reductase 4 OS=Arabidopsis thaliana OX=3702 GN=SDR4 PE=2 SV=1	31.8	7.11	13.92	18.954	14	3	5	2	0	1.363	0.45	0.125093	0.253379	30.5	46.1	51.2	62.9	63.4	60.1			other molecular function	[GO:0016491]; GO:0003824; GO:0003674		EnsemblGenome
F4J355	High	AT3G44620	Acid phosphatase OS=Arabidopsis thaliana OX=3702 GN=At3g44620 PE=1 SV=1	29.7	8.43	9.72	9.632	13	2	3	2	0	0.831	-0.27	0.0414148	0.140752	210.4	189.7	215.6	183.9	174.8	170.6	protein metabolism;other metabolic processes	other cell component	other molecular function	[GO:0003993]; GO:0016791; GO:0042578; GO:0016311; GO:0016788; GO:0006796; GO:0016787; GO:0006793; GO:0003824; GO:0044237; GO:0003674; GO:0008152; GO:0009987; GO:0008150_x000D_ [GO:0004725]; GO:0004721; GO:0035335; GO:0016791; GO:0140096; GO:0006470; GO:0042578; GO:0016311; GO:0003824; GO:0006464; GO:0016788; GO:0006796; GO:0003674; GO:0036211; GO:0044267; GO:0016787; GO:0006793; GO:0019538; GO:00…		EnsemblGenome
F4J3M2	High	AT3G04260	Plastid transcriptionally active 3 OS=Arabidopsis thaliana OX=3702 GN=PTAC3 PE=1 SV=1	102.9	5.03	23.33	21.358	9	6	7	6	0	0.804	-0.31	0.00591961	0.0575585	769.3	707.2	683.3	574.3	568.9	532.1		other cell component		[GO:0009507]; GO:0009536; GO:0043231; GO:0005737; GO:0043227; GO:0043229; GO:0110165; GO:0005622; GO:0043226; GO:0005575_x000D_ [GO:0009508]; GO:0005694; GO:0042646; GO:0043232; GO:0009295; GO:0009532; GO:0043228; GO:0043229; GO:0110165; GO:0009536; GO:0043226; GO:0005622; GO:0005575; GO:0043231; GO:0005737; GO:0043227_x000D_ [GO:0042644]; GO:0042646; GO:0009570; GO:0009295; GO:0043232; GO:000953…		EnsemblGenome
F4J447	High	AT3G23600	Alpha/beta-Hydrolases superfamily protein OS=Arabidopsis thaliana OX=3702 GN=At3g23600 PE=1 SV=1	25.5	5.2	13.37	21.183	24	5	5	5	0	0.888	-0.17	0.0296533	0.121948	912.8	866.4	832.2	769.2	797.8	757.5			other molecular function	[GO:0016787]; GO:0003824; GO:0003674		EnsemblGenome
F4J4T3	High	AT3G04600	Tryptophanyl-tRNA synthetase OS=Arabidopsis thaliana OX=3702 GN=At3g04600 PE=1 SV=1	45.7	6.24	41.2	41.728	33	11	13	11	0	0.97	-0.04	0.173649	0.311391	734.8	708.1	729	694.1	717.5	707.5	protein metabolism;RNA metabolism OR transcription;other metabolic processes		other molecular function	[GO:0004830]; GO:0004812; GO:0016875; GO:0140101; GO:0016874; GO:0140098; GO:0003824; GO:0140640; GO:0003674_x000D_ [GO:0005524]; GO:0032559; GO:0035639; GO:0030554; GO:0032555; GO:0043168; GO:1901265; GO:0017076; GO:0032553; GO:0043167; GO:0097159; GO:1901363; GO:0000166; GO:0097367; GO:0005488; GO:0036094; GO:0003674_x000D_ [GO:0006436]; GO:0006418; GO:0043039; GO:0006412; GO:0006399; GO:004303…		EnsemblGenome
F4J4V4	High	AT3G04710	Ankyrin repeat family protein OS=Arabidopsis thaliana OX=3702 GN=TPR10 PE=1 SV=1	49.1	5.33	4.95	2.213	3	2	2	2	0	0.927	-0.11	0.0857635	0.204415	224	207.5	219.4	197.9	203.3	208.5						EnsemblGenome
F4J504	High	AT3G10920	Superoxide dismutase OS=Arabidopsis thaliana OX=3702 GN=MSD1 PE=1 SV=1	25.3	8.48	19.12	14.473	20	4	7	4	0	0.952	-0.07	0.520678	0.64106	1239.4	960.6	1068	995.1	1057.3	1016.8	other metabolic processes;stress response		other molecular function	[GO:0004784]; GO:0016209; GO:0016721; GO:0019430; GO:0003674; GO:0098869; GO:0016491; GO:0006801; GO:0071451; GO:1990748; GO:0003824; GO:0072593; GO:0000303; GO:0071450; GO:0009987; GO:0098754; GO:0097237; GO:0044237; GO:0000305; GO:0034614; GO:0008150; GO:0009636; GO:0070887; GO:0008152; GO:0000302; GO:0010035; GO:0034599; GO:1901701; GO:0042221; GO:0051716; GO:0006979; GO:1901700; GO:0062197; G…		EnsemblGenome
F4J573	High	AT3G17520	Late embryogenesis abundant protein (LEA) family protein OS=Arabidopsis thaliana OX=3702 GN=At3g17520 PE=1 SV=1	32.5	5.38	37.7	41.839	38	11	13	11	0	9.774	3.29	2.83e-05	0.0135871	231.3	282.3	294.5	2846.4	2236.7	2759.4	developmental processes	other membranes;ER/Golgi;other cytoplasmic organelle		[GO:0005773]; GO:0043231; GO:0005737; GO:0043227; GO:0043229; GO:0110165; GO:0005622; GO:0043226; GO:0005575_x000D_ [GO:0005783]; GO:0043231; GO:0005737; GO:0012505; GO:0043227; GO:0043229; GO:0110165; GO:0005622; GO:0043226; GO:0005575_x000D_ [GO:0016021]; GO:0031224; GO:0110165; GO:0016020; GO:0005575_x000D_ [GO:0048316]; GO:0009791; GO:0048608; GO:0010154; GO:0032501; GO:0007275; GO:0003006; G…		EnsemblGenome
F4J5I0	High	AT3G45190	SIT4 phosphatase-associated family protein OS=Arabidopsis thaliana OX=3702 GN=At3g45190 PE=1 SV=1	87.6	4.55	6.92	8.313	3	2	2	1	0	1.094	0.13	0.348028	0.48205	42.6	44.1	49	48.2	45.2	49.8	other biological processes		enzyme regulator activity;other molecular function	[GO:0019888]; GO:0019208; GO:0030234; GO:0098772; GO:0050790; GO:0003674; GO:0065009; GO:0065007; GO:0008150_x000D_ [GO:0019903]; GO:0019902; GO:0019899; GO:0005515; GO:0005488; GO:0003674_x000D_ [GO:0043666]; GO:0010921; GO:0035304; GO:0035303; GO:0051336; GO:0031399; GO:0019220; GO:0050790; GO:0032268; GO:0051174; GO:0065009; GO:0031323; GO:0051246; GO:0065007; GO:0019222; GO:0050794; GO:005117…		EnsemblGenome
F4J5M5	High	AT3G51880	High mobility group B1 OS=Arabidopsis thaliana OX=3702 GN=HMGB1 PE=1 SV=1	18.3	6	12.1	11.879	16	3	7	3	0	1.105	0.14	0.0479099	0.151866	564.9	531.1	510.8	586.9	581.4	616.2		nucleus	nucleic acid binding activity	[GO:0003677]; GO:0003676; GO:0097159; GO:1901363; GO:0005488; GO:0003674_x000D_ [GO:0005634]; GO:0043231; GO:0043227; GO:0043229; GO:0043226; GO:0005622; GO:0110165; GO:0005575		EnsemblGenome
F4J5R9	High	AT3G52140	Clustered mitochondria protein homolog OS=Arabidopsis thaliana OX=3702 GN=NOXY38 PE=1 SV=1	155.1	6.4	67.2	82.669	18	22	22	22	0	0.795	-0.33	0.000363962	0.0264883	3522.6	3415.7	3424.8	2820.9	2690.9	2721.7	cell organization and biogenesis;other biological processes	plasma membrane;other membranes;cytosol	nucleic acid binding activity	[GO:0003729]; GO:0003723; GO:0003676; GO:0097159; GO:1901363; GO:0005488; GO:0003674_x000D_ [GO:0005829]; GO:0110165; GO:0005737; GO:0005575; GO:0005622_x000D_ [GO:0005886]; GO:0016020; GO:0071944; GO:0110165; GO:0005575_x000D_ [GO:0010636]; GO:0010635; GO:0010822; GO:0051094; GO:0010821; GO:0022603; GO:0010638; GO:0048518; GO:0050793; GO:0033043; GO:0051130; GO:0050789; GO:0051128; GO:0048522; G…		EnsemblGenome
F4J5T2	High	AT3G52200	Dihydrolipoamide acetyltransferase component of pyruvate dehydrogenase complex OS=Arabidopsis thaliana OX=3702 GN=LTA3 PE=1 SV=1	77.8	6.21	35.18	35.111	19	11	12	11	0	0.885	-0.18	0.0595682	0.170924	1567.8	1368.4	1359.1	1210.9	1305.6	1141.6		mitochondrion	other molecular function	[GO:0005524]; GO:0032559; GO:0035639; GO:0030554; GO:0032555; GO:0043168; GO:1901265; GO:0017076; GO:0032553; GO:0043167; GO:0097159; GO:1901363; GO:0000166; GO:0097367; GO:0005488; GO:0036094; GO:0003674_x000D_ [GO:0005739]; GO:0043231; GO:0005737; GO:0043227; GO:0043229; GO:0110165; GO:0005622; GO:0043226; GO:0005575_x000D_ [GO:0016746]; GO:0016740; GO:0003824; GO:0003674		EnsemblGenome
F4J6A1	High	AT3G11400	Eukaryotic translation initiation factor 3 subunit G OS=Arabidopsis thaliana OX=3702 GN=EIF3G1 PE=1 SV=1	35.6	7.39	24.46	27.809	23	8	10	8	0	0.907	-0.14	0.0262804	0.113995	893.8	852	896.6	810.5	833.9	808.5	cell organization and biogenesis;protein metabolism;other metabolic processes	plasma membrane;other membranes;translational apparatus;other cell component	nucleic acid binding activity	[GO:0001732]; GO:0022618; GO:0002183; GO:0065003; GO:0071826; GO:0022613; GO:0006413; GO:0002181; GO:0022607; GO:0043933; GO:0044085; GO:0044237; GO:0006412; GO:0016043; GO:0071840; GO:0008152; GO:0009987; GO:0034645; GO:0043043; GO:0044267; GO:0010467; GO:0008150; GO:0009059; GO:0044249; GO:0044260; GO:0006518; GO:0043604; GO:1901566; GO:0019538; GO:0043170; GO:1901576; GO:0009058; GO:0043603; G…		EnsemblGenome
F4J6A8	High	AT3G11450	DnaJ and Myb-like DNA-binding domain-containing protein OS=Arabidopsis thaliana OX=3702 GN=At3g11450 PE=1 SV=1	73.9	8.5	12.75	10.386	5	4	5	4	0	0.794	-0.33	0.0174823	0.0972433	755.1	732.4	721.9	546.5	581.2	624.2	cell organization and biogenesis;developmental processes;other biological processes	nucleus	translation activity;nucleic acid binding activity;other molecular function	[GO:0003677]; GO:0003676; GO:0097159; GO:1901363; GO:0005488; GO:0003674_x000D_ [GO:0005634]; GO:0043231; GO:0043227; GO:0043229; GO:0043226; GO:0005622; GO:0110165; GO:0005575_x000D_ [GO:0006342]; GO:0031497; GO:0045814; GO:0070828; GO:0006333; GO:0022607; GO:0006323; GO:0010629; GO:0040029; GO:0006325; GO:0016043; GO:0044085; GO:0071103; GO:0010468; GO:0010605; GO:0051276; GO:0071840; GO:006025…		EnsemblGenome
F4J738	High	AT3G59020	Importin beta-like SAD2 homolog OS=Arabidopsis thaliana OX=3702 GN=At3g59020 PE=1 SV=1	117.7	4.88	12.27	10.085	5	5	5	5	0	0.876	-0.19	0.131995	0.261941	785	757.6	753.5	753.4	663.1	663.9	transport	cytosol;nucleus	other molecular function	[GO:0005635]; GO:0031967; GO:0005634; GO:0012505; GO:0031975; GO:0043227; GO:0043229; GO:0043231; GO:0110165; GO:0043226; GO:0005622; GO:0005575_x000D_ [GO:0005829]; GO:0110165; GO:0005737; GO:0005575; GO:0005622_x000D_ [GO:0006606]; GO:0006886; GO:0017038; GO:0034504; GO:0051170; GO:0072594; GO:0015031; GO:0046907; GO:0034613; GO:0033365; GO:0006913; GO:0045184; GO:0071702; GO:0071705; GO:000681…	Nucleocytoplasmic transport	EnsemblGenome
F4J7C4	High	AT3G05520	Subunits of heterodimeric actin filament capping protein Capz superfamily OS=Arabidopsis thaliana OX=3702 GN=CPA PE=1 SV=1	43.5	5.14	6.39	5.741	7	2	2	2	0	0.886	-0.17	0.00572225	0.0571829	122	125.6	121.6	110.1	103.7	108.2	cell organization and biogenesis	cytoskeleton;nucleus	cytoskeletal activity	[GO:0003779]; GO:0008092; GO:0005515; GO:0005488; GO:0003674_x000D_ [GO:0005634]; GO:0043231; GO:0043227; GO:0043229; GO:0043226; GO:0005622; GO:0110165; GO:0005575_x000D_ [GO:0007015]; GO:0097435; GO:0030036; GO:0016043; GO:0007010; GO:0030029; GO:0071840; GO:0006996; GO:0009987; GO:0008150_x000D_ [GO:0008290]; GO:0032991; GO:0015629; GO:0005575; GO:0005856; GO:0043232; GO:0043228; GO:0043229; G…		EnsemblGenome
F4J7I2	High	AT3G11910	Ubiquitinyl hydrolase 1 OS=Arabidopsis thaliana OX=3702 GN=UBP13 PE=1 SV=1	130.4	5.58	53.57	49.122	16	16	18	7	9	0.928	-0.11	0.166223	0.301443	3744.6	3282.4	3183.9	3139.5	2999	3047.4	protein metabolism;other metabolic processes		other molecular function	[GO:0004843]; GO:0008242; GO:0101005; GO:0008233; GO:0019783; GO:0016787; GO:0140096; GO:0006508; GO:0008234; GO:0003824; GO:0019538; GO:0003674; GO:0043170; GO:0044238; GO:1901564; GO:0071704; GO:0008152; GO:0006807; GO:0008150_x000D_ [GO:0006511]; GO:0019941; GO:0043632; GO:0051603; GO:0044265; GO:0006508; GO:0044257; GO:0009057; GO:0044248; GO:0044260; GO:0019538; GO:0030163; GO:0044267; GO:00…		EnsemblGenome
F4J8D3	High	AT3G01780	Protein TPLATE OS=Arabidopsis thaliana OX=3702 GN=TPLATE PE=1 SV=1	130.8	5.96	18.08	17.534	7	6	6	6	0	0.754	-0.41	0.0054393	0.0563177	266	249.8	240.8	188.3	174.7	200.8	transport;developmental processes	plasma membrane;other membranes;cytosol;cytoskeleton;nucleus;other cell component	other molecular function	[GO:0005634]; GO:0043231; GO:0043227; GO:0043229; GO:0043226; GO:0005622; GO:0110165; GO:0005575_x000D_ [GO:0005737]; GO:0110165; GO:0005622; GO:0005575_x000D_ [GO:0005829]; GO:0110165; GO:0005737; GO:0005575; GO:0005622_x000D_ [GO:0005856]; GO:0043232; GO:0043228; GO:0043229; GO:0043226; GO:0005622; GO:0110165; GO:0005575_x000D_ [GO:0005886]; GO:0016020; GO:0071944; GO:0110165; GO:0005575_x000D_…		EnsemblGenome
F4J8J7	High	AT3G11930	Adenine nucleotide alpha hydrolases-like superfamily protein OS=Arabidopsis thaliana OX=3702 GN=At3g11930 PE=1 SV=1	21.4	5.78	23.27	20.435	24	4	7	4	0	1.296	0.37	0.0193152	0.100763	1228.5	1029.7	1113.7	1642.1	1443.5	1373.9			other molecular function	[GO:0016787]; GO:0003824; GO:0003674		EnsemblGenome
F4J8M2	High	AT3G12080	GTP-binding protein EngA OS=Arabidopsis thaliana OX=3702 GN=emb2738 PE=1 SV=1	64.5	5.3	8.78	12.787	6	3	3	3	0	0.902	-0.15	0.201388	0.341431	221.5	224.5	246.7	159.8	202.4	221.8	other biological processes		other molecular function	[GO:0005525]; GO:0032561; GO:0035639; GO:0019001; GO:0032555; GO:0043168; GO:1901265; GO:0017076; GO:0032553; GO:0043167; GO:0097159; GO:1901363; GO:0000166; GO:0097367; GO:0005488; GO:0036094; GO:0003674_x000D_ [GO:0042254]; GO:0022613; GO:0044085; GO:0071840; GO:0009987; GO:0008150		EnsemblGenome
F4J912	High	AT3G25520	Ribosomal protein L5 OS=Arabidopsis thaliana OX=3702 GN=ATL5 PE=1 SV=1	21.5	5.86	38.27	32.471	46	9	12	2	0	0.956	-0.07	0.998374	0.998813	36	42	39.7	36.5	43.4	38	protein metabolism;other metabolic processes	translational apparatus	nucleic acid binding activity;other molecular function	[GO:0003735]; GO:0005198; GO:0003674_x000D_ [GO:0005840]; GO:0043232; GO:0043228; GO:0043229; GO:0043226; GO:0005622; GO:0110165; GO:0005575_x000D_ [GO:0006412]; GO:0034645; GO:0043043; GO:0044267; GO:0010467; GO:0009059; GO:0044249; GO:0044260; GO:0006518; GO:0043604; GO:1901566; GO:0019538; GO:0043170; GO:1901576; GO:0009058; GO:0044237; GO:0043603; GO:1901564; GO:0044271; GO:0044238; GO:007170…		EnsemblGenome
F4J982	High	AT3G53030	Ser/arg-rich protein kinase 4 OS=Arabidopsis thaliana OX=3702 GN=SRPK4 PE=1 SV=1	59.4	6.49	4.6	4.292	4	2	2	1	1	0.849	-0.24	0.0553058	0.163553	159.4	144.8	151.4	117.8	128.6	139.6	cell organization and biogenesis;protein metabolism;RNA metabolism OR transcription;other metabolic processes;stress response;signal transduction;other biological processes	nucleus;other cell component	kinase activity;other molecular function	[GO:0000245]; GO:0022618; GO:0000398; GO:0065003; GO:0071826; GO:0022613; GO:0000377; GO:0006397; GO:0022607; GO:0043933; GO:0044085; GO:0000375; GO:0006396; GO:0016071; GO:0016043; GO:0071840; GO:0008380; GO:0016070; GO:0010467; GO:0009987; GO:0090304; GO:0043170; GO:0008150; GO:0006139; GO:0071704; GO:0006725; GO:0034641; GO:0044238; GO:0046483; GO:1901360; GO:0008152; GO:0044237; GO:0006807_x0…		EnsemblGenome
F4J9A0	High	AT3G53180	Nodulin/glutamine synthase-like protein OS=Arabidopsis thaliana OX=3702 GN=NodGS PE=1 SV=1	94.3	5.85	17.92	16.751	6	5	6	5	0	0.806	-0.31	0.0129668	0.085087	321.9	281.6	284.5	232.4	217.6	229.3	other metabolic processes;developmental processes;other biological processes	cytosol	cytoskeletal activity;other molecular function	[GO:0005829]; GO:0110165; GO:0005737; GO:0005575; GO:0005622_x000D_ [GO:0006542]; GO:0006541; GO:0009084; GO:0009064; GO:1901607; GO:1901605; GO:0008652; GO:0006520; GO:0046394; GO:1901566; GO:0019752; GO:0044238; GO:1901564; GO:0016053; GO:1901576; GO:0043436; GO:0008152; GO:0006807; GO:0071704; GO:0006082; GO:0044249; GO:0044283; GO:0009058; GO:0008150; GO:0044237; GO:0044281; GO:0009987_x000D_…		EnsemblGenome
F4J9K9	High	AT3G05900	Neurofilament protein-like protein OS=Arabidopsis thaliana OX=3702 GN=At3g05900 PE=1 SV=1	73.4	4.35	132.61	154.682	68	36	40	36	0	1.538	0.62	0.00578404	0.0573098	3996.3	4520.3	4625.7	6667	6950.4	6982						EnsemblGenome
F4J9W8	High	AT3G18860	Transducin family protein / WD-40 repeat family protein OS=Arabidopsis thaliana OX=3702 GN=At3g18860 PE=1 SV=1	84.2	5.58	23.46	33.083	14	7	8	7	0	1.025	0.04	0.582942	0.690011	437.8	348.8	351.2	356.6	359.9	361.4		other cell component		[GO:0005737]; GO:0110165; GO:0005622; GO:0005575		EnsemblGenome
F4J9Y8	High	AT3G19000	2-oxoglutarate (2OG) and Fe(II)-dependent oxygenase superfamily protein OS=Arabidopsis thaliana OX=3702 GN=At3g19000 PE=1 SV=1	31.7	5.64	10.22	12.861	10	2	3	2	0	0.936	-0.1	0.160881	0.294723	224.3	249.7	234.6	191.2	225.9	219.7			other molecular function	[GO:0016491]; GO:0003824; GO:0003674_x000D_ [GO:0046872]; GO:0043169; GO:0043167; GO:0005488; GO:0003674		EnsemblGenome
F4JAF3	High	AT3G53460	Chloroplast RNA-binding protein 29 OS=Arabidopsis thaliana OX=3702 GN=CP29 PE=1 SV=1	38.4	5.63	43.98	38.304	25	9	16	6	3	0.89	-0.17	0.0171963	0.0969364	2554.2	2655.5	2742.7	2326.2	2362.9	2407.7	RNA metabolism OR transcription;other metabolic processes;stress response;other biological processes	other cell component	nucleic acid binding activity	[GO:0003723]; GO:0003676; GO:0097159; GO:1901363; GO:0005488; GO:0003674_x000D_ [GO:0003729]; GO:0003723; GO:0003676; GO:0097159; GO:1901363; GO:0005488; GO:0003674_x000D_ [GO:0006396]; GO:0016070; GO:0010467; GO:0090304; GO:0043170; GO:0006139; GO:0071704; GO:0006725; GO:0034641; GO:0044238; GO:0046483; GO:1901360; GO:0008152; GO:0044237; GO:0006807; GO:0008150; GO:0009987_x000D_ [GO:0008266]; G…		EnsemblGenome
F4JAM3	High	AT3G60130	Beta glucosidase 16 OS=Arabidopsis thaliana OX=3702 GN=BGLU16 PE=1 SV=1	52.3	6.48	5.05	2.629	4	2	2	2	0	0.729	-0.46	0.143022	0.274939	424.8	537.7	529.6	385.8	472.6	365.6	other metabolic processes		other molecular function	[GO:0004553]; GO:0016798; GO:0016787; GO:0003824; GO:0003674_x000D_ [GO:0005975]; GO:0044238; GO:0071704; GO:0008152; GO:0008150		EnsemblGenome
F4JAU3	High	AT3G06300	Prolyl 4-hydroxylase 2 OS=Arabidopsis thaliana OX=3702 GN=P4H2 PE=1 SV=1	33	6.35	10.78	15.372	17	4	5	4	0	0.875	-0.19	0.255648	0.395862	309.6	365.2	371	287.8	319.5	338.2	protein metabolism;other metabolic processes;developmental processes	other membranes;ER/Golgi;other cytoplasmic organelle	other molecular function	[GO:0000139]; GO:0098588; GO:0005794; GO:0031090; GO:0043231; GO:0005737; GO:0012505; GO:0016020; GO:0043227; GO:0043229; GO:0110165; GO:0005622; GO:0043226; GO:0005575_x000D_ [GO:0004656]; GO:0019798; GO:0031545; GO:0031543; GO:0016706; GO:0140096; GO:0019511; GO:0016705; GO:0051213; GO:0003824; GO:0018126; GO:0018208; GO:0016491; GO:0003674; GO:0006464; GO:0018193; GO:0036211; GO:0044267; GO:00…	Arginine and proline metabolism; Metabolic pathways	EnsemblGenome
F4JB05	High	At3g12915	Ribosomal protein S5/Elongation factor G/III/V family protein OS=Arabidopsis thaliana OX=3702 GN=MGH6.2 PE=3 SV=1	90.9	6.1	25.47	20.949	11	8	10	3	0	0.795	-0.33	0.0276472	0.117038	296.8	306	310.4	243.1	237.5	270	protein metabolism;other metabolic processes	translational apparatus;other cell component	translation activity;nucleic acid binding activity;other molecular function	[GO:0003746]; GO:0008135; GO:0006414; GO:0003723; GO:0090079; GO:0006412; GO:0034645; GO:0003676; GO:0045182; GO:0043043; GO:0044267; GO:0010467; GO:0009059; GO:0044249; GO:0044260; GO:0097159; GO:1901363; GO:0003674; GO:0006417; GO:0006518; GO:0043604; GO:1901566; GO:0019538; GO:0043170; GO:1901576; GO:0009058; GO:0044237; GO:0005488; GO:0010608; GO:0032268; GO:0034248; GO:2000112; GO:0043603; G…		Gene_OrderedLocusName
F4JBH5	High	AT3G47340	Asparagine synthetase [glutamine-hydrolyzing] OS=Arabidopsis thaliana OX=3702 GN=ASN1 PE=1 SV=1	58.2	6.7	17.57	21.769	15	6	6	5	0	0.97	-0.04	0.920196	0.944575	976.9	1061.7	1130.6	1030.1	1012.1	1106.6	other metabolic processes		other molecular function	[GO:0004066]; GO:0016884; GO:0016879; GO:0016874; GO:0003824; GO:0003674_x000D_ [GO:0005524]; GO:0032559; GO:0035639; GO:0030554; GO:0032555; GO:0043168; GO:1901265; GO:0017076; GO:0032553; GO:0043167; GO:0097159; GO:1901363; GO:0000166; GO:0097367; GO:0005488; GO:0036094; GO:0003674_x000D_ [GO:0006529]; GO:0006528; GO:0009067; GO:0009066; GO:1901607; GO:1901605; GO:0008652; GO:0006520; GO:004639…		EnsemblGenome
F4JBU0	High	AT3G60440	Phosphoglycerate mutase family protein OS=Arabidopsis thaliana OX=3702 GN=At3g60440 PE=1 SV=1	32.3	5.69	8.25	9.615	9	2	2	2	0	0.911	-0.13	0.116935	0.242451	179.7	176.2	185	177.1	158.8	163.6		other cell component		[GO:0009507]; GO:0009536; GO:0043231; GO:0005737; GO:0043227; GO:0043229; GO:0110165; GO:0005622; GO:0043226; GO:0005575		EnsemblGenome
F4JBV0	High	AT3G60510	ATP-dependent caseinolytic (Clp) protease/crotonase family protein OS=Arabidopsis thaliana OX=3702 GN=At3g60510 PE=1 SV=1	47.4	6.84	7.48	6.784	8	3	3	3	0	0.843	-0.25	0.140193	0.271682	249.8	197	230.3	195.6	194.2	184.4	protein metabolism		other molecular function	[GO:0003860]; GO:0016289; GO:0016790; GO:0016788; GO:0016787; GO:0003824; GO:0003674_x000D_ [GO:0008233]; GO:0016787; GO:0140096; GO:0006508; GO:0003824; GO:0019538; GO:0003674; GO:0043170; GO:0044238; GO:1901564; GO:0071704; GO:0008152; GO:0006807; GO:0008150		EnsemblGenome
F4JBY2	High	AT3G60750	Transketolase OS=Arabidopsis thaliana OX=3702 GN=AtTKL1 PE=1 SV=1	79.8	6.43	127	97.373	35	21	46	14	7	0.922	-0.12	0.70866	0.792718	6371.6	6332.7	6210	9163.8	5837.9	5715.3			other molecular function	[GO:0004802]; GO:0016744; GO:0016740; GO:0003824; GO:0003674_x000D_ [GO:0046872]; GO:0043169; GO:0043167; GO:0005488; GO:0003674		EnsemblGenome
F4JCI4	High	AT3G26380	Alpha-galactosidase OS=Arabidopsis thaliana OX=3702 GN=At3g26380 PE=1 SV=1	72.3	8.75	7.01	11.214	6	4	4	4	0	1.267	0.34	0.0175996	0.0972433	267.2	237	259.3	330.8	324.7	328.5	protein metabolism;other metabolic processes	other cell component	other molecular function	[GO:0004553]; GO:0016798; GO:0016787; GO:0003824; GO:0003674_x000D_ [GO:0005618]; GO:0030312; GO:0110165; GO:0071944; GO:0005575_x000D_ [GO:0005975]; GO:0044238; GO:0071704; GO:0008152; GO:0008150_x000D_ [GO:0010405]; GO:0010404; GO:0010384; GO:0006029; GO:0044036; GO:0009100; GO:0044260; GO:0071554; GO:0019538; GO:1901135; GO:0043170; GO:0044237; GO:0009987; GO:0044238; GO:1901564; GO:0071704; G…		EnsemblGenome
F4JCU3	High	AT3G54250	Diphosphomevalonate decarboxylase MVD2, peroxisomal OS=Arabidopsis thaliana OX=3702 GN=MVD2 PE=1 SV=1	46.2	6.47	14.16	13.774	15	6	6	3	0	0.978	-0.03	0.225929	0.367453	203	195.5	239.4	198.7	198.5	161.5	other metabolic processes	cytosol;other cytoplasmic organelle	other molecular function	[GO:0004163]; GO:0016831; GO:0016830; GO:0016829; GO:0003824; GO:0003674_x000D_ [GO:0005524]; GO:0032559; GO:0035639; GO:0030554; GO:0032555; GO:0043168; GO:1901265; GO:0017076; GO:0032553; GO:0043167; GO:0097159; GO:1901363; GO:0000166; GO:0097367; GO:0005488; GO:0036094; GO:0003674_x000D_ [GO:0005777]; GO:0042579; GO:0043231; GO:0005737; GO:0043227; GO:0043229; GO:0110165; GO:0005622; GO:004322…	Terpenoid backbone biosynthesis; Metabolic pathways; Biosynthesis of secondary metabolites	EnsemblGenome
F4JCX1	High	AT3G54440	Lactase OS=Arabidopsis thaliana OX=3702 GN=At3g54440 PE=1 SV=1	126.7	5.77	19.01	23.98	6	7	8	7	0	0.761	-0.39	0.00181623	0.0358519	1524.5	1398.3	1401.9	1007.2	1116.7	1067.2	other metabolic processes	other cell component	other molecular function	[GO:0004565]; GO:0015925; GO:0004553; GO:0016798; GO:0016787; GO:0003824; GO:0003674_x000D_ [GO:0005990]; GO:0005988; GO:0046352; GO:0005984; GO:0009313; GO:0044275; GO:0009311; GO:0044262; GO:0016052; GO:0044248; GO:0005975; GO:0044237; GO:1901575; GO:0009056; GO:0044238; GO:0071704; GO:0008152; GO:0009987; GO:0008150_x000D_ [GO:0009341]; GO:1902494; GO:0032991; GO:0005575_x000D_ [GO:0009507]; G…		EnsemblGenome
F4JDC3	High	AT3G13460	Evolutionarily conserved C-terminal region 2 OS=Arabidopsis thaliana OX=3702 GN=ECT2 PE=1 SV=1	72.3	5.96	13.49	14.858	12	6	6	5	0	0.668	-0.58	0.00371074	0.0469941	64.6	72.4	60.4	44.3	43.2	39.5			nucleic acid binding activity	[GO:0003723]; GO:0003676; GO:0097159; GO:1901363; GO:0005488; GO:0003674		EnsemblGenome
F4JE40	High	AT3G54860	Sec1/munc18-like (SM) proteins superfamily OS=Arabidopsis thaliana OX=3702 GN=ATVPS33 PE=1 SV=1	68.9	6.13	6.24	9.396	5	3	3	3	0	0.977	-0.03	0.231435	0.371724	671	599.4	582.2	585.5	586.4	548	cell organization and biogenesis;transport	other membranes;cytosol;other cytoplasmic organelle		[GO:0005829]; GO:0110165; GO:0005737; GO:0005575; GO:0005622_x000D_ [GO:0007033]; GO:0006996; GO:0016043; GO:0071840; GO:0009987; GO:0008150_x000D_ [GO:0009705]; GO:0005774; GO:0000325; GO:0098588; GO:0005773; GO:0031090; GO:0043231; GO:0005737; GO:0016020; GO:0043227; GO:0043229; GO:0110165; GO:0005622; GO:0043226; GO:0005575_x000D_ [GO:0016192]; GO:0006810; GO:0051234; GO:0051179; GO:0008150		EnsemblGenome
F4JEJ0	High	AT3G13790	Glycosyl hydrolases family 32 protein OS=Arabidopsis thaliana OX=3702 GN=ATBFRUCT1 PE=1 SV=1	65.9	9.13	38.97	38.071	22	12	14	11	1	2.276	1.19	0.00201309	0.0375315	1282.7	1271.9	1259.2	2854.7	2895.3	3252.6	other metabolic processes		other molecular function	[GO:0004553]; GO:0016798; GO:0016787; GO:0003824; GO:0003674_x000D_ [GO:0005975]; GO:0044238; GO:0071704; GO:0008152; GO:0008150		EnsemblGenome
F4JET6	High	AT3G20810	2-oxoglutarate (2OG) and Fe(II)-dependent oxygenase superfamily protein OS=Arabidopsis thaliana OX=3702 GN=JMJD5 PE=1 SV=1	44.6	5.47	3.11	5.76	7	2	2	2	0	0.786	-0.35	0.0979498	0.221496	114.8	79.3	81.1	66.4	63.7	61.9						EnsemblGenome
F4JF21	High	AT3G48500	Protein PLASTID TRANSCRIPTIONALLY ACTIVE 10 OS=Arabidopsis thaliana OX=3702 GN=PTAC10 PE=1 SV=1	78.8	5.07	9.98	8.546	9	4	4	4	0	0.89	-0.17	0.0578419	0.168289	234.8	216	207.1	186.9	201.8	192.3		cytosol;other cell component	nucleic acid binding activity	[GO:0003676]; GO:0097159; GO:1901363; GO:0005488; GO:0003674_x000D_ [GO:0005829]; GO:0110165; GO:0005737; GO:0005575; GO:0005622_x000D_ [GO:0009507]; GO:0009536; GO:0043231; GO:0005737; GO:0043227; GO:0043229; GO:0110165; GO:0005622; GO:0043226; GO:0005575_x000D_ [GO:0009508]; GO:0005694; GO:0042646; GO:0043232; GO:0009295; GO:0009532; GO:0043228; GO:0043229; GO:0110165; GO:0009536; GO:0043226; G…		EnsemblGenome
F4JFN3	High	AT3G07770	Heat shock protein 90-6, mitochondrial OS=Arabidopsis thaliana OX=3702 GN=HSP90-6 PE=1 SV=1	90.5	5.39	50.65	47.902	21	13	15	10	0	0.963	-0.06	0.0621259	0.175261	1152.3	1135.4	1185.1	1113.6	1099.5	1109.2	other biological processes	mitochondrion;ER/Golgi;other cell component	other molecular function	[GO:0005524]; GO:0032559; GO:0035639; GO:0030554; GO:0032555; GO:0043168; GO:1901265; GO:0017076; GO:0032553; GO:0043167; GO:0097159; GO:1901363; GO:0000166; GO:0097367; GO:0005488; GO:0036094; GO:0003674_x000D_ [GO:0005618]; GO:0030312; GO:0110165; GO:0071944; GO:0005575_x000D_ [GO:0005739]; GO:0043231; GO:0005737; GO:0043227; GO:0043229; GO:0110165; GO:0005622; GO:0043226; GO:0005575_x000D_ [GO…	Protein processing in endoplasmic reticulum; Plant-pathogen interaction	EnsemblGenome
F4JG03	High	AT4G08320	Tetratricopeptide repeat (TPR)-like superfamily protein OS=Arabidopsis thaliana OX=3702 GN=TPR8 PE=1 SV=1	46.6	4.84	1.97	3.005	6	2	2	2	0	0.714	-0.49	0.0381293	0.135017	93.3	65.4	73	44.5	52.1	56.1	protein metabolism;other metabolic processes;stress response;transport;other biological processes	other membranes;cytosol	other molecular function	[GO:0006620]; GO:0006612; GO:0045047; GO:0006605; GO:0090150; GO:0072599; GO:0006886; GO:0045184; GO:0072657; GO:0070972; GO:0072594; GO:0015031; GO:0046907; GO:0034613; GO:0008104; GO:0051234; GO:0051668; GO:0033365; GO:0071702; GO:0071705; GO:0006810; GO:0051641; GO:0051649; GO:0070727; GO:0033036; GO:0051179; GO:0009987; GO:0008150_x000D_ [GO:0016020]; GO:0110165; GO:0005575_x000D_ [GO:0030433…		EnsemblGenome
F4JGR5	High	AT4G04040	Pyrophosphate--fructose 6-phosphate 1-phosphotransferase subunit beta 2 OS=Arabidopsis thaliana OX=3702 GN=PFP-BETA2 PE=3 SV=1	62.7	5.6	38.67	36.698	19	11	16	6	6	0.982	-0.03	0.91936	0.944575	1972.7	2159.1	2262.9	2085.9	2149.7	2119.6	other metabolic processes;developmental processes;other biological processes	cytosol	kinase activity;other molecular function	[GO:0003872]; GO:0008443; GO:0061615; GO:0016773; GO:0019200; GO:0006096; GO:0016772; GO:0016301; GO:0046835; GO:0006090; GO:0006757; GO:0016052; GO:0016740; GO:0016310; GO:0044262; GO:0032787; GO:0006091; GO:0006165; GO:0046031; GO:0046034; GO:0005975; GO:1901575; GO:0003824; GO:0006796; GO:0044237; GO:0019752; GO:0009117; GO:0009132; GO:0046939; GO:0009150; GO:0009179; GO:0008152; GO:0044238; G…	Glycolysis / Gluconeogenesis; Pentose phosphate pathway; Fructose and mannose metabolism; Metabolic pathways; Biosynthesis of secondary metabolites	EnsemblGenome
F4JGY0	High	AT4G04830	Methionine sulfoxide reductase B5 OS=Arabidopsis thaliana OX=3702 GN=MSRB5 PE=1 SV=1	14	5.26	10.39	11.81	32	3	3	3	0	1.388	0.47	0.00494816	0.0534316	153.2	177	174.5	220	242.2	250.9	protein metabolism;other metabolic processes;stress response		other molecular function	[GO:0006979]; GO:0006950; GO:0050896; GO:0008150_x000D_ [GO:0030091]; GO:0044267; GO:0019538; GO:0044260; GO:0043170; GO:0044238; GO:1901564; GO:0044237; GO:0071704; GO:0008152; GO:0006807; GO:0009987; GO:0008150_x000D_ [GO:0033743]; GO:0016671; GO:0016667; GO:0016491; GO:0003824; GO:0003674		EnsemblGenome
F4JHJ0	High	AT4G02450	HSP20-like chaperones superfamily protein OS=Arabidopsis thaliana OX=3702 GN=At4g02450 PE=1 SV=1	25.3	4.56	38.5	27.157	31	9	13	9	0	1.064	0.09	0.064653	0.17834	2072.4	2256.4	2215.4	2426.3	2357	2332.4						EnsemblGenome
F4JHW1	High	AT4G02860	Phenazine biosynthesis PhzC/PhzF protein OS=Arabidopsis thaliana OX=3702 GN=At4g02860 PE=1 SV=1	34.3	6.1	8.29	8.952	12	3	3	3	0	0.816	-0.29	0.174736	0.312764	151.4	183.8	186.7	145.5	159.1	149.9	other metabolic processes	cytosol;other cell component	other molecular function	[GO:0005737]; GO:0110165; GO:0005622; GO:0005575_x000D_ [GO:0005829]; GO:0110165; GO:0005737; GO:0005575; GO:0005622_x000D_ [GO:0009058]; GO:0008152; GO:0008150_x000D_ [GO:0016853]; GO:0003824; GO:0003674		EnsemblGenome
F4JI63	High	AT4G03200	Catalytics OS=Arabidopsis thaliana OX=3702 GN=At4g03200 PE=1 SV=1	91.8	6.34	37.96	34.765	12	9	12	9	0	0.935	-0.1	0.114843	0.240465	908.2	840.1	842	843.4	786.9	783.1	other metabolic processes	other cell component		[GO:0005975]; GO:0044238; GO:0071704; GO:0008152; GO:0008150_x000D_ [GO:0009507]; GO:0009536; GO:0043231; GO:0005737; GO:0043227; GO:0043229; GO:0110165; GO:0005622; GO:0043226; GO:0005575		EnsemblGenome
F4JIE1	High	AT4G14710	1,2-dihydroxy-3-keto-5-methylthiopentene dioxygenase OS=Arabidopsis thaliana OX=3702 GN=ATARD2 PE=1 SV=1	23.6	5.12	22.82	24.645	33	7	8	7	0	1.085	0.12	0.249774	0.390487	937.9	900.9	906.9	1030	905.1	983.8	other metabolic processes	cytosol;nucleus	other molecular function	[GO:0005506]; GO:0046914; GO:0046872; GO:0043169; GO:0043167; GO:0005488; GO:0003674_x000D_ [GO:0005634]; GO:0043231; GO:0043227; GO:0043229; GO:0043226; GO:0005622; GO:0110165; GO:0005575_x000D_ [GO:0005829]; GO:0110165; GO:0005737; GO:0005575; GO:0005622_x000D_ [GO:0010309]; GO:0016702; GO:0016701; GO:0051213; GO:0016491; GO:0003824; GO:0003674_x000D_ [GO:0019509]; GO:0071267; GO:0043102; GO:00…		EnsemblGenome
F4JJL6	High	AT4G21620	Glycine-rich protein OS=Arabidopsis thaliana OX=3702 GN=At4g21620 PE=1 SV=1	10	9.64	8.56	13.841	24	2	3	2	0	1.332	0.41	0.00364679	0.0469941	71	71.1	63.1	94.6	99.7	90.5						EnsemblGenome
F4JJR0	High	AT4G27690	Vacuolar protein sorting 26B OS=Arabidopsis thaliana OX=3702 GN=VPS26B PE=1 SV=1	32.1	6.57	18.21	14.064	20	5	7	2	0	0.865	-0.21	0.175898	0.314088	39.9	41.3	36.5	38.7	31.9	34.5	transport			[GO:0006886]; GO:0015031; GO:0046907; GO:0034613; GO:0045184; GO:0071702; GO:0071705; GO:0006810; GO:0051641; GO:0051649; GO:0008104; GO:0070727; GO:0051234; GO:0009987; GO:0051179; GO:0033036; GO:0008150		EnsemblGenome
F4JJT9	High	AT4G33760	Aspartate--tRNA ligase, chloroplastic/mitochondrial OS=Arabidopsis thaliana OX=3702 GN=At4g33760 PE=2 SV=1	74.5	7.18	33.28	38.742	20	11	11	11	0	1.034	0.05	0.0965871	0.219738	747.2	737.5	730.9	762.5	748.1	781.1	protein metabolism;RNA metabolism OR transcription;other metabolic processes	mitochondrion;other cell component	nucleic acid binding activity;other molecular function	[GO:0003677]; GO:0003676; GO:0097159; GO:1901363; GO:0005488; GO:0003674_x000D_ [GO:0004815]; GO:0004812; GO:0016875; GO:0140101; GO:0016874; GO:0140098; GO:0003824; GO:0140640; GO:0003674_x000D_ [GO:0005524]; GO:0032559; GO:0035639; GO:0030554; GO:0032555; GO:0043168; GO:1901265; GO:0017076; GO:0032553; GO:0043167; GO:0097159; GO:1901363; GO:0000166; GO:0097367; GO:0005488; GO:0036094; GO:000367…	Aminoacyl-tRNA biosynthesis	EnsemblGenome
F4JJY7	High	AT4G34090	Cyclin delta-3 OS=Arabidopsis thaliana OX=3702 GN=At4g34090 PE=1 SV=1	43.9	5.9	12.01	9.861	10	4	5	4	0	0.945	-0.08	0.822296	0.877028	278.1	286.4	246.3	286.8	248.9	262.8		other cell component		[GO:0009507]; GO:0009536; GO:0043231; GO:0005737; GO:0043227; GO:0043229; GO:0110165; GO:0005622; GO:0043226; GO:0005575_x000D_ [GO:0009570]; GO:0009532; GO:0009507; GO:0110165; GO:0009536; GO:0005575; GO:0043231; GO:0005737; GO:0043227; GO:0043229; GO:0005622; GO:0043226		EnsemblGenome
F4JK17	High	AT4G09520	Cofactor-independent phosphoglycerate mutase OS=Arabidopsis thaliana OX=3702 GN=At4g09520 PE=1 SV=1	53.1	5.57	7.45	11.471	5	2	2	1	0	0.935	-0.1	0.394455	0.523508	114.2	128.1	128.9	104.8	119.8	124.4		cytosol	other molecular function	[GO:0005829]; GO:0110165; GO:0005737; GO:0005575; GO:0005622_x000D_ [GO:0046537]; GO:0004619; GO:0016868; GO:0016866; GO:0016853; GO:0003824; GO:0003674_x000D_ [GO:0046872]; GO:0043169; GO:0043167; GO:0005488; GO:0003674		EnsemblGenome
F4JKH6	High	AT4G28080	Protein REDUCED CHLOROPLAST COVERAGE 2 OS=Arabidopsis thaliana OX=3702 GN=REC2 PE=1 SV=1	199	6.16	65.44	67.277	12	22	25	20	2	0.711	-0.49	0.000403585	0.0269524	2513.1	2334.2	2355.1	1550.5	1675.8	1675.5	cell cycle OR cell proliferation;other biological processes	cytosol;nucleus;other cell component	nucleic acid binding activity	[GO:0003729]; GO:0003723; GO:0003676; GO:0097159; GO:1901363; GO:0005488; GO:0003674_x000D_ [GO:0005634]; GO:0043231; GO:0043227; GO:0043229; GO:0043226; GO:0005622; GO:0110165; GO:0005575_x000D_ [GO:0005737]; GO:0110165; GO:0005622; GO:0005575_x000D_ [GO:0005829]; GO:0110165; GO:0005737; GO:0005575; GO:0005622_x000D_ [GO:0007049]; GO:0009987; GO:0008150_x000D_ [GO:0009737]; GO:0009725; GO:003399…		EnsemblGenome
F4JKM2	High	AT4G34230	Cinnamyl alcohol dehydrogenase 5 OS=Arabidopsis thaliana OX=3702 GN=CAD5 PE=1 SV=1	38.7	5.44	15.59	22.119	18	5	6	4	0	1.203	0.27	0.0383045	0.135017	394.1	371.6	365.2	408	447.1	466.1			other molecular function	[GO:0008270]; GO:0046914; GO:0046872; GO:0043169; GO:0043167; GO:0005488; GO:0003674_x000D_ [GO:0016491]; GO:0003824; GO:0003674		EnsemblGenome
F4JKZ9	High	AT4G16060	Uncharacterized protein OS=Arabidopsis thaliana OX=3702 GN=At4g16060 PE=1 SV=1	32.7	7.31	10.35	7.944	14	4	5	4	0	0.876	-0.19	0.0332827	0.127187	329.3	307.4	292.9	269.5	259	269.3		cytosol;other cell component		[GO:0005829]; GO:0110165; GO:0005737; GO:0005575; GO:0005622_x000D_ [GO:0009507]; GO:0009536; GO:0043231; GO:0005737; GO:0043227; GO:0043229; GO:0110165; GO:0005622; GO:0043226; GO:0005575_x000D_ [GO:0009570]; GO:0009532; GO:0009507; GO:0110165; GO:0009536; GO:0005575; GO:0043231; GO:0005737; GO:0043227; GO:0043229; GO:0005622; GO:0043226		EnsemblGenome
F4JL11	High	AT4G16143	Importin subunit alpha-2 OS=Arabidopsis thaliana OX=3702 GN=IMPA2 PE=1 SV=1	58.9	5.1	33.57	48.055	19	9	11	5	3	1.032	0.05	0.0809699	0.198566	1375.7	1433.9	1429.6	1521.1	1475.4	1445.1	transport	cytosol;nucleus;other cell component	other molecular function	[GO:0005634]; GO:0043231; GO:0043227; GO:0043229; GO:0043226; GO:0005622; GO:0110165; GO:0005575_x000D_ [GO:0005635]; GO:0031967; GO:0005634; GO:0012505; GO:0031975; GO:0043227; GO:0043229; GO:0043231; GO:0110165; GO:0043226; GO:0005622; GO:0005575_x000D_ [GO:0005730]; GO:0043232; GO:0031981; GO:0043228; GO:0043229; GO:0070013; GO:0005634; GO:0043226; GO:0005622; GO:0043233; GO:0043231; GO:011016…		EnsemblGenome
F4JLK2	High	AT4G10120	Probable sucrose-phosphate synthase 4 OS=Arabidopsis thaliana OX=3702 GN=SPS4 PE=1 SV=1	118.8	6.67	7	6.885	2	3	3	1	0	0.662	-0.59	0.0380921	0.135017	92.1	70.6	63.4	51.5	43.5	46.7	other metabolic processes	plasma membrane;other membranes	other molecular function	[GO:0005886]; GO:0016020; GO:0071944; GO:0110165; GO:0005575_x000D_ [GO:0005986]; GO:0005985; GO:0046351; GO:0005984; GO:0009312; GO:0034637; GO:0009311; GO:0044262; GO:0016051; GO:0044249; GO:0005975; GO:0044237; GO:1901576; GO:0009058; GO:0044238; GO:0071704; GO:0008152; GO:0009987; GO:0008150_x000D_ [GO:0016157]; GO:0035251; GO:0008194; GO:0046527; GO:0016757; GO:0016758; GO:0016740; GO:000382…	Starch and sucrose metabolism; Metabolic pathways; Biosynthesis of secondary metabolites	EnsemblGenome
F4JLM5	High	AT4G10320	Isoleucine--tRNA ligase, cytoplasmic OS=Arabidopsis thaliana OX=3702 GN=At4g10320 PE=2 SV=1	135.4	6.3	44.38	48.989	15	14	17	14	0	0.857	-0.22	0.0643757	0.178121	1756.9	1598.3	1521.8	1359.2	1370.1	1510.4	protein metabolism;RNA metabolism OR transcription;other metabolic processes;other biological processes	cytosol	nucleic acid binding activity;other molecular function	[GO:0000049]; GO:0003723; GO:0003676; GO:0097159; GO:1901363; GO:0005488; GO:0003674_x000D_ [GO:0002161]; GO:0052689; GO:0140101; GO:0106074; GO:0016788; GO:0140098; GO:0006399; GO:0006450; GO:0016787; GO:0140640; GO:0034660; GO:0065008; GO:0003824; GO:0016070; GO:0065007; GO:0003674; GO:0090304; GO:0008150; GO:0006139; GO:0043170; GO:0006725; GO:0034641; GO:0044238; GO:0046483; GO:1901360; GO:00…	Aminoacyl-tRNA biosynthesis	EnsemblGenome
F4JLP5	High	AT4G16155	Dihydrolipoyl dehydrogenase 2, chloroplastic OS=Arabidopsis thaliana OX=3702 GN=LPD2 PE=2 SV=2	60.1	7.61	36.53	47.53	24	11	14	3	0	1.311	0.39	0.240927	0.382172	23.9	35	25.6	32	33.5	35.4	other biological processes	other cell component	other molecular function	[GO:0004148]; GO:0016668; GO:0016667; GO:0016491; GO:0003824; GO:0003674_x000D_ [GO:0009507]; GO:0009536; GO:0043231; GO:0005737; GO:0043227; GO:0043229; GO:0110165; GO:0005622; GO:0043226; GO:0005575_x000D_ [GO:0009570]; GO:0009532; GO:0009507; GO:0110165; GO:0009536; GO:0005575; GO:0043231; GO:0005737; GO:0043227; GO:0043229; GO:0005622; GO:0043226_x000D_ [GO:0009941]; GO:0009526; GO:0009507; G…	Glycolysis / Gluconeogenesis; Citrate cycle (TCA cycle); Glycine, serine and threonine metabolism; Valine, leucine and isoleucine degradation; Lysine degradation; Tryptophan metabolism; Pyruvate metabolism; Glyoxylate and dicarboxylate metabolism; Propanoate metabolism; Metabolic pathways; Biosynthesis of secondary metabolites; Carbon metabolism; Biosynthesis of cofactors	EnsemblGenome
F4JLV7	High	AT4G22505	Bifunctional inhibitor/lipid-transfer protein/seed storage 2S albumin superfamily protein OS=Arabidopsis thaliana OX=3702 GN=At4g22505 PE=1 SV=1	55.2	12.4	6.85	6.902	5	2	2	2	0	0.917	-0.13	0.339835	0.476086	82.7	37.8	39.5	40.3	36.2	32.9						EnsemblGenome
F4JM86	High	AT4G35090	Catalase OS=Arabidopsis thaliana OX=3702 GN=CAT2 PE=1 SV=1	55	6.83	59.53	39.951	34	15	24	8	4	1.021	0.03	0.257096	0.396618	3543.8	4171.7	4054.5	4583.4	4141.4	4062.1	other metabolic processes;stress response;other biological processes		other molecular function	[GO:0004096]; GO:0004601; GO:0016209; GO:0016684; GO:0003674; GO:0098869; GO:0016491; GO:1990748; GO:0003824; GO:0009987; GO:0098754; GO:0097237; GO:0008150; GO:0009636; GO:0070887; GO:0042221; GO:0051716; GO:0050896_x000D_ [GO:0006979]; GO:0006950; GO:0050896; GO:0008150_x000D_ [GO:0020037]; GO:0046906; GO:0097159; GO:1901363; GO:0005488; GO:0003674_x000D_ [GO:0042744]; GO:0042743; GO:0044248; G…		EnsemblGenome
F4JML5	High	AT4G16800	Probable enoyl-CoA hydratase 2, mitochondrial OS=Arabidopsis thaliana OX=3702 GN=At4g16800 PE=2 SV=1	32.8	7.97	6.41	6.57	8	3	3	3	0	1.169	0.23	0.0749786	0.190756	203.6	223.6	234	233.1	261.4	261.6	protein metabolism;other metabolic processes	mitochondrion	other molecular function	[GO:0004300]; GO:0016836; GO:0016835; GO:0016829; GO:0003824; GO:0003674_x000D_ [GO:0004490]; GO:0016836; GO:0016835; GO:0016829; GO:0003824; GO:0003674_x000D_ [GO:0005739]; GO:0043231; GO:0005737; GO:0043227; GO:0043229; GO:0110165; GO:0005622; GO:0043226; GO:0005575_x000D_ [GO:0006635]; GO:0009062; GO:0019395; GO:0006631; GO:0044242; GO:0072329; GO:0034440; GO:0032787; GO:0044255; GO:0016042; G…	Valine, leucine and isoleucine degradation; Metabolic pathways	EnsemblGenome
F4JN02	High	AT4G35350	Xylem cysteine peptidase 1 OS=Arabidopsis thaliana OX=3702 GN=XCP1 PE=1 SV=1	32.5	5.1	3.08	3.671	12	2	2	2	0	1.222	0.29	0.724501	0.805436	25.6	30.5	30.9	21.7	37.3	37.2	protein metabolism		other molecular function	[GO:0008234]; GO:0008233; GO:0016787; GO:0140096; GO:0006508; GO:0003824; GO:0019538; GO:0003674; GO:0043170; GO:0044238; GO:1901564; GO:0071704; GO:0008152; GO:0006807; GO:0008150		EnsemblGenome
F4JN13	High	AT4G35450	Ankyrin repeat-containing protein 2 OS=Arabidopsis thaliana OX=3702 GN=AKR2 PE=1 SV=1	38	4.64	29.61	28.595	28	10	11	7	3	1.137	0.19	0.0640404	0.177607	777.2	897.8	866.7	985.7	965.5	1004.2	stress response;transport;developmental processes;other biological processes	other membranes;nucleus;other cell component		[GO:0005634]; GO:0043231; GO:0043227; GO:0043229; GO:0043226; GO:0005622; GO:0110165; GO:0005575_x000D_ [GO:0005737]; GO:0110165; GO:0005622; GO:0005575_x000D_ [GO:0006457]; GO:0009987; GO:0008150_x000D_ [GO:0009791]; GO:0032501; GO:0007275; GO:0008150; GO:0048856; GO:0032502_x000D_ [GO:0010228]; GO:0003006; GO:0009791; GO:0048608; GO:0022414; GO:0032502; GO:0032501; GO:0007275; GO:0048856; GO:00…		EnsemblGenome
F4JNE1	High	AT4G17100	Poly(U)-specific endoribonuclease-B protein OS=Arabidopsis thaliana OX=3702 GN=At4g17100 PE=1 SV=2	35.9	4.96	26.43	31.227	24	8	8	8	0	0.662	-0.59	0.0896753	0.210703	624.9	600.7	626	527.3	414	344.2	RNA metabolism OR transcription;other metabolic processes		other molecular function	[GO:0004521]; GO:0004519; GO:0004540; GO:0090502; GO:0004518; GO:0140098; GO:0090501; GO:0016788; GO:0090305; GO:0140640; GO:0016070; GO:0016787; GO:0090304; GO:0003824; GO:0006139; GO:0043170; GO:0003674; GO:0006725; GO:0034641; GO:0044238; GO:0046483; GO:1901360; GO:0071704; GO:0044237; GO:0006807; GO:0008152; GO:0009987; GO:0008150		EnsemblGenome
F4JP46	High	AT4G17360	Formyltetrahydrofolate deformylase 2, mitochondrial OS=Arabidopsis thaliana OX=3702 GN=PURU2 PE=1 SV=1	37.3	8.62	1.98	3.431	5	2	2	2	0	0.968	-0.05	0.552653	0.668162	160.1	144.8	134.7	152.5	140.2	126.8	other metabolic processes	mitochondrion	other molecular function	[GO:0005739]; GO:0043231; GO:0005737; GO:0043227; GO:0043229; GO:0110165; GO:0005622; GO:0043226; GO:0005575_x000D_ [GO:0006189]; GO:0006188; GO:0009152; GO:0009168; GO:0046040; GO:0006164; GO:0009150; GO:0009260; GO:0009127; GO:0009156; GO:0009167; GO:0006163; GO:0009165; GO:0072522; GO:0009259; GO:0046390; GO:0009124; GO:0009126; GO:0009161; GO:0009117; GO:0072521; GO:1901293; GO:0018130; GO:00…	Glyoxylate and dicarboxylate metabolism; One carbon pool by folate; Metabolic pathways	EnsemblGenome
F4JPJ7	High	AT4G30190	Plasma membrane ATPase OS=Arabidopsis thaliana OX=3702 GN=HA2 PE=1 SV=1	108.2	7.14	18.79	24.161	7	7	7	1	6	0.972	-0.04	0.418997	0.544197	449.7	287.6	298	270.7	289.7	317	transport	plasma membrane;other membranes;ER/Golgi;other cytoplasmic organelle;other cell component	transporter activity;other molecular function	[GO:0005524]; GO:0032559; GO:0035639; GO:0030554; GO:0032555; GO:0043168; GO:1901265; GO:0017076; GO:0032553; GO:0043167; GO:0097159; GO:1901363; GO:0000166; GO:0097367; GO:0005488; GO:0036094; GO:0003674_x000D_ [GO:0005774]; GO:0098588; GO:0005773; GO:0031090; GO:0043231; GO:0005737; GO:0016020; GO:0043227; GO:0043229; GO:0110165; GO:0005622; GO:0043226; GO:0005575_x000D_ [GO:0005794]; GO:004323…		EnsemblGenome
F4JPR7	High	AT4G11740	Plant UBX domain-containing protein 8 OS=Arabidopsis thaliana OX=3702 GN=PUX8 PE=1 SV=1	62.3	4.67	12.29	14.074	12	5	5	5	0	1.104	0.14	0.0253556	0.112194	361.5	338.9	362.7	399.1	381.2	416.1	transport	cytosol;nucleus		[GO:0005634]; GO:0043231; GO:0043227; GO:0043229; GO:0043226; GO:0005622; GO:0110165; GO:0005575_x000D_ [GO:0005829]; GO:0110165; GO:0005737; GO:0005575; GO:0005622_x000D_ [GO:0016192]; GO:0006810; GO:0051234; GO:0051179; GO:0008150		EnsemblGenome
F4JPZ7	High	AT4G17830	Peptidase M20/M25/M40 family protein OS=Arabidopsis thaliana OX=3702 GN=At4g17830 PE=1 SV=1	48.7	5.35	20.96	28.279	20	8	8	8	0	1.083	0.12	0.30387	0.444125	1118.5	988	985.6	1293.6	1047.9	1070.4	other metabolic processes	cytosol	other molecular function	[GO:0005829]; GO:0110165; GO:0005737; GO:0005575; GO:0005622_x000D_ [GO:0006592]; GO:0006591; GO:1901607; GO:1901605; GO:0008652; GO:0006520; GO:0046394; GO:1901566; GO:0019752; GO:0044238; GO:1901564; GO:0016053; GO:1901576; GO:0043436; GO:0008152; GO:0006807; GO:0071704; GO:0006082; GO:0044249; GO:0044283; GO:0009058; GO:0008150; GO:0044237; GO:0044281; GO:0009987_x000D_ [GO:0008777]; GO:001681…		EnsemblGenome
F4JQ75	High	AT4G24270	EMBRYO DEFECTIVE 140 OS=Arabidopsis thaliana OX=3702 GN=EMB140 PE=1 SV=1	92.8	5.76	5.37	5.132	2	2	2	2	0	0.857	-0.22	0.0821122	0.199871	75.9	73.4	72.5	54.8	62.9	67.1	RNA metabolism OR transcription;other metabolic processes		nucleic acid binding activity	[GO:0003723]; GO:0003676; GO:0097159; GO:1901363; GO:0005488; GO:0003674_x000D_ [GO:0006396]; GO:0016070; GO:0010467; GO:0090304; GO:0043170; GO:0006139; GO:0071704; GO:0006725; GO:0034641; GO:0044238; GO:0046483; GO:1901360; GO:0008152; GO:0044237; GO:0006807; GO:0008150; GO:0009987		EnsemblGenome
F4JQ90	High	AT4G30310	FGGY family of carbohydrate kinase OS=Arabidopsis thaliana OX=3702 GN=At4g30310 PE=1 SV=1	62.5	6.15	16.05	22.307	9	5	5	5	0	0.853	-0.23	0.106794	0.231891	903.8	871.2	852.6	848.5	743.2	726.1	other metabolic processes	other cell component	kinase activity;other molecular function	[GO:0005975]; GO:0044238; GO:0071704; GO:0008152; GO:0008150_x000D_ [GO:0009507]; GO:0009536; GO:0043231; GO:0005737; GO:0043227; GO:0043229; GO:0110165; GO:0005622; GO:0043226; GO:0005575_x000D_ [GO:0016301]; GO:0016772; GO:0016310; GO:0016740; GO:0006796; GO:0003824; GO:0006793; GO:0003674; GO:0044237; GO:0008152; GO:0009987; GO:0008150_x000D_ [GO:0016773]; GO:0016772; GO:0016740; GO:0003824; G…		EnsemblGenome
F4JQE2	High	AT4G30720	FAD/NAD(P)-binding oxidoreductase family protein OS=Arabidopsis thaliana OX=3702 GN=PDE327 PE=1 SV=1	77	8.5	21.7	26.57	13	8	8	8	0	1.13	0.18	0.0896915	0.210703	466	469.2	476.2	565.7	494.5	530.3	other metabolic processes	other cell component	other molecular function	[GO:0009507]; GO:0009536; GO:0043231; GO:0005737; GO:0043227; GO:0043229; GO:0110165; GO:0005622; GO:0043226; GO:0005575_x000D_ [GO:0015979]; GO:0044237; GO:0008152; GO:0009987; GO:0008150_x000D_ [GO:0016491]; GO:0003824; GO:0003674		EnsemblGenome
F4JQG6	High	AT4G36700	Vicilin-like seed storage protein At4g36700 OS=Arabidopsis thaliana OX=3702 GN=At4g36700 PE=3 SV=1	59	5.53	13.03	19.082	9	3	3	3	0	11.212	3.49	0.00505294	0.0541762	41.1	38.6	38.1	432.2	307.4	572.8						EnsemblGenome
F4JQH3	High	AT4G36760	Aminopeptidase P1 OS=Arabidopsis thaliana OX=3702 GN=APP1 PE=1 SV=1	71.9	5.31	22.85	26.899	15	10	11	10	0	1.174	0.23	0.00140727	0.0329202	1201.5	1265.6	1249.8	1512.5	1435	1467.6	protein metabolism;transport	plasma membrane;other membranes;cytosol;ER/Golgi;other cell component	other molecular function	[GO:0004177]; GO:0008238; GO:0008233; GO:0016787; GO:0140096; GO:0006508; GO:0003824; GO:0019538; GO:0003674; GO:0043170; GO:0044238; GO:1901564; GO:0071704; GO:0008152; GO:0006807; GO:0008150_x000D_ [GO:0005737]; GO:0110165; GO:0005622; GO:0005575_x000D_ [GO:0005783]; GO:0043231; GO:0005737; GO:0012505; GO:0043227; GO:0043229; GO:0110165; GO:0005622; GO:0043226; GO:0005575_x000D_ [GO:0005829]; G…		EnsemblGenome
F4JQJ7	High	AT4G36945	PLC-like phosphodiesterases superfamily protein OS=Arabidopsis thaliana OX=3702 GN=At4g36945 PE=1 SV=1	44.3	5.15	14.19	17.305	11	4	5	4	0	1.205	0.27	0.0360374	0.131167	154.2	161	156.1	188.1	196.9	173.1	other metabolic processes	plasma membrane;other membranes	other molecular function	[GO:0005886]; GO:0016020; GO:0071944; GO:0110165; GO:0005575_x000D_ [GO:0006629]; GO:0044238; GO:0071704; GO:0008152; GO:0008150_x000D_ [GO:0008081]; GO:0042578; GO:0016788; GO:0016787; GO:0003824; GO:0003674		EnsemblGenome
F4JRE7	High	AT4G12720	MutT/nudix family protein OS=Arabidopsis thaliana OX=3702 GN=NUDT7 PE=1 SV=1	36.5	6.27	6.52	7.329	6	2	2	2	0	0.783	-0.35	0.014654	0.0903895	356.3	311.5	324.1	253.8	256	246	protein metabolism;other metabolic processes;stress response;signal transduction;other biological processes	cytosol	other molecular function	[GO:0000210]; GO:0004551; GO:0016462; GO:0016818; GO:0016817; GO:0016787; GO:0003824; GO:0003674_x000D_ [GO:0002758]; GO:0002218; GO:0002757; GO:0002253; GO:0045089; GO:0002764; GO:0002376; GO:0050778; GO:0002833; GO:0031349; GO:0032103; GO:0045088; GO:0007165; GO:0050776; GO:0008150; GO:0002684; GO:0048584; GO:0002831; GO:0031347; GO:0032101; GO:0009987; GO:0050794; GO:0007154; GO:0023052; GO:00…		EnsemblGenome
F4JRN1	High	AT4G18740	Rho termination factor OS=Arabidopsis thaliana OX=3702 GN=At4g18740 PE=1 SV=1	21.2	9.86	4.7	3.707	8	2	2	2	0	0.929	-0.11	0.922518	0.945214	28.3	34.6	36	29.8	35.7	32.1	RNA metabolism OR transcription;other metabolic processes			[GO:0006353]; GO:0032774; GO:0006351; GO:0009059; GO:0016070; GO:0034654; GO:0097659; GO:0043170; GO:1901576; GO:0090304; GO:0006139; GO:0018130; GO:0019438; GO:0044271; GO:1901362; GO:0010467; GO:0071704; GO:0009058; GO:0006725; GO:0034641; GO:0044238; GO:0046483; GO:1901360; GO:0044249; GO:0008152; GO:0044237; GO:0006807; GO:0008150; GO:0009987		EnsemblGenome
F4JRN8	High	AT4G18810	NAD(P)-binding Rossmann-fold superfamily protein OS=Arabidopsis thaliana OX=3702 GN=At4g18810 PE=1 SV=1	69.1	9.07	39.3	41.606	23	12	14	12	0	1.021	0.03	0.986074	0.991156	1748.3	1918.4	2088.2	1745.9	2039.4	1959.3	cell organization and biogenesis	other cytoplasmic organelle;other cell component	other molecular function	[GO:0005773]; GO:0043231; GO:0005737; GO:0043227; GO:0043229; GO:0110165; GO:0005622; GO:0043226; GO:0005575_x000D_ [GO:0009507]; GO:0009536; GO:0043231; GO:0005737; GO:0043227; GO:0043229; GO:0110165; GO:0005622; GO:0043226; GO:0005575_x000D_ [GO:0009570]; GO:0009532; GO:0009507; GO:0110165; GO:0009536; GO:0005575; GO:0043231; GO:0005737; GO:0043227; GO:0043229; GO:0005622; GO:0043226_x000D_ [GO…		EnsemblGenome
F4JRY2	High	AT4G31300	Proteasome subunit beta OS=Arabidopsis thaliana OX=3702 GN=PBA1 PE=1 SV=1	25.3	5.55	38.76	44.637	36	9	16	9	0	1.059	0.08	0.0106408	0.0773633	1898.2	1885.7	1898.3	2019.9	2010.3	1973.6	protein metabolism;other metabolic processes;other biological processes	other membranes;cytosol;nucleus;other cytoplasmic organelle;other cell component	other molecular function	[GO:0000502]; GO:0140535; GO:1905369; GO:0032991; GO:1905368; GO:0005575; GO:1902494_x000D_ [GO:0004298]; GO:0004175; GO:0070003; GO:0008233; GO:0016787; GO:0140096; GO:0006508; GO:0003824; GO:0019538; GO:0003674; GO:0043170; GO:0044238; GO:1901564; GO:0071704; GO:0008152; GO:0006807; GO:0008150_x000D_ [GO:0005634]; GO:0043231; GO:0043227; GO:0043229; GO:0043226; GO:0005622; GO:0110165; GO:000557…		EnsemblGenome
F4JSG6	High	AT4G19150	Ankyrin repeat family protein OS=Arabidopsis thaliana OX=3702 GN=At4g19150 PE=1 SV=1	24	5.99	11.2	19.102	23	3	3	3	0	0.925	-0.11	0.0358596	0.130753	399	364.8	367.2	343.3	313.5	339.7						EnsemblGenome
F4JTD2	High	AT4G25730	Putative rRNA methyltransferase OS=Arabidopsis thaliana OX=3702 GN=At4g25730 PE=1 SV=1	92.2	8.79	5.57	4.991	3	2	2	2	0	0.907	-0.14	0.345302	0.479764	105.4	115.9	113.9	115	89.9	103.4	RNA metabolism OR transcription;other metabolic processes	nucleus;other cell component	nucleic acid binding activity;other molecular function	[GO:0000453]; GO:0000451; GO:0031167; GO:0000154; GO:0001510; GO:0006364; GO:0009451; GO:0043414; GO:0016072; GO:0034470; GO:0042254; GO:0016070; GO:0043412; GO:0032259; GO:0044260; GO:0034660; GO:0006396; GO:0022613; GO:0090304; GO:0043170; GO:0008152; GO:0044237; GO:0010467; GO:0044085; GO:0006139; GO:0071704; GO:0008150; GO:0009987; GO:0071840; GO:0006725; GO:0034641; GO:0044238; GO:0046483; G…		EnsemblGenome
F4JTF2	High	AT4G31880	Transcriptional regulator OS=Arabidopsis thaliana OX=3702 GN=At4g31880 PE=1 SV=1	94	5.6	33.1	41.558	14	11	13	11	0	0.878	-0.19	0.0312083	0.124273	1829.5	1609.8	1668.2	1386.3	1465.4	1477.4	cell cycle OR cell proliferation;cell organization and biogenesis;other biological processes	nucleus		[GO:0005634]; GO:0043231; GO:0043227; GO:0043229; GO:0043226; GO:0005622; GO:0110165; GO:0005575_x000D_ [GO:0007064]; GO:0007062; GO:1903047; GO:0000070; GO:0022402; GO:0051276; GO:0000819; GO:0000278; GO:0140014; GO:0009987; GO:0007049; GO:0006996; GO:0098813; GO:0000280; GO:0008150; GO:0016043; GO:0007059; GO:0048285; GO:0071840_x000D_ [GO:0051301]; GO:0009987; GO:0008150		EnsemblGenome
F4JTI1	High	AT4G32070	Protein PHOX4 OS=Arabidopsis thaliana OX=3702 GN=PHOX4 PE=2 SV=1	87.9	5.74	3.91	5.298	3	2	2	1	1	0.979	-0.03	0.54247	0.659996	359.5	270.4	283.3	298.2	273.7	277.4		other cytoplasmic organelle		[GO:0005773]; GO:0043231; GO:0005737; GO:0043227; GO:0043229; GO:0110165; GO:0005622; GO:0043226; GO:0005575		EnsemblGenome
F4JTK8	High	AT4G38220	N-acyl-L-amino-acid amidohydrolase OS=Arabidopsis thaliana OX=3702 GN=AQI PE=1 SV=1	48	6.35	42.85	38.077	29	13	16	13	0	0.981	-0.03	0.836653	0.886219	2792.3	2836.7	2821.3	2902.4	2768	2747.7	other metabolic processes;other biological processes	ER/Golgi;other cytoplasmic organelle	other molecular function	[GO:0004046]; GO:0016811; GO:0016810; GO:0016787; GO:0003824; GO:0003674_x000D_ [GO:0005773]; GO:0043231; GO:0005737; GO:0043227; GO:0043229; GO:0110165; GO:0005622; GO:0043226; GO:0005575_x000D_ [GO:0005783]; GO:0043231; GO:0005737; GO:0012505; GO:0043227; GO:0043229; GO:0110165; GO:0005622; GO:0043226; GO:0005575_x000D_ [GO:0005794]; GO:0043231; GO:0005737; GO:0012505; GO:0043227; GO:0043229; G…		EnsemblGenome
F4JTP5	High	AT4G38470	Serine/threonine-protein kinase STY46 OS=Arabidopsis thaliana OX=3702 GN=STY46 PE=1 SV=1	64.8	6.02	15.07	19.091	9	5	5	4	1	1.003	0	0.309047	0.44901	289.5	333.7	337.3	388.2	324.8	334.7	cell organization and biogenesis;protein metabolism;other metabolic processes;other biological processes	cytosol	kinase activity;other molecular function	[GO:0004672]; GO:0016301; GO:0016773; GO:0140096; GO:0006468; GO:0016772; GO:0016310; GO:0003824; GO:0006464; GO:0016740; GO:0006796; GO:0003674; GO:0036211; GO:0044267; GO:0006793; GO:0019538; GO:0043412; GO:0044260; GO:0044237; GO:0043170; GO:0044238; GO:1901564; GO:0008152; GO:0009987; GO:0071704; GO:0006807; GO:0008150_x000D_ [GO:0004674]; GO:0004672; GO:0016301; GO:0016773; GO:0140096; GO:00…		EnsemblGenome
F4JUE0	High	AT4G32590	2Fe-2S ferredoxin-like superfamily protein OS=Arabidopsis thaliana OX=3702 GN=At4g32590 PE=1 SV=1	19.1	7.64	5.71	5.621	9	2	2	2	0	1.039	0.06	0.268383	0.407181	83.3	90.9	96.1	111.9	94.4	92.2			other molecular function	[GO:0051536]; GO:0051540; GO:0005488; GO:0003674		EnsemblGenome
F4JUM1	High	AT4G14160	Protein transport protein SEC23 OS=Arabidopsis thaliana OX=3702 GN=At4g14160 PE=1 SV=1	85.3	5.97	25.04	30.938	13	8	8	7	1	0.562	-0.83	0.00111687	0.0313115	823.6	766.8	697.7	431.1	477.8	412.1	cell organization and biogenesis;transport	other membranes;cytosol;ER/Golgi	enzyme regulator activity;other molecular function	[GO:0005096]; GO:0008047; GO:0030695; GO:0030234; GO:0060589; GO:0098772; GO:0050790; GO:0003674; GO:0065009; GO:0065007; GO:0008150_x000D_ [GO:0005789]; GO:0031090; GO:0042175; GO:0098827; GO:0016020; GO:0043227; GO:0012505; GO:0031984; GO:0005783; GO:0110165; GO:0043226; GO:0043229; GO:0043231; GO:0005737; GO:0005575; GO:0005622_x000D_ [GO:0005829]; GO:0110165; GO:0005737; GO:0005575; GO:000562…		EnsemblGenome
F4JV80	High	AT4G32915	Glutamyl-tRNA(Gln) amidotransferase subunit C, chloroplastic/mitochondrial OS=Arabidopsis thaliana OX=3702 GN=GATC PE=1 SV=1	17.5	7.87	8.62	8.768	29	3	3	3	0	0.666	-0.59	0.0207589	0.102845	196	163.2	212.8	106.8	139.8	130.4	protein metabolism;RNA metabolism OR transcription;other metabolic processes;other biological processes	mitochondrion;other cell component	other molecular function	[GO:0005524]; GO:0032559; GO:0035639; GO:0030554; GO:0032555; GO:0043168; GO:1901265; GO:0017076; GO:0032553; GO:0043167; GO:0097159; GO:1901363; GO:0000166; GO:0097367; GO:0005488; GO:0036094; GO:0003674_x000D_ [GO:0005739]; GO:0043231; GO:0005737; GO:0043227; GO:0043229; GO:0110165; GO:0005622; GO:0043226; GO:0005575_x000D_ [GO:0006450]; GO:0065008; GO:0065007; GO:0008150_x000D_ [GO:0030956]; G…	Aminoacyl-tRNA biosynthesis; Metabolic pathways	EnsemblGenome
F4JVN6	High	AT4G20850	Tripeptidyl-peptidase 2 OS=Arabidopsis thaliana OX=3702 GN=TPP2 PE=1 SV=1	152.3	6.07	125.23	123.139	27	36	42	36	0	0.88	-0.18	0.00221367	0.0385805	5059	4887.2	4964.5	4315.7	4508.3	4367.9	protein metabolism	other membranes;cytosol;translational apparatus;other cytoplasmic organelle;other cell component	nucleic acid binding activity;other molecular function	[GO:0003729]; GO:0003723; GO:0003676; GO:0097159; GO:1901363; GO:0005488; GO:0003674_x000D_ [GO:0004177]; GO:0008238; GO:0008233; GO:0016787; GO:0140096; GO:0006508; GO:0003824; GO:0019538; GO:0003674; GO:0043170; GO:0044238; GO:1901564; GO:0071704; GO:0008152; GO:0006807; GO:0008150_x000D_ [GO:0004252]; GO:0004175; GO:0008236; GO:0008233; GO:0017171; GO:0016787; GO:0140096; GO:0006508; GO:000382…		EnsemblGenome
F4JVV4	High	AT4G32930	Uncharacterized protein OS=Arabidopsis thaliana OX=3702 GN=At4g32930 PE=1 SV=1	19.3	4.86	6.87	5.615	14	3	3	3	0	0.909	-0.14	0.0908621	0.212125	338.6	298.4	308.3	280.2	276.4	293			other molecular function	[GO:0008270]; GO:0046914; GO:0046872; GO:0043169; GO:0043167; GO:0005488; GO:0003674		EnsemblGenome
F4JVY8	High	AT4G33150	Lysine ketoglutarate reductase OS=Arabidopsis thaliana OX=3702 GN=LKR PE=1 SV=1	117.1	6	20.83	19.312	8	7	7	7	0	1.312	0.39	0.0457941	0.148491	289	293.3	294.6	435.1	384.9	349.1	other metabolic processes;other biological processes	cytosol;other cell component	other molecular function	[GO:0004753]; GO:0016646; GO:0016645; GO:0016491; GO:0003824; GO:0003674_x000D_ [GO:0005737]; GO:0110165; GO:0005622; GO:0005575_x000D_ [GO:0005829]; GO:0110165; GO:0005737; GO:0005575; GO:0005622_x000D_ [GO:0019477]; GO:0006554; GO:0046440; GO:0006553; GO:0009063; GO:0009068; GO:0009066; GO:0006520; GO:0046395; GO:1901565; GO:1901606; GO:1901605; GO:0019752; GO:0044238; GO:1901564; GO:0016054; G…		EnsemblGenome
F4JW69	High	AT5G04230	Phenylalanine ammonia-lyase OS=Arabidopsis thaliana OX=3702 GN=PAL3 PE=1 SV=1	76.6	6.51	22.13	24.378	12	7	7	5	0	1.045	0.06	0.257393	0.396857	620.2	655.1	627.7	655.7	634.6	686.6	other metabolic processes	other cell component	other molecular function	[GO:0005737]; GO:0110165; GO:0005622; GO:0005575_x000D_ [GO:0006559]; GO:0006558; GO:0009063; GO:0009074; GO:1902222; GO:0009072; GO:1902221; GO:0006520; GO:0046395; GO:1901565; GO:0016054; GO:0019439; GO:1901361; GO:1901606; GO:0006725; GO:1901360; GO:1901605; GO:0019752; GO:0044238; GO:1901564; GO:1901575; GO:0006082; GO:0044248; GO:0044282; GO:0044237; GO:0071704; GO:0043436; GO:0008152; GO:00…		EnsemblGenome
F4JWF6	High	AT5G11200	DEAD/DEAH box RNA helicase family protein OS=Arabidopsis thaliana OX=3702 GN=UAP56b PE=4 SV=1	55.4	5.92	44.15	38.759	23	9	13	9	0	0.926	-0.11	0.0615303	0.174118	838.3	920.6	874.7	824.4	810.4	759.8		nucleus;other cell component	nucleic acid binding activity;other molecular function	[GO:0003690]; GO:0003677; GO:0003676; GO:0097159; GO:1901363; GO:0005488; GO:0003674_x000D_ [GO:0003697]; GO:0003677; GO:0003676; GO:0097159; GO:1901363; GO:0005488; GO:0003674_x000D_ [GO:0003724]; GO:0004386; GO:0008186; GO:0140098; GO:0140640; GO:0140657; GO:0003824; GO:0003674_x000D_ [GO:0003725]; GO:0003723; GO:0003676; GO:0097159; GO:1901363; GO:0005488; GO:0003674_x000D_ [GO:0003729]; GO:00…		EnsemblGenome
F4JWV5	High	AT5G34940	Glucuronidase 3 OS=Arabidopsis thaliana OX=3702 GN=GUS3 PE=1 SV=1	44.7	9.14	12	17.097	10	3	3	3	0	1.396	0.48	0.0150853	0.0913357	123.1	133.4	149.1	186.2	169.3	190.9		other membranes	other molecular function	[GO:0016020]; GO:0110165; GO:0005575_x000D_ [GO:0016798]; GO:0016787; GO:0003824; GO:0003674		EnsemblGenome
F4JXV9	High	AT5G11490	Beta-adaptin-like protein OS=Arabidopsis thaliana OX=3702 GN=At5g11490 PE=1 SV=1	94.3	5.39	11.1	12.058	6	4	4	4	0	0.647	-0.63	0.00732653	0.0642968	262	211.9	224.6	164.6	144.5	145.4	transport	other membranes	other molecular function	[GO:0006886]; GO:0015031; GO:0046907; GO:0034613; GO:0045184; GO:0071702; GO:0071705; GO:0006810; GO:0051641; GO:0051649; GO:0008104; GO:0070727; GO:0051234; GO:0009987; GO:0051179; GO:0033036; GO:0008150_x000D_ [GO:0016192]; GO:0006810; GO:0051234; GO:0051179; GO:0008150_x000D_ [GO:0030124]; GO:0030119; GO:0098796; GO:0030117; GO:0032991; GO:0016020; GO:0005737; GO:0048475; GO:0005575; GO:011016…		EnsemblGenome
F4JXW2	High	AT5G11500	Coiled-coil protein OS=Arabidopsis thaliana OX=3702 GN=At5g11500 PE=1 SV=1	25	7.53	7.37	7.892	11	3	3	3	0	0.84	-0.25	0.216185	0.358237	304.5	365.9	401.8	210.2	329.3	307.3						EnsemblGenome
F4JY76	High	AT5G25754	Eukaryotic translation initiation factor 3 subunit L OS=Arabidopsis thaliana OX=3702 GN=At5g25754 PE=1 SV=1	60.1	6.29	18.56	18.458	12	6	7	6	0	0.74	-0.43	0.00288789	0.0441618	562	531.4	534.5	393.6	395.6	395.9	cell organization and biogenesis;protein metabolism;other metabolic processes	plasma membrane;other membranes;cytosol;translational apparatus;other cell component	nucleic acid binding activity	[GO:0001732]; GO:0022618; GO:0002183; GO:0065003; GO:0071826; GO:0022613; GO:0006413; GO:0002181; GO:0022607; GO:0043933; GO:0044085; GO:0044237; GO:0006412; GO:0016043; GO:0071840; GO:0008152; GO:0009987; GO:0034645; GO:0043043; GO:0044267; GO:0010467; GO:0008150; GO:0009059; GO:0044249; GO:0044260; GO:0006518; GO:0043604; GO:1901566; GO:0019538; GO:0043170; GO:1901576; GO:0009058; GO:0043603; G…		EnsemblGenome
F4JYL8	High	AT5G47690	Binding protein OS=Arabidopsis thaliana OX=3702 GN=At5g47690 PE=1 SV=1	181.2	6.27	5.51	3.375	1	2	2	2	0	1.044	0.06	0.986729	0.991156	36.3	32.1	31.9	36	30.9	33.5	cell cycle OR cell proliferation;cell organization and biogenesis;other biological processes	nucleus		[GO:0005634]; GO:0043231; GO:0043227; GO:0043229; GO:0043226; GO:0005622; GO:0110165; GO:0005575_x000D_ [GO:0007064]; GO:0007062; GO:1903047; GO:0000070; GO:0022402; GO:0051276; GO:0000819; GO:0000278; GO:0140014; GO:0009987; GO:0007049; GO:0006996; GO:0098813; GO:0000280; GO:0008150; GO:0016043; GO:0007059; GO:0048285; GO:0071840_x000D_ [GO:0051301]; GO:0009987; GO:0008150		EnsemblGenome
F4JZM1	High	AT5G19110	Eukaryotic aspartyl protease family protein OS=Arabidopsis thaliana OX=3702 GN=At5g19110 PE=1 SV=1	43.3	9.16	9.11	11.095	8	3	3	3	0	1.266	0.34	0.00318271	0.0452452	158	168.5	163.1	210.2	193.2	206.5	protein metabolism		other molecular function	[GO:0004190]; GO:0004175; GO:0070001; GO:0008233; GO:0016787; GO:0140096; GO:0006508; GO:0003824; GO:0019538; GO:0003674; GO:0043170; GO:0044238; GO:1901564; GO:0071704; GO:0008152; GO:0006807; GO:0008150		EnsemblGenome
F4JZY1	High	AT5G41790	COP1-interactive protein 1 OS=Arabidopsis thaliana OX=3702 GN=CIP1 PE=1 SV=1	181.9	4.91	62.32	76.942	13	19	20	19	0	0.783	-0.35	0.00636453	0.0593227	1557.3	1441.5	1522.5	1114.1	1252.7	1192.8	stress response;signal transduction;other biological processes	plasma membrane;other membranes;cytoskeleton;other cytoplasmic organelle	cytoskeletal activity	[GO:0003779]; GO:0008092; GO:0005515; GO:0005488; GO:0003674_x000D_ [GO:0005773]; GO:0043231; GO:0005737; GO:0043227; GO:0043229; GO:0110165; GO:0005622; GO:0043226; GO:0005575_x000D_ [GO:0005774]; GO:0098588; GO:0005773; GO:0031090; GO:0043231; GO:0005737; GO:0016020; GO:0043227; GO:0043229; GO:0110165; GO:0005622; GO:0043226; GO:0005575_x000D_ [GO:0005856]; GO:0043232; GO:0043228; GO:0043229; G…		EnsemblGenome
F4K000	High	AT5G41970	Metal-dependent protein hydrolase OS=Arabidopsis thaliana OX=3702 GN=MJC20.7 PE=1 SV=1	42.3	6.29	27.79	29.554	24	7	8	7	0	0.92	-0.12	0.0584118	0.168959	752.3	769	715.2	691.8	698.2	636.6		cytosol;mitochondrion;nucleus;other cell component	other molecular function	[GO:0005634]; GO:0043231; GO:0043227; GO:0043229; GO:0043226; GO:0005622; GO:0110165; GO:0005575_x000D_ [GO:0005737]; GO:0110165; GO:0005622; GO:0005575_x000D_ [GO:0005739]; GO:0043231; GO:0005737; GO:0043227; GO:0043229; GO:0110165; GO:0005622; GO:0043226; GO:0005575_x000D_ [GO:0005829]; GO:0110165; GO:0005737; GO:0005575; GO:0005622_x000D_ [GO:0016787]; GO:0003824; GO:0003674		EnsemblGenome
F4K0E8	High	AT5G60600	4-hydroxy-3-methylbut-2-en-1-yl diphosphate synthase (ferredoxin), chloroplastic OS=Arabidopsis thaliana OX=3702 GN=ISPG PE=1 SV=1	82.2	6.43	51.1	52.012	21	16	20	16	0	0.867	-0.21	0.00320098	0.0452452	2155.1	2110.9	2043	1732.3	1830.8	1831.1	other metabolic processes;stress response;signal transduction;other biological processes	other cell component	other molecular function	[GO:0005506]; GO:0046914; GO:0046872; GO:0043169; GO:0043167; GO:0005488; GO:0003674_x000D_ [GO:0009507]; GO:0009536; GO:0043231; GO:0005737; GO:0043227; GO:0043229; GO:0110165; GO:0005622; GO:0043226; GO:0005575_x000D_ [GO:0009570]; GO:0009532; GO:0009507; GO:0110165; GO:0009536; GO:0005575; GO:0043231; GO:0005737; GO:0043227; GO:0043229; GO:0005622; GO:0043226_x000D_ [GO:0009617]; GO:0051707; G…	Terpenoid backbone biosynthesis; Metabolic pathways; Biosynthesis of secondary metabolites	EnsemblGenome
F4K0K7	High	AT5G66400	Dehydrin family protein OS=Arabidopsis thaliana OX=3702 GN=RAB18 PE=1 SV=1	18.3	8.31	20.19	14.194	11	2	6	2	0	4.266	2.09	0.00203641	0.0375315	305.4	275.4	280.1	1194.9	915.4	1212.5	other biological processes			[GO:0009415]; GO:0001101; GO:0009628; GO:0010035; GO:1901700; GO:0042221; GO:0050896; GO:0008150		EnsemblGenome
F4K0M7	High	AT5G66550	Maf-like protein OS=Arabidopsis thaliana OX=3702 GN=At5g66550 PE=1 SV=1	22.6	5.5	10.43	10.546	15	3	4	3	0	1.083	0.12	0.0549603	0.16344	543.7	557.9	531	625	588.9	572		other cell component	other molecular function	[GO:0009507]; GO:0009536; GO:0043231; GO:0005737; GO:0043227; GO:0043229; GO:0110165; GO:0005622; GO:0043226; GO:0005575_x000D_ [GO:0047429]; GO:0016462; GO:0016818; GO:0016817; GO:0016787; GO:0003824; GO:0003674		EnsemblGenome
F4K1G7	High	AT5G35970	P-loop containing nucleoside triphosphate hydrolases superfamily protein OS=Arabidopsis thaliana OX=3702 GN=MEE13.8 PE=1 SV=1	105	7.77	36.53	40.872	15	11	13	11	0	0.931	-0.1	0.0207832	0.102845	1461.5	1411.8	1412.8	1352.6	1273.7	1315.1	cell organization and biogenesis	other cell component	nucleic acid binding activity;other molecular function	[GO:0003729]; GO:0003723; GO:0003676; GO:0097159; GO:1901363; GO:0005488; GO:0003674_x000D_ [GO:0009507]; GO:0009536; GO:0043231; GO:0005737; GO:0043227; GO:0043229; GO:0110165; GO:0005622; GO:0043226; GO:0005575_x000D_ [GO:0009570]; GO:0009532; GO:0009507; GO:0110165; GO:0009536; GO:0005575; GO:0043231; GO:0005737; GO:0043227; GO:0043229; GO:0005622; GO:0043226_x000D_ [GO:0009941]; GO:0009526; G…		EnsemblGenome
F4K2A1	High	AT5G05980	Folylpolyglutamate synthase OS=Arabidopsis thaliana OX=3702 GN=FPGS1 PE=1 SV=1	63.3	6.54	16.55	18.515	11	5	5	5	0	0.723	-0.47	5.99e-06	0.00751674	400.3	399.2	395.7	292.7	287.5	288.5	other metabolic processes;developmental processes;other biological processes	cytosol;mitochondrion;other cell component	other molecular function	[GO:0004326]; GO:0016881; GO:0046901; GO:0016879; GO:0009396; GO:0046900; GO:0016874; GO:0006760; GO:0042398; GO:0042559; GO:0003824; GO:0006575; GO:0042558; GO:1901566; GO:0018130; GO:0019438; GO:0044271; GO:1901362; GO:0003674; GO:0044237; GO:1901564; GO:0006725; GO:0046483; GO:1901360; GO:1901576; GO:0044249; GO:0034641; GO:0008152; GO:0009987; GO:0006807; GO:0071704; GO:0009058; GO:0008150_x0…	Folate biosynthesis; Metabolic pathways; Biosynthesis of cofactors	EnsemblGenome
F4K2P2	High	AT5G19940	Plastid-lipid associated protein PAP / fibrillin family protein OS=Arabidopsis thaliana OX=3702 GN=At5g19940 PE=1 SV=1	26	9.33	14.19	15.536	26	6	6	6	0	1.126	0.17	0.0615514	0.174118	579.5	540.5	511.3	642.8	608.5	586.4		other cell component		[GO:0009507]; GO:0009536; GO:0043231; GO:0005737; GO:0043227; GO:0043229; GO:0110165; GO:0005622; GO:0043226; GO:0005575		EnsemblGenome
F4K2Y3	High	AT5G36210	Alpha/beta-Hydrolases superfamily protein OS=Arabidopsis thaliana OX=3702 GN=MAB16.20 PE=1 SV=1	81.3	5.8	55.61	59.202	22	16	19	16	0	0.905	-0.14	0.187847	0.325973	2718.5	2683.8	2749.7	2722.5	2459.5	2441.5	protein metabolism	cytosol;other cell component	other molecular function	[GO:0005829]; GO:0110165; GO:0005737; GO:0005575; GO:0005622_x000D_ [GO:0008236]; GO:0008233; GO:0017171; GO:0016787; GO:0140096; GO:0006508; GO:0003824; GO:0019538; GO:0003674; GO:0043170; GO:0044238; GO:1901564; GO:0071704; GO:0008152; GO:0006807; GO:0008150_x000D_ [GO:0009507]; GO:0009536; GO:0043231; GO:0005737; GO:0043227; GO:0043229; GO:0110165; GO:0005622; GO:0043226; GO:0005575		EnsemblGenome
F4K329	High	AT5G42765	Plasma membrane fusion protein OS=Arabidopsis thaliana OX=3702 GN=At5g42765 PE=1 SV=1	25.1	6.25	11.35	7.981	13	3	4	3	0	0.948	-0.08	0.457857	0.581987	246.6	236.3	249.8	173.4	258.6	233.6		other membranes;other cell component		[GO:0009507]; GO:0009536; GO:0043231; GO:0005737; GO:0043227; GO:0043229; GO:0110165; GO:0005622; GO:0043226; GO:0005575_x000D_ [GO:0009535]; GO:0055035; GO:0009534; GO:0042170; GO:0042651; GO:0031976; GO:0009507; GO:0031090; GO:0009526; GO:0034357; GO:0009579; GO:0031984; GO:0009536; GO:0016020; GO:0043227; GO:0031967; GO:0005622; GO:0110165; GO:0043229; GO:0043231; GO:0005737; GO:0043226; GO:00…		EnsemblGenome
F4K3A9	High	AT5G48960	HAD-superfamily hydrolase, subfamily IG, 5'-nucleotidase OS=Arabidopsis thaliana OX=3702 GN=At5g48960 PE=1 SV=1	72.8	6.4	20.19	22.809	15	8	8	8	0	0.959	-0.06	0.689725	0.778778	742	729	715.7	824.7	699	585.5	other metabolic processes	other cell component	other molecular function	[GO:0008253]; GO:0008252; GO:0016791; GO:0042578; GO:0016311; GO:0016788; GO:0006796; GO:0016787; GO:0006793; GO:0003824; GO:0044237; GO:0003674; GO:0008152; GO:0009987; GO:0008150_x000D_ [GO:0009507]; GO:0009536; GO:0043231; GO:0005737; GO:0043227; GO:0043229; GO:0110165; GO:0005622; GO:0043226; GO:0005575_x000D_ [GO:0009570]; GO:0009532; GO:0009507; GO:0110165; GO:0009536; GO:0005575; GO:004323…		EnsemblGenome
F4K410	High	AT5G13650	Putative elongation factor TypA-like SVR3, chloroplastic OS=Arabidopsis thaliana OX=3702 GN=SVR3 PE=1 SV=1	74.3	7.25	30.24	33.298	16	9	11	9	0	0.679	-0.56	0.000871075	0.0293859	1800.6	1789.2	1751.6	1164.3	1250.3	1215.2	protein metabolism;RNA metabolism OR transcription;other metabolic processes;stress response;other biological processes	other cell component	nucleic acid binding activity;other molecular function	[GO:0003746]; GO:0008135; GO:0006414; GO:0003723; GO:0090079; GO:0006412; GO:0034645; GO:0003676; GO:0045182; GO:0043043; GO:0044267; GO:0010467; GO:0009059; GO:0044249; GO:0044260; GO:0097159; GO:1901363; GO:0003674; GO:0006417; GO:0006518; GO:0043604; GO:1901566; GO:0019538; GO:0043170; GO:1901576; GO:0009058; GO:0044237; GO:0005488; GO:0010608; GO:0032268; GO:0034248; GO:2000112; GO:0043603; G…		EnsemblGenome
F4K4L3	High	AT5G43100	Eukaryotic aspartyl protease family protein OS=Arabidopsis thaliana OX=3702 GN=MMG4.12 PE=1 SV=1	70.3	6.93	6.61	7.367	5	2	2	2	0	0.829	-0.27	0.0264075	0.114137	155.7	136.3	142.6	118.2	117.3	123.4	protein metabolism	other membranes;ER/Golgi;other cytoplasmic organelle	other molecular function	[GO:0004190]; GO:0004175; GO:0070001; GO:0008233; GO:0016787; GO:0140096; GO:0006508; GO:0003824; GO:0019538; GO:0003674; GO:0043170; GO:0044238; GO:1901564; GO:0071704; GO:0008152; GO:0006807; GO:0008150_x000D_ [GO:0005768]; GO:0031410; GO:0012505; GO:0097708; GO:0005737; GO:0110165; GO:0031982; GO:0043231; GO:0005622; GO:0005575; GO:0043227; GO:0043229; GO:0043226_x000D_ [GO:0005794]; GO:004323…		EnsemblGenome
F4K4Y5	High	AT5G55660	DEK domain-containing chromatin-associated protein 4 OS=Arabidopsis thaliana OX=3702 GN=DEK4 PE=1 SV=1	87.2	4.81	47.98	48.775	22	16	19	16	0	0.97	-0.04	0.245792	0.387089	2081.1	1934.5	1972.4	1656.2	1913.1	1952.8	cell organization and biogenesis;other biological processes	mitochondrion;nucleus	nucleic acid binding activity;other molecular function	[GO:0003677]; GO:0003676; GO:0097159; GO:1901363; GO:0005488; GO:0003674_x000D_ [GO:0005634]; GO:0043231; GO:0043227; GO:0043229; GO:0043226; GO:0005622; GO:0110165; GO:0005575_x000D_ [GO:0005739]; GO:0043231; GO:0005737; GO:0043227; GO:0043229; GO:0110165; GO:0005622; GO:0043226; GO:0005575_x000D_ [GO:0006325]; GO:0016043; GO:0051276; GO:0071840; GO:0006996; GO:0009987; GO:0008150_x000D_ [GO:004…		EnsemblGenome
F4K5B9	High	AT5G07030	Eukaryotic aspartyl protease family protein OS=Arabidopsis thaliana OX=3702 GN=MOJ9.20 PE=1 SV=1	48.7	9.64	20.84	19.472	20	8	9	8	0	1.082	0.11	0.0359813	0.131131	583	623.5	618.5	678.3	669.2	665.4	protein metabolism	other cell component	other molecular function	[GO:0004190]; GO:0004175; GO:0070001; GO:0008233; GO:0016787; GO:0140096; GO:0006508; GO:0003824; GO:0019538; GO:0003674; GO:0043170; GO:0044238; GO:1901564; GO:0071704; GO:0008152; GO:0006807; GO:0008150_x000D_ [GO:0005618]; GO:0030312; GO:0110165; GO:0071944; GO:0005575		EnsemblGenome
F4K5E2	High	AT5G13950	Nuclear factor kappa-B-binding protein OS=Arabidopsis thaliana OX=3702 GN=MAC12.8 PE=1 SV=1	106.6	6.92	4.96	2.473	2	2	2	2	0	0.685	-0.55	0.185003	0.323897	27.6	28.1	21.8	25.2	18.9	15.3		nucleus		[GO:0031011]; GO:0097346; GO:0000228; GO:0070603; GO:0005694; GO:0031981; GO:0140513; GO:1904949; GO:0000785; GO:0043232; GO:0070013; GO:0005634; GO:0032991; GO:1902494; GO:0110165; GO:0043228; GO:0043229; GO:0043233; GO:0043231; GO:0005575; GO:0043226; GO:0005622; GO:0031974; GO:0043227		EnsemblGenome
F4K5T6	High	AT5G28050	Cytidine/deoxycytidylate deaminase family protein OS=Arabidopsis thaliana OX=3702 GN=GSDA PE=1 SV=1	22.2	6.42	7.08	10.457	12	2	2	2	0	0.88	-0.19	0.902669	0.933907	270.3	359.7	356.9	345.4	313.9	307.3	other metabolic processes	cytosol	other molecular function	[GO:0005829]; GO:0110165; GO:0005737; GO:0005575; GO:0005622_x000D_ [GO:0006152]; GO:0009164; GO:0042278; GO:0072523; GO:0009116; GO:0034656; GO:1901565; GO:1901658; GO:0072521; GO:0019439; GO:0044270; GO:0046700; GO:1901361; GO:0055086; GO:1901564; GO:1901657; GO:0034655; GO:0044282; GO:1901575; GO:1901136; GO:0006725; GO:0034641; GO:0046483; GO:1901360; GO:0044248; GO:0006139; GO:0044281; GO:00…		EnsemblGenome
F4K658	High	AT5G49555	FAD/NAD(P)-binding oxidoreductase family protein OS=Arabidopsis thaliana OX=3702 GN=At5g49555 PE=1 SV=1	60.5	6.8	9.2	14.027	8	3	3	3	0	0.762	-0.39	0.0183592	0.0991588	209	235.7	225.2	143.4	173.4	171.6		mitochondrion	other molecular function	[GO:0005507]; GO:0046914; GO:0046872; GO:0043169; GO:0043167; GO:0005488; GO:0003674_x000D_ [GO:0005739]; GO:0043231; GO:0005737; GO:0043227; GO:0043229; GO:0110165; GO:0005622; GO:0043226; GO:0005575_x000D_ [GO:0016491]; GO:0003824; GO:0003674		EnsemblGenome
F4K6N3	High	AT5G07360	Amidase family protein OS=Arabidopsis thaliana OX=3702 GN=At5g07360 PE=1 SV=1	72.9	7.81	5.16	4.633	3	2	2	2	0	1.003	0	0.789908	0.852655	214.5	194.2	201.6	202.2	191.5	209.7			other molecular function	[GO:0016787]; GO:0003824; GO:0003674		EnsemblGenome
F4K6Y8	High	AT5G21060	Homoserine dehydrogenase OS=Arabidopsis thaliana OX=3702 GN=At5g21060 PE=1 SV=1	40.6	6.74	8.29	4.721	7	3	3	3	0	0.811	-0.3	0.0576903	0.168147	597	683.3	700.8	534.7	569.8	554	other metabolic processes	cytosol	kinase activity;other molecular function	[GO:0004072]; GO:0016774; GO:0019202; GO:0016772; GO:0016301; GO:0016740; GO:0016310; GO:0003824; GO:0006796; GO:0003674; GO:0006793; GO:0044237; GO:0008152; GO:0009987; GO:0008150_x000D_ [GO:0004412]; GO:0016616; GO:0016614; GO:0016491; GO:0003824; GO:0003674_x000D_ [GO:0005829]; GO:0110165; GO:0005737; GO:0005575; GO:0005622_x000D_ [GO:0009067]; GO:0009066; GO:1901607; GO:1901605; GO:0008652; G…		EnsemblGenome
F4K703	High	AT5G21160	LA RNA-binding protein OS=Arabidopsis thaliana OX=3702 GN=LARP1a PE=1 SV=1	92.1	8.53	10.21	17.453	5	3	3	3	0	0.701	-0.51	0.0248604	0.110813	219	191.5	208.9	121.8	146.4	159.1			nucleic acid binding activity	[GO:0003723]; GO:0003676; GO:0097159; GO:1901363; GO:0005488; GO:0003674		EnsemblGenome
F4K7E0	High	AT5G43960	Nuclear transport factor 2 (NTF2) family protein with RNA binding (RRM-RBD-RNP motifs) domain-containing protein OS=Arabidopsis thaliana OX=3702 GN=MRH10.6 PE=1 SV=1	43.5	4.97	11.9	12.894	12	4	4	4	0	1.026	0.04	0.566162	0.677774	457.2	411.4	416.1	427	428.5	394.5			nucleic acid binding activity	[GO:0003723]; GO:0003676; GO:0097159; GO:1901363; GO:0005488; GO:0003674		EnsemblGenome
F4K7T6	High	AT5G62790	1-deoxy-D-xylulose-5-phosphate reductoisomerase OS=Arabidopsis thaliana OX=3702 GN=DXR PE=1 SV=1	54.2	7.25	39.07	39.805	26	12	16	12	0	0.861	-0.22	0.0193622	0.100798	1133.7	1201.3	1224.6	1054.8	1025.3	1034.6	other metabolic processes;other biological processes	other cell component	other molecular function	[GO:0008299]; GO:0006720; GO:0008610; GO:0044249; GO:0044255; GO:0006629; GO:1901576; GO:0009058; GO:0044237; GO:0044238; GO:0071704; GO:0008152; GO:0009987; GO:0008150_x000D_ [GO:0009507]; GO:0009536; GO:0043231; GO:0005737; GO:0043227; GO:0043229; GO:0110165; GO:0005622; GO:0043226; GO:0005575_x000D_ [GO:0009570]; GO:0009532; GO:0009507; GO:0110165; GO:0009536; GO:0005575; GO:0043231; GO:000573…		EnsemblGenome
F4K9G7	High	AT5G01670	NAD(P)-linked oxidoreductase superfamily protein OS=Arabidopsis thaliana OX=3702 GN=At5g01670 PE=1 SV=1	39.6	7.55	5.75	6.009	3	2	2	2	0	3.977	1.99	0.0017797	0.0356188	42.8	49.7	50.7	197	197.8	280.7		cytosol	other molecular function	[GO:0004032]; GO:0008106; GO:0004033; GO:0016616; GO:0016614; GO:0016491; GO:0003824; GO:0003674_x000D_ [GO:0005829]; GO:0110165; GO:0005737; GO:0005575; GO:0005622_x000D_ [GO:0047834]; GO:0016616; GO:0016614; GO:0016491; GO:0003824; GO:0003674		EnsemblGenome
F4K9K2	High	AT5G08080	Syntaxin of plants 132 OS=Arabidopsis thaliana OX=3702 GN=SYP132 PE=1 SV=1	35.4	6.14	5.01	6.042	6	2	2	2	0	1.034	0.05	0.738251	0.815562	170.2	163.6	181.8	149.8	178.9	176	cell organization and biogenesis;transport;other biological processes	plasma membrane;other membranes;ER/Golgi;other cell component	other molecular function	[GO:0005484]; GO:0030674; GO:0061025; GO:0060090; GO:0061024; GO:0003674; GO:0016043; GO:0071840; GO:0009987; GO:0008150_x000D_ [GO:0005802]; GO:0098791; GO:0031984; GO:0005794; GO:0110165; GO:0043227; GO:0043229; GO:0043231; GO:0005737; GO:0012505; GO:0005575; GO:0043226; GO:0005622_x000D_ [GO:0005886]; GO:0016020; GO:0071944; GO:0110165; GO:0005575_x000D_ [GO:0006886]; GO:0015031; GO:0046907; G…		EnsemblGenome
F4K9Y6	High	AT5G22620	Phosphoglycerate/bisphosphoglycerate mutase family protein OS=Arabidopsis thaliana OX=3702 GN=MDJ22.4 PE=1 SV=1	50.8	7.46	21.53	27.112	20	6	6	6	0	0.78	-0.36	0.000958971	0.0295284	592.7	552.1	577.8	450.7	457.9	428			other molecular function	[GO:0003824]; GO:0003674		EnsemblGenome
F4KAS6	High	AT5G63620	GroES-like zinc-binding alcohol dehydrogenase family protein OS=Arabidopsis thaliana OX=3702 GN=MBK5.9 PE=1 SV=1	45.5	7.46	11.45	15.742	11	4	4	4	0	1.2	0.26	0.0115668	0.0805208	181.8	171.7	167	206	211	205.2			other molecular function	[GO:0016491]; GO:0003824; GO:0003674		EnsemblGenome
F4KBF3	High	AT5G23050	Probable acyl-activating enzyme 17, peroxisomal OS=Arabidopsis thaliana OX=3702 GN=AAE17 PE=2 SV=1	79.1	7.62	9.84	8.953	6	4	4	4	0	1.058	0.08	0.348649	0.482318	225.4	238.9	241.2	228.4	252.8	263.8	other metabolic processes	other cytoplasmic organelle	other molecular function	[GO:0005777]; GO:0042579; GO:0043231; GO:0005737; GO:0043227; GO:0043229; GO:0110165; GO:0005622; GO:0043226; GO:0005575_x000D_ [GO:0006631]; GO:0032787; GO:0044255; GO:0019752; GO:0006629; GO:0044237; GO:0043436; GO:0044238; GO:0071704; GO:0008152; GO:0009987; GO:0006082; GO:0008150; GO:0044281_x000D_ [GO:0016874]; GO:0003824; GO:0003674		EnsemblGenome
F4KBV0	High	AT5G51110	4a-hydroxytetrahydrobiopterin dehydratase OS=Arabidopsis thaliana OX=3702 GN=MWD22.5 PE=1 SV=1	20.9	7.39	11.1	7.823	17	3	4	3	0	0.746	-0.42	0.0105356	0.0768313	616.5	664.3	678	426.3	499.2	495.4	other metabolic processes		other molecular function	[GO:0006729]; GO:0034312; GO:0042559; GO:0046146; GO:0034311; GO:0046173; GO:0018130; GO:0019438; GO:0042558; GO:0044271; GO:1901362; GO:1901566; GO:0019751; GO:0046165; GO:0044249; GO:0046483; GO:0006725; GO:1901360; GO:1901564; GO:0034641; GO:1901576; GO:0006066; GO:0044283; GO:1901617; GO:0009058; GO:0044237; GO:0071704; GO:0006807; GO:0044281; GO:1901615; GO:0008152; GO:0009987; GO:0008150_x0…		EnsemblGenome
F4KCL2	High	AT5G09390	CD2-binding protein-like protein OS=Arabidopsis thaliana OX=3702 GN=At5g09390 PE=1 SV=1	40	4.6	6.66	8.419	9	2	2	2	0	0.955	-0.07	0.172173	0.309894	64.5	69.8	61.3	61.6	57.6	61.8		nucleus		[GO:0005682]; GO:0097525; GO:0030532; GO:0120114; GO:0140513; GO:1990904; GO:0032991; GO:0005634; GO:0005575; GO:0043231; GO:0043227; GO:0043229; GO:0043226; GO:0005622; GO:0110165		EnsemblGenome
F4KDI1	High	AT5G58060	SNARE-like superfamily protein OS=Arabidopsis thaliana OX=3702 GN=YKT61 PE=1 SV=1	24.9	7.36	7.97	7.087	14	3	3	3	0	0.849	-0.24	0.0667399	0.181091	529.4	498.2	461.7	398.2	422.9	463.2	transport	other membranes;cytosol;ER/Golgi;other cell component		[GO:0005737]; GO:0110165; GO:0005622; GO:0005575_x000D_ [GO:0005794]; GO:0043231; GO:0005737; GO:0012505; GO:0043227; GO:0043229; GO:0110165; GO:0005622; GO:0043226; GO:0005575_x000D_ [GO:0005829]; GO:0110165; GO:0005737; GO:0005575; GO:0005622_x000D_ [GO:0016021]; GO:0031224; GO:0110165; GO:0016020; GO:0005575_x000D_ [GO:0016192]; GO:0006810; GO:0051234; GO:0051179; GO:0008150_x000D_ [GO:0031982…		EnsemblGenome
F4KE63	High	AT5G16715	Valine--tRNA ligase, chloroplastic/mitochondrial 2 OS=Arabidopsis thaliana OX=3702 GN=EMB2247 PE=3 SV=1	110.6	6.37	32.62	37.565	11	12	14	12	0	0.999	0	0.698122	0.785074	1721	1667.9	1585.4	1685.2	1549.6	1666.8	protein metabolism;RNA metabolism OR transcription;other metabolic processes;developmental processes	cytosol;mitochondrion;other cell component	other molecular function	[GO:0002161]; GO:0052689; GO:0140101; GO:0106074; GO:0016788; GO:0140098; GO:0006399; GO:0006450; GO:0016787; GO:0140640; GO:0034660; GO:0065008; GO:0003824; GO:0016070; GO:0065007; GO:0003674; GO:0090304; GO:0008150; GO:0006139; GO:0043170; GO:0006725; GO:0034641; GO:0044238; GO:0046483; GO:1901360; GO:0071704; GO:0044237; GO:0006807; GO:0008152; GO:0009987_x000D_ [GO:0004832]; GO:0004812; GO:00…	Aminoacyl-tRNA biosynthesis	EnsemblGenome
F4KEU1	High	AT5G52200	Phosphoprotein phosphatase inhibitor OS=Arabidopsis thaliana OX=3702 GN=I-2 PE=1 SV=2	16.6	4.56	5.52	9.556	17	2	2	2	0	0.972	-0.04	0.748938	0.824335	123.8	121.4	124.2	105.6	120.3	135.7	other biological processes	nucleus	enzyme regulator activity	[GO:0004864]; GO:0019212; GO:0019888; GO:0004857; GO:0019208; GO:0030234; GO:0043086; GO:0098772; GO:0050790; GO:0044092; GO:0003674; GO:0065009; GO:0065007; GO:0008150_x000D_ [GO:0005634]; GO:0043231; GO:0043227; GO:0043229; GO:0043226; GO:0005622; GO:0110165; GO:0005575_x000D_ [GO:0009966]; GO:0010646; GO:0023051; GO:0048583; GO:0050794; GO:0050789; GO:0065007; GO:0008150_x000D_ [GO:0080163]; G…		EnsemblGenome
F4KEV7	High	AT5G58240	Bifunctional bis(5'-adenosyl)-triphosphatase/adenylylsulfatase FHIT OS=Arabidopsis thaliana OX=3702 GN=FHIT PE=1 SV=1	20.4	6.68	13.73	12.788	13	2	3	2	0	0.988	-0.02	0.743076	0.819511	429.8	463.5	448.6	403.9	472.6	443.2		cytosol	other molecular function	[GO:0000166]; GO:0036094; GO:1901265; GO:0005488; GO:0097159; GO:1901363; GO:0003674_x000D_ [GO:0005829]; GO:0110165; GO:0005737; GO:0005575; GO:0005622_x000D_ [GO:0043530]; GO:0016811; GO:0016810; GO:0016787; GO:0003824; GO:0003674_x000D_ [GO:0047627]; GO:0016819; GO:0016817; GO:0016787; GO:0003824; GO:0003674_x000D_ [GO:0047710]; GO:0004551; GO:0016462; GO:0016818; GO:0016817; GO:0016787; GO:00…	Purine metabolism; Metabolic pathways	EnsemblGenome
F4KFD7	High	AT5G09900	26S proteasome regulatory subunit, putative (RPN5) OS=Arabidopsis thaliana OX=3702 GN=EMB2107 PE=1 SV=1	50.8	7.66	17.21	16.425	15	7	7	7	0	0.829	-0.27	0.0345173	0.128859	1103.8	914.2	931.7	719.5	785.6	772.8		other cell component		[GO:0000502]; GO:0140535; GO:1905369; GO:0032991; GO:1905368; GO:0005575; GO:1902494		EnsemblGenome
F4KFJ2	High	AT5G16880	Target of Myb protein 1 OS=Arabidopsis thaliana OX=3702 GN=At5g16880 PE=1 SV=1	33.3	4.89	15.76	14.494	25	6	7	6	0	0.947	-0.08	0.075596	0.192123	907.8	891.1	870.1	844	873.6	831.5	protein metabolism;other metabolic processes;transport		other molecular function	[GO:0035091]; GO:0005543; GO:0008289; GO:0005488; GO:0003674_x000D_ [GO:0043130]; GO:0032182; GO:0005515; GO:0005488; GO:0003674_x000D_ [GO:0043328]; GO:0006886; GO:0032511; GO:0072666; GO:0043162; GO:0015031; GO:0046907; GO:0034613; GO:0032509; GO:0045324; GO:0072594; GO:0072665; GO:0006511; GO:0045184; GO:0071702; GO:0071705; GO:0006810; GO:0051641; GO:0051649; GO:0008104; GO:0070727; GO:001619…		EnsemblGenome
F4KFT7	High	AT5G32470	Bifunctional TH2 protein, mitochondrial OS=Arabidopsis thaliana OX=3702 GN=TH2 PE=1 SV=1	68.9	5.55	13.41	9.62	8	5	5	5	0	0.849	-0.24	0.0700142	0.183869	405.2	392.2	379.2	372.4	323.2	332.9	other metabolic processes	cytosol;mitochondrion	other molecular function	[GO:0005739]; GO:0043231; GO:0005737; GO:0043227; GO:0043229; GO:0110165; GO:0005622; GO:0043226; GO:0005575_x000D_ [GO:0005829]; GO:0110165; GO:0005737; GO:0005575; GO:0005622_x000D_ [GO:0009228]; GO:0006772; GO:0034309; GO:0042724; GO:0034308; GO:0042723; GO:0046165; GO:0019438; GO:0042364; GO:0044272; GO:0072528; GO:0006066; GO:0006725; GO:0006767; GO:0006790; GO:0072527; GO:0044283; GO:190161…	Thiamine metabolism; Metabolic pathways; Biosynthesis of cofactors	EnsemblGenome
F4KFV6	High	AT5G39830	Trypsin family protein with PDZ domain-containing protein OS=Arabidopsis thaliana OX=3702 GN=DEG8 PE=1 SV=1	46.2	8.35	25.66	22.527	20	8	10	8	0	0.757	-0.4	0.00894674	0.0705437	1055.2	926.6	926.9	681.3	726.3	701.3	protein metabolism		other molecular function	[GO:0004252]; GO:0004175; GO:0008236; GO:0008233; GO:0017171; GO:0016787; GO:0140096; GO:0006508; GO:0003824; GO:0019538; GO:0003674; GO:0043170; GO:0044238; GO:1901564; GO:0071704; GO:0008152; GO:0006807; GO:0008150		EnsemblGenome
F4KG14	High	AT5G46070	Guanylate-binding family protein OS=Arabidopsis thaliana OX=3702 GN=MCL19.12 PE=1 SV=1	122.7	6.64	17.92	24.497	7	7	7	7	0	0.781	-0.36	0.0516898	0.158122	720.1	573.9	596.6	465	465.8	469.1		nucleus	other molecular function	[GO:0003924]; GO:0017111; GO:0016462; GO:0016818; GO:0016817; GO:0016787; GO:0003824; GO:0003674_x000D_ [GO:0005525]; GO:0032561; GO:0035639; GO:0019001; GO:0032555; GO:0043168; GO:1901265; GO:0017076; GO:0032553; GO:0043167; GO:0097159; GO:1901363; GO:0000166; GO:0097367; GO:0005488; GO:0036094; GO:0003674_x000D_ [GO:0005730]; GO:0043232; GO:0031981; GO:0043228; GO:0043229; GO:0070013; GO:000563…		EnsemblGenome
F4KG91	High	AT5G52580	RabGAP/TBC domain-containing protein OS=Arabidopsis thaliana OX=3702 GN=At5g52580 PE=1 SV=1	79.6	5.77	6.89	5.053	3	2	2	2	0	0.105	-3.24	0.0800831	0.197057	514	378.2	204.4	24.9	39.9	184.6	transport;other biological processes	other membranes;cytosol	enzyme regulator activity	[GO:0005096]; GO:0008047; GO:0030695; GO:0030234; GO:0060589; GO:0098772; GO:0050790; GO:0003674; GO:0065009; GO:0065007; GO:0008150_x000D_ [GO:0005829]; GO:0110165; GO:0005737; GO:0005575; GO:0005622_x000D_ [GO:0006886]; GO:0015031; GO:0046907; GO:0034613; GO:0045184; GO:0071702; GO:0071705; GO:0006810; GO:0051641; GO:0051649; GO:0008104; GO:0070727; GO:0051234; GO:0009987; GO:0051179; GO:003303…		EnsemblGenome
F4KGI8	High	AT5G65110	Acyl-coenzyme A oxidase OS=Arabidopsis thaliana OX=3702 GN=ACX2 PE=1 SV=1	72.2	8.46	4.92	4.84	2	2	2	2	0	0.861	-0.22	0.34169	0.477791	114.2	113.9	112	71.8	98	119.4	other metabolic processes	other cytoplasmic organelle	other molecular function	[GO:0003997]; GO:0016634; GO:0016627; GO:0016491; GO:0003824; GO:0003674_x000D_ [GO:0005504]; GO:0008289; GO:0033293; GO:0005488; GO:0031406; GO:0003674; GO:0043168; GO:0043167_x000D_ [GO:0005777]; GO:0042579; GO:0043231; GO:0005737; GO:0043227; GO:0043229; GO:0110165; GO:0005622; GO:0043226; GO:0005575_x000D_ [GO:0033540]; GO:0006635; GO:0009062; GO:0019395; GO:0006631; GO:0044242; GO:0072329; G…		EnsemblGenome
F4KGP6	High	AT5G03660	RAB6-interacting golgin OS=Arabidopsis thaliana OX=3702 GN=At5g03660 PE=1 SV=1	17.7	5.1	9.64	7.014	17	3	3	2	0	1.048	0.07	0.18626	0.325176	153.6	161.7	148	159.9	160.9	165.5		ER/Golgi		[GO:0005794]; GO:0043231; GO:0005737; GO:0012505; GO:0043227; GO:0043229; GO:0110165; GO:0005622; GO:0043226; GO:0005575		EnsemblGenome
F4KGQ0	High	AT5G03690	Fructose-bisphosphate aldolase 4, cytosolic OS=Arabidopsis thaliana OX=3702 GN=FBA4 PE=1 SV=1	42.9	8.91	17.97	18.605	15	6	6	1	0	0.993	-0.01	0.53398	0.652615	18.2	17.9	14.8	20	16.3	17.7	other metabolic processes	cytosol	nucleic acid binding activity;other molecular function	[GO:0003729]; GO:0003723; GO:0003676; GO:0097159; GO:1901363; GO:0005488; GO:0003674_x000D_ [GO:0004332]; GO:0016832; GO:0016830; GO:0016829; GO:0003824; GO:0003674_x000D_ [GO:0005829]; GO:0110165; GO:0005737; GO:0005575; GO:0005622_x000D_ [GO:0006094]; GO:0006006; GO:0019319; GO:0019318; GO:0046364; GO:0005996; GO:0016051; GO:0044283; GO:0005975; GO:0044281; GO:1901576; GO:0009058; GO:0044238; G…	Glycolysis / Gluconeogenesis; Pentose phosphate pathway; Fructose and mannose metabolism; Carbon fixation in photosynthetic organisms; Metabolic pathways; Biosynthesis of secondary metabolites; Carbon metabolism; Biosynthesis of amino acids	EnsemblGenome
F4KGV2	High	AT5G10450	G-box regulating factor 6 OS=Arabidopsis thaliana OX=3702 GN=GRF6 PE=1 SV=1	27.7	4.89	68.12	49.211	49	12	24	5	5	0.96	-0.06	0.230002	0.370398	2102.5	1745	1782.4	1710.8	1718.2	1650.7		nucleus		[GO:0005634]; GO:0043231; GO:0043227; GO:0043229; GO:0043226; GO:0005622; GO:0110165; GO:0005575		EnsemblGenome
F4KHD5	High	AT5G40450	A-kinase anchor-like protein OS=Arabidopsis thaliana OX=3702 GN=MPO12.160 PE=1 SV=1	322.8	4.3	215.35	245.156	31	66	72	66	0	0.971	-0.04	0.330969	0.468873	6150.6	5917	6044.8	5434.9	5871.1	6077	cell organization and biogenesis;other metabolic processes	plasma membrane;other membranes;cytosol;other cell component	kinase activity	[GO:0005829]; GO:0110165; GO:0005737; GO:0005575; GO:0005622_x000D_ [GO:0005886]; GO:0016020; GO:0071944; GO:0110165; GO:0005575_x000D_ [GO:0009507]; GO:0009536; GO:0043231; GO:0005737; GO:0043227; GO:0043229; GO:0110165; GO:0005622; GO:0043226; GO:0005575_x000D_ [GO:0016301]; GO:0016772; GO:0016310; GO:0016740; GO:0006796; GO:0003824; GO:0006793; GO:0003674; GO:0044237; GO:0008152; GO:0009987; G…		EnsemblGenome
F4KHF4	High	AT5G46290	Beta-ketoacyl-[acyl-carrier-protein] synthase I OS=Arabidopsis thaliana OX=3702 GN=KASI PE=1 SV=1	52.1	8.21	28.56	26.314	14	7	10	7	0	1.052	0.07	0.169744	0.306287	1589.8	1485.3	1519.1	1593.4	1597.4	1598.8	cell organization and biogenesis;other metabolic processes;developmental processes	other cell component	other molecular function	[GO:0004315]; GO:0004312; GO:0016747; GO:0016746; GO:0016740; GO:0003824; GO:0003674_x000D_ [GO:0006633]; GO:0006631; GO:0008610; GO:0072330; GO:0032787; GO:0044255; GO:0006629; GO:1901576; GO:0046394; GO:0019752; GO:0044237; GO:0044238; GO:0071704; GO:0009058; GO:0016053; GO:0043436; GO:0008152; GO:0009987; GO:0006082; GO:0044249; GO:0044283; GO:0008150; GO:0044281_x000D_ [GO:0009507]; GO:000953…		EnsemblGenome
F4KHG6	High	AT5G46390	Carboxyl-terminal-processing peptidase 1, chloroplastic OS=Arabidopsis thaliana OX=3702 GN=CTPA1 PE=1 SV=1	53	5.41	6.2	8.012	5	2	2	2	0	0.913	-0.13	0.00919949	0.0710993	360.9	347.5	345.8	301.5	320.1	317.1	protein metabolism	other cell component	other molecular function	[GO:0004175]; GO:0008233; GO:0016787; GO:0140096; GO:0006508; GO:0003824; GO:0019538; GO:0003674; GO:0043170; GO:0044238; GO:1901564; GO:0071704; GO:0008152; GO:0006807; GO:0008150_x000D_ [GO:0004252]; GO:0004175; GO:0008236; GO:0008233; GO:0017171; GO:0016787; GO:0140096; GO:0006508; GO:0003824; GO:0019538; GO:0003674; GO:0043170; GO:0044238; GO:1901564; GO:0071704; GO:0008152; GO:0006807; GO:00…		EnsemblGenome
F4KHJ7	High	AT5G46630	Clathrin adaptor complexes medium subunit family protein OS=Arabidopsis thaliana OX=3702 GN=adaptor protein-2 mu-adaptin PE=1 SV=1	49.4	9.32	8.26	8.777	6	3	3	3	0	0.831	-0.27	0.0203921	0.102173	449.5	382.1	378.4	270.8	318.3	317.6	transport	plasma membrane;other membranes;cytosol		[GO:0005829]; GO:0110165; GO:0005737; GO:0005575; GO:0005622_x000D_ [GO:0005886]; GO:0016020; GO:0071944; GO:0110165; GO:0005575_x000D_ [GO:0005905]; GO:0098590; GO:0012505; GO:0016020; GO:0005886; GO:0110165; GO:0071944; GO:0005575_x000D_ [GO:0006886]; GO:0015031; GO:0046907; GO:0034613; GO:0045184; GO:0071702; GO:0071705; GO:0006810; GO:0051641; GO:0051649; GO:0008104; GO:0070727; GO:0051234; G…		EnsemblGenome
F4KHS2	High	AT5G59090	Subtilase 4.12 OS=Arabidopsis thaliana OX=3702 GN=SBT4.12 PE=1 SV=1	77.5	8.91	28.77	27.652	11	8	10	8	0	1.147	0.2	0.120135	0.246954	758.6	982.5	967	1109.4	1133.1	1100.6	protein metabolism		other molecular function	[GO:0004252]; GO:0004175; GO:0008236; GO:0008233; GO:0017171; GO:0016787; GO:0140096; GO:0006508; GO:0003824; GO:0019538; GO:0003674; GO:0043170; GO:0044238; GO:1901564; GO:0071704; GO:0008152; GO:0006807; GO:0008150		EnsemblGenome
F4KIH8	High	AT5G24710	Transducin/WD40 repeat-like superfamily protein OS=Arabidopsis thaliana OX=3702 GN=MXC17.10 PE=1 SV=1	148	6.73	15.21	15.436	5	5	5	5	0	0.749	-0.42	0.0401893	0.138145	692.1	543.3	522	407	413.4	377.3	developmental processes	plasma membrane;other membranes		[GO:0005886]; GO:0016020; GO:0071944; GO:0110165; GO:0005575_x000D_ [GO:0009555]; GO:0048229; GO:0007275; GO:0032501; GO:0048856; GO:0008150; GO:0032502		EnsemblGenome
O03042	High	ATCG00490	Ribulose bisphosphate carboxylase large chain OS=Arabidopsis thaliana OX=3702 GN=rbcL PE=1 SV=1	52.9	6.29	952.17	184.243	49	27	365	27	0	0.666	-0.59	0.000294606	0.0246774	45849.8	42680.2	42788.2	28543	28510.9	26206.3	other metabolic processes;other biological processes	non-structural extracellular;other membranes;cytosol;translational apparatus;other cell component	nucleic acid binding activity;other molecular function	[GO:0000287]; GO:0046872; GO:0043169; GO:0043167; GO:0005488; GO:0003674_x000D_ [GO:0003729]; GO:0003723; GO:0003676; GO:0097159; GO:1901363; GO:0005488; GO:0003674_x000D_ [GO:0004497]; GO:0016491; GO:0003824; GO:0003674_x000D_ [GO:0005618]; GO:0030312; GO:0110165; GO:0071944; GO:0005575_x000D_ [GO:0009507]; GO:0009536; GO:0043231; GO:0005737; GO:0043227; GO:0043229; GO:0110165; GO:0005622; GO:00…	Glyoxylate and dicarboxylate metabolism; Carbon fixation in photosynthetic organisms; Metabolic pathways; Biosynthesis of secondary metabolites; Carbon metabolism	EnsemblGenome
O03983	High	AT1G01470	Probable desiccation-related protein LEA14 OS=Arabidopsis thaliana OX=3702 GN=LEA14 PE=1 SV=1	16.5	4.96	8.71	7.176	22	3	3	3	0	1.12	0.16	0.0605979	0.172504	411.7	456.7	431.5	462.9	483.4	487.9	stress response;other biological processes	cytosol		[GO:0005829]; GO:0110165; GO:0005737; GO:0005575; GO:0005622_x000D_ [GO:0009269]; GO:0009414; GO:0006950; GO:0009415; GO:0050896; GO:0001101; GO:0009628; GO:0010035; GO:1901700; GO:0008150; GO:0042221_x000D_ [GO:0009611]; GO:0006950; GO:0050896; GO:0008150_x000D_ [GO:0009644]; GO:0009642; GO:0009416; GO:0009314; GO:0009628; GO:0050896; GO:0008150_x000D_ [GO:0050832]; GO:0009620; GO:0098542; GO:00…		EnsemblGenome
O03986	High	AT5G56000	Heat shock protein 90-4 OS=Arabidopsis thaliana OX=3702 GN=HSP90-4 PE=1 SV=1	80.1	5.05	94.53	91.414	32	23	33	2	0	0.948	-0.08	0.88319	0.921161	85.4	114.1	97.5	92.4	108.2	90.5	stress response;other biological processes	non-structural extracellular;plasma membrane;other membranes;cytosol;ER/Golgi;nucleus;other cytoplasmic organelle;other cell component	nucleic acid binding activity;other molecular function	[GO:0003729]; GO:0003723; GO:0003676; GO:0097159; GO:1901363; GO:0005488; GO:0003674_x000D_ [GO:0005524]; GO:0032559; GO:0035639; GO:0030554; GO:0032555; GO:0043168; GO:1901265; GO:0017076; GO:0032553; GO:0043167; GO:0097159; GO:1901363; GO:0000166; GO:0097367; GO:0005488; GO:0036094; GO:0003674_x000D_ [GO:0005618]; GO:0030312; GO:0110165; GO:0071944; GO:0005575_x000D_ [GO:0005634]; GO:0043231; G…	Protein processing in endoplasmic reticulum; Plant-pathogen interaction	EnsemblGenome
O04005	High	AT1G48130	1-Cys peroxiredoxin PER1 OS=Arabidopsis thaliana OX=3702 GN=PER1 PE=2 SV=1	24.1	6.61	13.02	9.946	18	4	5	4	0	10.74	3.42	7.21e-06	0.00751674	55	63.4	66.7	680.4	620.3	747.5	stress response;developmental processes;other biological processes	cytosol;mitochondrion;nucleus	other molecular function	[GO:0005634]; GO:0043231; GO:0043227; GO:0043229; GO:0043226; GO:0005622; GO:0110165; GO:0005575_x000D_ [GO:0005739]; GO:0043231; GO:0005737; GO:0043227; GO:0043229; GO:0110165; GO:0005622; GO:0043226; GO:0005575_x000D_ [GO:0005829]; GO:0110165; GO:0005737; GO:0005575; GO:0005622_x000D_ [GO:0008379]; GO:0004601; GO:0051920; GO:0016209; GO:0016684; GO:0003674; GO:0098869; GO:0016491; GO:1990748; G…	Glutathione metabolism; Phenylpropanoid biosynthesis; Metabolic pathways; Biosynthesis of secondary metabolites	EnsemblGenome
O04023	High	AT1G09070	Protein SRC2 homolog OS=Arabidopsis thaliana OX=3702 GN=SRC2 PE=1 SV=1	34.2	6.95	4.67	4.02	6	2	2	2	0	1.017	0.02	0.547906	0.664778	308.5	330.7	315.5	314.4	320.9	338.3	stress response;transport	plasma membrane;other membranes;ER/Golgi;other cytoplasmic organelle		[GO:0000326]; GO:0000322; GO:0000325; GO:0005773; GO:0043231; GO:0005737; GO:0043227; GO:0043229; GO:0110165; GO:0005622; GO:0043226; GO:0005575_x000D_ [GO:0005783]; GO:0043231; GO:0005737; GO:0012505; GO:0043227; GO:0043229; GO:0110165; GO:0005622; GO:0043226; GO:0005575_x000D_ [GO:0005789]; GO:0031090; GO:0042175; GO:0098827; GO:0016020; GO:0043227; GO:0012505; GO:0031984; GO:0005783; GO:011016…		EnsemblGenome
O04130	High	AT1G17745	D-3-phosphoglycerate dehydrogenase 2, chloroplastic OS=Arabidopsis thaliana OX=3702 GN=PGDH2 PE=1 SV=2	66.4	6.13	27.73	34.467	16	9	9	7	0	0.61	-0.71	5.3e-05	0.0203687	632.9	619.5	650.6	384.5	386	407.1	other metabolic processes	cytosol;nucleus;other cell component	other molecular function	[GO:0004617]; GO:0016616; GO:0016614; GO:0016491; GO:0003824; GO:0003674_x000D_ [GO:0005634]; GO:0043231; GO:0043227; GO:0043229; GO:0043226; GO:0005622; GO:0110165; GO:0005575_x000D_ [GO:0005829]; GO:0110165; GO:0005737; GO:0005575; GO:0005622_x000D_ [GO:0006564]; GO:0006563; GO:0009070; GO:0009069; GO:1901607; GO:1901605; GO:0008652; GO:0006520; GO:0046394; GO:1901566; GO:0019752; GO:0044238; G…	Glycine, serine and threonine metabolism; Cysteine and methionine metabolism; Metabolic pathways; Biosynthesis of secondary metabolites; Carbon metabolism; Biosynthesis of amino acids	EnsemblGenome
O04147	High	AT4G18930	Cyclic phosphodiesterase OS=Arabidopsis thaliana OX=3702 GN=At4g18930 PE=1 SV=1	20.5	4.98	9.33	12.294	20	3	3	3	0	0.818	-0.29	0.00804878	0.0679057	326.9	322.6	353.9	267.3	281.4	249.2	RNA metabolism OR transcription;other metabolic processes	other cell component	other molecular function	[GO:0004113]; GO:0004112; GO:0008081; GO:0042578; GO:0016788; GO:0016787; GO:0003824; GO:0003674_x000D_ [GO:0005737]; GO:0110165; GO:0005622; GO:0005575_x000D_ [GO:0006388]; GO:0000394; GO:0008033; GO:0008380; GO:0006399; GO:0034470; GO:0006396; GO:0034660; GO:0016070; GO:0010467; GO:0090304; GO:0043170; GO:0006139; GO:0071704; GO:0006725; GO:0034641; GO:0044238; GO:0046483; GO:1901360; GO:000815…		EnsemblGenome
O04151	High	AT1G56340	Calreticulin-1 OS=Arabidopsis thaliana OX=3702 GN=CRT1 PE=1 SV=1	48.5	4.6	52.47	51.862	37	14	19	7	0	1.001	0	0.787284	0.85207	1218.2	1354.4	1281.9	1283.2	1241.1	1289.6	stress response;signal transduction;other biological processes	other membranes;mitochondrion;ER/Golgi;other cytoplasmic organelle;other cell component	other molecular function	[GO:0005509]; GO:0046872; GO:0043169; GO:0043167; GO:0005488; GO:0003674_x000D_ [GO:0005739]; GO:0043231; GO:0005737; GO:0043227; GO:0043229; GO:0110165; GO:0005622; GO:0043226; GO:0005575_x000D_ [GO:0005774]; GO:0098588; GO:0005773; GO:0031090; GO:0043231; GO:0005737; GO:0016020; GO:0043227; GO:0043229; GO:0110165; GO:0005622; GO:0043226; GO:0005575_x000D_ [GO:0005783]; GO:0043231; GO:0005737; G…	Protein processing in endoplasmic reticulum; Phagosome	EnsemblGenome
O04153	High	AT1G08450	Calreticulin-3 OS=Arabidopsis thaliana OX=3702 GN=CRT3 PE=1 SV=2	49.8	6.13	24.81	18.909	18	7	8	7	0	0.897	-0.16	0.0386877	0.135445	757	778.9	766.3	730	687.3	679.6	other metabolic processes;stress response;signal transduction;other biological processes	other membranes;ER/Golgi	other molecular function	[GO:0002758]; GO:0002218; GO:0002757; GO:0002253; GO:0045089; GO:0002764; GO:0002376; GO:0050778; GO:0002833; GO:0031349; GO:0032103; GO:0045088; GO:0007165; GO:0050776; GO:0008150; GO:0002684; GO:0048584; GO:0002831; GO:0031347; GO:0032101; GO:0009987; GO:0050794; GO:0007154; GO:0023052; GO:0051716; GO:0002682; GO:0048583; GO:0048518; GO:0080134; GO:0050789; GO:0050896; GO:0065007_x000D_ [GO:000…	Protein processing in endoplasmic reticulum; Phagosome	EnsemblGenome
O04202	High	AT2G39990	Eukaryotic translation initiation factor 3 subunit F OS=Arabidopsis thaliana OX=3702 GN=TIF3F1 PE=1 SV=1	31.8	5.14	12.32	18.285	14	3	4	3	0	0.671	-0.57	0.000310651	0.0249901	853.4	810.4	808.2	565.1	544.1	518.4	cell organization and biogenesis;protein metabolism;other metabolic processes;developmental processes;other biological processes	cytosol;translational apparatus;nucleus;other cell component	nucleic acid binding activity;other molecular function	[GO:0001732]; GO:0022618; GO:0002183; GO:0065003; GO:0071826; GO:0022613; GO:0006413; GO:0002181; GO:0022607; GO:0043933; GO:0044085; GO:0044237; GO:0006412; GO:0016043; GO:0071840; GO:0008152; GO:0009987; GO:0034645; GO:0043043; GO:0044267; GO:0010467; GO:0008150; GO:0009059; GO:0044249; GO:0044260; GO:0006518; GO:0043604; GO:1901566; GO:0019538; GO:0043170; GO:1901576; GO:0009058; GO:0043603; G…		EnsemblGenome
O04209	High	AT2G40060	Clathrin light chain 2 OS=Arabidopsis thaliana OX=3702 GN=CLC2 PE=1 SV=1	28.8	4.98	7.9	7.383	9	3	3	3	0	0.989	-0.02	0.45548	0.579811	588.1	404.7	417.8	394.2	413.4	437.9	cell organization and biogenesis;transport	plasma membrane;other membranes;cytoskeleton;ER/Golgi;other cell component	other molecular function	[GO:0005198]; GO:0003674_x000D_ [GO:0005856]; GO:0043232; GO:0043228; GO:0043229; GO:0043226; GO:0005622; GO:0110165; GO:0005575_x000D_ [GO:0005886]; GO:0016020; GO:0071944; GO:0110165; GO:0005575_x000D_ [GO:0006886]; GO:0015031; GO:0046907; GO:0034613; GO:0045184; GO:0071702; GO:0071705; GO:0006810; GO:0051641; GO:0051649; GO:0008104; GO:0070727; GO:0051234; GO:0009987; GO:0051179; GO:0033036; G…		EnsemblGenome
O04309	High	AT3G16470	Jacalin-related lectin 35 OS=Arabidopsis thaliana OX=3702 GN=JAL35 PE=1 SV=1	48.5	5.26	49.39	58.085	41	13	15	13	0	1.008	0.01	0.857616	0.901762	2297.7	2232	2207.9	2522.4	2249.9	1896.1	stress response;developmental processes;other biological processes	nucleus;other cytoplasmic organelle;other cell component	other molecular function	[GO:0005634]; GO:0043231; GO:0043227; GO:0043229; GO:0043226; GO:0005622; GO:0110165; GO:0005575_x000D_ [GO:0005773]; GO:0043231; GO:0005737; GO:0043227; GO:0043229; GO:0110165; GO:0005622; GO:0043226; GO:0005575_x000D_ [GO:0009409]; GO:0006950; GO:0009266; GO:0050896; GO:0009628; GO:0008150_x000D_ [GO:0009506]; GO:0005911; GO:0055044; GO:0070161; GO:0110165; GO:0030054; GO:0005575_x000D_ [GO:000…		EnsemblGenome
O04310	High	AT3G16460	Jacalin-related lectin 34 OS=Arabidopsis thaliana OX=3702 GN=JAL34 PE=1 SV=1	72.4	5.5	96.86	85.6	29	16	29	15	0	1.488	0.57	0.00464494	0.0522133	1523.4	1769.2	1741.3	2617.9	2590.8	2429.2	stress response	cytosol;nucleus;other cell component	other molecular function	[GO:0005634]; GO:0043231; GO:0043227; GO:0043229; GO:0043226; GO:0005622; GO:0110165; GO:0005575_x000D_ [GO:0005829]; GO:0110165; GO:0005737; GO:0005575; GO:0005622_x000D_ [GO:0009409]; GO:0006950; GO:0009266; GO:0050896; GO:0009628; GO:0008150_x000D_ [GO:0009506]; GO:0005911; GO:0055044; GO:0070161; GO:0110165; GO:0030054; GO:0005575_x000D_ [GO:0030246]; GO:0005488; GO:0003674		EnsemblGenome
O04311	High	AT3G16450	Jacalin-related lectin 33 OS=Arabidopsis thaliana OX=3702 GN=JAL33 PE=1 SV=1	32	5.22	34.32	39.789	30	10	13	9	0	1.554	0.64	0.00049011	0.0275071	1097.7	1190.3	1192.3	2017.1	1799.9	1849.2	stress response;other biological processes	nucleus;other cell component	other molecular function	[GO:0005634]; GO:0043231; GO:0043227; GO:0043229; GO:0043226; GO:0005622; GO:0110165; GO:0005575_x000D_ [GO:0009409]; GO:0006950; GO:0009266; GO:0050896; GO:0009628; GO:0008150_x000D_ [GO:0009506]; GO:0005911; GO:0055044; GO:0070161; GO:0110165; GO:0030054; GO:0005575_x000D_ [GO:0010043]; GO:0010038; GO:0010035; GO:0042221; GO:0050896; GO:0008150_x000D_ [GO:0030246]; GO:0005488; GO:0003674		EnsemblGenome
O04313	High	AT3G16430	PYK10-binding protein 2 OS=Arabidopsis thaliana OX=3702 GN=PBP2 PE=1 SV=1	32.2	6.29	51.68	37.442	25	7	20	3	3	1.563	0.64	0.00466193	0.0522133	593.2	661.6	688.5	1076.5	1027.2	1033.8			other molecular function	[GO:0030246]; GO:0005488; GO:0003674		EnsemblGenome
O04314	High	AT3G16420	PYK10-binding protein 1 OS=Arabidopsis thaliana OX=3702 GN=PBP1 PE=1 SV=1	32.1	5.77	53.52	38.674	27	7	21	3	0	1.697	0.76	0.00332884	0.0453592	987.7	1134	1171.4	1967.4	1924.6	1820.4	other biological processes	cytosol;nucleus;other cell component	enzyme regulator activity;other molecular function	[GO:0005634]; GO:0043231; GO:0043227; GO:0043229; GO:0043226; GO:0005622; GO:0110165; GO:0005575_x000D_ [GO:0005829]; GO:0110165; GO:0005737; GO:0005575; GO:0005622_x000D_ [GO:0006457]; GO:0009987; GO:0008150_x000D_ [GO:0009506]; GO:0005911; GO:0055044; GO:0070161; GO:0110165; GO:0030054; GO:0005575_x000D_ [GO:0030234]; GO:0098772; GO:0050790; GO:0003674; GO:0065009; GO:0065007; GO:0008150_x000D_…		EnsemblGenome
O04316	High	AT3G16410	Nitrile-specifier protein 4 OS=Arabidopsis thaliana OX=3702 GN=NSP4 PE=2 SV=1	67.6	5.15	81.16	55.924	25	14	29	3	0	0.987	-0.02	0.715059	0.798107	357.7	484.6	440.6	425	435.1	463.7	other metabolic processes;other biological processes	nucleus;other cell component	enzyme regulator activity;other molecular function	[GO:0005634]; GO:0043231; GO:0043227; GO:0043229; GO:0043226; GO:0005622; GO:0110165; GO:0005575_x000D_ [GO:0009506]; GO:0005911; GO:0055044; GO:0070161; GO:0110165; GO:0030054; GO:0005575_x000D_ [GO:0019762]; GO:0016145; GO:0019759; GO:0019760; GO:1901565; GO:0016143; GO:0044273; GO:1901658; GO:0019757; GO:1901564; GO:1901575; GO:0006790; GO:1901657; GO:0044248; GO:1901136; GO:0019748; GO:004343…		EnsemblGenome
O04350	High	AT2G30410	Tubulin-folding cofactor A OS=Arabidopsis thaliana OX=3702 GN=TFCA PE=1 SV=2	12.8	5.05	12.09	12.409	40	5	6	5	0	1.136	0.18	0.724294	0.805436	716.8	789.6	834	329	897	1030.9	cell organization and biogenesis;other biological processes	cytosol;cytoskeleton	cytoskeletal activity	[GO:0005829]; GO:0110165; GO:0005737; GO:0005575; GO:0005622_x000D_ [GO:0006457]; GO:0009987; GO:0008150_x000D_ [GO:0007021]; GO:0065003; GO:0022607; GO:0043933; GO:0016043; GO:0044085; GO:0071840; GO:0009987; GO:0008150_x000D_ [GO:0007023]; GO:0006457; GO:0009987; GO:0008150_x000D_ [GO:0015630]; GO:0005856; GO:0043232; GO:0043228; GO:0043229; GO:0043226; GO:0005622; GO:0110165; GO:0005575_x000D_…		EnsemblGenome
O04373	High	AT1G51760	IAA-amino acid hydrolase ILR1-like 4 OS=Arabidopsis thaliana OX=3702 GN=ILL4 PE=1 SV=2	48.2	6.73	13.07	12.819	11	4	4	4	0	0.8	-0.32	0.0126366	0.0837938	243.4	240.3	245.9	180.7	194.7	200	other metabolic processes;stress response	plasma membrane;other membranes;ER/Golgi	other molecular function	[GO:0005783]; GO:0043231; GO:0005737; GO:0012505; GO:0043227; GO:0043229; GO:0110165; GO:0005622; GO:0043226; GO:0005575_x000D_ [GO:0005788]; GO:0070013; GO:0005783; GO:0043233; GO:0043229; GO:0043231; GO:0005737; GO:0012505; GO:0031974; GO:0043226; GO:0005622; GO:0043227; GO:0110165; GO:0005575_x000D_ [GO:0005886]; GO:0016020; GO:0071944; GO:0110165; GO:0005575_x000D_ [GO:0009611]; GO:0006950; G…		EnsemblGenome
O04379	High	AT1G48410	Protein argonaute 1 OS=Arabidopsis thaliana OX=3702 GN=AGO1 PE=1 SV=1	116.1	9.29	44.07	45.59	16	15	17	15	0	0.958	-0.06	0.203854	0.344812	2622.2	2527.8	2484.4	2541.2	2341.2	2420.7	RNA metabolism OR transcription;other metabolic processes;stress response;developmental processes;other biological processes	cytosol;nucleus;other cell component	nucleic acid binding activity;other molecular function	[GO:0003729]; GO:0003723; GO:0003676; GO:0097159; GO:1901363; GO:0005488; GO:0003674_x000D_ [GO:0004521]; GO:0004519; GO:0004540; GO:0090502; GO:0004518; GO:0140098; GO:0090501; GO:0016788; GO:0090305; GO:0140640; GO:0016070; GO:0016787; GO:0090304; GO:0003824; GO:0006139; GO:0043170; GO:0003674; GO:0006725; GO:0034641; GO:0044238; GO:0046483; GO:1901360; GO:0071704; GO:0044237; GO:0006807; GO:00…		EnsemblGenome
O04450	High	AT1G24510	T-complex protein 1 subunit epsilon OS=Arabidopsis thaliana OX=3702 GN=CCT5 PE=1 SV=1	59.3	5.66	33.04	32.142	19	10	13	10	0	1.02	0.03	0.455744	0.579943	1768.3	1900.5	1922.2	2422.8	1939.1	1776.8	other biological processes	plasma membrane;other membranes;cytosol;other cell component	other molecular function	[GO:0005524]; GO:0032559; GO:0035639; GO:0030554; GO:0032555; GO:0043168; GO:1901265; GO:0017076; GO:0032553; GO:0043167; GO:0097159; GO:1901363; GO:0000166; GO:0097367; GO:0005488; GO:0036094; GO:0003674_x000D_ [GO:0005829]; GO:0110165; GO:0005737; GO:0005575; GO:0005622_x000D_ [GO:0005832]; GO:0101031; GO:0005829; GO:0032991; GO:0110165; GO:0005737; GO:0005575; GO:0005622_x000D_ [GO:0005886]; G…		EnsemblGenome
O04482	High	AT1G65650	Ubiquitin carboxyl-terminal hydrolase 2 OS=Arabidopsis thaliana OX=3702 GN=UCH2 PE=1 SV=1	37.5	5.11	10.92	5.557	8	3	4	3	0	0.937	-0.09	0.161334	0.295404	589.6	589.7	562.7	576.1	551.2	552.3	protein metabolism;other metabolic processes;developmental processes	nucleus;other cell component	other molecular function	[GO:0004843]; GO:0008242; GO:0101005; GO:0008233; GO:0019783; GO:0016787; GO:0140096; GO:0006508; GO:0008234; GO:0003824; GO:0019538; GO:0003674; GO:0043170; GO:0044238; GO:1901564; GO:0071704; GO:0008152; GO:0006807; GO:0008150_x000D_ [GO:0005634]; GO:0043231; GO:0043227; GO:0043229; GO:0043226; GO:0005622; GO:0110165; GO:0005575_x000D_ [GO:0005737]; GO:0110165; GO:0005622; GO:0005575_x000D_ [GO…		EnsemblGenome
O04487	High	AT1G09640	Probable elongation factor 1-gamma 1 OS=Arabidopsis thaliana OX=3702 GN=At1g09640 PE=1 SV=1	46.6	5.48	63.59	53.373	33	11	22	6	7	0.893	-0.16	0.0872678	0.20683	3464.1	3091.7	3021.8	3011.6	2760.5	2656.6	protein metabolism;other metabolic processes	plasma membrane;other membranes;cytosol;other cytoplasmic organelle;other cell component	nucleic acid binding activity;other molecular function	[GO:0003746]; GO:0008135; GO:0006414; GO:0003723; GO:0090079; GO:0006412; GO:0034645; GO:0003676; GO:0045182; GO:0043043; GO:0044267; GO:0010467; GO:0009059; GO:0044249; GO:0044260; GO:0097159; GO:1901363; GO:0003674; GO:0006417; GO:0006518; GO:0043604; GO:1901566; GO:0019538; GO:0043170; GO:1901576; GO:0009058; GO:0044237; GO:0005488; GO:0010608; GO:0032268; GO:0034248; GO:2000112; GO:0043603; G…		EnsemblGenome
O04496	High	AT1G09750	Aspartyl protease AED3 OS=Arabidopsis thaliana OX=3702 GN=AED3 PE=1 SV=1	47.6	7.52	9.56	9.603	9	3	3	3	0	0.97	-0.04	0.186708	0.325507	781.8	731.1	716.2	716.4	709.2	692.1	protein metabolism;stress response;other biological processes	non-structural extracellular;other cell component	other molecular function	[GO:0000166]; GO:0036094; GO:1901265; GO:0005488; GO:0097159; GO:1901363; GO:0003674_x000D_ [GO:0004190]; GO:0004175; GO:0070001; GO:0008233; GO:0016787; GO:0140096; GO:0006508; GO:0003824; GO:0019538; GO:0003674; GO:0043170; GO:0044238; GO:1901564; GO:0071704; GO:0008152; GO:0006807; GO:0008150_x000D_ [GO:0005618]; GO:0030312; GO:0110165; GO:0071944; GO:0005575_x000D_ [GO:0009627]; GO:0098542; G…		EnsemblGenome
O04499	High	AT1G09780	2,3-bisphosphoglycerate-independent phosphoglycerate mutase 1 OS=Arabidopsis thaliana OX=3702 GN=PGM1 PE=1 SV=3	60.5	5.53	63.79	47.809	32	17	24	11	0	1.045	0.06	0.0543846	0.162928	1588.9	1619.6	1558.4	1697.4	1661.1	1626.8	other metabolic processes;stress response;developmental processes;other biological processes	plasma membrane;other membranes;cytosol;mitochondrion;other cell component	other molecular function	[GO:0005740]; GO:0031967; GO:0005739; GO:0031975; GO:0043227; GO:0043229; GO:0043231; GO:0005737; GO:0110165; GO:0043226; GO:0005622; GO:0005575_x000D_ [GO:0005829]; GO:0110165; GO:0005737; GO:0005575; GO:0005622_x000D_ [GO:0005886]; GO:0016020; GO:0071944; GO:0110165; GO:0005575_x000D_ [GO:0006007]; GO:0006006; GO:0019320; GO:0019318; GO:0046365; GO:0005996; GO:0016052; GO:0044282; GO:0005975; G…	Glycolysis / Gluconeogenesis; Glycine, serine and threonine metabolism; Metabolic pathways; Biosynthesis of secondary metabolites; Carbon metabolism; Biosynthesis of amino acids	EnsemblGenome
O04603	High	AT4G01310	50S ribosomal protein L5, chloroplastic OS=Arabidopsis thaliana OX=3702 GN=RPL5 PE=2 SV=1	28.3	9.99	49.07	49.032	43	10	17	10	0	1.024	0.03	0.180527	0.318409	2023.9	2206.9	2173.3	2300.2	2217.2	2224.9	protein metabolism;other metabolic processes	cytosol;translational apparatus;other cell component	nucleic acid binding activity;other molecular function	[GO:0003723]; GO:0003676; GO:0097159; GO:1901363; GO:0005488; GO:0003674_x000D_ [GO:0003729]; GO:0003723; GO:0003676; GO:0097159; GO:1901363; GO:0005488; GO:0003674_x000D_ [GO:0003735]; GO:0005198; GO:0003674_x000D_ [GO:0006412]; GO:0034645; GO:0043043; GO:0044267; GO:0010467; GO:0009059; GO:0044249; GO:0044260; GO:0006518; GO:0043604; GO:1901566; GO:0019538; GO:0043170; GO:1901576; GO:0009058; G…	Ribosome	EnsemblGenome
O04630	High	AT5G26830	Threonine--tRNA ligase, mitochondrial 1 OS=Arabidopsis thaliana OX=3702 GN=THRRS PE=1 SV=3	80.9	6.98	45.43	49.159	19	14	17	14	0	1.001	0	0.5871	0.694043	3169.3	3014.4	2934.1	3364.5	2990.8	3016.4	protein metabolism;RNA metabolism OR transcription;other metabolic processes	plasma membrane;other membranes;cytosol;mitochondrion;other cell component	other molecular function	[GO:0004829]; GO:0004812; GO:0016875; GO:0140101; GO:0016874; GO:0140098; GO:0003824; GO:0140640; GO:0003674_x000D_ [GO:0005524]; GO:0032559; GO:0035639; GO:0030554; GO:0032555; GO:0043168; GO:1901265; GO:0017076; GO:0032553; GO:0043167; GO:0097159; GO:1901363; GO:0000166; GO:0097367; GO:0005488; GO:0036094; GO:0003674_x000D_ [GO:0005618]; GO:0030312; GO:0110165; GO:0071944; GO:0005575_x000D_ [GO…	Aminoacyl-tRNA biosynthesis	EnsemblGenome
O04663	High	AT5G35620	Eukaryotic translation initiation factor isoform 4E OS=Arabidopsis thaliana OX=3702 GN=EIF(ISO)4E PE=1 SV=2	22.5	5.69	17.93	19.492	20	4	7	4	0	0.963	-0.05	0.458739	0.58252	430.1	535.4	549.5	676.4	515.7	494.3	protein metabolism;other metabolic processes;other biological processes	cytosol;translational apparatus;nucleus;other cell component	nucleic acid binding activity	[GO:0000340]; GO:0000339; GO:0003723; GO:0003676; GO:0097159; GO:1901363; GO:0005488; GO:0003674_x000D_ [GO:0003743]; GO:0008135; GO:0006413; GO:0003723; GO:0090079; GO:0006412; GO:0044237; GO:0003676; GO:0045182; GO:0034645; GO:0043043; GO:0044267; GO:0010467; GO:0008152; GO:0009987; GO:0097159; GO:1901363; GO:0003674; GO:0006417; GO:0009059; GO:0044249; GO:0044260; GO:0006518; GO:0043604; GO:19…		EnsemblGenome
O04904	High	AT4G22930	Dihydroorotase, mitochondrial OS=Arabidopsis thaliana OX=3702 GN=PYR4 PE=1 SV=1	41.9	8.46	26.12	34.532	24	7	8	7	0	1.094	0.13	0.371522	0.501964	511.8	599.9	655.6	593	656	668.4	other metabolic processes	mitochondrion;other cell component	other molecular function	[GO:0004151]; GO:0016812; GO:0016810; GO:0016787; GO:0003824; GO:0003674_x000D_ [GO:0005737]; GO:0110165; GO:0005622; GO:0005575_x000D_ [GO:0005739]; GO:0043231; GO:0005737; GO:0043227; GO:0043229; GO:0110165; GO:0005622; GO:0043226; GO:0005575_x000D_ [GO:0006207]; GO:0019856; GO:0006206; GO:0046112; GO:0072528; GO:0009112; GO:0072527; GO:0018130; GO:1901362; GO:1901566; GO:0044271; GO:0055086; G…	Pyrimidine metabolism; Metabolic pathways; Biosynthesis of cofactors	EnsemblGenome
O04905	High	AT5G26667	UMP-CMP kinase 3 OS=Arabidopsis thaliana OX=3702 GN=UMK3 PE=1 SV=1	22.5	6.01	21.29	20.071	31	8	9	7	1	0.919	-0.12	0.0389903	0.135975	1274.4	1211.8	1263.2	1160.8	1204.6	1160.6	other metabolic processes	cytosol;nucleus;other cell component	kinase activity;other molecular function	[GO:0004127]; GO:0050145; GO:0016776; GO:0019205; GO:0046940; GO:0016772; GO:0016301; GO:0009123; GO:0009165; GO:0016740; GO:0016310; GO:0006753; GO:0009117; GO:1901293; GO:0003824; GO:0006796; GO:0019637; GO:0055086; GO:0034654; GO:0090407; GO:0003674; GO:0006793; GO:0071704; GO:0006139; GO:0044281; GO:0018130; GO:0019438; GO:0044271; GO:1901362; GO:1901576; GO:0044237; GO:0008152; GO:0006725; G…	Pyrimidine metabolism; Metabolic pathways; Biosynthesis of cofactors	EnsemblGenome
O04922	High	AT2G31570	Probable glutathione peroxidase 2 OS=Arabidopsis thaliana OX=3702 GN=GPX2 PE=1 SV=1	18.9	5.72	30.06	30.887	57	12	14	9	3	1.09	0.12	0.0111235	0.0788049	3016.9	2876.7	2998.9	3238.8	3443.6	3269.2	stress response;other biological processes	plasma membrane;other membranes;cytosol;nucleus	other molecular function	[GO:0004601]; GO:0016209; GO:0016684; GO:0003674; GO:0098869; GO:0016491; GO:1990748; GO:0003824; GO:0009987; GO:0098754; GO:0097237; GO:0008150; GO:0009636; GO:0070887; GO:0042221; GO:0051716; GO:0050896_x000D_ [GO:0004602]; GO:0004601; GO:0016209; GO:0016684; GO:0003674; GO:0098869; GO:0016491; GO:1990748; GO:0003824; GO:0009987; GO:0098754; GO:0097237; GO:0008150; GO:0009636; GO:0070887; GO:00…	Glutathione metabolism; Arachidonic acid metabolism; Metabolic pathways	EnsemblGenome
O04951	High	AT1G69960	Serine/threonine-protein phosphatase PP2A-5 catalytic subunit OS=Arabidopsis thaliana OX=3702 GN=PP2A5 PE=1 SV=1	35	5.01	15.11	19.9	17	4	4	2	1	0.833	-0.26	0.0343731	0.128716	278.3	238.3	259	223.9	215.8	204.7	protein metabolism;other metabolic processes;other biological processes	cytosol;other cytoplasmic organelle	other molecular function	[GO:0004722]; GO:0004721; GO:0016791; GO:0140096; GO:0006470; GO:0042578; GO:0016311; GO:0003824; GO:0006464; GO:0016788; GO:0006796; GO:0003674; GO:0036211; GO:0044267; GO:0016787; GO:0006793; GO:0019538; GO:0043412; GO:0044260; GO:0044237; GO:0043170; GO:0044238; GO:1901564; GO:0008152; GO:0009987; GO:0071704; GO:0006807; GO:0008150_x000D_ [GO:0005777]; GO:0042579; GO:0043231; GO:0005737; GO:00…	mRNA surveillance pathway; Autophagy	EnsemblGenome
O04983	High	AT5G35360	Biotin carboxylase, chloroplastic OS=Arabidopsis thaliana OX=3702 GN=CAC2 PE=1 SV=1	58.4	7.25	53.72	47.441	38	18	20	18	0	1.019	0.03	0.0623835	0.175781	1969.9	1959.1	1909.3	2041	1997.1	1991.4	other metabolic processes	other cell component	other molecular function	[GO:0003989]; GO:0016421; GO:0016885; GO:0016874; GO:0003824; GO:0003674_x000D_ [GO:0004075]; GO:0016879; GO:0016874; GO:0003824; GO:0003674_x000D_ [GO:0005524]; GO:0032559; GO:0035639; GO:0030554; GO:0032555; GO:0043168; GO:1901265; GO:0017076; GO:0032553; GO:0043167; GO:0097159; GO:1901363; GO:0000166; GO:0097367; GO:0005488; GO:0036094; GO:0003674_x000D_ [GO:0006633]; GO:0006631; GO:0008610; G…	Fatty acid biosynthesis; Pyruvate metabolism; Propanoate metabolism; Metabolic pathways; Biosynthesis of secondary metabolites; Carbon metabolism; Fatty acid metabolism	EnsemblGenome
O22126	High	AT2G45470	Fasciclin-like arabinogalactan protein 8 OS=Arabidopsis thaliana OX=3702 GN=FLA8 PE=2 SV=1	43	5.68	27.83	24.092	13	7	11	5	2	1.045	0.06	0.386997	0.517217	1949.7	2024.3	1928.2	2189.4	2036.6	1929.1		non-structural extracellular;plasma membrane;other membranes		[GO:0005886]; GO:0016020; GO:0071944; GO:0110165; GO:0005575_x000D_ [GO:0031225]; GO:0031224; GO:0110165; GO:0016020; GO:0005575_x000D_ [GO:0046658]; GO:0031225; GO:0031226; GO:0031224; GO:0005886; GO:0110165; GO:0016020; GO:0071944; GO:0005575_x000D_ [GO:0048046]; GO:0005576; GO:0110165; GO:0005575		EnsemblGenome
O22149	High	AT2G45220	Probable pectinesterase/pectinesterase inhibitor 17 OS=Arabidopsis thaliana OX=3702 GN=PME17 PE=2 SV=2	55.9	9.04	26.82	27.943	18	7	8	7	0	2.127	1.09	0.03313	0.127006	563.5	393.1	353.1	836.2	780.8	900.4	cell organization and biogenesis;other metabolic processes;stress response;other biological processes	non-structural extracellular;other cell component	enzyme regulator activity;other molecular function	[GO:0005576]; GO:0110165; GO:0005575_x000D_ [GO:0005618]; GO:0030312; GO:0110165; GO:0071944; GO:0005575_x000D_ [GO:0009617]; GO:0051707; GO:0043207; GO:0044419; GO:0009605; GO:0009607; GO:0008150; GO:0050896_x000D_ [GO:0009620]; GO:0051707; GO:0043207; GO:0044419; GO:0009605; GO:0009607; GO:0008150; GO:0050896_x000D_ [GO:0030599]; GO:0052689; GO:0016788; GO:0016787; GO:0003824; GO:0003674_x000D_…	Pentose and glucuronate interconversions; Metabolic pathways	EnsemblGenome
O22160	High	AT2G44920	Thylakoid lumenal 15 kDa protein 1, chloroplastic OS=Arabidopsis thaliana OX=3702 GN=At2g44920 PE=1 SV=2	23.8	7.64	28.44	32.356	37	7	9	7	0	0.997	0	0.43957	0.565251	1022.5	930.3	1183.6	311.7	1019.5	1096.5		other membranes;other cell component		[GO:0009507]; GO:0009536; GO:0043231; GO:0005737; GO:0043227; GO:0043229; GO:0110165; GO:0005622; GO:0043226; GO:0005575_x000D_ [GO:0009534]; GO:0031976; GO:0009507; GO:0009579; GO:0031984; GO:0009536; GO:0005622; GO:0110165; GO:0043227; GO:0043229; GO:0043231; GO:0005737; GO:0005575; GO:0043226_x000D_ [GO:0009535]; GO:0055035; GO:0009534; GO:0042170; GO:0042651; GO:0031976; GO:0009507; GO:003109…		EnsemblGenome
O22173	High	AT2G23350	Polyadenylate-binding protein 4 OS=Arabidopsis thaliana OX=3702 GN=PAB4 PE=1 SV=1	71.6	6.86	39.96	37.775	18	9	11	9	0	0.817	-0.29	0.0422472	0.142106	1389.9	1102.9	1165.7	853.9	952.8	998.2	other biological processes	cytosol;nucleus;other cell component	nucleic acid binding activity	[GO:0003723]; GO:0003676; GO:0097159; GO:1901363; GO:0005488; GO:0003674_x000D_ [GO:0003729]; GO:0003723; GO:0003676; GO:0097159; GO:1901363; GO:0005488; GO:0003674_x000D_ [GO:0003730]; GO:0003729; GO:0003723; GO:0003676; GO:0097159; GO:1901363; GO:0005488; GO:0003674_x000D_ [GO:0005634]; GO:0043231; GO:0043227; GO:0043229; GO:0043226; GO:0005622; GO:0110165; GO:0005575_x000D_ [GO:0005829]; GO:01…	mRNA surveillance pathway; RNA degradation	EnsemblGenome
O22229	High	AT2G41680	NADPH-dependent thioredoxin reductase 3 OS=Arabidopsis thaliana OX=3702 GN=NTRC PE=1 SV=2	57.9	6.77	19.94	19.654	13	7	7	7	0	0.942	-0.09	0.156775	0.290461	698.4	651	634.2	640.3	611.4	613.6	other metabolic processes;stress response;other biological processes	other cell component	enzyme regulator activity;other molecular function	[GO:0004791]; GO:0016209; GO:0047134; GO:0003674; GO:0098869; GO:0015035; GO:0016668; GO:1990748; GO:0015036; GO:0140096; GO:0016667; GO:0009987; GO:0098754; GO:0097237; GO:0003824; GO:0016491; GO:0008150; GO:0009636; GO:0070887; GO:0042221; GO:0051716; GO:0050896_x000D_ [GO:0008047]; GO:0030234; GO:0098772; GO:0050790; GO:0003674; GO:0065009; GO:0065007; GO:0008150_x000D_ [GO:0009507]; GO:000953…	Selenocompound metabolism	EnsemblGenome
O22263	High	AT2G47470	Protein disulfide-isomerase like 2-1 OS=Arabidopsis thaliana OX=3702 GN=PDIL2-1 PE=2 SV=1	39.5	6.06	68.3	52.999	39	14	21	14	0	0.975	-0.04	0.102814	0.228493	2713.7	2812.9	2742.7	2704.5	2673.7	2578.4	stress response;developmental processes;other biological processes	other membranes;ER/Golgi;other cytoplasmic organelle;other cell component	other molecular function	[GO:0003756]; GO:0016864; GO:0140096; GO:0016860; GO:0003824; GO:0016853; GO:0003674_x000D_ [GO:0005774]; GO:0098588; GO:0005773; GO:0031090; GO:0043231; GO:0005737; GO:0016020; GO:0043227; GO:0043229; GO:0110165; GO:0005622; GO:0043226; GO:0005575_x000D_ [GO:0005783]; GO:0043231; GO:0005737; GO:0012505; GO:0043227; GO:0043229; GO:0110165; GO:0005622; GO:0043226; GO:0005575_x000D_ [GO:0009505]; G…	Protein processing in endoplasmic reticulum	EnsemblGenome
O22265	High	AT2G47450	Signal recognition particle 43 kDa protein, chloroplastic OS=Arabidopsis thaliana OX=3702 GN=CAO PE=1 SV=2	41.3	4.61	27.67	36.847	20	9	9	9	0	0.993	-0.01	0.472284	0.595312	1530.6	1587.1	1583	1799.3	1571.9	1545	cell organization and biogenesis;transport;other biological processes	other membranes;translational apparatus;other cell component	other molecular function	[GO:0005786]; GO:0048500; GO:1990904; GO:0005737; GO:0032991; GO:0110165; GO:0005622; GO:0005575_x000D_ [GO:0009507]; GO:0009536; GO:0043231; GO:0005737; GO:0043227; GO:0043229; GO:0110165; GO:0005622; GO:0043226; GO:0005575_x000D_ [GO:0009535]; GO:0055035; GO:0009534; GO:0042170; GO:0042651; GO:0031976; GO:0009507; GO:0031090; GO:0009526; GO:0034357; GO:0009579; GO:0031984; GO:0009536; GO:001602…		EnsemblGenome
O22287	High	AT2G39770	Mannose-1-phosphate guanylyltransferase 1 OS=Arabidopsis thaliana OX=3702 GN=CYT1 PE=1 SV=1	39.6	6.73	10.74	13.651	13	4	4	4	0	0.968	-0.05	0.976396	0.984595	393.8	466.2	452.3	447	426.7	437.7	other metabolic processes;stress response;other biological processes	cytosol;nucleus	other molecular function	[GO:0004475]; GO:0008905; GO:0070568; GO:0016779; GO:0016772; GO:0016740; GO:0003824; GO:0003674_x000D_ [GO:0005525]; GO:0032561; GO:0035639; GO:0019001; GO:0032555; GO:0043168; GO:1901265; GO:0017076; GO:0032553; GO:0043167; GO:0097159; GO:1901363; GO:0000166; GO:0097367; GO:0005488; GO:0036094; GO:0003674_x000D_ [GO:0005634]; GO:0043231; GO:0043227; GO:0043229; GO:0043226; GO:0005622; GO:011016…	Fructose and mannose metabolism; Amino sugar and nucleotide sugar metabolism; Metabolic pathways; Biosynthesis of secondary metabolites; Biosynthesis of cofactors; Biosynthesis of nucleotide sugars	EnsemblGenome
O22315	High	AT1G02840	Serine/arginine-rich-splicing factor SR34 OS=Arabidopsis thaliana OX=3702 GN=SR34 PE=1 SV=1	33.7	11.06	9.56	8.237	12	4	4	2	0	1.106	0.15	0.702852	0.788056	265.1	389.1	406.3	441.1	281.9	430.5	RNA metabolism OR transcription;other metabolic processes	nucleus	nucleic acid binding activity	[GO:0000398]; GO:0000377; GO:0006397; GO:0000375; GO:0006396; GO:0016071; GO:0008380; GO:0016070; GO:0010467; GO:0090304; GO:0043170; GO:0006139; GO:0071704; GO:0006725; GO:0034641; GO:0044238; GO:0046483; GO:1901360; GO:0008152; GO:0044237; GO:0006807; GO:0008150; GO:0009987_x000D_ [GO:0003723]; GO:0003676; GO:0097159; GO:1901363; GO:0005488; GO:0003674_x000D_ [GO:0003729]; GO:0003723; GO:000367…	Spliceosome	EnsemblGenome
O22467	High	AT5G58230	Histone-binding protein MSI1 OS=Arabidopsis thaliana OX=3702 GN=MSI1 PE=1 SV=1	48.2	4.82	8.22	9.058	8	3	3	3	0	0.847	-0.24	0.0287517	0.119498	129.3	117.8	132.6	103.5	111.8	109.6	cell organization and biogenesis;other metabolic processes;developmental processes;other biological processes	nucleus;other cell component		[GO:0005634]; GO:0043231; GO:0043227; GO:0043229; GO:0043226; GO:0005622; GO:0110165; GO:0005575_x000D_ [GO:0005677]; GO:0140513; GO:0032991; GO:0005634; GO:0005575; GO:0043231; GO:0043227; GO:0043229; GO:0043226; GO:0005622; GO:0110165_x000D_ [GO:0006260]; GO:0034645; GO:0009059; GO:0044249; GO:0044260; GO:0043170; GO:1901576; GO:0009058; GO:0044237; GO:0071704; GO:0008152; GO:0009987; GO:000815…		EnsemblGenome
O22468	High	AT2G16780	WD-40 repeat-containing protein MSI2 OS=Arabidopsis thaliana OX=3702 GN=MSI2 PE=2 SV=1	46.7	4.78	10.25	7.488	8	3	4	2	1	0.933	-0.1	0.296076	0.437317	595	588.6	562.1	425.7	548.9	572	cell organization and biogenesis	cytosol;nucleus;other cell component		[GO:0005634]; GO:0043231; GO:0043227; GO:0043229; GO:0043226; GO:0005622; GO:0110165; GO:0005575_x000D_ [GO:0005829]; GO:0110165; GO:0005737; GO:0005575; GO:0005622_x000D_ [GO:0006325]; GO:0016043; GO:0051276; GO:0071840; GO:0006996; GO:0009987; GO:0008150_x000D_ [GO:0080008]; GO:0031461; GO:0000151; GO:0140535; GO:1990234; GO:0032991; GO:1902494; GO:0005575		EnsemblGenome
O22469	High	AT4G35050	WD-40 repeat-containing protein MSI3 OS=Arabidopsis thaliana OX=3702 GN=MSI3 PE=1 SV=2	48	4.69	4.94	5.039	6	2	3	1	0	0.999	0	0.860232	0.903362	167.5	142	156.9	156.8	143.9	160.1	cell organization and biogenesis	nucleus;other cell component		[GO:0005634]; GO:0043231; GO:0043227; GO:0043229; GO:0043226; GO:0005622; GO:0110165; GO:0005575_x000D_ [GO:0006325]; GO:0016043; GO:0051276; GO:0071840; GO:0006996; GO:0009987; GO:0008150_x000D_ [GO:0080008]; GO:0031461; GO:0000151; GO:0140535; GO:1990234; GO:0032991; GO:1902494; GO:0005575		EnsemblGenome
O22558	High	AT2G17700	Serine/threonine-protein kinase STY8 OS=Arabidopsis thaliana OX=3702 GN=STY8 PE=1 SV=2	61.5	5.99	8.72	10.994	7	3	3	2	0	1.056	0.08	0.706585	0.791256	47.4	40	54.1	45.2	50.1	51.1	cell organization and biogenesis;protein metabolism;other metabolic processes	cytosol	kinase activity;other molecular function	[GO:0004672]; GO:0016301; GO:0016773; GO:0140096; GO:0006468; GO:0016772; GO:0016310; GO:0003824; GO:0006464; GO:0016740; GO:0006796; GO:0003674; GO:0036211; GO:0044267; GO:0006793; GO:0019538; GO:0043412; GO:0044260; GO:0044237; GO:0043170; GO:0044238; GO:1901564; GO:0008152; GO:0009987; GO:0071704; GO:0006807; GO:0008150_x000D_ [GO:0004674]; GO:0004672; GO:0016301; GO:0016773; GO:0140096; GO:00…		EnsemblGenome
O22607	High	AT2G19520	WD-40 repeat-containing protein MSI4 OS=Arabidopsis thaliana OX=3702 GN=MSI4 PE=1 SV=3	55.7	6.23	23.15	36.923	24	10	10	10	0	0.859	-0.22	0.0624533	0.175909	1038.7	1007.8	985.6	723.3	865.2	866.8	protein metabolism;DNA metabolism;other metabolic processes;stress response;developmental processes;other biological processes	cytosol;nucleus;other cell component	other molecular function	[GO:0005634]; GO:0043231; GO:0043227; GO:0043229; GO:0043226; GO:0005622; GO:0110165; GO:0005575_x000D_ [GO:0005730]; GO:0043232; GO:0031981; GO:0043228; GO:0043229; GO:0070013; GO:0005634; GO:0043226; GO:0005622; GO:0043233; GO:0043231; GO:0110165; GO:0031974; GO:0043227; GO:0005575_x000D_ [GO:0005737]; GO:0110165; GO:0005622; GO:0005575_x000D_ [GO:0005829]; GO:0110165; GO:0005737; GO:0005575; G…		EnsemblGenome
O22609	High	AT3G27925	Protease Do-like 1, chloroplastic OS=Arabidopsis thaliana OX=3702 GN=DEGP1 PE=1 SV=2	46.6	6.46	16.11	14.724	9	4	5	4	0	0.847	-0.24	0.0514865	0.158122	558.2	478.7	505.7	466.1	428.2	396.4	protein metabolism;other metabolic processes	other membranes;nucleus;other cell component	other molecular function	[GO:0004252]; GO:0004175; GO:0008236; GO:0008233; GO:0017171; GO:0016787; GO:0140096; GO:0006508; GO:0003824; GO:0019538; GO:0003674; GO:0043170; GO:0044238; GO:1901564; GO:0071704; GO:0008152; GO:0006807; GO:0008150_x000D_ [GO:0005634]; GO:0043231; GO:0043227; GO:0043229; GO:0043226; GO:0005622; GO:0110165; GO:0005575_x000D_ [GO:0008236]; GO:0008233; GO:0017171; GO:0016787; GO:0140096; GO:000650…		EnsemblGenome
O22683	High	AT3G23490	Cyanate hydratase OS=Arabidopsis thaliana OX=3702 GN=CYN PE=2 SV=1	18.6	5.63	17.18	17.204	26	5	7	5	0	1.083	0.12	0.975849	0.984182	344.8	340	348	292	377.5	373.5	other metabolic processes;stress response	cytosol	nucleic acid binding activity;other molecular function	[GO:0003677]; GO:0003676; GO:0097159; GO:1901363; GO:0005488; GO:0003674_x000D_ [GO:0005829]; GO:0110165; GO:0005737; GO:0005575; GO:0005622_x000D_ [GO:0008824]; GO:0016840; GO:0016829; GO:0003824; GO:0003674_x000D_ [GO:0009440]; GO:0009439; GO:0044270; GO:1901565; GO:0006082; GO:0034641; GO:1901564; GO:0044248; GO:1901575; GO:0044237; GO:0044281; GO:0071704; GO:0006807; GO:0009056; GO:0008152; G…	Nitrogen metabolism; Metabolic pathways	EnsemblGenome
O22714	High	AT1G60770	Pentatricopeptide repeat-containing protein At1g60770 OS=Arabidopsis thaliana OX=3702 GN=At1g60770 PE=1 SV=1	55.9	8.85	3.42	4.286	5	2	2	2	0	0.641	-0.64	0.0121789	0.0827041	36.8	46.3	43.7	26.1	31.1	28		mitochondrion	nucleic acid binding activity	[GO:0003729]; GO:0003723; GO:0003676; GO:0097159; GO:1901363; GO:0005488; GO:0003674_x000D_ [GO:0005739]; GO:0043231; GO:0005737; GO:0043227; GO:0043229; GO:0110165; GO:0005622; GO:0043226; GO:0005575		EnsemblGenome
O22715	High	AT1G60780	AP-1 complex subunit mu-2 OS=Arabidopsis thaliana OX=3702 GN=AP1M2 PE=1 SV=1	49	6.37	7.66	8.252	11	3	3	3	0	1.01	0.01	0.873141	0.913807	277.5	269	250.9	272.2	257.9	271.6	transport	other membranes;cytosol;ER/Golgi;other cytoplasmic organelle;other cell component		[GO:0005802]; GO:0098791; GO:0031984; GO:0005794; GO:0110165; GO:0043227; GO:0043229; GO:0043231; GO:0005737; GO:0012505; GO:0005575; GO:0043226; GO:0005622_x000D_ [GO:0005829]; GO:0110165; GO:0005737; GO:0005575; GO:0005622_x000D_ [GO:0006886]; GO:0015031; GO:0046907; GO:0034613; GO:0045184; GO:0071702; GO:0071705; GO:0006810; GO:0051641; GO:0051649; GO:0008104; GO:0070727; GO:0051234; GO:000998…		EnsemblGenome
O22765	High	AT4G02610	Tryptophan synthase alpha chain OS=Arabidopsis thaliana OX=3702 GN=TRPA1 PE=1 SV=2	29.6	6.01	11.94	11.477	13	2	3	2	0	0.89	-0.17	0.223128	0.363883	49.1	48.7	50.7	29	45.3	43.7	other metabolic processes	cytosol;other cell component	other molecular function	[GO:0000162]; GO:0006568; GO:0009073; GO:0046219; GO:1901607; GO:0006586; GO:0009072; GO:1901605; GO:0016053; GO:0019438; GO:1901362; GO:1901566; GO:0042401; GO:0042435; GO:0008652; GO:0006576; GO:0042430; GO:0006520; GO:0006725; GO:1901360; GO:0006082; GO:0044249; GO:0044283; GO:1901576; GO:1901564; GO:0009309; GO:0018130; GO:0044271; GO:0046394; GO:0044106; GO:0034641; GO:0046483; GO:0019752; G…	Glycine, serine and threonine metabolism; Phenylalanine, tyrosine and tryptophan biosynthesis; Metabolic pathways; Biosynthesis of secondary metabolites; Biosynthesis of amino acids	EnsemblGenome
O22769	High	AT4G02580	NADH dehydrogenase [ubiquinone] flavoprotein 2, mitochondrial OS=Arabidopsis thaliana OX=3702 GN=At4g02580 PE=1 SV=3	28.4	7.91	5.61	6.591	7	2	2	2	0	0.921	-0.12	0.256813	0.396473	253.5	250.6	233.1	192.2	230.8	241.3	other metabolic processes;stress response;transport	other membranes;mitochondrion	transporter activity;other molecular function	[GO:0005739]; GO:0043231; GO:0005737; GO:0043227; GO:0043229; GO:0110165; GO:0005622; GO:0043226; GO:0005575_x000D_ [GO:0005747]; GO:0045271; GO:0098800; GO:0005746; GO:0030964; GO:0098803; GO:1902495; GO:0098796; GO:0098798; GO:0005743; GO:0070469; GO:1990204; GO:1990351; GO:0016021; GO:0032991; GO:0016020; GO:0005739; GO:0019866; GO:0031966; GO:0110165; GO:1902494; GO:0031224; GO:0005575; GO:00…	Oxidative phosphorylation; Metabolic pathways	EnsemblGenome
O22773	High	AT4G02530	Thylakoid lumenal 16.5 kDa protein, chloroplastic OS=Arabidopsis thaliana OX=3702 GN=At4g02530 PE=1 SV=3	23.6	8.51	23.21	21.219	30	6	9	6	0	0.953	-0.07	0.368763	0.500082	607.9	703.6	1637.4	510.3	670.2	701.5	protein metabolism;other metabolic processes	other membranes;other cell component		[GO:0009507]; GO:0009536; GO:0043231; GO:0005737; GO:0043227; GO:0043229; GO:0110165; GO:0005622; GO:0043226; GO:0005575_x000D_ [GO:0009534]; GO:0031976; GO:0009507; GO:0009579; GO:0031984; GO:0009536; GO:0005622; GO:0110165; GO:0043227; GO:0043229; GO:0043231; GO:0005737; GO:0005575; GO:0043226_x000D_ [GO:0009535]; GO:0055035; GO:0009534; GO:0042170; GO:0042651; GO:0031976; GO:0009507; GO:003109…		EnsemblGenome
O22785	High	AT2G33340	Pre-mRNA-processing factor 19 homolog 2 OS=Arabidopsis thaliana OX=3702 GN=PRP19B PE=1 SV=3	56.7	6.13	31.2	37.881	23	10	10	8	2	0.806	-0.31	0.0493998	0.153981	1293.4	1048.6	1051.6	847.6	864.4	824.6	cell organization and biogenesis;protein metabolism;DNA metabolism;RNA metabolism OR transcription;other metabolic processes;stress response	nucleus;other cell component	other molecular function	[GO:0000349]; GO:0022618; GO:0000393; GO:0065003; GO:0071826; GO:0022613; GO:0000398; GO:0022607; GO:0043933; GO:0044085; GO:0000377; GO:0006397; GO:0016043; GO:0071840; GO:0000375; GO:0006396; GO:0016071; GO:0009987; GO:0008380; GO:0016070; GO:0010467; GO:0008150; GO:0090304; GO:0043170; GO:0006139; GO:0071704; GO:0006725; GO:0034641; GO:0044238; GO:0046483; GO:1901360; GO:0008152; GO:0044237; G…	Spliceosome; Ubiquitin mediated proteolysis	EnsemblGenome
O22791	High	AT2G33410	Putative RNA-binding protein OS=Arabidopsis thaliana OX=3702 GN=At2g33410 PE=1 SV=1	41.3	6.55	5.6	5.978	5	2	2	2	0	0.435	-1.2	0.0140869	0.0893449	71.5	48.2	54.4	19.3	23.7	32.8			nucleic acid binding activity	[GO:0003729]; GO:0003723; GO:0003676; GO:0097159; GO:1901363; GO:0005488; GO:0003674	mRNA surveillance pathway	EnsemblGenome
O22793	High	AT2G33430	Multiple organellar RNA editing factor 2, chloroplastic OS=Arabidopsis thaliana OX=3702 GN=MORF2 PE=1 SV=1	24.7	8.24	10.12	8.331	15	4	4	4	0	1.025	0.04	0.937452	0.957248	356.7	390.3	404.2	322.1	426.5	400	cell organization and biogenesis;RNA metabolism OR transcription;other metabolic processes	mitochondrion;other cell component	other molecular function	[GO:0002103]; GO:0000478; GO:0000469; GO:0090502; GO:0090501; GO:0006364; GO:0016070; GO:0090305; GO:0016072; GO:0034470; GO:0042254; GO:0090304; GO:0034660; GO:0006396; GO:0022613; GO:0006139; GO:0043170; GO:0010467; GO:0044085; GO:0006725; GO:0034641; GO:0044238; GO:0046483; GO:1901360; GO:0071704; GO:0071840; GO:0044237; GO:0006807; GO:0008152; GO:0009987; GO:0008150_x000D_ [GO:0005739]; GO:00…		Araport
O22795	High	AT2G33450	50S ribosomal protein L28, chloroplastic OS=Arabidopsis thaliana OX=3702 GN=RPL28 PE=2 SV=2	16	11.18	5.61	3.959	11	2	2	2	0	1.205	0.27	0.345851	0.480095	356.4	412.9	443.9	376.3	497.4	513.3	protein metabolism;other metabolic processes	mitochondrion;translational apparatus;other cell component	nucleic acid binding activity;other molecular function	[GO:0003729]; GO:0003723; GO:0003676; GO:0097159; GO:1901363; GO:0005488; GO:0003674_x000D_ [GO:0003735]; GO:0005198; GO:0003674_x000D_ [GO:0005762]; GO:0000315; GO:0098798; GO:0005761; GO:0015934; GO:0000313; GO:0032991; GO:0005739; GO:0005759; GO:0044391; GO:0005840; GO:0043226; GO:0005575; GO:0043231; GO:0005737; GO:0070013; GO:1990904; GO:0043232; GO:0110165; GO:0043227; GO:0043229; GO:000562…	Ribosome	EnsemblGenome
O22809	High	AT2G33590	NAD(P)-binding Rossmann-fold superfamily protein OS=Arabidopsis thaliana OX=3702 GN=CRL1 PE=1 SV=1	35.9	6.92	13.23	9.914	12	5	5	4	1	1.333	0.41	0.0381601	0.135017	433.5	445	488.4	758.1	593.2	587.6	stress response;other biological processes		other molecular function	[GO:0009408]; GO:0006950; GO:0009266; GO:0050896; GO:0009628; GO:0008150_x000D_ [GO:0009414]; GO:0006950; GO:0009415; GO:0050896; GO:0001101; GO:0009628; GO:0010035; GO:1901700; GO:0008150; GO:0042221_x000D_ [GO:0009737]; GO:0009725; GO:0033993; GO:0097305; GO:0009719; GO:0010033; GO:1901700; GO:0050896; GO:0042221; GO:0008150_x000D_ [GO:0016616]; GO:0016614; GO:0016491; GO:0003824; GO:0003674_x0…		EnsemblGenome
O22810	High	AT2G33600	At2g33600 OS=Arabidopsis thaliana OX=3702 GN=CRL2 PE=1 SV=1	35.6	8.28	7.99	6.234	7	3	3	2	0	0.864	-0.21	0.112759	0.239867	797.5	676.9	739.2	689.1	635.1	638.7			other molecular function	[GO:0016616]; GO:0016614; GO:0016491; GO:0003824; GO:0003674		EnsemblGenome
O22822	High	AT2G43820	UDP-glycosyltransferase 74F2 OS=Arabidopsis thaliana OX=3702 GN=UGT74F2 PE=1 SV=1	50.7	5.35	24.8	21.771	18	6	7	6	0	1.362	0.45	0.0114616	0.0801565	661.1	782	731.5	1029.5	996.3	950.8	other metabolic processes;other biological processes	cytosol	other molecular function	[GO:0005829]; GO:0110165; GO:0005737; GO:0005575; GO:0005622_x000D_ [GO:0009696]; GO:0018958; GO:0032787; GO:0042537; GO:0006725; GO:1901360; GO:1901615; GO:0019752; GO:0044237; GO:0071704; GO:0043436; GO:0008152; GO:0009987; GO:0006082; GO:0008150; GO:0044281_x000D_ [GO:0010030]; GO:0010029; GO:0048582; GO:1900140; GO:0048580; GO:0051094; GO:0051240; GO:2000026; GO:0048518; GO:0050793; GO:005123…		EnsemblGenome
O22826	High	AT2G43770	At2g43770 OS=Arabidopsis thaliana OX=3702 GN=At2g43770 PE=1 SV=1	37.9	7.33	6.83	11.439	7	2	2	2	0	1.143	0.19	0.0818836	0.199871	145.9	147.1	148.2	195	164.1	168.2		other cell component		[GO:0080008]; GO:0031461; GO:0000151; GO:0140535; GO:1990234; GO:0032991; GO:1902494; GO:0005575	Spliceosome	EnsemblGenome
O22827	High	AT2G43760	Molybdopterin synthase catalytic subunit OS=Arabidopsis thaliana OX=3702 GN=MOCS2 PE=2 SV=1	22.2	6.09	6.63	7.553	13	3	3	3	0	0.948	-0.08	0.15119	0.283827	409.6	369.3	386.9	366.7	337.7	374.8	protein metabolism;other metabolic processes	cytosol;other cell component	other molecular function	[GO:0005829]; GO:0110165; GO:0005737; GO:0005575; GO:0005622_x000D_ [GO:0006777]; GO:0018130; GO:0019720; GO:0090407; GO:1901362; GO:1901566; GO:0044249; GO:0046483; GO:0043545; GO:0019637; GO:1901576; GO:1901360; GO:1901564; GO:0009058; GO:0044237; GO:0006796; GO:0051189; GO:0006793; GO:0071704; GO:0006807; GO:0008152; GO:0009987; GO:0044267; GO:0008150; GO:0019538; GO:0044260; GO:0043170; GO:00…	Folate biosynthesis; Metabolic pathways; Biosynthesis of cofactors; Sulfur relay system	EnsemblGenome
O22832	High	AT2G43710	Stearoyl-[acyl-carrier-protein] 9-desaturase 7, chloroplastic OS=Arabidopsis thaliana OX=3702 GN=FAB2 PE=1 SV=1	45.7	6.48	12.86	19.989	12	4	4	3	0	0.925	-0.11	0.196146	0.336164	161.9	166.7	154.7	149.8	141.6	160.4	other metabolic processes;stress response	other cell component	other molecular function	[GO:0004768]; GO:0016215; GO:0016717; GO:0016705; GO:0016491; GO:0003824; GO:0003674_x000D_ [GO:0006631]; GO:0032787; GO:0044255; GO:0019752; GO:0006629; GO:0044237; GO:0043436; GO:0044238; GO:0071704; GO:0008152; GO:0009987; GO:0006082; GO:0008150; GO:0044281_x000D_ [GO:0006633]; GO:0006631; GO:0008610; GO:0072330; GO:0032787; GO:0044255; GO:0006629; GO:1901576; GO:0046394; GO:0019752; GO:004423…	Fatty acid biosynthesis; Biosynthesis of unsaturated fatty acids; Metabolic pathways; Fatty acid metabolism	EnsemblGenome
O22841	High	AT2G43620	Endochitinase At2g43620 OS=Arabidopsis thaliana OX=3702 GN=At2g43620 PE=3 SV=1	30.4	8.54	19.86	17.948	20	4	6	4	0	3.897	1.96	0.00371614	0.0469941	112.1	150.9	185.4	404.5	587.9	692.9	other metabolic processes;stress response	non-structural extracellular	other molecular function	[GO:0000272]; GO:0005976; GO:0009057; GO:0016052; GO:0005975; GO:0043170; GO:1901575; GO:0044238; GO:0071704; GO:0009056; GO:0008152; GO:0008150_x000D_ [GO:0004568]; GO:0004553; GO:0016798; GO:0016787; GO:0003824; GO:0003674_x000D_ [GO:0006032]; GO:0006026; GO:0006030; GO:1901072; GO:0006022; GO:0009057; GO:1901136; GO:1901565; GO:1901071; GO:0046348; GO:0043170; GO:1901135; GO:1901564; GO:190157…	Amino sugar and nucleotide sugar metabolism; Metabolic pathways	EnsemblGenome
O22842	High	AT2G43610	Endochitinase At2g43610 OS=Arabidopsis thaliana OX=3702 GN=At2g43610 PE=1 SV=1	30	9.39	11.31	17.221	18	5	5	5	0	1.934	0.95	0.0162039	0.0946144	244.8	342.2	348.1	637.5	661.8	706.5	other metabolic processes;stress response	plasma membrane;other membranes	other molecular function	[GO:0000272]; GO:0005976; GO:0009057; GO:0016052; GO:0005975; GO:0043170; GO:1901575; GO:0044238; GO:0071704; GO:0009056; GO:0008152; GO:0008150_x000D_ [GO:0004568]; GO:0004553; GO:0016798; GO:0016787; GO:0003824; GO:0003674_x000D_ [GO:0005886]; GO:0016020; GO:0071944; GO:0110165; GO:0005575_x000D_ [GO:0006032]; GO:0006026; GO:0006030; GO:1901072; GO:0006022; GO:0009057; GO:1901136; GO:1901565; G…	Amino sugar and nucleotide sugar metabolism; Metabolic pathways	EnsemblGenome
O22860	High	AT2G43460	60S ribosomal protein L38 OS=Arabidopsis thaliana OX=3702 GN=RPL38A PE=3 SV=1	8.1	9.94	13.17	10.499	45	3	5	3	0	1.195	0.26	0.0116181	0.0807527	540.6	580.6	574.7	679.6	686.7	687.3	cell organization and biogenesis;protein metabolism;other metabolic processes	cytosol;translational apparatus	other molecular function	[GO:0003735]; GO:0005198; GO:0003674_x000D_ [GO:0006412]; GO:0034645; GO:0043043; GO:0044267; GO:0010467; GO:0009059; GO:0044249; GO:0044260; GO:0006518; GO:0043604; GO:1901566; GO:0019538; GO:0043170; GO:1901576; GO:0009058; GO:0044237; GO:0043603; GO:1901564; GO:0044271; GO:0044238; GO:0071704; GO:0008152; GO:0009987; GO:0034641; GO:0006807; GO:0008150_x000D_ [GO:0022618]; GO:0065003; GO:007182…	Ribosome	EnsemblGenome
O22886	High	AT2G40490	Uroporphyrinogen decarboxylase 2, chloroplastic OS=Arabidopsis thaliana OX=3702 GN=HEME2 PE=2 SV=1	43.6	8.21	37.93	46.685	27	11	16	11	0	0.901	-0.15	0.948679	0.965019	2895.9	3040.9	3072.6	3540.2	2739	2738.2	other metabolic processes	other cell component	other molecular function	[GO:0004853]; GO:0016831; GO:0016830; GO:0016829; GO:0003824; GO:0003674_x000D_ [GO:0006782]; GO:0006779; GO:0046501; GO:0006783; GO:0006778; GO:0033014; GO:0042168; GO:0046148; GO:0033013; GO:0018130; GO:0019438; GO:0044271; GO:1901362; GO:1901566; GO:0042440; GO:0006725; GO:0046483; GO:1901360; GO:1901564; GO:0044249; GO:0034641; GO:1901576; GO:0008152; GO:0044237; GO:0071704; GO:0006807; GO:00…	Porphyrin metabolism; Metabolic pathways; Biosynthesis of secondary metabolites; Biosynthesis of cofactors	EnsemblGenome
O22898	High	AT2G47240	Long chain acyl-CoA synthetase 1 OS=Arabidopsis thaliana OX=3702 GN=LACS1 PE=2 SV=1	74.6	6.35	7.62	6.315	4	3	3	3	0	0.782	-0.36	0.0501256	0.15567	630.5	531.9	502.2	415.8	474.6	413.6	other metabolic processes	other membranes;ER/Golgi	other molecular function	[GO:0004467]; GO:0015645; GO:0016405; GO:0001676; GO:0016878; GO:0140657; GO:0016877; GO:0006631; GO:0003674; GO:0016874; GO:0032787; GO:0044255; GO:0003824; GO:0019752; GO:0006629; GO:0044237; GO:0043436; GO:0044238; GO:0071704; GO:0008152; GO:0009987; GO:0006082; GO:0008150; GO:0044281_x000D_ [GO:0005524]; GO:0032559; GO:0035639; GO:0030554; GO:0032555; GO:0043168; GO:1901265; GO:0017076; GO:00…	Fatty acid biosynthesis; Fatty acid degradation; Metabolic pathways; Fatty acid metabolism; Peroxisome	EnsemblGenome
O22899	High	AT2G47250	Probable pre-mRNA-splicing factor ATP-dependent RNA helicase DEAH3 OS=Arabidopsis thaliana OX=3702 GN=At2g47250 PE=2 SV=1	82.6	7.31	5.13	4.383	3	2	2	2	0	0.81	-0.3	0.0160717	0.094083	198.2	171.2	176.8	148.2	143.2	136.3	RNA metabolism OR transcription;other metabolic processes	nucleus;other cell component	nucleic acid binding activity;other molecular function	[GO:0003723]; GO:0003676; GO:0097159; GO:1901363; GO:0005488; GO:0003674_x000D_ [GO:0003724]; GO:0004386; GO:0008186; GO:0140098; GO:0140640; GO:0140657; GO:0003824; GO:0003674_x000D_ [GO:0003729]; GO:0003723; GO:0003676; GO:0097159; GO:1901363; GO:0005488; GO:0003674_x000D_ [GO:0005524]; GO:0032559; GO:0035639; GO:0030554; GO:0032555; GO:0043168; GO:1901265; GO:0017076; GO:0032553; GO:0043167; G…	Spliceosome	EnsemblGenome
O22914	High	AT2G47400	Calvin cycle protein CP12-1, chloroplastic OS=Arabidopsis thaliana OX=3702 GN=CP12-1 PE=1 SV=1	13.5	4.93	28.61	24.711	36	5	8	4	0	0.676	-0.57	0.0791111	0.19655	822.5	536.5	509.6	171	362.5	376.5	other metabolic processes;other biological processes	other cell component	nucleic acid binding activity;other molecular function	[GO:0003729]; GO:0003723; GO:0003676; GO:0097159; GO:1901363; GO:0005488; GO:0003674_x000D_ [GO:0005507]; GO:0046914; GO:0046872; GO:0043169; GO:0043167; GO:0005488; GO:0003674_x000D_ [GO:0009507]; GO:0009536; GO:0043231; GO:0005737; GO:0043227; GO:0043229; GO:0110165; GO:0005622; GO:0043226; GO:0005575_x000D_ [GO:0009570]; GO:0009532; GO:0009507; GO:0110165; GO:0009536; GO:0005575; GO:0043231; G…		EnsemblGenome
O22940	High	AT2G41800	At2g41800/T11A7.10 OS=Arabidopsis thaliana OX=3702 GN=At2g41800 PE=1 SV=1	40.3	9.11	15.79	13.964	14	5	6	5	0	2.05	1.04	0.0490632	0.153629	261.2	493.1	500.4	1029.2	1009	1010.7	other biological processes	other cell component		[GO:0005618]; GO:0030312; GO:0110165; GO:0071944; GO:0005575_x000D_ [GO:0009505]; GO:0005618; GO:0030312; GO:0110165; GO:0071944; GO:0005575_x000D_ [GO:0009506]; GO:0005911; GO:0055044; GO:0070161; GO:0110165; GO:0030054; GO:0005575_x000D_ [GO:0051511]; GO:0030308; GO:0048640; GO:0051510; GO:0001558; GO:0045926; GO:0048523; GO:0048638; GO:0051093; GO:0022604; GO:0040008; GO:0051128; GO:0048519; G…		EnsemblGenome
O22941	High	AT2G41790	Insulin-degrading enzyme-like 1, peroxisomal OS=Arabidopsis thaliana OX=3702 GN=PXM16 PE=2 SV=1	110.9	6.04	15.51	13.445	6	6	6	6	0	1.013	0.02	0.396002	0.52516	1260.8	1262.6	1216.5	1333.4	1277.7	1229.3	protein metabolism;other metabolic processes	mitochondrion;other cytoplasmic organelle	other molecular function	[GO:0005739]; GO:0043231; GO:0005737; GO:0043227; GO:0043229; GO:0110165; GO:0005622; GO:0043226; GO:0005575_x000D_ [GO:0005777]; GO:0042579; GO:0043231; GO:0005737; GO:0043227; GO:0043229; GO:0110165; GO:0005622; GO:0043226; GO:0005575_x000D_ [GO:0008237]; GO:0008233; GO:0016787; GO:0140096; GO:0006508; GO:0003824; GO:0019538; GO:0003674; GO:0043170; GO:0044238; GO:1901564; GO:0071704; GO:000815…		EnsemblGenome
O22957	High	AT2G34040	Apoptosis inhibitory protein 5 (API5) OS=Arabidopsis thaliana OX=3702 GN=At2g34040 PE=1 SV=2	61.6	7.99	12.61	16.125	8	4	4	4	0	0.903	-0.15	0.0907538	0.212125	275.8	232.9	234.2	220.7	202.4	211.6	other biological processes	cytosol;nucleus;other cell component	nucleic acid binding activity	[GO:0003723]; GO:0003676; GO:0097159; GO:1901363; GO:0005488; GO:0003674_x000D_ [GO:0003729]; GO:0003723; GO:0003676; GO:0097159; GO:1901363; GO:0005488; GO:0003674_x000D_ [GO:0005634]; GO:0043231; GO:0043227; GO:0043229; GO:0043226; GO:0005622; GO:0110165; GO:0005575_x000D_ [GO:0005829]; GO:0110165; GO:0005737; GO:0005575; GO:0005622_x000D_ [GO:0009506]; GO:0005911; GO:0055044; GO:0070161; GO:01…		EnsemblGenome
O22978	High	AT4G24130	T19F6.7 protein OS=Arabidopsis thaliana OX=3702 GN=T19F6.7 PE=1 SV=1	17.9	5.68	6.45	7.599	17	2	2	2	0	1.304	0.38	0.0663775	0.18054	96.4	136.6	131.9	163.7	172	186.9		nucleus		[GO:0005634]; GO:0043231; GO:0043227; GO:0043229; GO:0043226; GO:0005622; GO:0110165; GO:0005575		EnsemblGenome
O23006	High	AT2G17120	LysM domain-containing GPI-anchored protein 2 OS=Arabidopsis thaliana OX=3702 GN=LYM2 PE=1 SV=1	37.7	6.32	15.11	15.383	11	4	6	4	0	0.985	-0.02	0.452022	0.576996	1039.1	1001.3	999.9	833.2	1046.8	986.1	stress response	plasma membrane;other membranes;other cell component	other molecular function	[GO:0005886]; GO:0016020; GO:0071944; GO:0110165; GO:0005575_x000D_ [GO:0006952]; GO:0006950; GO:0050896; GO:0008150_x000D_ [GO:0008061]; GO:0097367; GO:0005488; GO:0003674_x000D_ [GO:0009506]; GO:0005911; GO:0055044; GO:0070161; GO:0110165; GO:0030054; GO:0005575_x000D_ [GO:0031225]; GO:0031224; GO:0110165; GO:0016020; GO:0005575_x000D_ [GO:0046658]; GO:0031225; GO:0031226; GO:0031224; GO:000588…		EnsemblGenome
O23016	High	AT1G04690	Probable voltage-gated potassium channel subunit beta OS=Arabidopsis thaliana OX=3702 GN=KAB1 PE=1 SV=1	36.5	7.42	47.94	40.581	32	11	18	11	0	1.008	0.01	0.598193	0.704602	2069.4	1894.1	1999.1	2014.1	2137.5	1942.5	transport;other biological processes	plasma membrane;other membranes;other cell component	transporter activity;other molecular function	[GO:0005244]; GO:0015075; GO:0022832; GO:0022857; GO:0034220; GO:0022836; GO:0005215; GO:0055085; GO:0006811; GO:0015267; GO:0003674; GO:0006810; GO:0009987; GO:0022803; GO:0051234; GO:0008150; GO:0051179_x000D_ [GO:0005886]; GO:0016020; GO:0071944; GO:0110165; GO:0005575_x000D_ [GO:0006813]; GO:0030001; GO:0006812; GO:0006811; GO:0006810; GO:0051234; GO:0051179; GO:0008150_x000D_ [GO:0009506]; G…		EnsemblGenome
O23034	High	AT1G05350	Ubiquitin-like modifier-activating enzyme 5 OS=Arabidopsis thaliana OX=3702 GN=At1g05350 PE=3 SV=2	47	4.69	12.53	15.993	13	5	5	5	0	1.125	0.17	0.0168448	0.0964963	584.3	626.6	602.7	699	677.9	652.3	protein metabolism;other metabolic processes	cytosol;other cell component	other molecular function	[GO:0005524]; GO:0032559; GO:0035639; GO:0030554; GO:0032555; GO:0043168; GO:1901265; GO:0017076; GO:0032553; GO:0043167; GO:0097159; GO:1901363; GO:0000166; GO:0097367; GO:0005488; GO:0036094; GO:0003674_x000D_ [GO:0005737]; GO:0110165; GO:0005622; GO:0005575_x000D_ [GO:0005829]; GO:0110165; GO:0005737; GO:0005575; GO:0005622_x000D_ [GO:0032446]; GO:0070647; GO:0006464; GO:0036211; GO:0044267; G…		EnsemblGenome
O23044	High	AT1G05260	Peroxidase 3 OS=Arabidopsis thaliana OX=3702 GN=PER3 PE=2 SV=1	34.9	8.4	16.96	17.105	22	5	5	4	0	1.816	0.86	0.0333894	0.127354	107.5	169.6	157.6	286.3	274.5	303.7	other metabolic processes;stress response;other biological processes	non-structural extracellular;ER/Golgi;other cell component	other molecular function	[GO:0004601]; GO:0016209; GO:0016684; GO:0003674; GO:0098869; GO:0016491; GO:1990748; GO:0003824; GO:0009987; GO:0098754; GO:0097237; GO:0008150; GO:0009636; GO:0070887; GO:0042221; GO:0051716; GO:0050896_x000D_ [GO:0005576]; GO:0110165; GO:0005575_x000D_ [GO:0005783]; GO:0043231; GO:0005737; GO:0012505; GO:0043227; GO:0043229; GO:0110165; GO:0005622; GO:0043226; GO:0005575_x000D_ [GO:0006979]; G…	Phenylpropanoid biosynthesis; Metabolic pathways; Biosynthesis of secondary metabolites	EnsemblGenome
O23049	High	AT1G05190	50S ribosomal protein L6, chloroplastic OS=Arabidopsis thaliana OX=3702 GN=RPL6 PE=2 SV=1	24.7	9.89	32.54	30.332	30	9	14	9	0	1.061	0.09	0.229049	0.369774	1232.6	1392.5	1370	1454.5	1355.6	1453.6	protein metabolism;other metabolic processes;developmental processes	translational apparatus;other cell component	nucleic acid binding activity;other molecular function	[GO:0003729]; GO:0003723; GO:0003676; GO:0097159; GO:1901363; GO:0005488; GO:0003674_x000D_ [GO:0003735]; GO:0005198; GO:0003674_x000D_ [GO:0005840]; GO:0043232; GO:0043228; GO:0043229; GO:0043226; GO:0005622; GO:0110165; GO:0005575_x000D_ [GO:0006412]; GO:0034645; GO:0043043; GO:0044267; GO:0010467; GO:0009059; GO:0044249; GO:0044260; GO:0006518; GO:0043604; GO:1901566; GO:0019538; GO:0043170; G…	Ribosome	EnsemblGenome
O23138	High	AT1G22840	Cytochrome c-1 OS=Arabidopsis thaliana OX=3702 GN=CYTC-1 PE=1 SV=1	12.4	9.31	8.52	8.767	30	3	4	1	2	1.008	0.01	0.62641	0.727831	400.7	452	458.9	330.5	456.3	455.7	other metabolic processes;other biological processes	other membranes;cytosol;mitochondrion;other cytoplasmic organelle	other molecular function	[GO:0005507]; GO:0046914; GO:0046872; GO:0043169; GO:0043167; GO:0005488; GO:0003674_x000D_ [GO:0005739]; GO:0043231; GO:0005737; GO:0043227; GO:0043229; GO:0110165; GO:0005622; GO:0043226; GO:0005575_x000D_ [GO:0005758]; GO:0031970; GO:0005740; GO:0070013; GO:0031967; GO:0005739; GO:0043233; GO:0043229; GO:0031975; GO:0043227; GO:0043231; GO:0005737; GO:0031974; GO:0043226; GO:0005622; GO:011016…	Oxidative phosphorylation; Metabolic pathways	EnsemblGenome
O23144	High	AT4G27500	Proton pump-interactor 1 OS=Arabidopsis thaliana OX=3702 GN=PPI1 PE=1 SV=2	68.8	9.03	16	17.668	11	6	6	6	0	0.893	-0.16	0.163838	0.298471	1149.2	1240.5	1319	1085.4	1202.8	1107.9	other biological processes	plasma membrane;other membranes;ER/Golgi;other cell component	nucleic acid binding activity	[GO:0003729]; GO:0003723; GO:0003676; GO:0097159; GO:1901363; GO:0005488; GO:0003674_x000D_ [GO:0005783]; GO:0043231; GO:0005737; GO:0012505; GO:0043227; GO:0043229; GO:0110165; GO:0005622; GO:0043226; GO:0005575_x000D_ [GO:0005789]; GO:0031090; GO:0042175; GO:0098827; GO:0016020; GO:0043227; GO:0012505; GO:0031984; GO:0005783; GO:0110165; GO:0043226; GO:0043229; GO:0043231; GO:0005737; GO:000557…		EnsemblGenome
O23157	High	AT4G37300	AT4g37300/C7A10_60 OS=Arabidopsis thaliana OX=3702 GN=C7A10.60 PE=1 SV=1	18.8	4.68	14.38	15.937	47	5	6	5	0	1.552	0.63	0.0247532	0.110774	591.4	583.3	620.9	753	920.6	917.6	developmental processes			[GO:0009793]; GO:0003006; GO:0009790; GO:0048316; GO:0022414; GO:0032502; GO:0007275; GO:0009791; GO:0048608; GO:0010154; GO:0008150; GO:0000003; GO:0032501; GO:0048856; GO:0061458; GO:0048731		EnsemblGenome
O23171	High	AT4G37150	Methylesterase 9 OS=Arabidopsis thaliana OX=3702 GN=MES9 PE=1 SV=1	28.7	5.9	6.02	6.517	8	2	2	2	0	1.109	0.15	0.113152	0.240465	54.6	66.7	66.4	71.5	73.6	76.6	other metabolic processes;stress response		other molecular function	[GO:0009627]; GO:0098542; GO:0006952; GO:0051707; GO:0006950; GO:0043207; GO:0044419; GO:0050896; GO:0009605; GO:0009607; GO:0008150_x000D_ [GO:0009694]; GO:0006629; GO:0032787; GO:0044238; GO:0071704; GO:0019752; GO:0008152; GO:0043436; GO:0008150; GO:0006082; GO:0044237; GO:0044281; GO:0009987_x000D_ [GO:0009696]; GO:0018958; GO:0032787; GO:0042537; GO:0006725; GO:1901360; GO:1901615; GO:001975…		EnsemblGenome
O23193	High	AT4G36910	CBS domain-containing protein CBSX1, chloroplastic OS=Arabidopsis thaliana OX=3702 GN=CBSX1 PE=1 SV=2	25.8	8.56	9.85	8.931	17	4	4	4	0	1.225	0.29	0.118058	0.244358	443	470.1	484	486.5	575.8	625.8	other biological processes	other cell component		[GO:0009507]; GO:0009536; GO:0043231; GO:0005737; GO:0043227; GO:0043229; GO:0110165; GO:0005622; GO:0043226; GO:0005575_x000D_ [GO:0045454]; GO:0019725; GO:0050794; GO:0009987; GO:0042592; GO:0050789; GO:0008150; GO:0065008; GO:0065007		EnsemblGenome
O23207	High	AT4G36750	Probable NAD(P)H dehydrogenase (quinone) FQR1-like 2 OS=Arabidopsis thaliana OX=3702 GN=At4g36750 PE=1 SV=1	28.7	5.34	6.01	6.543	12	2	2	2	0	1.051	0.07	0.272641	0.411561	93.6	79.9	90.6	99	95.2	89.7		plasma membrane;other membranes	other molecular function	[GO:0005886]; GO:0016020; GO:0071944; GO:0110165; GO:0005575_x000D_ [GO:0008753]; GO:0003955; GO:0016655; GO:0016651; GO:0016491; GO:0003824; GO:0003674_x000D_ [GO:0010181]; GO:0032553; GO:0043168; GO:0000166; GO:0097367; GO:0043167; GO:0036094; GO:1901265; GO:0005488; GO:0097159; GO:1901363; GO:0003674_x000D_ [GO:0050136]; GO:0003954; GO:0003955; GO:0016651; GO:0016655; GO:0016491; GO:0003824; G…	Ubiquinone and other terpenoid-quinone biosynthesis; Metabolic pathways; Biosynthesis of secondary metabolites; Biosynthesis of cofactors	EnsemblGenome
O23212	High	AT4G36690	Splicing factor U2af large subunit A OS=Arabidopsis thaliana OX=3702 GN=U2AF65A PE=1 SV=2	63.5	7.94	7.68	7.932	7	3	3	3	0	1.075	0.1	0.813406	0.870818	131.7	129.4	168.8	141.6	117.4	157.8	RNA metabolism OR transcription;other metabolic processes;stress response	nucleus	nucleic acid binding activity	[GO:0000243]; GO:0005684; GO:0005681; GO:0140513; GO:1990904; GO:0032991; GO:0005634; GO:0005575; GO:0043231; GO:0043227; GO:0043229; GO:0043226; GO:0005622; GO:0110165_x000D_ [GO:0000398]; GO:0000377; GO:0006397; GO:0000375; GO:0006396; GO:0016071; GO:0008380; GO:0016070; GO:0010467; GO:0090304; GO:0043170; GO:0006139; GO:0071704; GO:0006725; GO:0034641; GO:0044238; GO:0046483; GO:1901360; GO:00…	Spliceosome	EnsemblGenome
O23237	High	AT4G36430	Peroxidase 49 OS=Arabidopsis thaliana OX=3702 GN=PER49 PE=2 SV=2	36.1	8.38	8.96	14.185	10	2	3	1	0	0.735	-0.44	0.0916078	0.212162	27.3	34.4	36.3	25.6	25.3	24.1	other metabolic processes;stress response;other biological processes	non-structural extracellular	other molecular function	[GO:0004601]; GO:0016209; GO:0016684; GO:0003674; GO:0098869; GO:0016491; GO:1990748; GO:0003824; GO:0009987; GO:0098754; GO:0097237; GO:0008150; GO:0009636; GO:0070887; GO:0042221; GO:0051716; GO:0050896_x000D_ [GO:0005576]; GO:0110165; GO:0005575_x000D_ [GO:0006979]; GO:0006950; GO:0050896; GO:0008150_x000D_ [GO:0020037]; GO:0046906; GO:0097159; GO:1901363; GO:0005488; GO:0003674_x000D_ [GO:004…	Phenylpropanoid biosynthesis; Metabolic pathways; Biosynthesis of secondary metabolites	EnsemblGenome
O23240	High	AT4G36400	D-2-hydroxyglutarate dehydrogenase, mitochondrial OS=Arabidopsis thaliana OX=3702 GN=D2HGDH PE=1 SV=3	61.4	6.98	15.31	12.408	7	4	5	4	0	0.943	-0.08	0.0903618	0.211588	479.3	472.9	475.2	411.6	449.2	448.1	other metabolic processes	mitochondrion	other molecular function	[GO:0005739]; GO:0043231; GO:0005737; GO:0043227; GO:0043229; GO:0110165; GO:0005622; GO:0043226; GO:0005575_x000D_ [GO:0006807]; GO:0008152; GO:0008150_x000D_ [GO:0009853]; GO:0043094; GO:0044237; GO:0008152; GO:0009987; GO:0008150_x000D_ [GO:0047545]; GO:0016614; GO:0016491; GO:0003824; GO:0003674_x000D_ [GO:0051990]; GO:0016614; GO:0016491; GO:0003824; GO:0003674_x000D_ [GO:0071949]; GO:005066…		EnsemblGenome
O23254	High	AT4G13930	Serine hydroxymethyltransferase 4 OS=Arabidopsis thaliana OX=3702 GN=SHM4 PE=1 SV=1	51.7	7.23	70.05	75.951	31	14	22	14	0	1.023	0.03	0.300593	0.440558	1807	2055.6	2009.8	2106	2031.8	2056.2	other metabolic processes;other biological processes	plasma membrane;other membranes;cytosol;other cell component	other molecular function	[GO:0004372]; GO:0016742; GO:0016741; GO:0016740; GO:0003824; GO:0003674_x000D_ [GO:0005737]; GO:0110165; GO:0005622; GO:0005575_x000D_ [GO:0005829]; GO:0110165; GO:0005737; GO:0005575; GO:0005622_x000D_ [GO:0005886]; GO:0016020; GO:0071944; GO:0110165; GO:0005575_x000D_ [GO:0006565]; GO:0006563; GO:0009063; GO:0009071; GO:0009069; GO:0006520; GO:0046395; GO:1901565; GO:1901606; GO:1901605; GO:00…	Glycine, serine and threonine metabolism; Cyanoamino acid metabolism; Glyoxylate and dicarboxylate metabolism; One carbon pool by folate; Metabolic pathways; Biosynthesis of secondary metabolites; Carbon metabolism; Biosynthesis of amino acids; Biosynthesis of cofactors	EnsemblGenome
O23255	High	AT4G13940	Adenosylhomocysteinase 1 OS=Arabidopsis thaliana OX=3702 GN=SAHH1 PE=1 SV=1	53.3	5.97	121.5	66.525	31	15	43	5	13	0.93	-0.1	0.575079	0.684921	7805.8	8585.1	8274.9	8829.8	7698	7194.2	cell organization and biogenesis;other metabolic processes;developmental processes;other biological processes	plasma membrane;other membranes;cytosol;other cytoplasmic organelle;other cell component	nucleic acid binding activity;other molecular function	[GO:0003729]; GO:0003723; GO:0003676; GO:0097159; GO:1901363; GO:0005488; GO:0003674_x000D_ [GO:0004013]; GO:0016802; GO:0016801; GO:0016787; GO:0003824; GO:0003674_x000D_ [GO:0005773]; GO:0043231; GO:0005737; GO:0043227; GO:0043229; GO:0110165; GO:0005622; GO:0043226; GO:0005575_x000D_ [GO:0005774]; GO:0098588; GO:0005773; GO:0031090; GO:0043231; GO:0005737; GO:0016020; GO:0043227; GO:0043229; G…	Cysteine and methionine metabolism; Metabolic pathways	EnsemblGenome
O23264	High	AT4G14030	Selenium-binding protein 1 OS=Arabidopsis thaliana OX=3702 GN=SBP1 PE=1 SV=1	54	5.67	49.59	45.736	24	10	16	5	6	0.932	-0.1	0.0278096	0.117243	2546	2675.6	2543.3	2395.2	2374	2218.6	other metabolic processes;stress response;other biological processes	cytosol;other cell component	other molecular function	[GO:0000103]; GO:0006790; GO:0044237; GO:0008152; GO:0009987; GO:0008150_x000D_ [GO:0005829]; GO:0110165; GO:0005737; GO:0005575; GO:0005622_x000D_ [GO:0008430]; GO:0005488; GO:0003674_x000D_ [GO:0009506]; GO:0005911; GO:0055044; GO:0070161; GO:0110165; GO:0030054; GO:0005575_x000D_ [GO:0042542]; GO:0000302; GO:0010035; GO:0006979; GO:1901700; GO:0042221; GO:0006950; GO:0050896; GO:0008150_x000D_…	Sulfur metabolism; Metabolic pathways	EnsemblGenome
O23290	High	AT3G23390	60S ribosomal protein L36a OS=Arabidopsis thaliana OX=3702 GN=RPL36AA PE=3 SV=3	12.1	10.32	16.33	17.461	44	6	7	6	0	1.079	0.11	0.342743	0.478747	1808.2	2640.9	2670	2372.3	3108	2849.5	protein metabolism;other metabolic processes	cytosol;translational apparatus	other molecular function	[GO:0003735]; GO:0005198; GO:0003674_x000D_ [GO:0006412]; GO:0034645; GO:0043043; GO:0044267; GO:0010467; GO:0009059; GO:0044249; GO:0044260; GO:0006518; GO:0043604; GO:1901566; GO:0019538; GO:0043170; GO:1901576; GO:0009058; GO:0044237; GO:0043603; GO:1901564; GO:0044271; GO:0044238; GO:0071704; GO:0008152; GO:0009987; GO:0034641; GO:0006807; GO:0008150_x000D_ [GO:0022625]; GO:0015934; GO:002262…	Ribosome	EnsemblGenome
O23310	High	AT4G14540	Nuclear transcription factor Y subunit B-3 OS=Arabidopsis thaliana OX=3702 GN=NFYB3 PE=1 SV=1	17.2	6.2	11.03	6.38	14	3	4	2	1	0.926	-0.11	0.161166	0.295171	828.8	772.5	730.9	584.6	715	724.8	other biological processes	nucleus	nucleic acid binding activity;other molecular function	[GO:0000981]; GO:0003700; GO:0006357; GO:0140110; GO:0006355; GO:0003674; GO:0010468; GO:1903506; GO:0060255; GO:2001141; GO:0019222; GO:0010556; GO:0031326; GO:0051252; GO:0050789; GO:0009889; GO:0031323; GO:0019219; GO:0065007; GO:0050794; GO:0051171; GO:0080090; GO:0008150_x000D_ [GO:0001228]; GO:0000981; GO:0001216; GO:0045944; GO:0003700; GO:0006357; GO:0045893; GO:0140110; GO:0006355; GO:19…		EnsemblGenome
O23344	High	AT4G14890	Ferredoxin C 1, chloroplastic OS=Arabidopsis thaliana OX=3702 GN=FDC1 PE=1 SV=1	16.7	4.84	12.23	18.041	33	3	5	3	0	1.105	0.14	0.264437	0.403487	693.8	774.3	827.4	770.2	866.9	855.4	other metabolic processes;other biological processes	other cell component	other molecular function	[GO:0009055]; GO:0016491; GO:0022900; GO:0003824; GO:0006091; GO:0003674; GO:0044237; GO:0008152; GO:0009987; GO:0008150_x000D_ [GO:0009507]; GO:0009536; GO:0043231; GO:0005737; GO:0043227; GO:0043229; GO:0110165; GO:0005622; GO:0043226; GO:0005575_x000D_ [GO:0009644]; GO:0009642; GO:0009416; GO:0009314; GO:0009628; GO:0050896; GO:0008150_x000D_ [GO:0046872]; GO:0043169; GO:0043167; GO:0005488; G…	Photosynthesis; Metabolic pathways	EnsemblGenome
O23365	High	AT4G15110	Cytochrome P450 97B3, chloroplastic OS=Arabidopsis thaliana OX=3702 GN=CYP97B3 PE=1 SV=2	65.1	6.86	16.61	14.363	11	6	7	6	0	0.755	-0.4	0.00104362	0.0299574	758.6	731.1	698.6	574.5	534.2	552.1	other metabolic processes	other membranes;other cell component	other molecular function	[GO:0004497]; GO:0016491; GO:0003824; GO:0003674_x000D_ [GO:0005506]; GO:0046914; GO:0046872; GO:0043169; GO:0043167; GO:0005488; GO:0003674_x000D_ [GO:0009507]; GO:0009536; GO:0043231; GO:0005737; GO:0043227; GO:0043229; GO:0110165; GO:0005622; GO:0043226; GO:0005575_x000D_ [GO:0009570]; GO:0009532; GO:0009507; GO:0110165; GO:0009536; GO:0005575; GO:0043231; GO:0005737; GO:0043227; GO:0043229; G…		EnsemblGenome
O23392	High	AT4G15390	HSR201-like protein OS=Arabidopsis thaliana OX=3702 GN=dl3740c PE=1 SV=1	48.7	5.19	7.4	5.856	5	2	3	2	0	1.676	0.75	0.00290088	0.0441618	44.6	44.7	52.8	73.6	83.4	75			other molecular function	[GO:0016747]; GO:0016746; GO:0016740; GO:0003824; GO:0003674		EnsemblGenome
O23403	High	AT4G15510	PsbP domain-containing protein 1, chloroplastic OS=Arabidopsis thaliana OX=3702 GN=PPD1 PE=1 SV=1	32.2	8.84	30.64	24.655	22	6	10	6	0	0.782	-0.35	0.0188779	0.100763	1048.6	1076.7	1051.6	862.4	822.8	751.1	cell organization and biogenesis;other metabolic processes	other membranes;other cell component	other molecular function	[GO:0005509]; GO:0046872; GO:0043169; GO:0043167; GO:0005488; GO:0003674_x000D_ [GO:0009507]; GO:0009536; GO:0043231; GO:0005737; GO:0043227; GO:0043229; GO:0110165; GO:0005622; GO:0043226; GO:0005575_x000D_ [GO:0009535]; GO:0055035; GO:0009534; GO:0042170; GO:0042651; GO:0031976; GO:0009507; GO:0031090; GO:0009526; GO:0034357; GO:0009579; GO:0031984; GO:0009536; GO:0016020; GO:0043227; GO:003196…		EnsemblGenome
O23404	High	AT4G15530	Pyruvate, phosphate dikinase 1, chloroplastic OS=Arabidopsis thaliana OX=3702 GN=PPDK PE=1 SV=2	105.1	6.38	65.54	61.6	17	15	23	15	0	1.159	0.21	0.0308867	0.123563	2916.4	2910.9	2899.8	3214.5	3524.5	3374.4	other metabolic processes	cytosol;nucleus;other cell component	kinase activity;other molecular function	[GO:0005524]; GO:0032559; GO:0035639; GO:0030554; GO:0032555; GO:0043168; GO:1901265; GO:0017076; GO:0032553; GO:0043167; GO:0097159; GO:1901363; GO:0000166; GO:0097367; GO:0005488; GO:0036094; GO:0003674_x000D_ [GO:0005634]; GO:0043231; GO:0043227; GO:0043229; GO:0043226; GO:0005622; GO:0110165; GO:0005575_x000D_ [GO:0005829]; GO:0110165; GO:0005737; GO:0005575; GO:0005622_x000D_ [GO:0006090]; G…	Glycolysis / Gluconeogenesis; Pyruvate metabolism; Carbon fixation in photosynthetic organisms; Metabolic pathways; Biosynthesis of secondary metabolites; Carbon metabolism	EnsemblGenome
O23406	High	AT4G15550	UDP-glycosyltransferase 75D1 OS=Arabidopsis thaliana OX=3702 GN=UGT75D1 PE=2 SV=2	53.8	5.2	7.01	5.47	7	3	3	3	0	0.814	-0.3	0.232801	0.372745	207.1	268.1	262.3	184	213.6	234.2	other biological processes		other molecular function	[GO:0009636]; GO:0042221; GO:0050896; GO:0008150_x000D_ [GO:0080043]; GO:0035251; GO:0008194; GO:0046527; GO:0016757; GO:0016758; GO:0016740; GO:0003824; GO:0003674_x000D_ [GO:0080044]; GO:0035251; GO:0008194; GO:0046527; GO:0016757; GO:0016758; GO:0016740; GO:0003824; GO:0003674		EnsemblGenome
O23461	High	AT4G16130	L-arabinokinase OS=Arabidopsis thaliana OX=3702 GN=ARA1 PE=1 SV=1	114.2	6.3	30.96	36.28	13	11	11	11	0	0.853	-0.23	0.242608	0.383584	549.4	411.6	470.5	456.5	381.8	401.4	other metabolic processes	other membranes;cytosol;other cell component	kinase activity;other molecular function	[GO:0005524]; GO:0032559; GO:0035639; GO:0030554; GO:0032555; GO:0043168; GO:1901265; GO:0017076; GO:0032553; GO:0043167; GO:0097159; GO:1901363; GO:0000166; GO:0097367; GO:0005488; GO:0036094; GO:0003674_x000D_ [GO:0005829]; GO:0110165; GO:0005737; GO:0005575; GO:0005622_x000D_ [GO:0006012]; GO:0019318; GO:0005996; GO:0005975; GO:0044281; GO:0044238; GO:0071704; GO:0008152; GO:0008150_x000D_ [GO…	Amino sugar and nucleotide sugar metabolism; Metabolic pathways; Biosynthesis of nucleotide sugars	EnsemblGenome
O23515	High	AT4G16720	60S ribosomal protein L15-1 OS=Arabidopsis thaliana OX=3702 GN=RPL15A PE=2 SV=1	24.2	11.44	16.62	16.749	33	6	6	6	0	0.809	-0.31	0.0819407	0.199871	1040.3	943.9	846.2	849	763.8	763.2	protein metabolism;other metabolic processes	plasma membrane;other membranes;cytosol;translational apparatus;other cytoplasmic organelle	nucleic acid binding activity;other molecular function	[GO:0002181]; GO:0006412; GO:0034645; GO:0043043; GO:0044267; GO:0010467; GO:0009059; GO:0044249; GO:0044260; GO:0006518; GO:0043604; GO:1901566; GO:0019538; GO:0043170; GO:1901576; GO:0009058; GO:0044237; GO:0043603; GO:1901564; GO:0044271; GO:0044238; GO:0071704; GO:0008152; GO:0009987; GO:0034641; GO:0006807; GO:0008150_x000D_ [GO:0003723]; GO:0003676; GO:0097159; GO:1901363; GO:0005488; GO:00…	Ribosome	EnsemblGenome
O23523	High	AT4G16830	RGG repeats nuclear RNA binding protein A OS=Arabidopsis thaliana OX=3702 GN=RGGA PE=1 SV=1	37.4	8.06	33.21	44.06	40	10	12	9	0	1.158	0.21	0.665022	0.759967	1253.2	1326	1288.6	1105.1	1492.2	1518.3	stress response;signal transduction;other biological processes	nucleus;other cell component	nucleic acid binding activity	[GO:0003723]; GO:0003676; GO:0097159; GO:1901363; GO:0005488; GO:0003674_x000D_ [GO:0003729]; GO:0003723; GO:0003676; GO:0097159; GO:1901363; GO:0005488; GO:0003674_x000D_ [GO:0005634]; GO:0043231; GO:0043227; GO:0043229; GO:0043226; GO:0005622; GO:0110165; GO:0005575_x000D_ [GO:0005737]; GO:0110165; GO:0005622; GO:0005575_x000D_ [GO:0006970]; GO:0006950; GO:0009628; GO:0050896; GO:0008150_x000D_…		EnsemblGenome
O23553	High	AT4G17090	Beta-amylase 3, chloroplastic OS=Arabidopsis thaliana OX=3702 GN=BAM3 PE=1 SV=3	61.3	7.05	44.91	47.254	23	10	14	10	0	0.678	-0.56	0.0014342	0.0332265	1077.7	947.5	954.3	597.9	647	667	other metabolic processes;stress response	other cell component	other molecular function	[GO:0000024]; GO:0000023; GO:0046351; GO:0005984; GO:0009312; GO:0034637; GO:0009311; GO:0044262; GO:0016051; GO:0044249; GO:0005975; GO:0044237; GO:1901576; GO:0009058; GO:0044238; GO:0071704; GO:0008152; GO:0009987; GO:0008150_x000D_ [GO:0005983]; GO:0005982; GO:0009251; GO:0044247; GO:0006073; GO:0000272; GO:0044042; GO:0044264; GO:0044275; GO:0005976; GO:0009057; GO:0016052; GO:0044260; GO:00…	Starch and sucrose metabolism; Metabolic pathways; Biosynthesis of secondary metabolites	EnsemblGenome
O23569	High	AT4G17260	L-lactate dehydrogenase OS=Arabidopsis thaliana OX=3702 GN=dl4665w PE=1 SV=1	37.9	6.55	13.83	12.582	12	5	5	5	0	0.94	-0.09	0.00828469	0.0681936	847.4	846.4	848.1	795.7	797	809.2	other metabolic processes;other biological processes	plasma membrane;other membranes;cytosol	other molecular function	[GO:0004459]; GO:0004457; GO:0016616; GO:0016614; GO:0016491; GO:0003824; GO:0003674_x000D_ [GO:0005829]; GO:0110165; GO:0005737; GO:0005575; GO:0005622_x000D_ [GO:0005886]; GO:0016020; GO:0071944; GO:0110165; GO:0005575_x000D_ [GO:0005975]; GO:0044238; GO:0071704; GO:0008152; GO:0008150_x000D_ [GO:0009737]; GO:0009725; GO:0033993; GO:0097305; GO:0009719; GO:0010033; GO:1901700; GO:0050896; GO:00…	Glycolysis / Gluconeogenesis; Cysteine and methionine metabolism; Pyruvate metabolism; Propanoate metabolism; Metabolic pathways; Biosynthesis of secondary metabolites	EnsemblGenome
O23593	High	AT4G17520	RGG repeats nuclear RNA binding protein B OS=Arabidopsis thaliana OX=3702 GN=RGGB PE=1 SV=1	38.9	8.75	40.23	43.513	34	10	17	8	0	0.983	-0.02	0.954399	0.969606	854.3	957.7	943	859.9	927	959.3		cytosol;nucleus;other cytoplasmic organelle;other cell component	nucleic acid binding activity	[GO:0003723]; GO:0003676; GO:0097159; GO:1901363; GO:0005488; GO:0003674_x000D_ [GO:0003729]; GO:0003723; GO:0003676; GO:0097159; GO:1901363; GO:0005488; GO:0003674_x000D_ [GO:0005634]; GO:0043231; GO:0043227; GO:0043229; GO:0043226; GO:0005622; GO:0110165; GO:0005575_x000D_ [GO:0005737]; GO:0110165; GO:0005622; GO:0005575_x000D_ [GO:0005777]; GO:0042579; GO:0043231; GO:0005737; GO:0043227; GO:00…		EnsemblGenome
O23614	High	AT4G17740	Carboxyl-terminal-processing peptidase 2, chloroplastic OS=Arabidopsis thaliana OX=3702 GN=CTPA2 PE=1 SV=1	55.7	8.79	23.99	31.239	20	8	9	8	0	0.941	-0.09	0.0723164	0.187021	742.6	700.9	684	643.5	659.7	668.5	protein metabolism	mitochondrion;other cell component	other molecular function	[GO:0004175]; GO:0008233; GO:0016787; GO:0140096; GO:0006508; GO:0003824; GO:0019538; GO:0003674; GO:0043170; GO:0044238; GO:1901564; GO:0071704; GO:0008152; GO:0006807; GO:0008150_x000D_ [GO:0004252]; GO:0004175; GO:0008236; GO:0008233; GO:0017171; GO:0016787; GO:0140096; GO:0006508; GO:0003824; GO:0019538; GO:0003674; GO:0043170; GO:0044238; GO:1901564; GO:0071704; GO:0008152; GO:0006807; GO:00…		EnsemblGenome
O23627	High	AT1G29880	Glycine--tRNA ligase, mitochondrial 1 OS=Arabidopsis thaliana OX=3702 GN=At1g29880 PE=1 SV=1	81.9	7.01	69.03	68.399	24	16	23	16	0	1.038	0.05	0.0909153	0.212125	3170.7	3239.3	3211.9	3460.9	3335.3	3276.7	protein metabolism;RNA metabolism OR transcription;other metabolic processes;other biological processes	cytosol;mitochondrion;ER/Golgi;other cytoplasmic organelle;other cell component	other molecular function	[GO:0004820]; GO:0004812; GO:0016875; GO:0140101; GO:0016874; GO:0140098; GO:0003824; GO:0140640; GO:0003674_x000D_ [GO:0005524]; GO:0032559; GO:0035639; GO:0030554; GO:0032555; GO:0043168; GO:1901265; GO:0017076; GO:0032553; GO:0043167; GO:0097159; GO:1901363; GO:0000166; GO:0097367; GO:0005488; GO:0036094; GO:0003674_x000D_ [GO:0005737]; GO:0110165; GO:0005622; GO:0005575_x000D_ [GO:0005739]; G…	Aminoacyl-tRNA biosynthesis	EnsemblGenome
O23628	High	AT3G54560	Histone H2A variant 1 OS=Arabidopsis thaliana OX=3702 GN=H2AV PE=1 SV=1	14.5	10.32	13.15	12.22	29	4	4	4	0	1.519	0.6	0.000330226	0.0249901	858.4	816.4	845	1283.4	1238	1344.2	cell organization and biogenesis;stress response;other biological processes	nucleus;other cell component	nucleic acid binding activity;other molecular function	[GO:0000786]; GO:0032993; GO:0044815; GO:0000785; GO:0032991; GO:0110165; GO:0005694; GO:0005575; GO:0043232; GO:0043228; GO:0043229; GO:0043226; GO:0005622_x000D_ [GO:0003677]; GO:0003676; GO:0097159; GO:1901363; GO:0005488; GO:0003674_x000D_ [GO:0005634]; GO:0043231; GO:0043227; GO:0043229; GO:0043226; GO:0005622; GO:0110165; GO:0005575_x000D_ [GO:0006342]; GO:0031497; GO:0045814; GO:0070828; G…		EnsemblGenome
O23647	High	AT2G36390	1,4-alpha-glucan-branching enzyme 2-1, chloroplastic/amyloplastic OS=Arabidopsis thaliana OX=3702 GN=SBE2.1 PE=1 SV=1	97.6	5.62	53.24	47.05	20	13	17	12	1	0.983	-0.03	0.986821	0.991156	1134.6	1269.9	1240.2	1218.7	1183.5	1236.5	other metabolic processes;other biological processes	other cell component	other molecular function	[GO:0003844]; GO:0016758; GO:0016757; GO:0016740; GO:0003824; GO:0003674_x000D_ [GO:0004553]; GO:0016798; GO:0016787; GO:0003824; GO:0003674_x000D_ [GO:0005737]; GO:0110165; GO:0005622; GO:0005575_x000D_ [GO:0005975]; GO:0044238; GO:0071704; GO:0008152; GO:0008150_x000D_ [GO:0005978]; GO:0005977; GO:0009250; GO:0006073; GO:0006112; GO:0033692; GO:0044042; GO:0044264; GO:0015980; GO:0000271; GO:00…	Starch and sucrose metabolism; Metabolic pathways; Biosynthesis of secondary metabolites	EnsemblGenome
O23653	High	AT5G14060	Aspartokinase 2, chloroplastic OS=Arabidopsis thaliana OX=3702 GN=AK2 PE=1 SV=2	59.6	6.73	3.45	6.887	5	2	2	2	0	0.748	-0.42	0.00854218	0.069309	271.2	313.4	278.6	186.5	222.9	208.3	other metabolic processes	other cell component	kinase activity;other molecular function	[GO:0004072]; GO:0016774; GO:0019202; GO:0016772; GO:0016301; GO:0016740; GO:0016310; GO:0003824; GO:0006796; GO:0003674; GO:0006793; GO:0044237; GO:0008152; GO:0009987; GO:0008150_x000D_ [GO:0005524]; GO:0032559; GO:0035639; GO:0030554; GO:0032555; GO:0043168; GO:1901265; GO:0017076; GO:0032553; GO:0043167; GO:0097159; GO:1901363; GO:0000166; GO:0097367; GO:0005488; GO:0036094; GO:0003674_x000D_…	Glycine, serine and threonine metabolism; Monobactam biosynthesis; Cysteine and methionine metabolism; Lysine biosynthesis; Metabolic pathways; Biosynthesis of secondary metabolites; 2-Oxocarboxylic acid metabolism; Biosynthesis of amino acids	EnsemblGenome
O23654	High	AT1G78900	V-type proton ATPase catalytic subunit A OS=Arabidopsis thaliana OX=3702 GN=VHA-A PE=1 SV=1	68.8	5.24	137.89	136.346	47	28	45	28	0	1.18	0.24	0.0128443	0.0846692	5409.5	5137.4	5074.3	6078.4	6064.7	5668.2	cell organization and biogenesis;other metabolic processes;transport;developmental processes	plasma membrane;other membranes;ER/Golgi;other cytoplasmic organelle;other cell component	transporter activity;other molecular function	[GO:0000325]; GO:0005773; GO:0043231; GO:0005737; GO:0043227; GO:0043229; GO:0110165; GO:0005622; GO:0043226; GO:0005575_x000D_ [GO:0002020]; GO:0019899; GO:0005515; GO:0005488; GO:0003674_x000D_ [GO:0005524]; GO:0032559; GO:0035639; GO:0030554; GO:0032555; GO:0043168; GO:1901265; GO:0017076; GO:0032553; GO:0043167; GO:0097159; GO:1901363; GO:0000166; GO:0097367; GO:0005488; GO:0036094; GO:000367…	Oxidative phosphorylation; Metabolic pathways; Phagosome	EnsemblGenome
O23657	High	AT1G43890	Ras-related protein RABC1 OS=Arabidopsis thaliana OX=3702 GN=RABC1 PE=1 SV=1	23.5	5.81	7.45	5.359	11	2	3	2	0	1.22	0.29	0.0670022	0.18119	123.2	118.9	122.4	177.6	141.3	149.3	transport	plasma membrane;other membranes;ER/Golgi;other cell component	other molecular function	[GO:0003924]; GO:0017111; GO:0016462; GO:0016818; GO:0016817; GO:0016787; GO:0003824; GO:0003674_x000D_ [GO:0005525]; GO:0032561; GO:0035639; GO:0019001; GO:0032555; GO:0043168; GO:1901265; GO:0017076; GO:0032553; GO:0043167; GO:0097159; GO:1901363; GO:0000166; GO:0097367; GO:0005488; GO:0036094; GO:0003674_x000D_ [GO:0005794]; GO:0043231; GO:0005737; GO:0012505; GO:0043227; GO:0043229; GO:011016…		EnsemblGenome
O23673	High	AT1G02020	Nitroreductase family protein OS=Arabidopsis thaliana OX=3702 GN=At1g02020 PE=1 SV=1	71.3	6.65	10.17	8.761	7	4	4	4	0	0.879	-0.19	0.00286061	0.0439427	156	156.1	156.3	137.2	139.2	135.8		other cell component	other molecular function	[GO:0009507]; GO:0009536; GO:0043231; GO:0005737; GO:0043227; GO:0043229; GO:0110165; GO:0005622; GO:0043226; GO:0005575_x000D_ [GO:0016491]; GO:0003824; GO:0003674		EnsemblGenome
O23676	High	AT1G02140	Protein mago nashi homolog OS=Arabidopsis thaliana OX=3702 GN=MAGO PE=1 SV=1	17.4	5.6	5.83	4.91	18	2	2	2	0	1.166	0.22	0.652639	0.750202	28.3	51.3	37.4	44.4	43.6	37	RNA metabolism OR transcription;other metabolic processes;transport;developmental processes;other biological processes	nucleus;other cell component	nucleic acid binding activity	[GO:0000184]; GO:0000956; GO:0006402; GO:0006401; GO:0010629; GO:0016071; GO:0016070; GO:0034655; GO:0044265; GO:0010468; GO:0010605; GO:0090304; GO:0006139; GO:0019439; GO:0044270; GO:0046700; GO:1901361; GO:0009057; GO:0044248; GO:0044260; GO:0060255; GO:0009892; GO:0043170; GO:0006725; GO:0034641; GO:0044238; GO:0046483; GO:1901360; GO:1901575; GO:0009056; GO:0044237; GO:0019222; GO:0048519; G…	Nucleocytoplasmic transport; mRNA surveillance pathway; Spliceosome	EnsemblGenome
O23684	High	AT2G41950	At2g41950/T6D20.26 OS=Arabidopsis thaliana OX=3702 GN=At2g41950 PE=1 SV=1	30	5.82	9.11	5.577	12	2	3	2	0	0.96	-0.06	0.843709	0.891896	710.6	713.4	706.6	811.5	682.1	673.7	RNA metabolism OR transcription;other metabolic processes	other cell component	other molecular function	[GO:0003899]; GO:0034062; GO:0032774; GO:0097747; GO:0009059; GO:0016070; GO:0034654; GO:0016779; GO:0140098; GO:0043170; GO:1901576; GO:0090304; GO:0006139; GO:0018130; GO:0019438; GO:0044271; GO:1901362; GO:0016772; GO:0140640; GO:0071704; GO:0009058; GO:0006725; GO:0034641; GO:0044238; GO:0046483; GO:1901360; GO:0044249; GO:0016740; GO:0003824; GO:0008152; GO:0044237; GO:0006807; GO:0003674; G…		EnsemblGenome
O23708	High	AT1G16470	Proteasome subunit alpha type-2-A OS=Arabidopsis thaliana OX=3702 GN=PAB1 PE=1 SV=1	25.7	5.69	11.87	18.671	20	5	5	5	0	1.163	0.22	0.0466273	0.149644	654.7	768.2	705.6	902.2	820.3	801	protein metabolism;other metabolic processes;other biological processes	cytosol;translational apparatus;other cell component	other molecular function	[GO:0000502]; GO:0140535; GO:1905369; GO:0032991; GO:1905368; GO:0005575; GO:1902494_x000D_ [GO:0004175]; GO:0008233; GO:0016787; GO:0140096; GO:0006508; GO:0003824; GO:0019538; GO:0003674; GO:0043170; GO:0044238; GO:1901564; GO:0071704; GO:0008152; GO:0006807; GO:0008150_x000D_ [GO:0005737]; GO:0110165; GO:0005622; GO:0005575_x000D_ [GO:0005829]; GO:0110165; GO:0005737; GO:0005575; GO:0005622_x0…	Proteasome	EnsemblGenome
O23710	High	AT3G27430	Proteasome subunit beta type-7-A OS=Arabidopsis thaliana OX=3702 GN=PBB1 PE=1 SV=2	29.5	7.12	16.07	16.313	18	5	6	2	3	1.015	0.02	0.941296	0.959813	923.5	814.7	844.5	831.1	883.5	856.8	protein metabolism;other metabolic processes	nucleus;other cell component	other molecular function	[GO:0000502]; GO:0140535; GO:1905369; GO:0032991; GO:1905368; GO:0005575; GO:1902494_x000D_ [GO:0004175]; GO:0008233; GO:0016787; GO:0140096; GO:0006508; GO:0003824; GO:0019538; GO:0003674; GO:0043170; GO:0044238; GO:1901564; GO:0071704; GO:0008152; GO:0006807; GO:0008150_x000D_ [GO:0004298]; GO:0004175; GO:0070003; GO:0008233; GO:0016787; GO:0140096; GO:0006508; GO:0003824; GO:0019538; GO:000367…	Proteasome	EnsemblGenome
O23714	High	AT3G22630	Proteasome subunit beta type-2-A OS=Arabidopsis thaliana OX=3702 GN=PBD1 PE=1 SV=1	22.5	6.39	18.31	19.086	29	5	6	2	0	0.978	-0.03	0.917411	0.943165	142.9	143	136.5	139.8	133.3	148.1	protein metabolism;other metabolic processes	non-structural extracellular;plasma membrane;other membranes;cytosol;nucleus;other cytoplasmic organelle;other cell component	other molecular function	[GO:0000502]; GO:0140535; GO:1905369; GO:0032991; GO:1905368; GO:0005575; GO:1902494_x000D_ [GO:0004175]; GO:0008233; GO:0016787; GO:0140096; GO:0006508; GO:0003824; GO:0019538; GO:0003674; GO:0043170; GO:0044238; GO:1901564; GO:0071704; GO:0008152; GO:0006807; GO:0008150_x000D_ [GO:0004298]; GO:0004175; GO:0070003; GO:0008233; GO:0016787; GO:0140096; GO:0006508; GO:0003824; GO:0019538; GO:000367…	Proteasome	EnsemblGenome
O23717	High	AT1G13060	Proteasome subunit beta type-5-A OS=Arabidopsis thaliana OX=3702 GN=PBE1 PE=1 SV=1	29.6	6.43	20.16	22.395	23	5	7	2	3	1.021	0.03	0.300656	0.440558	605.8	606.1	615	674.4	618.7	613.4	protein metabolism;other metabolic processes	nucleus;other cell component	other molecular function	[GO:0004175]; GO:0008233; GO:0016787; GO:0140096; GO:0006508; GO:0003824; GO:0019538; GO:0003674; GO:0043170; GO:0044238; GO:1901564; GO:0071704; GO:0008152; GO:0006807; GO:0008150_x000D_ [GO:0004298]; GO:0004175; GO:0070003; GO:0008233; GO:0016787; GO:0140096; GO:0006508; GO:0003824; GO:0019538; GO:0003674; GO:0043170; GO:0044238; GO:1901564; GO:0071704; GO:0008152; GO:0006807; GO:0008150_x000D_…	Proteasome	EnsemblGenome
O23722	High	AT2G38700	Diphosphomevalonate decarboxylase MVD1, peroxisomal OS=Arabidopsis thaliana OX=3702 GN=MVD1 PE=1 SV=1	45.6	6.8	28.95	29.034	24	9	10	6	3	1.021	0.03	0.229665	0.370293	1377.8	1473.5	1504.5	1591.6	1478.7	1504.6	other metabolic processes	cytosol;other cytoplasmic organelle	other molecular function	[GO:0004163]; GO:0016831; GO:0016830; GO:0016829; GO:0003824; GO:0003674_x000D_ [GO:0005524]; GO:0032559; GO:0035639; GO:0030554; GO:0032555; GO:0043168; GO:1901265; GO:0017076; GO:0032553; GO:0043167; GO:0097159; GO:1901363; GO:0000166; GO:0097367; GO:0005488; GO:0036094; GO:0003674_x000D_ [GO:0005777]; GO:0042579; GO:0043231; GO:0005737; GO:0043227; GO:0043229; GO:0110165; GO:0005622; GO:004322…	Terpenoid backbone biosynthesis; Metabolic pathways; Biosynthesis of secondary metabolites	EnsemblGenome
O24412	High	AT5G05780	26S proteasome non-ATPase regulatory subunit 7 homolog A OS=Arabidopsis thaliana OX=3702 GN=RPN8A PE=1 SV=1	34.7	6.54	12.32	12.164	14	4	5	4	0	0.928	-0.11	0.25275	0.393952	749.9	654.2	631.7	606.1	656.6	607	protein metabolism;other metabolic processes;stress response;developmental processes	cytosol;other cell component	other molecular function	[GO:0000502]; GO:0140535; GO:1905369; GO:0032991; GO:1905368; GO:0005575; GO:1902494_x000D_ [GO:0005829]; GO:0110165; GO:0005737; GO:0005575; GO:0005622_x000D_ [GO:0005838]; GO:0032991; GO:0022624; GO:0005575; GO:0000502; GO:0005622; GO:0140535; GO:1905369; GO:0110165; GO:1905368; GO:1902494_x000D_ [GO:0008237]; GO:0008233; GO:0016787; GO:0140096; GO:0006508; GO:0003824; GO:0019538; GO:0003674; G…	Proteasome	EnsemblGenome
O24456	High	AT1G18080	Receptor for activated C kinase 1A OS=Arabidopsis thaliana OX=3702 GN=RACK1A PE=1 SV=2	35.7	7.71	39	29.342	32	10	14	8	2	1.134	0.18	0.0455808	0.148164	2033.2	2355.4	2272.7	2958	2530	2578.2	protein metabolism;other metabolic processes;developmental processes;signal transduction;other biological processes	cytosol;translational apparatus;nucleus;other cell component	translation activity;nucleic acid binding activity;other molecular function	[GO:0001934]; GO:0001932; GO:0031401; GO:0042327; GO:0031399; GO:0042325; GO:0032270; GO:0045937; GO:0032268; GO:0019220; GO:0031325; GO:0051247; GO:0010562; GO:0031323; GO:0051246; GO:0051174; GO:0009893; GO:0048522; GO:0010604; GO:0051173; GO:0019222; GO:0050794; GO:0051171; GO:0060255; GO:0080090; GO:0048518; GO:0050789; GO:0065007; GO:0008150_x000D_ [GO:0003729]; GO:0003723; GO:0003676; GO:00…		EnsemblGenome
O24457	High	AT1G01090	Pyruvate dehydrogenase E1 component subunit alpha-3, chloroplastic OS=Arabidopsis thaliana OX=3702 GN=PDH-E1 ALPHA PE=2 SV=1	47.1	7.49	27.95	25.856	22	10	12	10	0	1.026	0.04	0.357979	0.490776	1871.2	2038.2	2072.3	2307.7	2091.1	1961.6	other metabolic processes	other cell component	other molecular function	[GO:0004739]; GO:0004738; GO:0016624; GO:0016903; GO:0016491; GO:0003824; GO:0003674_x000D_ [GO:0006086]; GO:0006085; GO:0006090; GO:0006084; GO:0071616; GO:0032787; GO:0006637; GO:0009152; GO:0034030; GO:0034033; GO:0035384; GO:0043604; GO:0019752; GO:0009150; GO:0033875; GO:0034032; GO:0035383; GO:0043603; GO:0006164; GO:0009260; GO:0033866; GO:0072522; GO:0044272; GO:1901576; GO:0044271; GO:00…	Glycolysis / Gluconeogenesis; Citrate cycle (TCA cycle); Pyruvate metabolism; Metabolic pathways; Biosynthesis of secondary metabolites; Carbon metabolism	EnsemblGenome
O24496	High	AT3G10850	Hydroxyacylglutathione hydrolase cytoplasmic OS=Arabidopsis thaliana OX=3702 GN=GLX2-2 PE=1 SV=2	28.8	6.38	11.39	9.333	14	3	4	3	0	1.115	0.16	0.851902	0.89795	706.5	704.7	740.5	618.3	788	798.1	other metabolic processes	cytosol	other molecular function	[GO:0004416]; GO:0016790; GO:0016788; GO:0016787; GO:0003824; GO:0003674_x000D_ [GO:0005829]; GO:0110165; GO:0005737; GO:0005575; GO:0005622_x000D_ [GO:0019243]; GO:0061727; GO:0006089; GO:0051596; GO:0032787; GO:1901615; GO:0009438; GO:0042182; GO:0046185; GO:0019752; GO:0071704; GO:0006081; GO:0042180; GO:0044248; GO:0044282; GO:1901575; GO:0043436; GO:0008152; GO:0044237; GO:0044281; GO:000905…	Pyruvate metabolism; Metabolic pathways	EnsemblGenome
O24521	High	AT3G10520	Non-symbiotic hemoglobin 2 OS=Arabidopsis thaliana OX=3702 GN=AHB2 PE=1 SV=1	17.9	5.58	8.26	8.945	16	3	3	3	0	0.745	-0.42	0.012882	0.0847166	394.7	368.2	416.9	271.6	294	323.5	other metabolic processes;transport		other molecular function	[GO:0005344]; GO:0140104; GO:0015671; GO:0003674; GO:0015669; GO:0006810; GO:0051234; GO:0051179; GO:0008150_x000D_ [GO:0006631]; GO:0032787; GO:0044255; GO:0019752; GO:0006629; GO:0044237; GO:0043436; GO:0044238; GO:0071704; GO:0008152; GO:0009987; GO:0006082; GO:0008150; GO:0044281_x000D_ [GO:0019432]; GO:0006641; GO:0046463; GO:0006639; GO:0045017; GO:0046460; GO:0006638; GO:0046486; GO:000861…		EnsemblGenome
O24603	High	AT2G43570	Endochitinase CHI OS=Arabidopsis thaliana OX=3702 GN=CHI PE=2 SV=1	29.8	6.05	24.04	19.627	23	5	8	5	0	1.464	0.55	0.704852	0.789755	618.2	579.8	670.3	380	1064.3	905	other metabolic processes;stress response;developmental processes;other biological processes	non-structural extracellular	other molecular function	[GO:0000272]; GO:0005976; GO:0009057; GO:0016052; GO:0005975; GO:0043170; GO:1901575; GO:0044238; GO:0071704; GO:0009056; GO:0008152; GO:0008150_x000D_ [GO:0004568]; GO:0004553; GO:0016798; GO:0016787; GO:0003824; GO:0003674_x000D_ [GO:0006032]; GO:0006026; GO:0006030; GO:1901072; GO:0006022; GO:0009057; GO:1901136; GO:1901565; GO:1901071; GO:0046348; GO:0043170; GO:1901135; GO:1901564; GO:190157…	Amino sugar and nucleotide sugar metabolism; Metabolic pathways	EnsemblGenome
O24616	High	AT5G66140	Proteasome subunit alpha type-7-B OS=Arabidopsis thaliana OX=3702 GN=PAD2 PE=1 SV=2	27.3	8.63	23.26	26.81	33	8	8	2	6	1.023	0.03	0.148676	0.281869	2221.2	2411.4	2425.2	2750	2462.8	2466.2	protein metabolism;other metabolic processes	nucleus;other cytoplasmic organelle;other cell component	other molecular function	[GO:0000502]; GO:0140535; GO:1905369; GO:0032991; GO:1905368; GO:0005575; GO:1902494_x000D_ [GO:0004175]; GO:0008233; GO:0016787; GO:0140096; GO:0006508; GO:0003824; GO:0019538; GO:0003674; GO:0043170; GO:0044238; GO:1901564; GO:0071704; GO:0008152; GO:0006807; GO:0008150_x000D_ [GO:0005634]; GO:0043231; GO:0043227; GO:0043229; GO:0043226; GO:0005622; GO:0110165; GO:0005575_x000D_ [GO:0005737]; G…	Proteasome	EnsemblGenome
O24633	High	AT4G14800	Proteasome subunit beta type-2-B OS=Arabidopsis thaliana OX=3702 GN=PBD2 PE=1 SV=1	22	6.68	24.03	25.056	45	8	9	5	3	0.979	-0.03	0.383328	0.513647	753.4	698.1	654.7	627.7	683.7	690.5	protein metabolism;other metabolic processes	nucleus;other cell component	other molecular function	[GO:0004175]; GO:0008233; GO:0016787; GO:0140096; GO:0006508; GO:0003824; GO:0019538; GO:0003674; GO:0043170; GO:0044238; GO:1901564; GO:0071704; GO:0008152; GO:0006807; GO:0008150_x000D_ [GO:0004298]; GO:0004175; GO:0070003; GO:0008233; GO:0016787; GO:0140096; GO:0006508; GO:0003824; GO:0019538; GO:0003674; GO:0043170; GO:0044238; GO:1901564; GO:0071704; GO:0008152; GO:0006807; GO:0008150_x000D_…	Proteasome	EnsemblGenome
O24653	High	AT3G59920	Guanosine nucleotide diphosphate dissociation inhibitor 2 OS=Arabidopsis thaliana OX=3702 GN=GDI2 PE=2 SV=1	49.5	5.74	50.57	47.59	27	11	19	6	0	1.074	0.1	0.167453	0.302984	973.8	993.1	948.2	1053.6	1045.4	972.8	transport;signal transduction	non-structural extracellular;cytosol;other cell component	enzyme regulator activity	[GO:0005093]; GO:0005092; GO:0030695; GO:0060589; GO:0030234; GO:0098772; GO:0050790; GO:0003674; GO:0065009; GO:0065007; GO:0008150_x000D_ [GO:0005096]; GO:0008047; GO:0030695; GO:0030234; GO:0060589; GO:0098772; GO:0050790; GO:0003674; GO:0065009; GO:0065007; GO:0008150_x000D_ [GO:0005737]; GO:0110165; GO:0005622; GO:0005575_x000D_ [GO:0005829]; GO:0110165; GO:0005737; GO:0005575; GO:0005622_x0…		EnsemblGenome
O24658	High	AT2G43590	Endochitinase At2g43590 OS=Arabidopsis thaliana OX=3702 GN=At2g43590 PE=2 SV=1	28.3	8.05	23.08	29.882	31	5	6	5	0	1.562	0.64	0.861201	0.904117	363.1	507.4	593.9	212.5	857	792.5	other metabolic processes;stress response		other molecular function	[GO:0000272]; GO:0005976; GO:0009057; GO:0016052; GO:0005975; GO:0043170; GO:1901575; GO:0044238; GO:0071704; GO:0009056; GO:0008152; GO:0008150_x000D_ [GO:0004568]; GO:0004553; GO:0016798; GO:0016787; GO:0003824; GO:0003674_x000D_ [GO:0006032]; GO:0006026; GO:0006030; GO:1901072; GO:0006022; GO:0009057; GO:1901136; GO:1901565; GO:1901071; GO:0046348; GO:0043170; GO:1901135; GO:1901564; GO:190157…	Amino sugar and nucleotide sugar metabolism; Metabolic pathways	EnsemblGenome
O48549	High	AT4G31700	40S ribosomal protein S6-1 OS=Arabidopsis thaliana OX=3702 GN=RPS6A PE=1 SV=2	28.4	10.61	32.33	36.17	32	9	11	2	0	1.097	0.13	0.234101	0.37399	564.4	855.6	897.3	938.3	1034.2	932.1	protein metabolism;other metabolic processes	plasma membrane;other membranes;cytosol;translational apparatus;nucleus;other cell component	nucleic acid binding activity;other molecular function	[GO:0003729]; GO:0003723; GO:0003676; GO:0097159; GO:1901363; GO:0005488; GO:0003674_x000D_ [GO:0003735]; GO:0005198; GO:0003674_x000D_ [GO:0005730]; GO:0043232; GO:0031981; GO:0043228; GO:0043229; GO:0070013; GO:0005634; GO:0043226; GO:0005622; GO:0043233; GO:0043231; GO:0110165; GO:0031974; GO:0043227; GO:0005575_x000D_ [GO:0005829]; GO:0110165; GO:0005737; GO:0005575; GO:0005622_x000D_ [GO:000…	Ribosome	EnsemblGenome
O48587	High	AT5G44730	At5g44730 OS=Arabidopsis thaliana OX=3702 GN=T19K24.16 PE=1 SV=1	28.8	7.3	5.38	4.069	9	2	2	2	0	0.759	-0.4	0.0420199	0.141738	153.4	157.4	151.1	131.7	116.4	107.3			other molecular function	[GO:0016787]; GO:0003824; GO:0003674		EnsemblGenome
O48588	High	AT5G44720	Molybdenum cofactor sulfurase family protein OS=Arabidopsis thaliana OX=3702 GN=T19K24.17 PE=1 SV=1	34.8	5.64	17.81	19.044	18	5	6	5	0	0.791	-0.34	0.00101229	0.0295284	557.5	540.8	538.6	428	414	441.3			other molecular function	[GO:0003824]; GO:0003674_x000D_ [GO:0030151]; GO:0046914; GO:0046872; GO:0043169; GO:0043167; GO:0005488; GO:0003674_x000D_ [GO:0030170]; GO:0043168; GO:0070279; GO:0043167; GO:0019842; GO:0097159; GO:1901363; GO:0005488; GO:0036094; GO:0003674		EnsemblGenome
O48593	High	AT4G17300	Asparagine--tRNA ligase, chloroplastic/mitochondrial OS=Arabidopsis thaliana OX=3702 GN=SYNO PE=2 SV=3	63.7	6.05	20.25	16.536	12	6	7	6	0	0.953	-0.07	0.18367	0.322294	1735.2	1674.3	1686.7	1639.6	1607.4	1412.9	protein metabolism;RNA metabolism OR transcription;other metabolic processes;developmental processes	mitochondrion;other cell component	nucleic acid binding activity;other molecular function	[GO:0003677]; GO:0003676; GO:0097159; GO:1901363; GO:0005488; GO:0003674_x000D_ [GO:0004816]; GO:0004812; GO:0016875; GO:0140101; GO:0016874; GO:0140098; GO:0003824; GO:0140640; GO:0003674_x000D_ [GO:0005524]; GO:0032559; GO:0035639; GO:0030554; GO:0032555; GO:0043168; GO:1901265; GO:0017076; GO:0032553; GO:0043167; GO:0097159; GO:1901363; GO:0000166; GO:0097367; GO:0005488; GO:0036094; GO:000367…	Aminoacyl-tRNA biosynthesis	EnsemblGenome
O48646	High	AT4G11600	Probable phospholipid hydroperoxide glutathione peroxidase 6, mitochondrial OS=Arabidopsis thaliana OX=3702 GN=GPX6 PE=2 SV=2	25.6	9.35	23.86	16.407	24	7	11	6	0	1.127	0.17	0.0205691	0.10262	1344.4	1255	1312.9	1483.6	1479.3	1392.5	stress response;other biological processes	plasma membrane;other membranes;cytosol;mitochondrion;other cell component	other molecular function	[GO:0004601]; GO:0016209; GO:0016684; GO:0003674; GO:0098869; GO:0016491; GO:1990748; GO:0003824; GO:0009987; GO:0098754; GO:0097237; GO:0008150; GO:0009636; GO:0070887; GO:0042221; GO:0051716; GO:0050896_x000D_ [GO:0004602]; GO:0004601; GO:0016209; GO:0016684; GO:0003674; GO:0098869; GO:0016491; GO:1990748; GO:0003824; GO:0009987; GO:0098754; GO:0097237; GO:0008150; GO:0009636; GO:0070887; GO:00…	Glutathione metabolism; Arachidonic acid metabolism; Metabolic pathways	EnsemblGenome
O48661	High	AT1G70310	Spermidine synthase 2 OS=Arabidopsis thaliana OX=3702 GN=SPDSYN2 PE=1 SV=2	37.1	4.84	22.37	31.731	27	6	8	4	0	0.899	-0.15	0.579882	0.688425	692.4	935.2	916	699.9	823.2	836.8	other metabolic processes	plasma membrane;other membranes	other molecular function	[GO:0004766]; GO:0016765; GO:0016740; GO:0003824; GO:0003674_x000D_ [GO:0005886]; GO:0016020; GO:0071944; GO:0110165; GO:0005575_x000D_ [GO:0006596]; GO:0006595; GO:0042401; GO:0006576; GO:0009309; GO:0044106; GO:0009308; GO:0044271; GO:1901566; GO:0034641; GO:1901564; GO:0044249; GO:1901576; GO:0006807; GO:0044237; GO:0071704; GO:0009058; GO:0008152; GO:0009987; GO:0008150_x000D_ [GO:0008295]; G…	Cysteine and methionine metabolism; Arginine and proline metabolism; Glutathione metabolism; Metabolic pathways	EnsemblGenome
O48676	High	AT1G24100	UDP-glycosyltransferase 74B1 OS=Arabidopsis thaliana OX=3702 GN=UGT74B1 PE=1 SV=1	51	4.98	25.84	28.306	20	8	9	8	0	0.442	-1.18	0.0192765	0.100763	660.3	534.9	571.4	355	252.5	219.6	cell organization and biogenesis;other metabolic processes;stress response		other molecular function	[GO:0019761]; GO:0016144; GO:0019758; GO:0019760; GO:1901566; GO:0016143; GO:0044272; GO:1901659; GO:0019757; GO:0044550; GO:1901564; GO:1901576; GO:0006790; GO:1901657; GO:0044249; GO:1901137; GO:0019748; GO:0043436; GO:0009058; GO:0006807; GO:0071704; GO:0044237; GO:1901135; GO:0008152; GO:0006082; GO:0009987; GO:0008150; GO:0044281_x000D_ [GO:0042742]; GO:0009617; GO:0098542; GO:0051707; GO:00…	Tryptophan metabolism; Glucosinolate biosynthesis; Metabolic pathways; Biosynthesis of secondary metabolites; 2-Oxocarboxylic acid metabolism	EnsemblGenome
O48724	High	AT2G26570	Protein WEAK CHLOROPLAST MOVEMENT UNDER BLUE LIGHT 1 OS=Arabidopsis thaliana OX=3702 GN=WEB1 PE=1 SV=1	89.2	5.05	13.93	13.717	8	6	7	6	0	0.989	-0.02	0.391051	0.520703	295.3	241.1	241.4	249.4	231.3	238.8	cell organization and biogenesis	plasma membrane;other membranes;cytosol		[GO:0005829]; GO:0110165; GO:0005737; GO:0005575; GO:0005622_x000D_ [GO:0005886]; GO:0016020; GO:0071944; GO:0110165; GO:0005575_x000D_ [GO:0009903]; GO:0009902; GO:0009658; GO:0019750; GO:0051667; GO:0009657; GO:0051644; GO:0051649; GO:0051656; GO:0006996; GO:0051640; GO:0051234; GO:0051641; GO:0016043; GO:0051179; GO:0009987; GO:0071840; GO:0008150_x000D_ [GO:0009904]; GO:0009902; GO:0009658; G…		EnsemblGenome
O48726	High	AT2G26590	26S proteasome regulatory subunit RPN13 OS=Arabidopsis thaliana OX=3702 GN=RPN13 PE=1 SV=2	33.3	4.45	15.36	14.01	18	4	5	4	0	1.022	0.03	0.458366	0.58216	267.6	271.2	299.6	217.5	277.2	283.9	protein metabolism;other metabolic processes;other biological processes	nucleus;other cell component	enzyme regulator activity;other molecular function	[GO:0005634]; GO:0043231; GO:0043227; GO:0043229; GO:0043226; GO:0005622; GO:0110165; GO:0005575_x000D_ [GO:0005737]; GO:0110165; GO:0005622; GO:0005575_x000D_ [GO:0006511]; GO:0019941; GO:0043632; GO:0051603; GO:0044265; GO:0006508; GO:0044257; GO:0009057; GO:0044248; GO:0044260; GO:0019538; GO:0030163; GO:0044267; GO:0043170; GO:1901575; GO:0009056; GO:0044237; GO:0044238; GO:1901564; GO:190156…	Proteasome	EnsemblGenome
O48737	High	AT1G03680	Thioredoxin M1, chloroplastic OS=Arabidopsis thaliana OX=3702 GN=At1g03680 PE=1 SV=1	19.7	8.95	29.72	26.375	26	5	10	5	0	1.022	0.03	0.599827	0.705823	1114.6	1266.7	1414.9	786	1392.8	1294	other metabolic processes;stress response;other biological processes	non-structural extracellular;other cell component	enzyme regulator activity;other molecular function	[GO:0004857]; GO:0030234; GO:0043086; GO:0098772; GO:0050790; GO:0044092; GO:0003674; GO:0065009; GO:0065007; GO:0008150_x000D_ [GO:0005737]; GO:0110165; GO:0005622; GO:0005575_x000D_ [GO:0006109]; GO:0080090; GO:0019222; GO:0050789; GO:0065007; GO:0008150_x000D_ [GO:0006662]; GO:0018904; GO:0044281; GO:0071704; GO:0008152; GO:0008150_x000D_ [GO:0008047]; GO:0030234; GO:0098772; GO:0050790; GO:00…		EnsemblGenome
O48741	High	AT1G03630	Protochlorophyllide reductase C, chloroplastic OS=Arabidopsis thaliana OX=3702 GN=PORC PE=1 SV=1	43.9	9.11	53.75	57.826	32	13	20	13	0	0.78	-0.36	0.00116252	0.0316032	2519.9	2349.4	2365.3	1947.6	1844.6	1819.2	other metabolic processes	other membranes;other cell component	other molecular function	[GO:0003959]; GO:0016651; GO:0016491; GO:0003824; GO:0003674_x000D_ [GO:0009507]; GO:0009536; GO:0043231; GO:0005737; GO:0043227; GO:0043229; GO:0110165; GO:0005622; GO:0043226; GO:0005575_x000D_ [GO:0009534]; GO:0031976; GO:0009507; GO:0009579; GO:0031984; GO:0009536; GO:0005622; GO:0110165; GO:0043227; GO:0043229; GO:0043231; GO:0005737; GO:0005575; GO:0043226_x000D_ [GO:0009535]; GO:0055035; G…	Porphyrin metabolism; Metabolic pathways; Biosynthesis of secondary metabolites	EnsemblGenome
O48773	High	AT2G32920	Protein disulfide-isomerase 2-3 OS=Arabidopsis thaliana OX=3702 GN=PDIL2-3 PE=2 SV=1	47.7	5.85	17.49	11.755	11	5	6	5	0	1.02	0.03	0.311664	0.451132	457.5	481.9	470.2	569.6	479.6	478.4	stress response	plasma membrane;other membranes;ER/Golgi;other cytoplasmic organelle	other molecular function	[GO:0003756]; GO:0016864; GO:0140096; GO:0016860; GO:0003824; GO:0016853; GO:0003674_x000D_ [GO:0005773]; GO:0043231; GO:0005737; GO:0043227; GO:0043229; GO:0110165; GO:0005622; GO:0043226; GO:0005575_x000D_ [GO:0005783]; GO:0043231; GO:0005737; GO:0012505; GO:0043227; GO:0043229; GO:0110165; GO:0005622; GO:0043226; GO:0005575_x000D_ [GO:0005788]; GO:0070013; GO:0005783; GO:0043233; GO:0043229; G…	Protein processing in endoplasmic reticulum	EnsemblGenome
[truncated: 2,770 more rows]

## Sheet: RootSearth
Accession	Protein.FDR.Confidence..Combined	TAIR ID	Description	MW..kDa.	calc..pI	Score.Sequest.HT..Sequest.HT	Sum.PEP.Score	Coverage....	X..Peptides	X..PSMs	X..Unique.Peptides	X..Razor.Peptides	Ratio	Log2.ratio	P.Value	Adj..P.Value	G.rep.1..129.	G.rep.1..130.	G.rep.1..131.	S.rep.1..127.	S.rep.1..126.	S.rep.1..128.	Biological.Process	Cellular.Component	Molecular.Function	GO.Accessions	KEGG.Pathways	UniProtKB-ID
A0A178UWU9	High	AT4G31310	AIG2-like (Avirulence induced gene) family protein OS=Arabidopsis thaliana OX=3702 GN=At4g31310 PE=1 SV=1	20.3	5.15	5.37	7.052	11	2	2	2	0	0.716	-0.48	0.00236885	0.0399708	189.8	206.6	204.2	146.2	159.6	144.6			other molecular function	[GO:0016746]; GO:0016740; GO:0003824; GO:0003674		EnsemblGenome
[truncated: 161 more rows]

## Sheet: RootSD
Accession	Protein.FDR.Confidence..Combined	TAIR ID	Description	MW..kDa.	calc..pI	Score.Sequest.HT..Sequest.HT	Sum.PEP.Score	Coverage....	X..Peptides	X..PSMs	X..Unique.Peptides	X..Razor.Peptides	Ratio	Log2.ratio	P.Value	Adj..P.Value	G.rep.1..129.	G.rep.1..130.	G.rep.1..131.	S.rep.1..127.	S.rep.1..126.	S.rep.1..128.	Biological.Process	Cellular.Component	Molecular.Function	GO.Accessions	KEGG.Pathways	UniProtKB-ID
[truncated: 332 more rows]

[truncated: 1 more sheets: RootSspace]
