# Supplementary material for: Functional Meta-Analysis of the Proteomic Responses of Arabidopsis Seedlings to the Spaceflight Environment Reveals Multi-Dimensional Sources of Variability across Spaceflight Experiments
Source: Int J Mol Sci. 2023 Sep 22;24(19):14425. doi: 10.3390/ijms241914425 (PMC10573023; doi:10.3390/ijms241914425)
Supplement: Supplementary file 1 [file ijms-24-14425-s001.zip › Supplementary folder/Supplementary file 1/BRIC LED shoot Membrane.xlsx]

## Sheet: ShootM
Accession	Protein.FDR.Confidence..Combined	TAIR ID	Description	MW..kDa.	calc..pI	Score.Sequest.HT..Sequest.HT	Sum.PEP.Score	Coverage....	X..Peptides	X..PSMs	X..Unique.Peptides	X..Razor.Peptides	Ratio	Log2.ratio	P.Value	Adj..P.Value	G.rep.1..129.	G.rep.1..130.	G.rep.1..131.	S.rep.1..127.	S.rep.1..126.	S.rep.1..128.	Biological.Process	Cellular.Component	Molecular.Function	GO.Accessions	KEGG.Pathways	UniProtKB-ID
A0A178U9N5	High	AT5G11450	PsbP domain protein (Mog1/PsbP/DUF1795-like photosystem II reaction center PsbP family protein) OS=Arabidopsis thaliana OX=3702 GN=PPD5 PE=1 SV=1	35.3	8.88	6.42	6.804	7	2	2	2	0	0.781	-0.36	0.38447	0.448179	307.6	269.3	302.6	328.8	236.5	188.3	other metabolic processes	other membranes	other molecular function	[GO:0005509]; GO:0046872; GO:0043169; GO:0043167; GO:0005488; GO:0003674_x000D_ [GO:0009654]; GO:0098796; GO:1990204; GO:0009523; GO:0042651; GO:0032991; GO:0016020; GO:1902494; GO:0009521; GO:0034357; GO:0005575; GO:0110165; GO:0009579; GO:0005622_x000D_ [GO:0015979]; GO:0044237; GO:0008152; GO:0009987; GO:0008150_x000D_ [GO:0019898]; GO:0110165; GO:0016020; GO:0005575		EnsemblGenome
A0A178UFH0	High	AT5G59960	K-stimulated pyrophosphate-energized sodium pump protein OS=Arabidopsis thaliana OX=3702 GN=MMN10.21 PE=1 SV=1	35.7	5.59	7.07	6.615	7	2	2	2	0	4.028	2.01	0.0234948	0.0501348	40.9	26.5	62.7	146.1	164.9	186.4						EnsemblGenome
A0A178UML4	High	AT5G17440	LUC7 related protein OS=Arabidopsis thaliana OX=3702 GN=At5g17440 PE=1 SV=1	32.6	5.47	5.67	5.316	3	2	2	2	0	0.813	-0.3	0.00674034	0.0246315	216	239.5	212.9	163.7	175.6	178	cell organization and biogenesis;RNA metabolism OR transcription;other metabolic processes	nucleus	nucleic acid binding activity	[GO:0003729]; GO:0003723; GO:0003676; GO:0097159; GO:1901363; GO:0005488; GO:0003674_x000D_ [GO:0005685]; GO:0097525; GO:0030532; GO:0120114; GO:0140513; GO:1990904; GO:0032991; GO:0005634; GO:0005575; GO:0043231; GO:0043227; GO:0043229; GO:0043226; GO:0005622; GO:0110165_x000D_ [GO:0006376]; GO:0022618; GO:0000245; GO:0065003; GO:0071826; GO:0022613; GO:0000398; GO:0022607; GO:0043933; GO:004408…		EnsemblGenome
A0A178US29	High	AT5G14210	Leucine-rich repeat protein kinase family protein OS=Arabidopsis thaliana OX=3702 GN=MUA22.21 PE=1 SV=1	88.9	7.65	13.91	12.34	5	4	6	4	0	0.559	-0.84	0.0447936	0.0789504	1591.7	1300.6	1531.4	1155.2	856.1	749.2	protein metabolism;other metabolic processes	plasma membrane;other membranes;other cell component	kinase activity;other molecular function	[GO:0004672]; GO:0016301; GO:0016773; GO:0140096; GO:0006468; GO:0016772; GO:0016310; GO:0003824; GO:0006464; GO:0016740; GO:0006796; GO:0003674; GO:0036211; GO:0044267; GO:0006793; GO:0019538; GO:0043412; GO:0044260; GO:0044237; GO:0043170; GO:0044238; GO:1901564; GO:0008152; GO:0009987; GO:0071704; GO:0006807; GO:0008150_x000D_ [GO:0005524]; GO:0032559; GO:0035639; GO:0030554; GO:0032555; GO:00…		EnsemblGenome
A0A178VC85	High	AT3G02420	Dihydroflavonol 4-reductase/flavanone protein OS=Arabidopsis thaliana OX=3702 GN=At3g02420 PE=1 SV=1	31.7	10.13	5.67	3.932	8	2	2	2	0	1.49	0.57	0.0872211	0.131689	20.5	11.3	18.1	27	26	30.3		other membranes		[GO:0016021]; GO:0031224; GO:0110165; GO:0016020; GO:0005575	Nucleocytoplasmic transport	EnsemblGenome
A0A178VEL3	High	AT3G01310	Inositol hexakisphosphate and diphosphoinositol-pentakisphosphate kinase OS=Arabidopsis thaliana OX=3702 GN=AtVIP1 PE=1 SV=1	115.8	5.95	35.41	38.139	15	11	13	11	0	0.889	-0.17	0.201789	0.260448	1558.5	1660.5	1520.6	1234.4	1385	1571.4	other metabolic processes	cytosol	kinase activity;other molecular function	[GO:0000827]; GO:0016301; GO:0016776; GO:0016772; GO:0016310; GO:0016740; GO:0006796; GO:0003824; GO:0006793; GO:0003674; GO:0044237; GO:0008152; GO:0009987; GO:0008150_x000D_ [GO:0000829]; GO:0016301; GO:0016776; GO:0016772; GO:0016310; GO:0016740; GO:0006796; GO:0003824; GO:0006793; GO:0003674; GO:0044237; GO:0008152; GO:0009987; GO:0008150_x000D_ [GO:0000832]; GO:0000828; GO:0016301; GO:001677…		EnsemblGenome
A0A178W0D3	High	AT1G65260	Plastid transcriptionally active 4 OS=Arabidopsis thaliana OX=3702 GN=PTAC4 PE=1 SV=1	28.9	6.01	87.01	72.695	69	17	27	17	0	1.406	0.49	0.00381743	0.0174983	4467.8	4232.9	4208.3	5443.3	5952.5	6085.7						EnsemblGenome
A0A1I9LL70	High	AT3G17970	Translocon at the outer membrane of chloroplasts 64-III OS=Arabidopsis thaliana OX=3702 GN=TOC64-III PE=1 SV=1	60.7	8.18	19.19	16.175	12	6	7	6	0	1.038	0.05	0.699548	0.743909	1316.4	1408.6	1369.5	1253.8	1422	1549.7		other membranes		[GO:0016021]; GO:0031224; GO:0110165; GO:0016020; GO:0005575		EnsemblGenome
A0A1I9LLC0	High	AT3G14010	CTC-interacting domain 4 OS=Arabidopsis thaliana OX=3702 GN=CID4 PE=1 SV=1	66.5	6.92	8.27	13.202	6	3	3	3	0	1.602	0.68	0.0174913	0.041274	98.4	88.1	81.1	117.4	141.2	157.2						EnsemblGenome
A0A1I9LM53	High	AT3G59350	Protein kinase superfamily protein OS=Arabidopsis thaliana OX=3702 GN=At3g59350 PE=1 SV=1	47.3	8.37	41.65	36.083	32	12	14	9	3	1.159	0.21	0.00454669	0.0195277	2109	2074.1	2149.8	2443.8	2587.8	2440	protein metabolism;other metabolic processes	other membranes	kinase activity;other molecular function	[GO:0004713]; GO:0004672; GO:0018108; GO:0016301; GO:0016773; GO:0140096; GO:0006468; GO:0018212; GO:0016772; GO:0016310; GO:0003824; GO:0006464; GO:0018193; GO:0016740; GO:0006796; GO:0003674; GO:0036211; GO:0044267; GO:0006793; GO:0019538; GO:0043412; GO:0044260; GO:0044237; GO:0043170; GO:0044238; GO:1901564; GO:0008152; GO:0009987; GO:0071704; GO:0006807; GO:0008150_x000D_ [GO:0005524]; GO:00…		EnsemblGenome
A0A1I9LM56	High	AT3G52840	Beta-galactosidase OS=Arabidopsis thaliana OX=3702 GN=BGAL2 PE=1 SV=1	88.3	8.6	4.9	4.001	3	2	2	2	0	0.821	-0.28	0.200471	0.259251	108.4	97.5	123.2	108.5	89	81.4	other metabolic processes	non-structural extracellular;other membranes	other molecular function	[GO:0004565]; GO:0015925; GO:0004553; GO:0016798; GO:0016787; GO:0003824; GO:0003674_x000D_ [GO:0005975]; GO:0044238; GO:0071704; GO:0008152; GO:0008150_x000D_ [GO:0016021]; GO:0031224; GO:0110165; GO:0016020; GO:0005575_x000D_ [GO:0048046]; GO:0005576; GO:0110165; GO:0005575		EnsemblGenome
A0A1I9LM90	High	AT3G04610	RNA-binding KH domain-containing protein OS=Arabidopsis thaliana OX=3702 GN=FLK PE=1 SV=1	60.5	4.78	4.65	4.135	5	2	2	2	0	0.834	-0.26	0.0128314	0.034603	316.1	316	316.4	263.8	267.2	248.4			nucleic acid binding activity	[GO:0003723]; GO:0003676; GO:0097159; GO:1901363; GO:0005488; GO:0003674		EnsemblGenome
A0A1I9LMB4	High	AT3G27690	Chlorophyll a-b binding protein, chloroplastic OS=Arabidopsis thaliana OX=3702 GN=LHCB2.3 PE=1 SV=1	32.6	6.23	86.59	18.316	11	4	31	1	0	0.882	-0.18	0.189768	0.24798	652.4	500.4	557.2	494.2	491.7	478	protein metabolism;other metabolic processes	other membranes	other molecular function	[GO:0009522]; GO:0009521; GO:0098796; GO:0034357; GO:0032991; GO:0016020; GO:0009579; GO:0005575; GO:0110165; GO:0005622_x000D_ [GO:0009523]; GO:0009521; GO:0098796; GO:0034357; GO:0032991; GO:0016020; GO:0009579; GO:0005575; GO:0110165; GO:0005622_x000D_ [GO:0009535]; GO:0055035; GO:0009534; GO:0042170; GO:0042651; GO:0031976; GO:0009507; GO:0031090; GO:0009526; GO:0034357; GO:0009579; GO:003198…		EnsemblGenome
A0A1I9LMI8	High	AT3G23450	Transmembrane protein OS=Arabidopsis thaliana OX=3702 GN=At3g23450 PE=1 SV=1	33.3	10.77	13.72	16.941	62	5	5	5	0	1.429	0.51	0.0216044	0.0474857	986.3	1028.4	829.7	1162.5	1413.7	1409.1		other membranes		[GO:0016021]; GO:0031224; GO:0110165; GO:0016020; GO:0005575		EnsemblGenome
A0A1I9LMR3	High	AT3G24590	Plastidic type i signal peptidase 1 OS=Arabidopsis thaliana OX=3702 GN=PLSP1 PE=1 SV=1	34.9	7.33	12.38	8.803	14	2	3	2	0	0.43	-1.22	0.00622101	0.0234817	313.2	395.5	258.2	113.5	134.5	150.7	protein metabolism;other metabolic processes	other membranes	other molecular function	[GO:0004252]; GO:0004175; GO:0008236; GO:0008233; GO:0017171; GO:0016787; GO:0140096; GO:0006508; GO:0003824; GO:0019538; GO:0003674; GO:0043170; GO:0044238; GO:1901564; GO:0071704; GO:0008152; GO:0006807; GO:0008150_x000D_ [GO:0006465]; GO:0006518; GO:0016485; GO:0044267; GO:0043603; GO:1901564; GO:0006508; GO:0051604; GO:0019538; GO:0044260; GO:0034641; GO:0006807; GO:0071704; GO:0010467; GO:00…		EnsemblGenome
A0A1I9LMU3	High	AT3G48410	Alpha/beta-Hydrolases superfamily protein OS=Arabidopsis thaliana OX=3702 GN=At3g48410 PE=1 SV=1	48.6	8.81	9.18	9.599	7	3	3	3	0	0.754	-0.41	0.0325821	0.0626626	137.6	140.1	128.7	91.3	103.8	113.3		other membranes	other molecular function	[GO:0016021]; GO:0031224; GO:0110165; GO:0016020; GO:0005575_x000D_ [GO:0016787]; GO:0003824; GO:0003674		EnsemblGenome
A0A1I9LMY7	High	AT3G04920	40S ribosomal protein S24 OS=Arabidopsis thaliana OX=3702 GN=At3g04920 PE=1 SV=1	12.9	10.14	15.8	17.919	32	4	5	3	1	1.11	0.15	0.345978	0.409159	1292.1	1084.6	1199.4	1390.7	1331	1156.1	protein metabolism;other metabolic processes	other membranes;translational apparatus	other molecular function	[GO:0003735]; GO:0005198; GO:0003674_x000D_ [GO:0005840]; GO:0043232; GO:0043228; GO:0043229; GO:0043226; GO:0005622; GO:0110165; GO:0005575_x000D_ [GO:0006412]; GO:0034645; GO:0043043; GO:0044267; GO:0010467; GO:0009059; GO:0044249; GO:0044260; GO:0006518; GO:0043604; GO:1901566; GO:0019538; GO:0043170; GO:1901576; GO:0009058; GO:0044237; GO:0043603; GO:1901564; GO:0044271; GO:0044238; GO:007170…		EnsemblGenome
A0A1I9LN83	High	AT3G14790	Rhamnose biosynthesis 3 OS=Arabidopsis thaliana OX=3702 GN=RHM3 PE=1 SV=1	75.2	6.55	17.18	30.201	14	10	12	3	0	0.999	0	0.821255	0.851397	732.7	743.5	746.3	687.5	742.9	830.5	other metabolic processes		other molecular function	[GO:0008460]; GO:0016836; GO:0016835; GO:0016829; GO:0003824; GO:0003674_x000D_ [GO:0009225]; GO:0055086; GO:1901135; GO:0006139; GO:0044281; GO:0071704; GO:0006725; GO:0034641; GO:0044238; GO:0046483; GO:1901360; GO:0008152; GO:0044237; GO:0006807; GO:0008150; GO:0009987		EnsemblGenome
A0A1I9LNC0	High	AT3G56240	Copper chaperone OS=Arabidopsis thaliana OX=3702 GN=CCH PE=1 SV=1	11.9	4.83	21.94	27.249	63	7	7	7	0	1.116	0.16	0.258557	0.320736	1158.4	1074.9	1265.5	1466.4	1293.1	1159.3			other molecular function	[GO:0046872]; GO:0043169; GO:0043167; GO:0005488; GO:0003674		EnsemblGenome
A0A1I9LNS4	High	AT3G62120	Prolyl-tRNA synthetase OS=Arabidopsis thaliana OX=3702 GN=At3g62120 PE=1 SV=1	59.1	5.81	15.57	10.895	12	5	7	5	0	0.878	-0.19	0.116928	0.167171	1225.2	1275	1182.8	1201.7	1046.3	1075.3	protein metabolism;RNA metabolism OR transcription;other metabolic processes	other cell component	other molecular function	[GO:0004827]; GO:0004812; GO:0016875; GO:0140101; GO:0016874; GO:0140098; GO:0003824; GO:0140640; GO:0003674_x000D_ [GO:0005524]; GO:0032559; GO:0035639; GO:0030554; GO:0032555; GO:0043168; GO:1901265; GO:0017076; GO:0032553; GO:0043167; GO:0097159; GO:1901363; GO:0000166; GO:0097367; GO:0005488; GO:0036094; GO:0003674_x000D_ [GO:0005737]; GO:0110165; GO:0005622; GO:0005575_x000D_ [GO:0006433]; G…		EnsemblGenome
A0A1I9LNT2	High	AT3G61220	NAD(P)-binding Rossmann-fold superfamily protein OS=Arabidopsis thaliana OX=3702 GN=SDR1 PE=1 SV=1	36.4	5.38	17.77	14.135	12	4	6	3	0	1.112	0.15	0.0309222	0.0603505	335.3	342.3	318.2	375	372.7	351.1			other molecular function	[GO:0016491]; GO:0003824; GO:0003674		EnsemblGenome
A0A1I9LP02	High	AT3G51850	Calcium-dependent protein kinase 13 OS=Arabidopsis thaliana OX=3702 GN=CPK13 PE=1 SV=1	56.7	6.38	15.09	15.162	12	4	4	3	0	1.436	0.52	0.0239506	0.0509372	200.2	215.3	208.2	272.1	298.9	345.7	protein metabolism;other metabolic processes		kinase activity;other molecular function	[GO:0004672]; GO:0016301; GO:0016773; GO:0140096; GO:0006468; GO:0016772; GO:0016310; GO:0003824; GO:0006464; GO:0016740; GO:0006796; GO:0003674; GO:0036211; GO:0044267; GO:0006793; GO:0019538; GO:0043412; GO:0044260; GO:0044237; GO:0043170; GO:0044238; GO:1901564; GO:0008152; GO:0009987; GO:0071704; GO:0006807; GO:0008150_x000D_ [GO:0005509]; GO:0046872; GO:0043169; GO:0043167; GO:0005488; GO:00…		EnsemblGenome
A0A1I9LP28	High	AT3G06530	ARM repeat superfamily protein OS=Arabidopsis thaliana OX=3702 GN=At3g06530 PE=1 SV=1	247.5	7.12	8.49	9.21	2	4	4	4	0	0.621	-0.69	0.00106039	0.00976055	448.1	424	452.1	250.5	280.3	278.3	RNA metabolism OR transcription;other metabolic processes	nucleus		[GO:0005730]; GO:0043232; GO:0031981; GO:0043228; GO:0043229; GO:0070013; GO:0005634; GO:0043226; GO:0005622; GO:0043233; GO:0043231; GO:0110165; GO:0031974; GO:0043227; GO:0005575_x000D_ [GO:0006364]; GO:0016072; GO:0034470; GO:0042254; GO:0034660; GO:0006396; GO:0022613; GO:0016070; GO:0010467; GO:0044085; GO:0090304; GO:0043170; GO:0071840; GO:0006139; GO:0071704; GO:0009987; GO:0006725; GO:00…		EnsemblGenome
A0A1I9LPC7	High	AT3G04760	Pentatricopeptide repeat (PPR-like) superfamily protein OS=Arabidopsis thaliana OX=3702 GN=At3g04760 PE=1 SV=1	64.3	6.2	9.86	14.766	6	3	3	3	0	1.361	0.44	0.00860905	0.0280322	313.6	341.3	337.5	404.8	459.2	464.5						EnsemblGenome
A0A1I9LPV5	High	AT3G21250	ABC-type xenobiotic transporter OS=Arabidopsis thaliana OX=3702 GN=ABCC8 PE=1 SV=1	162.7	7.46	12.05	15.537	3	4	4	3	0	2.248	1.17	0.0041558	0.0184961	214.8	220.1	204.8	402.4	482.8	498.6	transport	other membranes	transporter activity;other molecular function	[GO:0005524]; GO:0032559; GO:0035639; GO:0030554; GO:0032555; GO:0043168; GO:1901265; GO:0017076; GO:0032553; GO:0043167; GO:0097159; GO:1901363; GO:0000166; GO:0097367; GO:0005488; GO:0036094; GO:0003674_x000D_ [GO:0016021]; GO:0031224; GO:0110165; GO:0016020; GO:0005575_x000D_ [GO:0042626]; GO:0015399; GO:0140657; GO:0022804; GO:0003674; GO:0022857; GO:0005215; GO:0055085; GO:0006810; GO:000998…		EnsemblGenome
A0A1I9LPZ1	High	AT3G50370	Uncharacterized protein OS=Arabidopsis thaliana OX=3702 GN=At3g50370 PE=1 SV=1	236.6	6.64	19	21.821	3	5	6	5	0	1.241	0.31	0.156143	0.211275	509.1	556	499.5	540.7	631.8	741.8						EnsemblGenome
A0A1I9LPZ9	High	AT3G03380	DegP protease 7 OS=Arabidopsis thaliana OX=3702 GN=DEG7 PE=1 SV=1	116.2	6.21	11.41	13.786	5	5	5	5	0	0.818	-0.29	0.0212561	0.0469751	517.5	516.2	531.4	383.9	423.3	435.7	protein metabolism		other molecular function	[GO:0004252]; GO:0004175; GO:0008236; GO:0008233; GO:0017171; GO:0016787; GO:0140096; GO:0006508; GO:0003824; GO:0019538; GO:0003674; GO:0043170; GO:0044238; GO:1901564; GO:0071704; GO:0008152; GO:0006807; GO:0008150		EnsemblGenome
A0A1I9LQ21	High	AT3G01380	GPI ethanolamine phosphate transferase 1 OS=Arabidopsis thaliana OX=3702 GN=At3g01380 PE=1 SV=1	112.9	7.93	13.39	18.901	4	3	4	3	0	0.759	-0.4	0.0349683	0.0661666	304.3	359.5	315.5	194.4	239.5	259.5	protein metabolism;other metabolic processes	other membranes;ER/Golgi	other molecular function	[GO:0005789]; GO:0031090; GO:0042175; GO:0098827; GO:0016020; GO:0043227; GO:0012505; GO:0031984; GO:0005783; GO:0110165; GO:0043226; GO:0043229; GO:0043231; GO:0005737; GO:0005575; GO:0005622_x000D_ [GO:0006506]; GO:0006497; GO:0006505; GO:0006661; GO:0009247; GO:0006464; GO:0042158; GO:0006664; GO:0046488; GO:0046474; GO:0046467; GO:1901137; GO:0036211; GO:0044267; GO:0034645; GO:0042157; GO:19…		EnsemblGenome
A0A1I9LQ23	High	AT3G15520	Cyclophilin-like peptidyl-prolyl cis-trans isomerase family protein OS=Arabidopsis thaliana OX=3702 GN=At3g15520 PE=1 SV=1	35	5.01	21.47	22.692	26	6	7	6	0	1.953	0.97	0.0135255	0.0357691	418.7	299.8	446.4	1013.9	817.5	648.5	protein metabolism;other metabolic processes	other cell component	other molecular function	[GO:0003755]; GO:0016859; GO:0140096; GO:0000413; GO:0016853; GO:0003824; GO:0018208; GO:0003674; GO:0018193; GO:0006464; GO:0036211; GO:0044267; GO:0019538; GO:0043412; GO:0044260; GO:0043170; GO:0044238; GO:1901564; GO:0044237; GO:0071704; GO:0008152; GO:0006807; GO:0009987; GO:0008150_x000D_ [GO:0009579]; GO:0005622; GO:0110165; GO:0005575		EnsemblGenome
A0A1I9LQB3	High	AT3G01500	Carbonic anhydrase OS=Arabidopsis thaliana OX=3702 GN=CA1 PE=1 SV=1	28.2	5.4	93.23	79.288	53	14	28	9	6	0.674	-0.57	0.0125174	0.0339335	3411.9	3370.6	3385.2	2534.8	2281.5	2195.5	other biological processes		other molecular function	[GO:0004089]; GO:0016836; GO:0016835; GO:0016829; GO:0003824; GO:0003674_x000D_ [GO:0008270]; GO:0046914; GO:0046872; GO:0043169; GO:0043167; GO:0005488; GO:0003674_x000D_ [GO:0015976]; GO:0008150		EnsemblGenome
A0A1I9LQQ9	High	AT3G19950	RING-type E3 ubiquitin transferase OS=Arabidopsis thaliana OX=3702 GN=At3g19950 PE=1 SV=1	42.1	4.51	5.4	11.167	7	2	2	2	0	0.521	-0.94	0.00330749	0.0163058	116	131.8	109.2	60.9	57.4	60.4	protein metabolism;other metabolic processes		other molecular function	[GO:0061630]; GO:0004842; GO:0061659; GO:0019787; GO:0016567; GO:0016740; GO:0140096; GO:0032446; GO:0003824; GO:0070647; GO:0003674; GO:0006464; GO:0036211; GO:0044267; GO:0019538; GO:0043412; GO:0044260; GO:0043170; GO:0044238; GO:1901564; GO:0044237; GO:0071704; GO:0008152; GO:0006807; GO:0009987; GO:0008150		EnsemblGenome
A0A1I9LR04	High	AT3G49470	Nascent polypeptide-associated complex subunit alpha-like protein 2 OS=Arabidopsis thaliana OX=3702 GN=NACA2 PE=1 SV=1	25.4	4.58	4.84	5.686	13	2	2	2	0	1.795	0.84	0.00173605	0.0120306	17	15.6	19	33.5	30.4	28.1		translational apparatus		[GO:0005854]; GO:0032991; GO:0005737; GO:0005575; GO:0110165; GO:0005622		EnsemblGenome
A0A1I9LRA3	High	AT3G20370	TRAF-like family protein OS=Arabidopsis thaliana OX=3702 GN=At3g20370 PE=1 SV=1	41.1	5.48	32.42	33.186	19	5	10	5	0	1.839	0.88	0.00435931	0.0190641	1127.2	1212.5	1200.7	1987	2208.2	2449.3						EnsemblGenome
A0A1I9LRI3	High	AT3G26290	Cytochrome P450, family 71, subfamily B, polypeptide 26 OS=Arabidopsis thaliana OX=3702 GN=CYP71B26 PE=1 SV=1	58.6	8.03	16.58	17.15	11	6	6	4	2	0.779	-0.36	0.0168487	0.0404377	781.8	921.2	751.8	510	609	617.6		other membranes	other molecular function	[GO:0004497]; GO:0016491; GO:0003824; GO:0003674_x000D_ [GO:0005506]; GO:0046914; GO:0046872; GO:0043169; GO:0043167; GO:0005488; GO:0003674_x000D_ [GO:0016021]; GO:0031224; GO:0110165; GO:0016020; GO:0005575_x000D_ [GO:0016705]; GO:0016491; GO:0003824; GO:0003674_x000D_ [GO:0020037]; GO:0046906; GO:0097159; GO:1901363; GO:0005488; GO:0003674		EnsemblGenome
A0A1I9LRM3	High	AT3G07390	Auxin-induced in root cultures-like protein OS=Arabidopsis thaliana OX=3702 GN=AIR12 PE=1 SV=1	17.4	8.69	6.8	10.122	13	2	2	2	0	1.119	0.16	0.0120884	0.033441	680.6	641.6	696.1	761.8	757	800.6						EnsemblGenome
A0A1I9LSC2	High	AT3G07030	Alba DNA/RNA-binding protein OS=Arabidopsis thaliana OX=3702 GN=At3g07030 PE=1 SV=1	43	9.63	6.67	6.426	7	3	3	3	0	0.87	-0.2	0.26415	0.326559	352.8	385.7	375.8	282.5	327	377.6			nucleic acid binding activity	[GO:0003676]; GO:0097159; GO:1901363; GO:0005488; GO:0003674		EnsemblGenome
A0A1I9LSC3	High	AT3G25580	Thioredoxin superfamily protein OS=Arabidopsis thaliana OX=3702 GN=At3g25580 PE=1 SV=1	23.9	7.53	9.2	7.668	16	3	3	3	0	1.436	0.52	0.000379436	0.00651129	425.1	401.6	429.7	572.1	610.2	617.8						EnsemblGenome
A0A1I9LSH2	High	AT3G62360	Carbohydrate-binding-like fold OS=Arabidopsis thaliana OX=3702 GN=At3g62360 PE=1 SV=1	129.4	6.15	56.38	73.241	18	17	18	17	0	0.999	0	0.709516	0.753116	2123.6	2316.9	2188.5	1905.8	2186.3	2372		other membranes		[GO:0016021]; GO:0031224; GO:0110165; GO:0016020; GO:0005575		EnsemblGenome
A0A1I9LSK3	High	AT3G02260	Auxin transport protein (BIG) OS=Arabidopsis thaliana OX=3702 GN=BIG PE=1 SV=1	566.3	5.94	103.31	110.812	7	32	35	32	0	0.896	-0.16	0.119356	0.169728	4937.3	5452.4	5091.9	3935.7	4563.9	4849.2			other molecular function	[GO:0008270]; GO:0046914; GO:0046872; GO:0043169; GO:0043167; GO:0005488; GO:0003674		EnsemblGenome
A0A1I9LSL6	High	AT3G07010	Pectate lyase OS=Arabidopsis thaliana OX=3702 GN=At3g07010 PE=1 SV=1	42.8	9.47	12.1	9.371	10	3	4	3	0	0.824	-0.28	0.244697	0.306012	410.3	328.6	414.1	369.6	338.1	299.6	other metabolic processes		other molecular function	[GO:0030570]; GO:0016837; GO:0016835; GO:0016829; GO:0003824; GO:0003674_x000D_ [GO:0045490]; GO:0000272; GO:0045488; GO:0005976; GO:0009057; GO:0016052; GO:0010393; GO:0005975; GO:0043170; GO:1901575; GO:0044238; GO:0071704; GO:0009056; GO:0008152; GO:0008150_x000D_ [GO:0046872]; GO:0043169; GO:0043167; GO:0005488; GO:0003674		EnsemblGenome
A0A1I9LST4	High	AT3G15290	3-hydroxyacyl-CoA dehydrogenase family protein OS=Arabidopsis thaliana OX=3702 GN=At3g15290 PE=1 SV=1	25.8	6.54	4.16	2.756	6	2	2	2	0	0.547	-0.87	0.000157805	0.00454454	327.3	325.5	313.3	178.2	171.1	186	other metabolic processes		other molecular function	[GO:0004300]; GO:0016836; GO:0016835; GO:0016829; GO:0003824; GO:0003674_x000D_ [GO:0006631]; GO:0032787; GO:0044255; GO:0019752; GO:0006629; GO:0044237; GO:0043436; GO:0044238; GO:0071704; GO:0008152; GO:0009987; GO:0006082; GO:0008150; GO:0044281_x000D_ [GO:0016616]; GO:0016614; GO:0016491; GO:0003824; GO:0003674_x000D_ [GO:0070403]; GO:0043168; GO:0051287; GO:0043167; GO:0000166; GO:0005488; G…	Phenylalanine metabolism; Butanoate metabolism; Metabolic pathways; Carbon metabolism	EnsemblGenome
A0A1I9LT21	High	AT3G45970	Expansin-like A1 OS=Arabidopsis thaliana OX=3702 GN=EXLA1 PE=1 SV=1	25.9	7.55	4.13	3.175	9	2	2	2	0	1.303	0.38	0.0442371	0.0781963	100	86.6	92.6	131.6	120.7	105		non-structural extracellular		[GO:0005576]; GO:0110165; GO:0005575		EnsemblGenome
A0A1I9LT44	High	AT3G23540	Alpha/beta-Hydrolases superfamily protein OS=Arabidopsis thaliana OX=3702 GN=At3g23540 PE=1 SV=1	59.7	5.29	8.57	11.414	8	3	3	3	0	0.946	-0.08	0.424729	0.485906	238.8	220.8	232.6	184.4	220.1	239.6			other molecular function	[GO:0016787]; GO:0003824; GO:0003674		EnsemblGenome
A0A1I9LT48	High	AT3G25690	Hydroxyproline-rich glycoprotein family protein OS=Arabidopsis thaliana OX=3702 GN=CHUP1 PE=1 SV=1	112.1	5.54	57.11	59.961	21	16	18	16	0	0.811	-0.3	0.0504535	0.0860618	1855.6	2001.7	1807.3	1298.4	1504.9	1638						EnsemblGenome
A0A1I9LT68	High	AT3G61710	AUTOPHAGY 6 OS=Arabidopsis thaliana OX=3702 GN=ATG6 PE=1 SV=1	53.1	5.49	5.37	4.161	4	2	2	2	0	0.748	-0.42	0.053858	0.0904414	438.2	496.1	457.5	257	342.2	358.6	other metabolic processes			[GO:0006914]; GO:0044248; GO:0061919; GO:0009056; GO:0044237; GO:0009987; GO:0008152; GO:0008150		EnsemblGenome
A0A1I9LT70	High	AT3G54840	Ras-related small GTP-binding family protein OS=Arabidopsis thaliana OX=3702 GN=ARA6 PE=1 SV=1	18.5	6.01	27.38	11.358	20	3	8	3	0	1.224	0.29	0.0566395	0.0938772	1586.2	1772.4	1608.4	1759.9	1994.8	1968.5			other molecular function	[GO:0003924]; GO:0017111; GO:0016462; GO:0016818; GO:0016817; GO:0016787; GO:0003824; GO:0003674_x000D_ [GO:0005525]; GO:0032561; GO:0035639; GO:0019001; GO:0032555; GO:0043168; GO:1901265; GO:0017076; GO:0032553; GO:0043167; GO:0097159; GO:1901363; GO:0000166; GO:0097367; GO:0005488; GO:0036094; GO:0003674		EnsemblGenome
A0A1I9LTQ6	High	AT3G10270	DNA gyrase subunit B OS=Arabidopsis thaliana OX=3702 GN=GYRB1 PE=1 SV=1	82	8.47	4.33	3.472	2	2	2	2	0	1.371	0.46	0.00291757	0.0152406	233.1	207.6	216.8	316.9	297.2	282	cell organization and biogenesis;DNA metabolism;other metabolic processes	other cell component	nucleic acid binding activity;other molecular function	[GO:0003677]; GO:0003676; GO:0097159; GO:1901363; GO:0005488; GO:0003674_x000D_ [GO:0003918]; GO:0003916; GO:0008094; GO:0016853; GO:0140097; GO:0140657; GO:0003824; GO:0140640; GO:0003674_x000D_ [GO:0005524]; GO:0032559; GO:0035639; GO:0030554; GO:0032555; GO:0043168; GO:1901265; GO:0017076; GO:0032553; GO:0043167; GO:0097159; GO:1901363; GO:0000166; GO:0097367; GO:0005488; GO:0036094; GO:000367…		EnsemblGenome
A0A1P8AM12	High	AT1G06190	Rho termination factor OS=Arabidopsis thaliana OX=3702 GN=RHON1 PE=1 SV=1	45	5.17	16.08	14.796	12	5	8	5	0	1.042	0.06	0.260901	0.323101	1238.3	1177.2	1165.6	1251	1226.1	1209.1	RNA metabolism OR transcription;other metabolic processes			[GO:0006353]; GO:0032774; GO:0006351; GO:0009059; GO:0016070; GO:0034654; GO:0097659; GO:0043170; GO:1901576; GO:0090304; GO:0006139; GO:0018130; GO:0019438; GO:0044271; GO:1901362; GO:0010467; GO:0071704; GO:0009058; GO:0006725; GO:0034641; GO:0044238; GO:0046483; GO:1901360; GO:0044249; GO:0008152; GO:0044237; GO:0006807; GO:0008150; GO:0009987		EnsemblGenome
A0A1P8AM23	High	AT1G18700	DNAJ heat shock N-terminal domain-containing protein OS=Arabidopsis thaliana OX=3702 GN=At1g18700 PE=1 SV=1	83.7	8.44	16.14	16.525	9	5	5	5	0	0.771	-0.38	0.00183165	0.0123182	531.1	554.3	562.4	401.3	427.3	437.3						EnsemblGenome
A0A1P8AM79	High	AT1G30000	alpha-1,2-Mannosidase OS=Arabidopsis thaliana OX=3702 GN=MNS3 PE=1 SV=1	71	6.24	6.18	5.934	4	2	2	2	0	0.414	-1.27	0.00147733	0.011036	452	482	400	187.8	176.4	187.1	other metabolic processes	other membranes	other molecular function	[GO:0004571]; GO:0015924; GO:0004559; GO:0015923; GO:0004553; GO:0016798; GO:0016787; GO:0003824; GO:0003674_x000D_ [GO:0005509]; GO:0046872; GO:0043169; GO:0043167; GO:0005488; GO:0003674_x000D_ [GO:0005975]; GO:0044238; GO:0071704; GO:0008152; GO:0008150_x000D_ [GO:0016021]; GO:0031224; GO:0110165; GO:0016020; GO:0005575		EnsemblGenome
A0A1P8AMI8	High	AT1G01950	Kinesin-like protein OS=Arabidopsis thaliana OX=3702 GN=ARK2 PE=1 SV=1	83.2	6.64	5.21	6.245	2	2	2	2	0	0.623	-0.68	0.00698686	0.0251662	147.5	157.8	136.6	81.6	91.9	103.1	other biological processes	cytoskeleton	cytoskeletal activity;other molecular function	[GO:0005524]; GO:0032559; GO:0035639; GO:0030554; GO:0032555; GO:0043168; GO:1901265; GO:0017076; GO:0032553; GO:0043167; GO:0097159; GO:1901363; GO:0000166; GO:0097367; GO:0005488; GO:0036094; GO:0003674_x000D_ [GO:0005874]; GO:0099513; GO:0015630; GO:0099512; GO:0005856; GO:0099081; GO:0043232; GO:0099080; GO:0043228; GO:0043229; GO:0110165; GO:0043226; GO:0005622; GO:0005575_x000D_ [GO:0007018…		EnsemblGenome
A0A1P8AMQ1	High	AT1G48090	Calcium-dependent lipid-binding family protein OS=Arabidopsis thaliana OX=3702 GN=At1g48090 PE=1 SV=1	464.6	6.42	11.83	12.254	1	4	4	4	0	0.644	-0.64	0.00704766	0.0252775	550.8	624	529.6	326.8	354.5	410	transport;other biological processes	other membranes		[GO:0006623]; GO:0006605; GO:0007034; GO:0072666; GO:0006886; GO:0046907; GO:0072594; GO:0072665; GO:0015031; GO:0034613; GO:0006810; GO:0051641; GO:0051649; GO:0033365; GO:0045184; GO:0071702; GO:0071705; GO:0008104; GO:0070727; GO:0051234; GO:0009987; GO:0051179; GO:0033036; GO:0008150_x000D_ [GO:0019898]; GO:0110165; GO:0016020; GO:0005575_x000D_ [GO:0045053]; GO:0032507; GO:0034067; GO:004518…		EnsemblGenome
A0A1P8AMR1	High	AT1G11410	Receptor-like serine/threonine-protein kinase OS=Arabidopsis thaliana OX=3702 GN=At1g11410 PE=1 SV=1	82.7	8.02	7.74	6.895	4	3	3	3	0	0.494	-1.02	0.00402582	0.0181037	229.8	249.5	258	121.2	123.2	150	protein metabolism;other metabolic processes;other biological processes	other membranes	kinase activity;other molecular function	[GO:0005524]; GO:0032559; GO:0035639; GO:0030554; GO:0032555; GO:0043168; GO:1901265; GO:0017076; GO:0032553; GO:0043167; GO:0097159; GO:1901363; GO:0000166; GO:0097367; GO:0005488; GO:0036094; GO:0003674_x000D_ [GO:0016021]; GO:0031224; GO:0110165; GO:0016020; GO:0005575_x000D_ [GO:0030246]; GO:0005488; GO:0003674_x000D_ [GO:0048544]; GO:0008037; GO:0022414; GO:0009875; GO:0009987; GO:0008150; G…		EnsemblGenome
A0A1P8AMW2	High	AT1G21400	Thiamin diphosphate-binding fold (THDP-binding) superfamily protein OS=Arabidopsis thaliana OX=3702 GN=At1g21400 PE=1 SV=1	44.9	6.1	9.42	9.514	10	3	3	3	0	0.338	-1.57	0.0015544	0.0114097	701.5	575	658.9	265.7	222.7	191.9			other molecular function	[GO:0016624]; GO:0016903; GO:0016491; GO:0003824; GO:0003674		EnsemblGenome
A0A1P8ANC2	High	AT1G50700	Calcium-dependent protein kinase 33 OS=Arabidopsis thaliana OX=3702 GN=CPK33 PE=1 SV=1	61.6	6.51	39.42	38.333	14	7	12	1	0	1.053	0.08	0.293596	0.356978	42.5	37.6	30.6	39.7	39.3	48.3	protein metabolism;other metabolic processes		kinase activity;other molecular function	[GO:0004672]; GO:0016301; GO:0016773; GO:0140096; GO:0006468; GO:0016772; GO:0016310; GO:0003824; GO:0006464; GO:0016740; GO:0006796; GO:0003674; GO:0036211; GO:0044267; GO:0006793; GO:0019538; GO:0043412; GO:0044260; GO:0044237; GO:0043170; GO:0044238; GO:1901564; GO:0008152; GO:0009987; GO:0071704; GO:0006807; GO:0008150_x000D_ [GO:0005509]; GO:0046872; GO:0043169; GO:0043167; GO:0005488; GO:00…		EnsemblGenome
A0A1P8ANE5	High	AT1G56145	Non-specific serine/threonine protein kinase OS=Arabidopsis thaliana OX=3702 GN=At1g56145 PE=1 SV=1	100.3	7.94	24.02	25.773	10	9	10	8	1	1.29	0.37	0.0603019	0.0986941	1577.4	1799.5	1728.7	1884.6	2229.8	2417.2	protein metabolism;other metabolic processes	other membranes	kinase activity;other molecular function	[GO:0005524]; GO:0032559; GO:0035639; GO:0030554; GO:0032555; GO:0043168; GO:1901265; GO:0017076; GO:0032553; GO:0043167; GO:0097159; GO:1901363; GO:0000166; GO:0097367; GO:0005488; GO:0036094; GO:0003674_x000D_ [GO:0016021]; GO:0031224; GO:0110165; GO:0016020; GO:0005575_x000D_ [GO:0106310]; GO:0004672; GO:0016301; GO:0016773; GO:0140096; GO:0006468; GO:0016772; GO:0016310; GO:0003824; GO:000646…		EnsemblGenome
A0A1P8ANP3	High	AT1G28350	Nucleotidylyl transferase superfamily protein OS=Arabidopsis thaliana OX=3702 GN=At1g28350 PE=1 SV=1	77.5	6.79	7.63	12.215	5	2	2	2	0	1.008	0.01	0.759578	0.796789	220.1	233.3	255	224.4	235.2	236.7	protein metabolism;RNA metabolism OR transcription;other metabolic processes		other molecular function	[GO:0004812]; GO:0016875; GO:0140101; GO:0016874; GO:0140098; GO:0003824; GO:0140640; GO:0003674_x000D_ [GO:0005524]; GO:0032559; GO:0035639; GO:0030554; GO:0032555; GO:0043168; GO:1901265; GO:0017076; GO:0032553; GO:0043167; GO:0097159; GO:1901363; GO:0000166; GO:0097367; GO:0005488; GO:0036094; GO:0003674_x000D_ [GO:0006418]; GO:0043039; GO:0006412; GO:0006399; GO:0043038; GO:0034645; GO:004304…		EnsemblGenome
A0A1P8ANX8	High	AT1G64200	Vacuolar H+-ATPase subunit E isoform 3 OS=Arabidopsis thaliana OX=3702 GN=VHA-E3 PE=1 SV=1	27.2	6.02	25.22	22.913	24	7	10	1	0	0.946	-0.08	0.97667	0.980202	54.8	49.2	60.5	50.3	61.9	51.8	transport	other membranes	transporter activity	[GO:0033178]; GO:0098796; GO:0016469; GO:0032991; GO:0016020; GO:0005575; GO:0110165_x000D_ [GO:0046961]; GO:0009678; GO:0019829; GO:0044769; GO:0015078; GO:0015399; GO:0022853; GO:0022890; GO:0042626; GO:0042625; GO:1902600; GO:0022804; GO:0015075; GO:0008324; GO:0015318; GO:0140657; GO:0098662; GO:0022857; GO:0034220; GO:0098655; GO:0003674; GO:0098660; GO:0005215; GO:0055085; GO:0006811; GO:00…		EnsemblGenome
A0A1P8AP70	High	AT1G05560	Glycosyltransferase OS=Arabidopsis thaliana OX=3702 GN=UGT75B1 PE=1 SV=1	58.5	6.16	12.67	11.237	9	5	6	5	0	1.13	0.18	0.143972	0.198419	614	543.6	568.1	706.6	642.2	592.1			other molecular function	[GO:0008194]; GO:0016757; GO:0016740; GO:0003824; GO:0003674		EnsemblGenome
A0A1P8API2	High	AT1G47710	Serine protease inhibitor (SERPIN) family protein OS=Arabidopsis thaliana OX=3702 GN=SERPIN1 PE=1 SV=1	45.8	5.74	17.66	17.209	17	5	5	5	0	1.137	0.19	0.0836094	0.127437	204.9	243.9	241.9	279.1	275.1	267.1	other biological processes	non-structural extracellular	enzyme regulator activity	[GO:0004867]; GO:0004866; GO:0030414; GO:0061135; GO:0010951; GO:0004857; GO:0061134; GO:0052548; GO:0010466; GO:0030234; GO:0043086; GO:0052547; GO:0045861; GO:0051346; GO:0098772; GO:0050790; GO:0044092; GO:0030162; GO:0051336; GO:0032269; GO:0003674; GO:0065009; GO:0051246; GO:0031324; GO:0032268; GO:0051248; GO:0065007; GO:0051171; GO:0060255; GO:0080090; GO:0009892; GO:0031323; GO:0048523; G…		EnsemblGenome
A0A1P8APK3	High	AT1G01080	RNA-binding (RRM/RBD/RNP motifs) family protein OS=Arabidopsis thaliana OX=3702 GN=At1g01080 PE=1 SV=1	31.7	9.28	14.64	15.292	17	5	5	5	0	1.035	0.05	0.15098	0.205769	954.9	1014.4	993.7	1028.5	1010.2	1099.3			nucleic acid binding activity	[GO:0003723]; GO:0003676; GO:0097159; GO:1901363; GO:0005488; GO:0003674		EnsemblGenome
A0A1P8APR6	High	AT1G12900	Glyceraldehyde-3-phosphate dehydrogenase OS=Arabidopsis thaliana OX=3702 GN=GAPA-2 PE=1 SV=1	47.6	8.25	122.42	90.824	33	14	34	6	0	0.94	-0.09	0.447176	0.508206	3302.2	2764.6	3901.8	3143.3	3102.6	2737.5	other metabolic processes	other membranes	other molecular function	[GO:0006006]; GO:0019318; GO:0005996; GO:0005975; GO:0044281; GO:0044238; GO:0071704; GO:0008152; GO:0008150_x000D_ [GO:0016021]; GO:0031224; GO:0110165; GO:0016020; GO:0005575_x000D_ [GO:0016620]; GO:0016903; GO:0016491; GO:0003824; GO:0003674_x000D_ [GO:0050661]; GO:0000166; GO:0036094; GO:1901265; GO:0005488; GO:0097159; GO:1901363; GO:0003674_x000D_ [GO:0051287]; GO:0000166; GO:0036094; GO:19…		EnsemblGenome
A0A1P8APW3	High	AT1G16610	Arginine/serine-rich 45 OS=Arabidopsis thaliana OX=3702 GN=SR45 PE=1 SV=1	42	12.38	16.76	20.464	12	5	6	5	0	0.758	-0.4	0.0111617	0.0319895	1461.7	1473.9	1698.8	1079.6	1116.7	1169.7		nucleus	nucleic acid binding activity	[GO:0003723]; GO:0003676; GO:0097159; GO:1901363; GO:0005488; GO:0003674_x000D_ [GO:0005634]; GO:0043231; GO:0043227; GO:0043229; GO:0043226; GO:0005622; GO:0110165; GO:0005575		EnsemblGenome
A0A1P8AQ08	High	AT1G21630	Calcium-binding EF hand family protein OS=Arabidopsis thaliana OX=3702 GN=At1g21630 PE=1 SV=1	129.4	5.67	27.79	29.183	9	10	10	10	0	0.904	-0.15	0.288498	0.351793	1400.3	1494.6	1441	1093.3	1302.4	1468.6			other molecular function	[GO:0005509]; GO:0046872; GO:0043169; GO:0043167; GO:0005488; GO:0003674		EnsemblGenome
A0A1P8AQ84	High	AT1G59990	DEA(D/H)-box RNA helicase family protein OS=Arabidopsis thaliana OX=3702 GN=EMB3108 PE=1 SV=1	63.1	6.49	5.99	6.43	4	2	2	2	0	4.188	2.07	0.0062513	0.0235673	49.3	55.4	71.6	230.4	232	232			nucleic acid binding activity;other molecular function	[GO:0003676]; GO:0097159; GO:1901363; GO:0005488; GO:0003674_x000D_ [GO:0003724]; GO:0004386; GO:0008186; GO:0140098; GO:0140640; GO:0140657; GO:0003824; GO:0003674_x000D_ [GO:0005524]; GO:0032559; GO:0035639; GO:0030554; GO:0032555; GO:0043168; GO:1901265; GO:0017076; GO:0032553; GO:0043167; GO:0097159; GO:1901363; GO:0000166; GO:0097367; GO:0005488; GO:0036094; GO:0003674_x000D_ [GO:0016787]; G…		EnsemblGenome
A0A1P8AQG8	High	AT1G45332	Translation elongation factor EFG/EF2 protein OS=Arabidopsis thaliana OX=3702 GN=At1g45261 PE=1 SV=1	63.1	5.62	5.05	5.077	3	2	2	2	0	0.611	-0.71	0.000490388	0.00728254	187.9	188.1	178	114.7	114.8	125	protein metabolism;other metabolic processes		nucleic acid binding activity;other molecular function	[GO:0003746]; GO:0008135; GO:0006414; GO:0003723; GO:0090079; GO:0006412; GO:0034645; GO:0003676; GO:0045182; GO:0043043; GO:0044267; GO:0010467; GO:0009059; GO:0044249; GO:0044260; GO:0097159; GO:1901363; GO:0003674; GO:0006417; GO:0006518; GO:0043604; GO:1901566; GO:0019538; GO:0043170; GO:1901576; GO:0009058; GO:0044237; GO:0005488; GO:0010608; GO:0032268; GO:0034248; GO:2000112; GO:0043603; G…		EnsemblGenome
A0A1P8AQS2	High	AT1G59900	Pyruvate dehydrogenase E1 component subunit alpha OS=Arabidopsis thaliana OX=3702 GN=E1 ALPHA PE=1 SV=1	41.9	7.3	17.82	15.957	12	7	7	2	0	0.841	-0.25	0.0810186	0.124283	417.5	470	400	397.3	319.4	351.1	other metabolic processes	other cell component	other molecular function	[GO:0004739]; GO:0004738; GO:0016624; GO:0016903; GO:0016491; GO:0003824; GO:0003674_x000D_ [GO:0006086]; GO:0006085; GO:0006090; GO:0006084; GO:0071616; GO:0032787; GO:0006637; GO:0009152; GO:0034030; GO:0034033; GO:0035384; GO:0043604; GO:0019752; GO:0009150; GO:0033875; GO:0034032; GO:0035383; GO:0043603; GO:0006164; GO:0009260; GO:0033866; GO:0072522; GO:0044272; GO:1901576; GO:0044271; GO:00…		EnsemblGenome
A0A1P8AQT8	High	AT1G65310	Xyloglucan endotransglucosylase/hydrolase OS=Arabidopsis thaliana OX=3702 GN=XTH17 PE=1 SV=1	34.6	8.62	5.12	4.447	8	2	2	1	0	3.374	1.75	9e-05	0.00412232	95.3	90.6	99	299.6	321.6	348.4	cell organization and biogenesis;other metabolic processes;other biological processes	non-structural extracellular;other cell component	other molecular function	[GO:0004553]; GO:0016798; GO:0016787; GO:0003824; GO:0003674_x000D_ [GO:0005618]; GO:0030312; GO:0110165; GO:0071944; GO:0005575_x000D_ [GO:0010411]; GO:0006073; GO:0010410; GO:0044042; GO:0044264; GO:0010383; GO:0005976; GO:0044260; GO:0044262; GO:0044036; GO:0005975; GO:0043170; GO:0044237; GO:0071554; GO:0044238; GO:0071704; GO:0008152; GO:0009987; GO:0008150_x000D_ [GO:0016762]; GO:0046527; G…		EnsemblGenome
A0A1P8AQY7	High	AT1G79830	Golgin Putative 5 OS=Arabidopsis thaliana OX=3702 GN=GC5 PE=1 SV=1	109.7	4.84	5.45	3.446	4	2	2	2	0	0.169	-2.56	7.3e-05	0.00384701	55.6	67.4	53	9.2	11.6	9.4		ER/Golgi		[GO:0005794]; GO:0043231; GO:0005737; GO:0012505; GO:0043227; GO:0043229; GO:0110165; GO:0005622; GO:0043226; GO:0005575		EnsemblGenome
A0A1P8AR36	High	AT1G52070	Mannose-binding lectin superfamily protein OS=Arabidopsis thaliana OX=3702 GN=At1g52070 PE=1 SV=1	32.7	5.73	12.98	11.288	17	5	5	5	0	2.861	1.52	0.00021453	0.00502389	572.1	573.4	562	1641.4	1636.7	1529.2			other molecular function	[GO:0030246]; GO:0005488; GO:0003674		EnsemblGenome
A0A1P8AR50	High	AT1G01320	Tetratricopeptide repeat (TPR)-like superfamily protein OS=Arabidopsis thaliana OX=3702 GN=At1g01320 PE=1 SV=1	197.6	6.3	89.73	98.715	16	24	29	22	0	1.064	0.09	0.582619	0.63675	2502.9	2523	2599	2362.7	2683.6	2920.7						EnsemblGenome
A0A1P8ARD2	High	AT1G79560	FTSH protease 12 OS=Arabidopsis thaliana OX=3702 GN=FTSH12 PE=1 SV=1	113	6.87	24.44	21.549	8	7	8	7	0	0.594	-0.75	0.0103847	0.0308028	1098.3	1230.1	1037.2	558.7	652.1	754.5	protein metabolism	other membranes	other molecular function	[GO:0004176]; GO:0008233; GO:0140657; GO:0016787; GO:0140096; GO:0006508; GO:0003674; GO:0003824; GO:0019538; GO:0043170; GO:0044238; GO:1901564; GO:0071704; GO:0008152; GO:0006807; GO:0008150_x000D_ [GO:0004222]; GO:0004175; GO:0008237; GO:0008233; GO:0016787; GO:0140096; GO:0006508; GO:0003824; GO:0019538; GO:0003674; GO:0043170; GO:0044238; GO:1901564; GO:0071704; GO:0008152; GO:0006807; GO:00…		EnsemblGenome
A0A1P8ARU9	High	AT1G52030	Myrosinase-binding protein 2 OS=Arabidopsis thaliana OX=3702 GN=MBP2 PE=1 SV=1	60.6	7.42	9.06	10.604	8	3	3	2	0	0.469	-1.09	0.00184304	0.0123396	370.9	405.5	475.9	190.2	177.8	208			other molecular function	[GO:0030246]; GO:0005488; GO:0003674		EnsemblGenome
A0A1P8ARX4	High	AT1G04160	Myosin XI B OS=Arabidopsis thaliana OX=3702 GN=XIB PE=1 SV=1	157.3	8.35	10.05	6.743	3	4	4	1	0	0.68	-0.56	0.01639	0.0398515	200.4	252.5	190.3	120.7	140.3	136.2		cytoskeleton	cytoskeletal activity;other molecular function	[GO:0003774]; GO:0003674_x000D_ [GO:0005516]; GO:0005515; GO:0005488; GO:0003674_x000D_ [GO:0005524]; GO:0032559; GO:0035639; GO:0030554; GO:0032555; GO:0043168; GO:1901265; GO:0017076; GO:0032553; GO:0043167; GO:0097159; GO:1901363; GO:0000166; GO:0097367; GO:0005488; GO:0036094; GO:0003674_x000D_ [GO:0016459]; GO:0032991; GO:0015629; GO:0005575; GO:0005856; GO:0043232; GO:0043228; GO:0043229; G…		EnsemblGenome
A0A1P8ARX7	High	AT1G71720	Nucleic acid-binding proteins superfamily OS=Arabidopsis thaliana OX=3702 GN=PDE338 PE=1 SV=1	48.1	5.4	5.6	5.178	7	2	2	2	0	1.328	0.41	0.0176565	0.0415924	46.2	53.1	50.7	82.2	67.4	66.2			nucleic acid binding activity	[GO:0003676]; GO:0097159; GO:1901363; GO:0005488; GO:0003674		EnsemblGenome
A0A1P8AS28	High	AT1G55500	Evolutionarily conserved C-terminal region 4 OS=Arabidopsis thaliana OX=3702 GN=ECT4 PE=1 SV=1	65.2	7.09	8.57	9.016	5	3	3	1	0	0.976	-0.03	0.315737	0.379318	68.4	69.7	82.2	65.8	68	69.5			nucleic acid binding activity	[GO:0003723]; GO:0003676; GO:0097159; GO:1901363; GO:0005488; GO:0003674		EnsemblGenome
A0A1P8ASF1	High	AT1G11300	Receptor-like serine/threonine-protein kinase OS=Arabidopsis thaliana OX=3702 GN=EGM1 PE=1 SV=1	89.9	8.1	7.6	6.405	3	2	2	1	0	1.427	0.51	0.0908851	0.135696	109.5	110.8	107.6	122.6	156.3	172	protein metabolism;other metabolic processes;other biological processes	plasma membrane;other membranes	kinase activity;other molecular function	[GO:0005524]; GO:0032559; GO:0035639; GO:0030554; GO:0032555; GO:0043168; GO:1901265; GO:0017076; GO:0032553; GO:0043167; GO:0097159; GO:1901363; GO:0000166; GO:0097367; GO:0005488; GO:0036094; GO:0003674_x000D_ [GO:0005886]; GO:0016020; GO:0071944; GO:0110165; GO:0005575_x000D_ [GO:0030246]; GO:0005488; GO:0003674_x000D_ [GO:0048544]; GO:0008037; GO:0022414; GO:0009875; GO:0009987; GO:0008150; G…		EnsemblGenome
A0A1P8ASJ4	High	AT1G55980	FAD/NAD(P)-binding oxidoreductase family protein OS=Arabidopsis thaliana OX=3702 GN=At1g55980 PE=4 SV=1	30.3	5.9	4.43	4.902	8	2	2	2	0	0.772	-0.37	0.0276271	0.0561735	358.4	369.2	393.7	263.6	284.9	320						EnsemblGenome
A0A1P8ASL0	High	AT1G72960	Protein ROOT HAIR DEFECTIVE 3 homolog OS=Arabidopsis thaliana OX=3702 GN=At1g72960 PE=1 SV=1	75.3	5.48	9.65	8.607	5	4	4	1	0	0.785	-0.35	0.0695833	0.110423	84.4	111.6	93.5	51.3	73.5	74.6		other membranes;ER/Golgi	other molecular function	[GO:0003924]; GO:0017111; GO:0016462; GO:0016818; GO:0016817; GO:0016787; GO:0003824; GO:0003674_x000D_ [GO:0005525]; GO:0032561; GO:0035639; GO:0019001; GO:0032555; GO:0043168; GO:1901265; GO:0017076; GO:0032553; GO:0043167; GO:0097159; GO:1901363; GO:0000166; GO:0097367; GO:0005488; GO:0036094; GO:0003674_x000D_ [GO:0005789]; GO:0031090; GO:0042175; GO:0098827; GO:0016020; GO:0043227; GO:001250…		EnsemblGenome
A0A1P8ASL1	High	AT1G54340	Isocitrate dehydrogenase (NADP(+)) OS=Arabidopsis thaliana OX=3702 GN=ICDH PE=1 SV=1	34.1	6.16	6.59	6.639	7	2	2	1	0	0.599	-0.74	0.00840649	0.027683	64.7	52.4	59.1	42.2	33.1	35.4	other metabolic processes		other molecular function	[GO:0000287]; GO:0046872; GO:0043169; GO:0043167; GO:0005488; GO:0003674_x000D_ [GO:0004450]; GO:0004448; GO:0016616; GO:0016614; GO:0016491; GO:0003824; GO:0003674_x000D_ [GO:0006102]; GO:0072350; GO:1902652; GO:0019752; GO:0006066; GO:0043436; GO:0044281; GO:1901615; GO:0006082; GO:0008152; GO:0071704; GO:0044237; GO:0008150; GO:0009987_x000D_ [GO:0051287]; GO:0000166; GO:0036094; GO:1901265; G…		EnsemblGenome
A0A1P8ASQ8	High	AT1G50460	Phosphotransferase OS=Arabidopsis thaliana OX=3702 GN=HKL1 PE=1 SV=1	46.7	5.5	7.4	12.087	7	2	2	2	0	0.739	-0.44	0.0172918	0.0410181	682.8	754.4	687.9	417	508.1	519.3	other metabolic processes;other biological processes		kinase activity;other molecular function	[GO:0001678]; GO:0042593; GO:0055082; GO:0033500; GO:0019725; GO:0048878; GO:0009987; GO:0042592; GO:0008150; GO:0065008; GO:0065007_x000D_ [GO:0004396]; GO:0016773; GO:0019200; GO:0016772; GO:0016301; GO:0046835; GO:0016740; GO:0016310; GO:0044262; GO:0003824; GO:0006796; GO:0005975; GO:0044237; GO:0003674; GO:0006793; GO:0044238; GO:0071704; GO:0008152; GO:0009987; GO:0008150_x000D_ [GO:0005524…		EnsemblGenome
A0A1P8ASR5	High	AT1G56220	Dormancy/auxin associated family protein OS=Arabidopsis thaliana OX=3702 GN=At1g56220 PE=1 SV=1	17.5	9.79	7.91	7.884	19	3	3	3	0	0.697	-0.52	2.59e-05	0.00359421	921.7	897.5	891.3	617.9	625.7	643.5						EnsemblGenome
A0A1P8AST0	High	AT1G07720	3-ketoacyl-CoA synthase OS=Arabidopsis thaliana OX=3702 GN=KCS3 PE=1 SV=1	59.1	9.14	6.23	9.18	5	2	2	2	0	0.687	-0.54	0.056692	0.0939274	415	506.6	502.2	284.7	344.8	399.2	other metabolic processes	other membranes	other molecular function	[GO:0006633]; GO:0006631; GO:0008610; GO:0072330; GO:0032787; GO:0044255; GO:0006629; GO:1901576; GO:0046394; GO:0019752; GO:0044237; GO:0044238; GO:0071704; GO:0009058; GO:0016053; GO:0043436; GO:0008152; GO:0009987; GO:0006082; GO:0044249; GO:0044283; GO:0008150; GO:0044281_x000D_ [GO:0016021]; GO:0031224; GO:0110165; GO:0016020; GO:0005575_x000D_ [GO:0102336]; GO:0016747; GO:0016746; GO:001674…		EnsemblGenome
A0A1P8AT01	High	AT1G11660	Heat shock protein 70 (Hsp 70) family protein OS=Arabidopsis thaliana OX=3702 GN=At1g11660 PE=1 SV=1	81.2	5.88	6.72	6.45	3	3	3	3	0	0.863	-0.21	0.016314	0.0397235	708.1	687.8	704.4	607.8	583.6	632.8			other molecular function	[GO:0005524]; GO:0032559; GO:0035639; GO:0030554; GO:0032555; GO:0043168; GO:1901265; GO:0017076; GO:0032553; GO:0043167; GO:0097159; GO:1901363; GO:0000166; GO:0097367; GO:0005488; GO:0036094; GO:0003674		EnsemblGenome
A0A1P8AT97	High	AT1G64790	ILITYHIA OS=Arabidopsis thaliana OX=3702 GN=ILA PE=1 SV=1	293	7.14	71.61	68.455	8	23	26	23	0	0.904	-0.15	0.237426	0.298686	4947.5	5207.6	5113.4	3932.8	4622.1	5046.8	other biological processes		enzyme regulator activity;translation activity;other molecular function	[GO:0006417]; GO:0010608; GO:0032268; GO:0034248; GO:2000112; GO:0010468; GO:0031323; GO:0051246; GO:0051171; GO:0010556; GO:0031326; GO:0060255; GO:0019222; GO:0050794; GO:0080090; GO:0009889; GO:0050789; GO:0065007; GO:0008150_x000D_ [GO:0019887]; GO:0019207; GO:0030234; GO:0098772; GO:0050790; GO:0003674; GO:0065009; GO:0065007; GO:0008150_x000D_ [GO:0019901]; GO:0019900; GO:0019899; GO:000551…		EnsemblGenome
A0A1P8ATB0	High	AT1G68100	ZIP metal ion transporter family OS=Arabidopsis thaliana OX=3702 GN=IAR1 PE=1 SV=1	46.9	6.25	11.91	11.344	7	3	4	3	0	0.644	-0.64	0.0199476	0.0450153	1144.5	1341.7	1223.6	638.7	787.5	877.5	transport	other membranes	transporter activity	[GO:0016021]; GO:0031224; GO:0110165; GO:0016020; GO:0005575_x000D_ [GO:0046873]; GO:0022890; GO:0030001; GO:0008324; GO:0015318; GO:0006812; GO:0015075; GO:0098655; GO:0022857; GO:0006811; GO:0034220; GO:0005215; GO:0055085; GO:0006810; GO:0003674; GO:0009987; GO:0051234; GO:0008150; GO:0051179		EnsemblGenome
A0A1P8ATL2	High	AT1G09340	Chloroplast RNA binding protein OS=Arabidopsis thaliana OX=3702 GN=CRB PE=1 SV=1	43.2	7.12	60.4	65.13	34	12	22	12	0	0.859	-0.22	0.0186368	0.0429756	4687.5	4641.8	4873.1	4348.9	4003.2	4024.8			other molecular function	[GO:0003824]; GO:0003674		EnsemblGenome
A0A1P8ATN7	High	AT1G50380	Prolyl endopeptidase OS=Arabidopsis thaliana OX=3702 GN=At1g50380 PE=1 SV=1	88.1	6.44	9.05	9.64	5	3	3	3	0	1.063	0.09	0.562635	0.617596	141.5	130.5	151.1	162.7	150.4	131.6	protein metabolism	cytosol	other molecular function	[GO:0004252]; GO:0004175; GO:0008236; GO:0008233; GO:0017171; GO:0016787; GO:0140096; GO:0006508; GO:0003824; GO:0019538; GO:0003674; GO:0043170; GO:0044238; GO:1901564; GO:0071704; GO:0008152; GO:0006807; GO:0008150_x000D_ [GO:0005829]; GO:0110165; GO:0005737; GO:0005575; GO:0005622		EnsemblGenome
A0A1P8ATX5	High	AT1G50500	Membrane trafficking VPS53 family protein OS=Arabidopsis thaliana OX=3702 GN=HIT1 PE=1 SV=1	92	6.28	26.47	28.342	14	9	10	9	0	0.529	-0.92	0.00120336	0.0102169	1277.3	1428	1191.9	627.2	675.3	761.1	transport	other membranes;cytosol;ER/Golgi;other cytoplasmic organelle		[GO:0000938]; GO:0099023; GO:0005794; GO:0031410; GO:0032991; GO:0043231; GO:0005737; GO:0012505; GO:0097708; GO:0005575; GO:0043227; GO:0043229; GO:0110165; GO:0005622; GO:0031982; GO:0043226_x000D_ [GO:0005829]; GO:0110165; GO:0005737; GO:0005575; GO:0005622_x000D_ [GO:0010008]; GO:0030659; GO:0098588; GO:0005768; GO:0012506; GO:0031410; GO:0031090; GO:0012505; GO:0031982; GO:0097708; GO:000573…		EnsemblGenome
A0A1P8ATX7	High	AT1G15290	Tetratricopeptide repeat (TPR)-like superfamily protein OS=Arabidopsis thaliana OX=3702 GN=At1g15290 PE=1 SV=1	147.9	7.65	32.93	39.722	8	10	11	8	0	0.721	-0.47	0.0187214	0.0430722	1105.2	1168.5	1139.1	766.6	821.1	915.1						EnsemblGenome
A0A1P8AU10	High	AT1G69295	Plasmodesmata callose-binding protein 4 OS=Arabidopsis thaliana OX=3702 GN=PDCB4 PE=1 SV=1	21.7	5.92	8.03	7.375	17	2	2	2	0	1.27	0.34	0.196821	0.25517	99.4	107.7	122.1	111.3	136.7	170.5						EnsemblGenome
A0A1P8AU99	High	AT1G16460	Rhodanese homologue 2 OS=Arabidopsis thaliana OX=3702 GN=RDH2 PE=1 SV=1	29.4	5.8	9.19	11.544	16	3	3	3	0	3.139	1.65	0.00482593	0.0201743	106	102.9	137.5	312.5	332.9	340			other molecular function	[GO:0004792]; GO:0016783; GO:0016782; GO:0016740; GO:0003824; GO:0003674		EnsemblGenome
A0A1P8AUA0	High	AT1G51690	Serine/threonine-protein phosphatase 2A 55 kDa regulatory subunit B OS=Arabidopsis thaliana OX=3702 GN=B ALPHA PE=1 SV=1	68	5.77	9.16	6.997	7	3	3	3	0	1.06	0.08	0.69645	0.741109	73.5	88.3	77.9	65.2	83	82.6		other cell component	enzyme regulator activity	[GO:0000159]; GO:0005963; GO:0008287; GO:0140535; GO:1903293; GO:0032991; GO:1902494; GO:0005575_x000D_ [GO:0019888]; GO:0019208; GO:0030234; GO:0098772; GO:0050790; GO:0003674; GO:0065009; GO:0065007; GO:0008150		EnsemblGenome
A0A1P8AUC4	High	AT1G33960	p-loop containing nucleoside triphosphate hydrolases superfamily protein OS=Arabidopsis thaliana OX=3702 GN=AIG1 PE=1 SV=1	42.9	6.01	11.1	8.123	8	3	5	3	0	1.293	0.37	0.0147955	0.0374032	230.4	254.6	218.4	314.8	286.3	298			other molecular function	[GO:0005525]; GO:0032561; GO:0035639; GO:0019001; GO:0032555; GO:0043168; GO:1901265; GO:0017076; GO:0032553; GO:0043167; GO:0097159; GO:1901363; GO:0000166; GO:0097367; GO:0005488; GO:0036094; GO:0003674_x000D_ [GO:0016787]; GO:0003824; GO:0003674		EnsemblGenome
A0A1P8AUD8	High	AT1G01420	Glycosyltransferase OS=Arabidopsis thaliana OX=3702 GN=UGT72B3 PE=1 SV=1	53.1	5.87	5.05	3.904	4	2	2	1	0	0.678	-0.56	0.121264	0.171679	66.9	68.2	53.5	59.1	45.3	45.3			other molecular function	[GO:0008194]; GO:0016757; GO:0016740; GO:0003824; GO:0003674		EnsemblGenome
A0A1P8AUM8	High	AT1G31180	3-isopropylmalate dehydrogenase OS=Arabidopsis thaliana OX=3702 GN=IMD3 PE=1 SV=1	45.7	6.46	32.48	25.566	20	9	13	3	7	0.639	-0.65	0.0897597	0.134365	2183.8	1839	2185.4	1785.2	1395.8	1115.7	other metabolic processes		other molecular function	[GO:0000287]; GO:0046872; GO:0043169; GO:0043167; GO:0005488; GO:0003674_x000D_ [GO:0003862]; GO:0016616; GO:0016614; GO:0016491; GO:0003824; GO:0003674_x000D_ [GO:0009082]; GO:0009081; GO:0016053; GO:1901566; GO:0006520; GO:0006082; GO:0044249; GO:0044283; GO:1901576; GO:1901564; GO:0019752; GO:0044238; GO:0044237; GO:0044281; GO:0071704; GO:0009058; GO:0006807; GO:0043436; GO:0008152; GO:000998…		EnsemblGenome
A0A1P8AUP4	High	AT1G27430	GYF domain-containing protein OS=Arabidopsis thaliana OX=3702 GN=At1g27430 PE=1 SV=1	152.1	5.95	8.23	7.074	3	3	3	2	1	0.845	-0.24	0.102827	0.150294	228.2	231.1	239.9	183.1	195.4	222						EnsemblGenome
A0A1P8AUR0	High	AT1G21170	Exocyst complex component SEC5 OS=Arabidopsis thaliana OX=3702 GN=SEC5B PE=1 SV=1	123.6	6.1	24.86	20.316	6	7	9	1	0	1.179	0.24	0.319536	0.382611	88.7	91.4	87.2	84.5	104.6	108.9	transport	other cell component		[GO:0000145]; GO:0099023; GO:0005938; GO:0032991; GO:0005737; GO:0071944; GO:0005575; GO:0110165; GO:0005622_x000D_ [GO:0006887]; GO:0016192; GO:0032940; GO:0006810; GO:0046903; GO:0140352; GO:0051234; GO:0009987; GO:0051179; GO:0008150_x000D_ [GO:0006893]; GO:0006892; GO:0098876; GO:0048193; GO:0016192; GO:0051668; GO:0006810; GO:0051641; GO:0051234; GO:0009987; GO:0051179; GO:0008150_x000D_ [GO…		EnsemblGenome
A0A1P8AUR4	High	AT1G03370	C2 calcium/lipid-binding and GRAM domain containing protein OS=Arabidopsis thaliana OX=3702 GN=At1g03370 PE=1 SV=1	89	5.47	5.62	4.831	2	2	2	2	0	0.767	-0.38	0.00413431	0.0184535	255.7	284.9	255.3	185.7	196.2	198		other membranes		[GO:0016021]; GO:0031224; GO:0110165; GO:0016020; GO:0005575		EnsemblGenome
A0A1P8AUU7	High	AT1G27390	Translocase outer membrane 20-2 OS=Arabidopsis thaliana OX=3702 GN=TOM20-2 PE=1 SV=1	16.7	6.67	10.35	5.968	12	2	4	1	0	0.299	-1.74	1.03e-05	0.00278908	439.1	446.1	407.3	128.6	142.3	131.3	cell organization and biogenesis;transport	other membranes;mitochondrion		[GO:0005742]; GO:0098799; GO:0098796; GO:0098798; GO:0005741; GO:0032991; GO:0016020; GO:0005739; GO:0031966; GO:0031968; GO:0005575; GO:0110165; GO:0043231; GO:0005737; GO:0031090; GO:0005740; GO:0019867; GO:0098588; GO:0031967; GO:0043227; GO:0043229; GO:0005622; GO:0031975; GO:0043226_x000D_ [GO:0016021]; GO:0031224; GO:0110165; GO:0016020; GO:0005575_x000D_ [GO:0045040]; GO:0007008; GO:001703…		EnsemblGenome
A0A1P8AUX7	High	AT1G14980	Chaperonin 10 OS=Arabidopsis thaliana OX=3702 GN=CPN10 PE=1 SV=1	8.9	9.63	9	14.276	32	2	3	2	0	1.9	0.93	0.0399114	0.0729681	392.4	302.3	434.2	920.1	745.4	518.7	other biological processes		other molecular function	[GO:0005524]; GO:0032559; GO:0035639; GO:0030554; GO:0032555; GO:0043168; GO:1901265; GO:0017076; GO:0032553; GO:0043167; GO:0097159; GO:1901363; GO:0000166; GO:0097367; GO:0005488; GO:0036094; GO:0003674_x000D_ [GO:0006457]; GO:0009987; GO:0008150		EnsemblGenome
A0A1P8AUZ9	High	AT1G13220	Nuclear matrix constituent protein-like protein OS=Arabidopsis thaliana OX=3702 GN=LINC2 PE=1 SV=1	131.4	5.16	4.6	3.752	2	2	2	2	0	0.494	-1.02	0.00135999	0.0106294	315	320.4	321.9	158.2	158.3	143.6	cell organization and biogenesis	nucleus		[GO:0005652]; GO:0110165; GO:0034399; GO:0005575; GO:0031981; GO:0070013; GO:0005634; GO:0043233; GO:0043229; GO:0043231; GO:0031974; GO:0043226; GO:0005622; GO:0043227_x000D_ [GO:0006997]; GO:0006996; GO:0016043; GO:0071840; GO:0009987; GO:0008150		EnsemblGenome
A0A1P8AV08	High	AT1G11910	Aspartic proteinase A1 OS=Arabidopsis thaliana OX=3702 GN=APA1 PE=1 SV=1	56	5.67	27.27	28.838	11	6	9	6	0	1.166	0.22	0.124759	0.175685	1901.8	1716.7	2120.1	2409.7	2217.3	2044	protein metabolism;other metabolic processes		other molecular function	[GO:0004190]; GO:0004175; GO:0070001; GO:0008233; GO:0016787; GO:0140096; GO:0006508; GO:0003824; GO:0019538; GO:0003674; GO:0043170; GO:0044238; GO:1901564; GO:0071704; GO:0008152; GO:0006807; GO:0008150_x000D_ [GO:0006629]; GO:0044238; GO:0071704; GO:0008152; GO:0008150		EnsemblGenome
A0A1P8AV73	High	AT1G52360	Coatomer subunit beta' OS=Arabidopsis thaliana OX=3702 GN=At1g52360 PE=1 SV=1	104.2	4.97	37.47	43.033	11	9	12	4	1	0.894	-0.16	0.0416669	0.0750118	949.8	1013.4	960.6	778.9	858.8	885	transport	other membranes;ER/Golgi	other molecular function	[GO:0000139]; GO:0098588; GO:0005794; GO:0031090; GO:0043231; GO:0005737; GO:0012505; GO:0016020; GO:0043227; GO:0043229; GO:0110165; GO:0005622; GO:0043226; GO:0005575_x000D_ [GO:0005198]; GO:0003674_x000D_ [GO:0006886]; GO:0015031; GO:0046907; GO:0034613; GO:0045184; GO:0071702; GO:0071705; GO:0006810; GO:0051641; GO:0051649; GO:0008104; GO:0070727; GO:0051234; GO:0009987; GO:0051179; GO:003303…		EnsemblGenome
A0A1P8AVE9	High	AT1G06720	p-loop containing nucleoside triphosphate hydrolases superfamily protein OS=Arabidopsis thaliana OX=3702 GN=At1g06720 PE=1 SV=1	134.3	7.85	5.18	3.772	2	2	2	2	0	0.501	-1	1.08e-05	0.00278908	761.9	788.2	798.4	385.2	396.1	394.7	RNA metabolism OR transcription;other metabolic processes	nucleus;other cell component	nucleic acid binding activity;other molecular function	[GO:0000462]; GO:0030490; GO:0006364; GO:0042274; GO:0016072; GO:0034470; GO:0042254; GO:0022613; GO:0034660; GO:0006396; GO:0044085; GO:0016070; GO:0010467; GO:0071840; GO:0090304; GO:0043170; GO:0009987; GO:0006139; GO:0071704; GO:0008150; GO:0006725; GO:0034641; GO:0044238; GO:0046483; GO:1901360; GO:0008152; GO:0044237; GO:0006807_x000D_ [GO:0000479]; GO:0000478; GO:0000469; GO:0090502; GO:00…	Ribosome biogenesis in eukaryotes	EnsemblGenome
A0A1P8AVI9	High	AT1G69800	Cystathionine beta-synthase (CBS) protein OS=Arabidopsis thaliana OX=3702 GN=At1g69800 PE=1 SV=1	39.9	5.35	8.01	5.621	9	3	3	3	0	0.945	-0.08	0.292075	0.355409	366.8	415.2	344.5	344.8	346.6	347.8		other membranes		[GO:0016021]; GO:0031224; GO:0110165; GO:0016020; GO:0005575		EnsemblGenome
A0A1P8AVQ6	High	AT1G51850	Leucine-rich repeat protein kinase family protein OS=Arabidopsis thaliana OX=3702 GN=At1g51850 PE=1 SV=1	98.3	6.27	6.31	7.978	3	2	2	1	0	2.373	1.25	0.0217368	0.0475366	37.2	39.5	37.8	66	89.8	99.2	protein metabolism;other metabolic processes	other membranes	kinase activity;other molecular function	[GO:0004672]; GO:0016301; GO:0016773; GO:0140096; GO:0006468; GO:0016772; GO:0016310; GO:0003824; GO:0006464; GO:0016740; GO:0006796; GO:0003674; GO:0036211; GO:0044267; GO:0006793; GO:0019538; GO:0043412; GO:0044260; GO:0044237; GO:0043170; GO:0044238; GO:1901564; GO:0008152; GO:0009987; GO:0071704; GO:0006807; GO:0008150_x000D_ [GO:0005524]; GO:0032559; GO:0035639; GO:0030554; GO:0032555; GO:00…		EnsemblGenome
A0A1P8AW83	High	AT1G50600	Scarecrow-like 5 OS=Arabidopsis thaliana OX=3702 GN=SCL5 PE=1 SV=1	58.6	5.85	11.41	9.293	6	3	4	3	0	0.856	-0.23	0.209809	0.269118	473.4	499.1	480.2	382.7	410.8	488.3						EnsemblGenome
A0A1P8AWA3	High	AT1G49340	Phosphatidylinositol 3-and 4-kinase family protein OS=Arabidopsis thaliana OX=3702 GN=ATPI4K ALPHA PE=1 SV=1	223.2	6.48	11.64	12.12	3	5	5	5	0	1.004	0.01	0.868644	0.889217	745.5	823.6	790.3	686.5	793.8	856.7	other metabolic processes;signal transduction		kinase activity	[GO:0016301]; GO:0016772; GO:0016310; GO:0016740; GO:0006796; GO:0003824; GO:0006793; GO:0003674; GO:0044237; GO:0008152; GO:0009987; GO:0008150_x000D_ [GO:0046854]; GO:0006661; GO:0046474; GO:0046488; GO:0006650; GO:0008654; GO:0045017; GO:0006644; GO:0046486; GO:0008610; GO:0044249; GO:0090407; GO:0006796; GO:0019637; GO:0044255; GO:0006629; GO:1901576; GO:0009058; GO:0044237; GO:0006793; GO:00…		EnsemblGenome
A0A1P8AWE7	High	AT1G71240	Chromosome-partitioning protein, putative (DUF639) OS=Arabidopsis thaliana OX=3702 GN=At1g71240 PE=1 SV=1	73.2	8.97	10.35	8.308	6	4	4	4	0	0.717	-0.48	0.0466472	0.0814377	407.2	433.8	360.6	223.6	292	313.5						EnsemblGenome
A0A1P8AWQ1	High	AT1G62660	Glycosyl hydrolases family 32 protein OS=Arabidopsis thaliana OX=3702 GN=At1g62660 PE=1 SV=1	60.9	5.47	23.57	18.085	13	6	8	5	1	1.117	0.16	0.205844	0.264762	1329.7	1189.8	1365.8	1765.2	1485.1	1313	other metabolic processes		other molecular function	[GO:0004553]; GO:0016798; GO:0016787; GO:0003824; GO:0003674_x000D_ [GO:0005975]; GO:0044238; GO:0071704; GO:0008152; GO:0008150		EnsemblGenome
A0A1P8AWX3	High	AT1G33590	Leucine-rich repeat (LRR) family protein OS=Arabidopsis thaliana OX=3702 GN=At1g33590 PE=1 SV=1	55.8	8.91	17.6	18.699	11	5	5	4	1	0.679	-0.56	0.186924	0.24497	701.7	564.8	632.6	613.2	429.8	316.6						EnsemblGenome
A0A1P8AX55	High	AT2G27020	20S proteasome alpha subunit G1 OS=Arabidopsis thaliana OX=3702 GN=PAG1 PE=1 SV=1	39.3	8.98	25.72	28.841	24	9	10	9	0	1.111	0.15	0.318958	0.382215	1662.2	1381.5	1671	2108.5	1846.7	1492.8	protein metabolism;other metabolic processes	nucleus;other cell component		[GO:0005634]; GO:0043231; GO:0043227; GO:0043229; GO:0043226; GO:0005622; GO:0110165; GO:0005575_x000D_ [GO:0005737]; GO:0110165; GO:0005622; GO:0005575_x000D_ [GO:0006511]; GO:0019941; GO:0043632; GO:0051603; GO:0044265; GO:0006508; GO:0044257; GO:0009057; GO:0044248; GO:0044260; GO:0019538; GO:0030163; GO:0044267; GO:0043170; GO:1901575; GO:0009056; GO:0044237; GO:0044238; GO:1901564; GO:190156…		EnsemblGenome
A0A1P8AX98	High	AT2G26780	ARM repeat superfamily protein OS=Arabidopsis thaliana OX=3702 GN=At2g26780 PE=1 SV=1	199.6	6.64	30.85	32.95	6	8	11	8	0	0.767	-0.38	0.0631016	0.102227	1096.8	1156.3	1065.9	736.5	841.7	965.4	cell organization and biogenesis	other cell component	other molecular function	[GO:0005737]; GO:0110165; GO:0005622; GO:0005575_x000D_ [GO:0043248]; GO:0065003; GO:0022607; GO:0043933; GO:0016043; GO:0044085; GO:0071840; GO:0009987; GO:0008150_x000D_ [GO:0060090]; GO:0003674		EnsemblGenome
A0A1P8AXC1	High	AT2G30950	FtsH extracellular protease family OS=Arabidopsis thaliana OX=3702 GN=VAR2 PE=1 SV=1	74.6	6.35	89.37	67.663	25	14	27	5	11	0.499	-1	0.00416571	0.0185136	5034.8	5480.1	4117	2166.6	2511	2786.6	protein metabolism	other membranes	other molecular function	[GO:0004176]; GO:0008233; GO:0140657; GO:0016787; GO:0140096; GO:0006508; GO:0003674; GO:0003824; GO:0019538; GO:0043170; GO:0044238; GO:1901564; GO:0071704; GO:0008152; GO:0006807; GO:0008150_x000D_ [GO:0004222]; GO:0004175; GO:0008237; GO:0008233; GO:0016787; GO:0140096; GO:0006508; GO:0003824; GO:0019538; GO:0003674; GO:0043170; GO:0044238; GO:1901564; GO:0071704; GO:0008152; GO:0006807; GO:00…		EnsemblGenome
A0A1P8AXC4	High	AT2G39330	Jacalin-related lectin 23 OS=Arabidopsis thaliana OX=3702 GN=JAL23 PE=1 SV=1	56.3	8.28	27.96	28.02	16	10	13	7	0	0.098	-3.36	4.63e-06	0.00275731	2845.9	3339	2880.3	251.6	293.2	281.2			other molecular function	[GO:0030246]; GO:0005488; GO:0003674		EnsemblGenome
A0A1P8AXD8	High	AT2G36250	Tubulin/FtsZ family protein OS=Arabidopsis thaliana OX=3702 GN=FTSZ2-1 PE=1 SV=1	41.6	4.96	10.72	15.035	15	3	3	2	0	0.748	-0.42	0.00767892	0.0264015	290.6	331.4	291.1	224.6	186.9	217.8			other molecular function	[GO:0005525]; GO:0032561; GO:0035639; GO:0019001; GO:0032555; GO:0043168; GO:1901265; GO:0017076; GO:0032553; GO:0043167; GO:0097159; GO:1901363; GO:0000166; GO:0097367; GO:0005488; GO:0036094; GO:0003674		EnsemblGenome
A0A1P8AXK2	High	AT2G27810	Nucleobase-ascorbate transporter 12 OS=Arabidopsis thaliana OX=3702 GN=NAT12 PE=1 SV=1	79.5	9.44	8.06	9.667	5	2	2	2	0	1.494	0.58	0.0876623	0.132175	147.9	132	133.6	159.3	199.6	243.5	transport	other membranes	transporter activity	[GO:0016021]; GO:0031224; GO:0110165; GO:0016020; GO:0005575_x000D_ [GO:0022857]; GO:0005215; GO:0055085; GO:0003674; GO:0006810; GO:0009987; GO:0051234; GO:0008150; GO:0051179		EnsemblGenome
A0A1P8AXX8	High	AT2G34310	Uncharacterized protein OS=Arabidopsis thaliana OX=3702 GN=At2g34310 PE=1 SV=1	25.3	5.02	19.14	17.451	23	5	6	5	0	0.849	-0.24	0.0729014	0.114438	1172.8	1271.2	1268.7	982.5	1077.6	1157.7						EnsemblGenome
A0A1P8AY28	High	AT2G46560	Transducin family protein / WD-40 repeat family protein OS=Arabidopsis thaliana OX=3702 GN=At2g46560 PE=1 SV=1	274.3	6.3	3.04	4.873	1	2	2	2	0	0.547	-0.87	0.00238511	0.0138704	245.6	241.2	251.9	119	134.2	136						EnsemblGenome
A0A1P8AY30	High	AT2G01420	Auxin efflux carrier component OS=Arabidopsis thaliana OX=3702 GN=PIN4 PE=1 SV=1	56.6	6.7	10.4	11.4	7	3	3	3	0	0.593	-0.75	0.0122131	0.0335469	292.2	339.5	328.4	153.6	205.9	194.9	transport;signal transduction	other membranes		[GO:0009734]; GO:0009755; GO:0071365; GO:0007165; GO:0032870; GO:0009733; GO:0009987; GO:0050794; GO:0007154; GO:0023052; GO:0051716; GO:0009725; GO:0071310; GO:0071495; GO:0008150; GO:0050789; GO:0050896; GO:0009719; GO:0010033; GO:0070887; GO:0065007; GO:0042221_x000D_ [GO:0016021]; GO:0031224; GO:0110165; GO:0016020; GO:0005575_x000D_ [GO:0055085]; GO:0006810; GO:0009987; GO:0051234; GO:000815…		EnsemblGenome
A0A1P8AY36	High	AT2G34480	Ribosomal protein L18ae/LX family protein OS=Arabidopsis thaliana OX=3702 GN=At2g34480 PE=1 SV=1	25.7	10.55	24.84	21.444	24	4	7	2	2	1.271	0.35	0.120924	0.171433	1142.2	807.3	1271.6	1610.2	1451.5	1389.5	protein metabolism;other metabolic processes	translational apparatus	other molecular function	[GO:0003735]; GO:0005198; GO:0003674_x000D_ [GO:0005840]; GO:0043232; GO:0043228; GO:0043229; GO:0043226; GO:0005622; GO:0110165; GO:0005575_x000D_ [GO:0006412]; GO:0034645; GO:0043043; GO:0044267; GO:0010467; GO:0009059; GO:0044249; GO:0044260; GO:0006518; GO:0043604; GO:1901566; GO:0019538; GO:0043170; GO:1901576; GO:0009058; GO:0044237; GO:0043603; GO:1901564; GO:0044271; GO:0044238; GO:007170…		EnsemblGenome
A0A1P8AYA1	High	AT2G37170	Plasma membrane intrinsic protein 2 OS=Arabidopsis thaliana OX=3702 GN=PIP2B PE=1 SV=1	35.4	8.75	35.23	9.024	15	4	12	3	0	0.991	-0.01	0.438918	0.499677	632.9	732.7	728.5	689.7	721.9	804.6	transport	other membranes	transporter activity	[GO:0015267]; GO:0022803; GO:0022857; GO:0005215; GO:0055085; GO:0003674; GO:0006810; GO:0009987; GO:0051234; GO:0008150; GO:0051179_x000D_ [GO:0016021]; GO:0031224; GO:0110165; GO:0016020; GO:0005575		EnsemblGenome
A0A1P8AYE7	High	AT2G32040	Major facilitator superfamily protein OS=Arabidopsis thaliana OX=3702 GN=At2g32040 PE=1 SV=1	46	7.21	5.23	6.362	5	2	2	2	0	0.492	-1.02	0.00356093	0.0167901	312.6	326.3	273.4	126.7	153.8	168.1		other membranes		[GO:0016021]; GO:0031224; GO:0110165; GO:0016020; GO:0005575		EnsemblGenome
A0A1P8AZ84	High	AT2G39480	p-glycoprotein 6 OS=Arabidopsis thaliana OX=3702 GN=ABCB6 PE=1 SV=1	136.1	6.87	10.21	9.524	3	4	4	2	0	0.526	-0.93	0.0057771	0.0225266	349.1	365.3	359.5	177.6	189	214.6	transport	other membranes	transporter activity;other molecular function	[GO:0005524]; GO:0032559; GO:0035639; GO:0030554; GO:0032555; GO:0043168; GO:1901265; GO:0017076; GO:0032553; GO:0043167; GO:0097159; GO:1901363; GO:0000166; GO:0097367; GO:0005488; GO:0036094; GO:0003674_x000D_ [GO:0016021]; GO:0031224; GO:0110165; GO:0016020; GO:0005575_x000D_ [GO:0042626]; GO:0015399; GO:0140657; GO:0022804; GO:0003674; GO:0022857; GO:0005215; GO:0055085; GO:0006810; GO:000998…		EnsemblGenome
A0A1P8AZL4	High	AT2G26540	Uroporphyrinogen-III synthase OS=Arabidopsis thaliana OX=3702 GN=HEMD PE=1 SV=1	26.8	9.23	10.36	12.038	16	3	3	3	0	0.822	-0.28	0.258646	0.320736	571.1	513.4	594.4	572	469.4	394.8	other metabolic processes		other molecular function	[GO:0004852]; GO:0016836; GO:0016835; GO:0016829; GO:0003824; GO:0003674_x000D_ [GO:0006780]; GO:0006779; GO:0046394; GO:0046502; GO:0006778; GO:0033014; GO:0016053; GO:0019752; GO:0033013; GO:0018130; GO:0019438; GO:0044271; GO:1901362; GO:1901566; GO:0006082; GO:0044249; GO:0044283; GO:1901576; GO:0043436; GO:0006725; GO:0046483; GO:1901360; GO:1901564; GO:0034641; GO:0044237; GO:0044281; GO:00…		EnsemblGenome
A0A1P8AZM7	High	AT2G04650	ADP-glucose pyrophosphorylase family protein OS=Arabidopsis thaliana OX=3702 GN=At2g04650 PE=1 SV=1	43.8	6.62	12.48	10.17	8	2	3	1	0	0.885	-0.18	0.0991595	0.146005	222	243	200.7	169.5	196.5	199.6	other metabolic processes		other molecular function	[GO:0009058]; GO:0008152; GO:0008150_x000D_ [GO:0016779]; GO:0016772; GO:0016740; GO:0003824; GO:0003674	Fructose and mannose metabolism; Amino sugar and nucleotide sugar metabolism; Metabolic pathways; Biosynthesis of secondary metabolites; Biosynthesis of cofactors; Biosynthesis of nucleotide sugars	EnsemblGenome
A0A1P8AZS7	High	AT2G17420	Thioredoxin reductase OS=Arabidopsis thaliana OX=3702 GN=NTRA PE=1 SV=1	38.2	8.12	15.57	21.908	15	3	4	2	1	3.822	1.93	0.00206755	0.0130086	254.2	240.8	225.8	1090.2	920.5	786.8	other metabolic processes;stress response;other biological processes	other cell component	other molecular function	[GO:0004791]; GO:0016209; GO:0047134; GO:0003674; GO:0098869; GO:0015035; GO:0016668; GO:1990748; GO:0015036; GO:0140096; GO:0016667; GO:0009987; GO:0098754; GO:0097237; GO:0003824; GO:0016491; GO:0008150; GO:0009636; GO:0070887; GO:0042221; GO:0051716; GO:0050896_x000D_ [GO:0005737]; GO:0110165; GO:0005622; GO:0005575_x000D_ [GO:0019430]; GO:0006801; GO:0098869; GO:0071451; GO:0072593; GO:199074…		EnsemblGenome
A0A1P8B0B7	High	AT2G02790	Protein IQ-DOMAIN 29 OS=Arabidopsis thaliana OX=3702 GN=IQD29 PE=1 SV=1	65.2	9.55	12.66	13.952	9	4	4	4	0	1.563	0.64	0.0499371	0.0854791	390.2	330.7	489.9	518.5	609.9	670.5		plasma membrane;other membranes;cytoskeleton;nucleus;other cell component	other molecular function	[GO:0005516]; GO:0005515; GO:0005488; GO:0003674_x000D_ [GO:0005635]; GO:0031967; GO:0005634; GO:0012505; GO:0031975; GO:0043227; GO:0043229; GO:0043231; GO:0110165; GO:0043226; GO:0005622; GO:0005575_x000D_ [GO:0005737]; GO:0110165; GO:0005622; GO:0005575_x000D_ [GO:0005856]; GO:0043232; GO:0043228; GO:0043229; GO:0043226; GO:0005622; GO:0110165; GO:0005575_x000D_ [GO:0005886]; GO:0016020; GO:00…		EnsemblGenome
A0A1P8B0M4	High	AT2G20850	STRUBBELIG-receptor family 1 OS=Arabidopsis thaliana OX=3702 GN=SRF1 PE=1 SV=1	70.5	7.34	6.41	5.726	5	3	3	2	0	0.704	-0.51	0.0541583	0.0908307	146.4	174.1	150.9	94.3	106.2	133.4	protein metabolism;other metabolic processes	other membranes	kinase activity;other molecular function	[GO:0004672]; GO:0016301; GO:0016773; GO:0140096; GO:0006468; GO:0016772; GO:0016310; GO:0003824; GO:0006464; GO:0016740; GO:0006796; GO:0003674; GO:0036211; GO:0044267; GO:0006793; GO:0019538; GO:0043412; GO:0044260; GO:0044237; GO:0043170; GO:0044238; GO:1901564; GO:0008152; GO:0009987; GO:0071704; GO:0006807; GO:0008150_x000D_ [GO:0005524]; GO:0032559; GO:0035639; GO:0030554; GO:0032555; GO:00…		EnsemblGenome
A0A1P8B1B5	High	AT2G05380	Glycine-rich protein 3 short isoform OS=Arabidopsis thaliana OX=3702 GN=GRP3S PE=1 SV=1	13.4	8.38	20.54	18.023	33	5	7	4	1	3.746	1.91	0.000943056	0.00944891	367.6	280.3	372.6	1936.7	1297.6	1377.2						EnsemblGenome
A0A1P8B1D0	High	AT2G16485	GW repeat-and PHD finger-containing protein NERD OS=Arabidopsis thaliana OX=3702 GN=NERD PE=1 SV=1	193.2	4.79	5.27	6.224	1	3	3	3	0	0.618	-0.7	0.0029722	0.0154082	373.6	376.9	336.6	208.2	230.7	249.2			nucleic acid binding activity;other molecular function	[GO:0003677]; GO:0003676; GO:0097159; GO:1901363; GO:0005488; GO:0003674_x000D_ [GO:0046872]; GO:0043169; GO:0043167; GO:0005488; GO:0003674		EnsemblGenome
A0A1P8B1I9	High	AT2G25730	Zinc finger FYVE domain protein OS=Arabidopsis thaliana OX=3702 GN=At2g25730 PE=1 SV=1	275.5	5.82	13.81	15.162	3	6	6	6	0	0.704	-0.51	0.027764	0.056268	692.3	767.7	746.8	452.3	525.6	583.4						EnsemblGenome
A0A1P8B1L4	High	AT2G38750	Annexin 4 OS=Arabidopsis thaliana OX=3702 GN=ANNAT4 PE=1 SV=1	34.5	8.19	26.84	33.251	30	8	9	8	0	1.22	0.29	0.212292	0.271777	2143.8	2612.1	2226.1	2365.5	2715.9	2745.2			other molecular function	[GO:0005509]; GO:0046872; GO:0043169; GO:0043167; GO:0005488; GO:0003674_x000D_ [GO:0005544]; GO:0005543; GO:0008289; GO:0005488; GO:0003674		EnsemblGenome
A0A1P8B1V1	High	AT2G37760	NAD(P)-linked oxidoreductase superfamily protein OS=Arabidopsis thaliana OX=3702 GN=AKR4C8 PE=1 SV=1	29.8	7.55	18.22	13.436	18	5	7	4	1	1.986	0.99	0.00212224	0.013171	1250.6	1265.3	1260.7	2313.7	2503.3	2580.3			other molecular function	[GO:0047834]; GO:0016616; GO:0016614; GO:0016491; GO:0003824; GO:0003674		EnsemblGenome
A0A1P8B209	High	AT2G22795	Uncharacterized protein OS=Arabidopsis thaliana OX=3702 GN=At2g22795 PE=1 SV=1	79.5	4.34	59.98	68.008	29	17	18	17	0	0.486	-1.04	0.000529972	0.00750685	2878.3	3063.2	2590.4	1244.2	1398.5	1484.2						EnsemblGenome
A0A1P8B252	High	AT2G43560	Peptidylprolyl isomerase OS=Arabidopsis thaliana OX=3702 GN=At2g43560 PE=1 SV=1	17.6	5.14	20.99	19.506	26	4	7	4	0	1.034	0.05	0.698456	0.743074	1800.6	1438.5	1797.3	2619	1859.1	1275.2	protein metabolism;other metabolic processes		other molecular function	[GO:0003755]; GO:0016859; GO:0140096; GO:0000413; GO:0016853; GO:0003824; GO:0018208; GO:0003674; GO:0018193; GO:0006464; GO:0036211; GO:0044267; GO:0019538; GO:0043412; GO:0044260; GO:0043170; GO:0044238; GO:1901564; GO:0044237; GO:0071704; GO:0008152; GO:0006807; GO:0009987; GO:0008150		EnsemblGenome
A0A1P8B279	High	AT2G29630	ThiaminC OS=Arabidopsis thaliana OX=3702 GN=THIC PE=1 SV=1	53.5	5.53	10.21	6.603	8	2	3	2	0	0.993	-0.01	0.555287	0.610718	84.2	98.6	97.6	105.7	90.3	96.9	other metabolic processes		other molecular function	[GO:0009228]; GO:0006772; GO:0034309; GO:0042724; GO:0034308; GO:0042723; GO:0046165; GO:0019438; GO:0042364; GO:0044272; GO:0072528; GO:0006066; GO:0006725; GO:0006767; GO:0006790; GO:0072527; GO:0044283; GO:1901617; GO:0044249; GO:0009110; GO:0018130; GO:0044271; GO:1901362; GO:1901566; GO:0044281; GO:1901615; GO:0044237; GO:0006766; GO:0034641; GO:0046483; GO:1901360; GO:1901564; GO:0009058; G…		EnsemblGenome
A0A1P8B2D9	High	AT2G14260	Proline iminopeptidase OS=Arabidopsis thaliana OX=3702 GN=PIP PE=1 SV=1	42.9	7.58	10.41	11.628	8	3	4	3	0	1.362	0.45	0.107613	0.156208	711.6	460.3	776	1291	969.4	783.3	protein metabolism	other cell component	other molecular function	[GO:0004177]; GO:0008238; GO:0008233; GO:0016787; GO:0140096; GO:0006508; GO:0003824; GO:0019538; GO:0003674; GO:0043170; GO:0044238; GO:1901564; GO:0071704; GO:0008152; GO:0006807; GO:0008150_x000D_ [GO:0005737]; GO:0110165; GO:0005622; GO:0005575		EnsemblGenome
A0A1P8B2L8	High	AT2G22660	DNA-binding protein, putative (Duplicated DUF1399) OS=Arabidopsis thaliana OX=3702 GN=At2g22660 PE=1 SV=1	80.7	6.83	4.4	4.975	4	2	2	2	0	1.027	0.04	0.734246	0.774146	215.4	253	213.6	182	221.2	255.2			nucleic acid binding activity	[GO:0003677]; GO:0003676; GO:0097159; GO:1901363; GO:0005488; GO:0003674		EnsemblGenome
A0A1P8B2U9	High	AT2G24520	Plasma membrane ATPase OS=Arabidopsis thaliana OX=3702 GN=HA5 PE=1 SV=1	102.6	7.5	31.26	35.162	10	7	11	2	0	1.139	0.19	0.46242	0.522973	175	220.3	206.3	177.6	235.1	273.3	transport	plasma membrane;other membranes	transporter activity;other molecular function	[GO:0005524]; GO:0032559; GO:0035639; GO:0030554; GO:0032555; GO:0043168; GO:1901265; GO:0017076; GO:0032553; GO:0043167; GO:0097159; GO:1901363; GO:0000166; GO:0097367; GO:0005488; GO:0036094; GO:0003674_x000D_ [GO:0005886]; GO:0016020; GO:0071944; GO:0110165; GO:0005575_x000D_ [GO:0008553]; GO:0009678; GO:0015662; GO:0019829; GO:0015078; GO:0015399; GO:0022853; GO:0140358; GO:0022890; GO:004262…	Oxidative phosphorylation; Metabolic pathways	EnsemblGenome
A0A1P8B3B6	High	AT4G23460	Adaptin family protein OS=Arabidopsis thaliana OX=3702 GN=At4g23460 PE=1 SV=1	88.4	4.87	33.11	30.797	13	10	11	3	0	0.761	-0.39	0.00881134	0.0283924	657.6	721.8	689.5	489.4	524.6	566.1	transport	other membranes		[GO:0006886]; GO:0015031; GO:0046907; GO:0034613; GO:0045184; GO:0071702; GO:0071705; GO:0006810; GO:0051641; GO:0051649; GO:0008104; GO:0070727; GO:0051234; GO:0009987; GO:0051179; GO:0033036; GO:0008150_x000D_ [GO:0016192]; GO:0006810; GO:0051234; GO:0051179; GO:0008150_x000D_ [GO:0030131]; GO:0030119; GO:0030118; GO:0098796; GO:0030117; GO:0032991; GO:0016020; GO:0005737; GO:0048475; GO:000557…		EnsemblGenome
A0A1P8B3N6	High	AT4G39420	Spatacsin carboxy-terminus protein OS=Arabidopsis thaliana OX=3702 GN=At4g39420 PE=1 SV=1	354.5	5.74	14.77	16.715	3	5	5	5	0	0.923	-0.12	0.300515	0.364283	492.3	511.7	513.5	400.1	472.2	509.6						EnsemblGenome
A0A1P8B3S1	High	AT4G30210	NADPH--cytochrome P450 reductase OS=Arabidopsis thaliana OX=3702 GN=ATR2 PE=1 SV=1	85.9	5.68	14.08	18.327	7	4	4	4	0	0.455	-1.14	0.00120428	0.0102169	717.9	820.9	634.9	281.7	326.8	345.1		other membranes;ER/Golgi	other molecular function	[GO:0003958]; GO:0016653; GO:0016651; GO:0016491; GO:0003824; GO:0003674_x000D_ [GO:0005789]; GO:0031090; GO:0042175; GO:0098827; GO:0016020; GO:0043227; GO:0012505; GO:0031984; GO:0005783; GO:0110165; GO:0043226; GO:0043229; GO:0043231; GO:0005737; GO:0005575; GO:0005622_x000D_ [GO:0010181]; GO:0032553; GO:0043168; GO:0000166; GO:0097367; GO:0043167; GO:0036094; GO:1901265; GO:0005488; GO:009715…		EnsemblGenome
A0A1P8B3U2	High	AT4G16260	Glucan endo-1,3-beta-D-glucosidase OS=Arabidopsis thaliana OX=3702 GN=At4g16260 PE=1 SV=1	34.6	8.25	18.05	21.013	16	4	6	4	0	0.473	-1.08	0.0194582	0.04432	1009.1	860.2	954.3	552.6	451.2	352.1	other metabolic processes		other molecular function	[GO:0005975]; GO:0044238; GO:0071704; GO:0008152; GO:0008150_x000D_ [GO:0042973]; GO:0008422; GO:0015926; GO:0004553; GO:0016798; GO:0016787; GO:0003824; GO:0003674		EnsemblGenome
A0A1P8B407	High	AT4G14240	CBS domain protein with a domain protein (DUF21) OS=Arabidopsis thaliana OX=3702 GN=At4g14240 PE=1 SV=1	42.6	5.71	9.14	8.732	9	3	3	3	0	1.601	0.68	0.0388001	0.0714874	285.5	258.6	268.2	334	429.4	443.8		other membranes		[GO:0016021]; GO:0031224; GO:0110165; GO:0016020; GO:0005575		EnsemblGenome
A0A1P8B413	High	AT4G13550	Putative triglyceride lipase OS=Arabidopsis thaliana OX=3702 GN=At4g13550 PE=1 SV=1	92.9	5.38	4.66	3.806	3	2	2	2	0	0.684	-0.55	0.000301858	0.00602655	335.1	348.2	323	222.7	229.3	241	other metabolic processes			[GO:0006629]; GO:0044238; GO:0071704; GO:0008152; GO:0008150		EnsemblGenome
A0A1P8B454	High	AT4G33200	Myosin OS=Arabidopsis thaliana OX=3702 GN=XI-I PE=1 SV=1	173.4	8.69	2.19	3.435	2	2	2	1	0	0.68	-0.56	0.051888	0.0878635	221.4	245.8	243	147.3	165.2	200.3	cell organization and biogenesis	cytoskeleton	cytoskeletal activity;other molecular function	[GO:0003774]; GO:0003674_x000D_ [GO:0003779]; GO:0008092; GO:0005515; GO:0005488; GO:0003674_x000D_ [GO:0005516]; GO:0005515; GO:0005488; GO:0003674_x000D_ [GO:0005524]; GO:0032559; GO:0035639; GO:0030554; GO:0032555; GO:0043168; GO:1901265; GO:0017076; GO:0032553; GO:0043167; GO:0097159; GO:1901363; GO:0000166; GO:0097367; GO:0005488; GO:0036094; GO:0003674_x000D_ [GO:0007015]; GO:0097435; GO:00…		EnsemblGenome
A0A1P8B475	High	AT4G27870	Vacuolar iron transporter (VIT) family protein OS=Arabidopsis thaliana OX=3702 GN=At4g27870 PE=1 SV=1	84.9	4.86	21.54	25.902	12	6	6	6	0	1.343	0.43	0.042877	0.0764944	489.2	509.6	440.8	559.4	657.1	734.7	transport;other biological processes	other membranes	transporter activity	[GO:0005384]; GO:0046915; GO:0071421; GO:0046873; GO:0000041; GO:0006828; GO:0098662; GO:0022890; GO:0030001; GO:0098655; GO:0098660; GO:0008324; GO:0015318; GO:0006812; GO:0034220; GO:0015075; GO:0022857; GO:0006811; GO:0055085; GO:0005215; GO:0006810; GO:0009987; GO:0003674; GO:0051234; GO:0008150; GO:0051179_x000D_ [GO:0016021]; GO:0031224; GO:0110165; GO:0016020; GO:0005575_x000D_ [GO:0030026…		EnsemblGenome
A0A1P8B485	High	AT4G01800	Protein translocase subunit SecA OS=Arabidopsis thaliana OX=3702 GN=AGY1 PE=1 SV=1	115.2	6.39	37.79	41.35	17	13	14	13	0	1.045	0.06	0.2345	0.295566	1822.4	1814	1896.1	1850.3	1904.9	1918.3	transport	other membranes	transporter activity;other molecular function	[GO:0005524]; GO:0032559; GO:0035639; GO:0030554; GO:0032555; GO:0043168; GO:1901265; GO:0017076; GO:0032553; GO:0043167; GO:0097159; GO:1901363; GO:0000166; GO:0097367; GO:0005488; GO:0036094; GO:0003674_x000D_ [GO:0006605]; GO:0006886; GO:0015031; GO:0046907; GO:0034613; GO:0045184; GO:0071702; GO:0071705; GO:0006810; GO:0051641; GO:0051649; GO:0008104; GO:0070727; GO:0051234; GO:0009987; GO:00…		EnsemblGenome
A0A1P8B4P3	High	AT4G19510	Disease resistance protein (TIR-NBS-LRR class) OS=Arabidopsis thaliana OX=3702 GN=At4g19510 PE=1 SV=1	100.2	6.52	10.96	3.998	3	2	4	2	0	0.151	-2.73	5.35e-05	0.00364227	1467.9	1716.2	1385.8	221.3	217.1	248	signal transduction		other molecular function	[GO:0007165]; GO:0009987; GO:0050794; GO:0007154; GO:0023052; GO:0051716; GO:0008150; GO:0050789; GO:0050896; GO:0065007_x000D_ [GO:0016787]; GO:0003824; GO:0003674_x000D_ [GO:0043531]; GO:0032559; GO:0043168; GO:0030554; GO:0032555; GO:0043167; GO:0017076; GO:0032553; GO:0005488; GO:0000166; GO:0097367; GO:0003674; GO:0036094; GO:1901265; GO:0097159; GO:1901363		EnsemblGenome
A0A1P8B4W3	High	AT4G14716	1,2-dihydroxy-3-keto-5-methylthiopentene dioxygenase OS=Arabidopsis thaliana OX=3702 GN=ARD1 PE=1 SV=1	20.6	5.35	12.42	12.646	22	5	5	1	0	1.173	0.23	0.0429189	0.0764944	293.3	334.9	323.2	350	379.1	411	other metabolic processes	nucleus;other cell component	other molecular function	[GO:0005506]; GO:0046914; GO:0046872; GO:0043169; GO:0043167; GO:0005488; GO:0003674_x000D_ [GO:0005634]; GO:0043231; GO:0043227; GO:0043229; GO:0043226; GO:0005622; GO:0110165; GO:0005575_x000D_ [GO:0005737]; GO:0110165; GO:0005622; GO:0005575_x000D_ [GO:0010309]; GO:0016702; GO:0016701; GO:0051213; GO:0016491; GO:0003824; GO:0003674_x000D_ [GO:0019509]; GO:0071267; GO:0043102; GO:0071265; GO:00…		EnsemblGenome
A0A1P8B4X7	High	AT4G31750	Protein-serine/threonine phosphatase OS=Arabidopsis thaliana OX=3702 GN=WIN2 PE=1 SV=1	32.7	4.86	9.22	6.238	8	2	3	2	0	0.941	-0.09	0.353826	0.416374	759.4	829.3	789.8	637.9	743.4	812.6	protein metabolism;other metabolic processes		other molecular function	[GO:0046872]; GO:0043169; GO:0043167; GO:0005488; GO:0003674_x000D_ [GO:0106306]; GO:0004721; GO:0016791; GO:0140096; GO:0006470; GO:0042578; GO:0016311; GO:0003824; GO:0006464; GO:0016788; GO:0006796; GO:0003674; GO:0036211; GO:0044267; GO:0016787; GO:0006793; GO:0019538; GO:0043412; GO:0044260; GO:0044237; GO:0043170; GO:0044238; GO:1901564; GO:0008152; GO:0009987; GO:0071704; GO:0006807; GO:00…		EnsemblGenome
A0A1P8B577	High	AT4G27120	DDRGK domain protein OS=Arabidopsis thaliana OX=3702 GN=At4g27120 PE=1 SV=1	26.3	4.77	11.2	9.691	14	3	4	3	0	0.943	-0.09	0.28661	0.349904	316.7	335.8	313.5	243.8	298.5	321.4						EnsemblGenome
A0A1P8B5K1	High	AT4G31210	Omega-protein OS=Arabidopsis thaliana OX=3702 GN=At4g31210 PE=1 SV=1	141	9.35	10.9	15.78	4	3	3	3	0	0.793	-0.33	0.0066218	0.0243998	275.4	297.4	303.7	226.6	235.9	239.1	cell organization and biogenesis;DNA metabolism;other metabolic processes	other cell component	nucleic acid binding activity;other molecular function	[GO:0003677]; GO:0003676; GO:0097159; GO:1901363; GO:0005488; GO:0003674_x000D_ [GO:0003917]; GO:0003916; GO:0016853; GO:0140097; GO:0003824; GO:0140640; GO:0003674_x000D_ [GO:0005694]; GO:0043232; GO:0043228; GO:0043229; GO:0043226; GO:0005622; GO:0110165; GO:0005575_x000D_ [GO:0006265]; GO:0006259; GO:0071103; GO:0044260; GO:0090304; GO:0051276; GO:0043170; GO:0044237; GO:0006139; GO:0006996; G…		EnsemblGenome
A0A1P8B5L7	High	AT4G01040	Glycosyl hydrolase superfamily protein OS=Arabidopsis thaliana OX=3702 GN=F2N1.39-01 PE=1 SV=1	48.9	9.13	7.42	7.942	10	3	3	3	0	0.525	-0.93	0.000146037	0.00443641	459.4	453.4	431.7	237.9	236.8	258.3	other metabolic processes	other membranes	other molecular function	[GO:0005975]; GO:0044238; GO:0071704; GO:0008152; GO:0008150_x000D_ [GO:0008061]; GO:0097367; GO:0005488; GO:0003674_x000D_ [GO:0016021]; GO:0031224; GO:0110165; GO:0016020; GO:0005575_x000D_ [GO:0016787]; GO:0003824; GO:0003674		EnsemblGenome
A0A1P8B5L9	High	AT4G39660	Alanine:glyoxylate aminotransferase 2 OS=Arabidopsis thaliana OX=3702 GN=AGT2 PE=1 SV=1	43.3	6.58	7.73	8.315	9	3	3	3	0	0.876	-0.19	0.136366	0.18917	469.9	527.8	430.4	411.4	400.4	430.9			other molecular function	[GO:0008483]; GO:0016769; GO:0016740; GO:0003824; GO:0003674_x000D_ [GO:0030170]; GO:0043168; GO:0070279; GO:0043167; GO:0019842; GO:0097159; GO:1901363; GO:0005488; GO:0036094; GO:0003674		EnsemblGenome
A0A1P8B5U2	High	AT4G34960	Peptidyl-prolyl cis-trans isomerase OS=Arabidopsis thaliana OX=3702 GN=At4g34960 PE=1 SV=1	18.8	7.55	6.02	4.601	13	2	2	1	0	0.42	-1.25	0.000289555	0.00586238	249.3	281.4	240.6	100.3	104.7	111	protein metabolism;other metabolic processes;other biological processes		other molecular function	[GO:0003755]; GO:0016859; GO:0140096; GO:0000413; GO:0016853; GO:0003824; GO:0018208; GO:0003674; GO:0018193; GO:0006464; GO:0036211; GO:0044267; GO:0019538; GO:0043412; GO:0044260; GO:0043170; GO:0044238; GO:1901564; GO:0044237; GO:0071704; GO:0008152; GO:0006807; GO:0009987; GO:0008150_x000D_ [GO:0006457]; GO:0009987; GO:0008150		EnsemblGenome
A0A1P8B667	High	AT4G36760	Aminopeptidase P1 OS=Arabidopsis thaliana OX=3702 GN=APP1 PE=1 SV=1	72.8	5.4	11.42	9.127	8	4	5	4	0	1.094	0.13	0.280805	0.343946	500.9	448.3	557.4	549.4	548	548.1	protein metabolism		other molecular function	[GO:0046872]; GO:0043169; GO:0043167; GO:0005488; GO:0003674_x000D_ [GO:0070006]; GO:0004177; GO:0008235; GO:0008238; GO:0008237; GO:0008233; GO:0016787; GO:0140096; GO:0006508; GO:0003824; GO:0019538; GO:0003674; GO:0043170; GO:0044238; GO:1901564; GO:0071704; GO:0008152; GO:0006807; GO:0008150		EnsemblGenome
A0A1P8B687	High	AT4G13720	Inosine triphosphate pyrophosphatase OS=Arabidopsis thaliana OX=3702 GN=At4g13720 PE=1 SV=1	23.9	5.99	14.52	15.516	23	4	5	4	0	1.918	0.94	0.0121184	0.033441	323.9	268.8	348.8	621.4	619.2	628.7	other metabolic processes	other cell component	other molecular function	[GO:0000166]; GO:0036094; GO:1901265; GO:0005488; GO:0097159; GO:1901363; GO:0003674_x000D_ [GO:0005737]; GO:0110165; GO:0005622; GO:0005575_x000D_ [GO:0009117]; GO:0006753; GO:0006796; GO:0019637; GO:0055086; GO:0006793; GO:0071704; GO:0006139; GO:0044281; GO:0044237; GO:0008152; GO:0006725; GO:0034641; GO:0044238; GO:0046483; GO:1901360; GO:0009987; GO:0008150; GO:0006807_x000D_ [GO:0009204]; G…		EnsemblGenome
A0A1P8B6F8	High	AT4G02120	CTP synthase OS=Arabidopsis thaliana OX=3702 GN=At4g02120 PE=1 SV=1	52.8	6.48	10.9	9.445	7	4	4	2	0	0.889	-0.17	0.119352	0.169728	310.5	348.2	327.8	255.8	291.5	311.4	other metabolic processes		other molecular function	[GO:0003883]; GO:0016879; GO:0016874; GO:0003824; GO:0003674_x000D_ [GO:0005524]; GO:0032559; GO:0035639; GO:0030554; GO:0032555; GO:0043168; GO:1901265; GO:0017076; GO:0032553; GO:0043167; GO:0097159; GO:1901363; GO:0000166; GO:0097367; GO:0005488; GO:0036094; GO:0003674_x000D_ [GO:0006541]; GO:0009064; GO:1901605; GO:0006520; GO:0019752; GO:0044238; GO:1901564; GO:0043436; GO:0008152; GO:000680…		EnsemblGenome
A0A1P8B6G3	High	AT4G19006	Proteasome component (PCI) domain protein OS=Arabidopsis thaliana OX=3702 GN=At4g19006 PE=1 SV=1	50.2	5.5	5.09	3.758	5	2	2	2	0	0.945	-0.08	0.499075	0.557709	838.9	856.8	867.8	768.7	809.5	896.5		other cell component		[GO:0000502]; GO:0140535; GO:1905369; GO:0032991; GO:1905368; GO:0005575; GO:1902494		EnsemblGenome
A0A1P8B6J0	High	AT4G28220	NADH:ubiquinone reductase (non-electrogenic) OS=Arabidopsis thaliana OX=3702 GN=NDB1 PE=1 SV=1	55.7	6.2	18.16	16.206	12	7	7	7	0	0.992	-0.01	0.473411	0.533456	1610	1566.9	1611.8	1296.1	1596.7	1623.6		other membranes;mitochondrion;other cytoplasmic organelle	other molecular function	[GO:0005509]; GO:0046872; GO:0043169; GO:0043167; GO:0005488; GO:0003674_x000D_ [GO:0005743]; GO:0019866; GO:0031966; GO:0031090; GO:0031967; GO:0005740; GO:0016020; GO:0043227; GO:0031975; GO:0043229; GO:0005739; GO:0110165; GO:0043226; GO:0005622; GO:0043231; GO:0005737; GO:0005575_x000D_ [GO:0005777]; GO:0042579; GO:0043231; GO:0005737; GO:0043227; GO:0043229; GO:0110165; GO:0005622; GO:004322…		EnsemblGenome
A0A1P8B6W3	High	AT4G31780	Monogalactosyldiacylglycerol synthase OS=Arabidopsis thaliana OX=3702 GN=MGD1 PE=1 SV=1	61.6	9.17	10.32	13.313	8	3	3	3	0	0.539	-0.89	0.000202045	0.00494694	616.7	664.1	591.2	306.1	332.2	345.6	other metabolic processes	other membranes	other molecular function	[GO:0009247]; GO:0006664; GO:0046467; GO:1901137; GO:0006643; GO:1903509; GO:0008610; GO:0044249; GO:1901135; GO:1901576; GO:0044255; GO:0006629; GO:0009058; GO:0044237; GO:0071704; GO:0044238; GO:0008152; GO:0009987; GO:0008150_x000D_ [GO:0016020]; GO:0110165; GO:0005575_x000D_ [GO:0046509]; GO:0035250; GO:0008194; GO:0008378; GO:0016757; GO:0016758; GO:0016740; GO:0003824; GO:0003674		EnsemblGenome
A0A1P8B721	High	AT4G20720	Dentin sialophosphoprotein-like protein OS=Arabidopsis thaliana OX=3702 GN=At4g20720 PE=1 SV=1	67.7	4.5	14.24	13.861	11	5	5	5	0	0.77	-0.38	0.0533549	0.0898075	511.8	549.5	530	375.3	408.1	468.9						EnsemblGenome
A0A1P8B770	High	AT4G17330	G2484-1 protein OS=Arabidopsis thaliana OX=3702 GN=G2484-1 PE=1 SV=1	214.1	5.34	11.13	13.111	4	5	5	5	0	0.691	-0.53	0.00135673	0.0106219	206.2	198.7	204.5	139.9	141.4	151.1						EnsemblGenome
A0A1P8B7C6	High	AT4G27860	Vacuolar iron transporter (VIT) family protein OS=Arabidopsis thaliana OX=3702 GN=MEB1 PE=1 SV=1	69	5.17	11.76	12.325	8	4	4	4	0	0.731	-0.45	0.00172216	0.012006	536.6	542.5	494	363.8	392.2	399.8	transport;other biological processes	other membranes	transporter activity	[GO:0005384]; GO:0046915; GO:0071421; GO:0046873; GO:0000041; GO:0006828; GO:0098662; GO:0022890; GO:0030001; GO:0098655; GO:0098660; GO:0008324; GO:0015318; GO:0006812; GO:0034220; GO:0015075; GO:0022857; GO:0006811; GO:0055085; GO:0005215; GO:0006810; GO:0009987; GO:0003674; GO:0051234; GO:0008150; GO:0051179_x000D_ [GO:0016021]; GO:0031224; GO:0110165; GO:0016020; GO:0005575_x000D_ [GO:0030026…		EnsemblGenome
A0A1P8B7P6	High	AT4G31390	Protein kinase superfamily protein OS=Arabidopsis thaliana OX=3702 GN=ACDO1 PE=1 SV=1	54.5	4.93	12.68	11.779	9	4	4	4	0	0.415	-1.27	0.00309352	0.0158145	1138.7	1239.8	914	448.7	472.5	548.5	protein metabolism;other metabolic processes		kinase activity;other molecular function	[GO:0004672]; GO:0016301; GO:0016773; GO:0140096; GO:0006468; GO:0016772; GO:0016310; GO:0003824; GO:0006464; GO:0016740; GO:0006796; GO:0003674; GO:0036211; GO:0044267; GO:0006793; GO:0019538; GO:0043412; GO:0044260; GO:0044237; GO:0043170; GO:0044238; GO:1901564; GO:0008152; GO:0009987; GO:0071704; GO:0006807; GO:0008150_x000D_ [GO:0005524]; GO:0032559; GO:0035639; GO:0030554; GO:0032555; GO:00…		EnsemblGenome
A0A1P8B7W9	High	AT4G34490	Adenylyl cyclase-associated protein OS=Arabidopsis thaliana OX=3702 GN=CAP1 PE=1 SV=1	58.4	8.35	34.47	31.11	16	9	12	9	0	1.457	0.54	0.013647	0.035937	1089.2	1149.2	1172.4	1480.2	1675	1799	cell organization and biogenesis;other biological processes		cytoskeletal activity	[GO:0000902]; GO:0009653; GO:0032502; GO:0048856; GO:0008150_x000D_ [GO:0003779]; GO:0008092; GO:0005515; GO:0005488; GO:0003674_x000D_ [GO:0007010]; GO:0006996; GO:0016043; GO:0071840; GO:0009987; GO:0008150		EnsemblGenome
A0A1P8B7Z8	High	AT4G17615	Calcineurin B-like protein 1 OS=Arabidopsis thaliana OX=3702 GN=CBL1 PE=1 SV=1	29.5	6.7	6.47	8.516	10	2	2	2	0	1.036	0.05	0.888521	0.905574	468.4	588.8	481.3	413.2	498.7	606.7			other molecular function	[GO:0005509]; GO:0046872; GO:0043169; GO:0043167; GO:0005488; GO:0003674		EnsemblGenome
A0A1P8B870	High	AT4G01320	CAAX prenyl protease OS=Arabidopsis thaliana OX=3702 GN=ATSTE24 PE=1 SV=1	47.1	8.4	5.6	5.933	4	2	2	2	0	1.081	0.11	0.226428	0.287106	313.6	333.5	335.7	325.5	360.5	388.5	protein metabolism;other metabolic processes	other membranes;ER/Golgi	other molecular function	[GO:0004222]; GO:0004175; GO:0008237; GO:0008233; GO:0016787; GO:0140096; GO:0006508; GO:0003824; GO:0019538; GO:0003674; GO:0043170; GO:0044238; GO:1901564; GO:0071704; GO:0008152; GO:0006807; GO:0008150_x000D_ [GO:0005789]; GO:0031090; GO:0042175; GO:0098827; GO:0016020; GO:0043227; GO:0012505; GO:0031984; GO:0005783; GO:0110165; GO:0043226; GO:0043229; GO:0043231; GO:0005737; GO:0005575; GO:00…		EnsemblGenome
A0A1P8B894	High	AT4G12910	Carboxypeptidase OS=Arabidopsis thaliana OX=3702 GN=scpl20 PE=1 SV=1	51	6.04	20.7	15.243	8	3	6	3	0	2.04	1.03	0.00108548	0.00976055	389.8	408.3	398.2	899.1	812.5	792.5	protein metabolism	non-structural extracellular	other molecular function	[GO:0004185]; GO:0004180; GO:0070008; GO:0008238; GO:0008236; GO:0008233; GO:0017171; GO:0016787; GO:0140096; GO:0006508; GO:0003824; GO:0019538; GO:0003674; GO:0043170; GO:0044238; GO:1901564; GO:0071704; GO:0008152; GO:0006807; GO:0008150_x000D_ [GO:0005576]; GO:0110165; GO:0005575		EnsemblGenome
A0A1P8B8H5	High	AT4G23190	Cysteine-rich RLK (RECEPTOR-like protein kinase) 11 OS=Arabidopsis thaliana OX=3702 GN=CRK11 PE=1 SV=1	65.5	7.06	13.68	17.932	10	4	4	3	0	1.451	0.54	0.0261178	0.0541836	150.1	139.9	131.6	193.1	203	257.8	protein metabolism;other metabolic processes	other membranes	kinase activity;other molecular function	[GO:0004674]; GO:0004672; GO:0016301; GO:0016773; GO:0140096; GO:0006468; GO:0016772; GO:0016310; GO:0003824; GO:0006464; GO:0016740; GO:0006796; GO:0003674; GO:0036211; GO:0044267; GO:0006793; GO:0019538; GO:0043412; GO:0044260; GO:0044237; GO:0043170; GO:0044238; GO:1901564; GO:0008152; GO:0009987; GO:0071704; GO:0006807; GO:0008150_x000D_ [GO:0005524]; GO:0032559; GO:0035639; GO:0030554; GO:00…		EnsemblGenome
A0A1P8B8L9	High	AT4G23250	Cysteine-rich receptor-like protein kinase 17 OS=Arabidopsis thaliana OX=3702 GN=EMB1290 PE=1 SV=1	80.4	8.07	16.81	20.707	9	5	5	4	0	0.725	-0.46	0.0187478	0.0430926	668.6	819.5	723.9	436.9	525	560.8	protein metabolism;other metabolic processes	other membranes	kinase activity;other molecular function	[GO:0004674]; GO:0004672; GO:0016301; GO:0016773; GO:0140096; GO:0006468; GO:0016772; GO:0016310; GO:0003824; GO:0006464; GO:0016740; GO:0006796; GO:0003674; GO:0036211; GO:0044267; GO:0006793; GO:0019538; GO:0043412; GO:0044260; GO:0044237; GO:0043170; GO:0044238; GO:1901564; GO:0008152; GO:0009987; GO:0071704; GO:0006807; GO:0008150_x000D_ [GO:0005524]; GO:0032559; GO:0035639; GO:0030554; GO:00…		EnsemblGenome
A0A1P8B8R9	High	AT4G16660	Heat shock protein 70 (Hsp 70) family protein OS=Arabidopsis thaliana OX=3702 GN=At4g16660 PE=1 SV=1	99.6	6.24	28	29.934	11	10	11	10	0	0.714	-0.49	0.000287939	0.00586106	1849.7	1972.6	1871.4	1383.3	1335.4	1322.1			other molecular function	[GO:0005524]; GO:0032559; GO:0035639; GO:0030554; GO:0032555; GO:0043168; GO:1901265; GO:0017076; GO:0032553; GO:0043167; GO:0097159; GO:1901363; GO:0000166; GO:0097367; GO:0005488; GO:0036094; GO:0003674		EnsemblGenome
A0A1P8B930	High	AT4G00170	Plant VAMP (Vesicle-associated membrane protein) family protein OS=Arabidopsis thaliana OX=3702 GN=At4g00170 PE=1 SV=1	23.3	7.03	6.37	5.474	11	2	2	2	0	1.321	0.4	0.200232	0.259122	122.6	163.4	126.2	142.3	166.7	184.3		other membranes;ER/Golgi		[GO:0005789]; GO:0031090; GO:0042175; GO:0098827; GO:0016020; GO:0043227; GO:0012505; GO:0031984; GO:0005783; GO:0110165; GO:0043226; GO:0043229; GO:0043231; GO:0005737; GO:0005575; GO:0005622_x000D_ [GO:0016021]; GO:0031224; GO:0110165; GO:0016020; GO:0005575		EnsemblGenome
A0A1P8B937	High	AT4G38920	V-type proton ATPase proteolipid subunit OS=Arabidopsis thaliana OX=3702 GN=VHA-C3 PE=1 SV=1	13.9	9.38	29.65	28.663	25	3	9	3	0	1.469	0.55	0.0466698	0.0814618	1775.7	1705.7	1728.7	2687.6	2539.8	2084.2	transport	other membranes;other cytoplasmic organelle	transporter activity	[GO:0005774]; GO:0098588; GO:0005773; GO:0031090; GO:0043231; GO:0005737; GO:0016020; GO:0043227; GO:0043229; GO:0110165; GO:0005622; GO:0043226; GO:0005575_x000D_ [GO:0015078]; GO:0022890; GO:1902600; GO:0008324; GO:0015318; GO:0098662; GO:0015075; GO:0098655; GO:0022857; GO:0098660; GO:0034220; GO:0006812; GO:0005215; GO:0055085; GO:0006811; GO:0003674; GO:0006810; GO:0009987; GO:0051234; GO:00…		EnsemblGenome
A0A1P8B9J5	High	AT5G45500	RNI-like superfamily protein OS=Arabidopsis thaliana OX=3702 GN=MFC19.17 PE=1 SV=1	85.7	8.27	9.81	10.891	6	3	3	3	0	0.674	-0.57	0.0118001	0.0330893	589.8	693.4	557.7	340.4	397.3	442.2						EnsemblGenome
A0A1P8B9J8	High	AT5G08650	Translation factor GUF1 homolog, mitochondrial OS=Arabidopsis thaliana OX=3702 GN=At5g08650 PE=1 SV=1	67.9	5.47	5	5.947	3	2	2	2	0	1.123	0.17	0.340987	0.404751	727.2	725.1	859.6	816.9	816.3	837.6	protein metabolism;other metabolic processes;other biological processes	other membranes;mitochondrion	translation activity;other molecular function	[GO:0003924]; GO:0017111; GO:0016462; GO:0016818; GO:0016817; GO:0016787; GO:0003824; GO:0003674_x000D_ [GO:0005525]; GO:0032561; GO:0035639; GO:0019001; GO:0032555; GO:0043168; GO:1901265; GO:0017076; GO:0032553; GO:0043167; GO:0097159; GO:1901363; GO:0000166; GO:0097367; GO:0005488; GO:0036094; GO:0003674_x000D_ [GO:0005743]; GO:0019866; GO:0031966; GO:0031090; GO:0031967; GO:0005740; GO:001602…		EnsemblGenome
A0A1P8B9K9	High	AT5G47840	ATP:AMP phosphotransferase OS=Arabidopsis thaliana OX=3702 GN=AMK2 PE=1 SV=1	29.9	8.38	26.22	27.624	22	6	7	6	0	1.359	0.44	0.0306763	0.0600031	1053.7	876.2	1156.8	1691.4	1431.6	1311.8	other metabolic processes		kinase activity;other molecular function	[GO:0004017]; GO:0050145; GO:0016776; GO:0019205; GO:0046940; GO:0016772; GO:0016301; GO:0009123; GO:0009165; GO:0016740; GO:0016310; GO:0006753; GO:0009117; GO:1901293; GO:0003824; GO:0006796; GO:0019637; GO:0055086; GO:0034654; GO:0090407; GO:0003674; GO:0006793; GO:0071704; GO:0006139; GO:0044281; GO:0018130; GO:0019438; GO:0044271; GO:1901362; GO:1901576; GO:0044237; GO:0008152; GO:0006725; G…		EnsemblGenome
A0A1P8B9L6	High	AT5G23010	Methylthioalkylmalate synthase 1 OS=Arabidopsis thaliana OX=3702 GN=MAM1 PE=1 SV=1	58.3	7.87	9.69	11.699	9	4	4	4	0	0.146	-2.77	0.00232451	0.013774	1018.6	917.9	1052.1	172.7	149	110.5	other metabolic processes		other molecular function	[GO:0019752]; GO:0043436; GO:0006082; GO:0044237; GO:0044281; GO:0071704; GO:0008152; GO:0009987; GO:0008150_x000D_ [GO:0046912]; GO:0016746; GO:0016740; GO:0003824; GO:0003674		EnsemblGenome
A0A1P8B9P2	High	AT5G35100	Cyclophilin-like peptidyl-prolyl cis-trans isomerase family protein OS=Arabidopsis thaliana OX=3702 GN=At5g35100 PE=1 SV=1	31.4	7.27	7.84	5.632	15	3	3	3	0	0.716	-0.48	0.0889183	0.133514	756.7	636.8	713	608.5	510.3	404.2	protein metabolism;other metabolic processes		other molecular function	[GO:0003755]; GO:0016859; GO:0140096; GO:0000413; GO:0016853; GO:0003824; GO:0018208; GO:0003674; GO:0018193; GO:0006464; GO:0036211; GO:0044267; GO:0019538; GO:0043412; GO:0044260; GO:0043170; GO:0044238; GO:1901564; GO:0044237; GO:0071704; GO:0008152; GO:0006807; GO:0009987; GO:0008150		EnsemblGenome
A0A1P8B9R0	High	AT5G18230	Transcription regulator NOT2/NOT3/NOT5 family protein OS=Arabidopsis thaliana OX=3702 GN=MRG7.19 PE=1 SV=1	95.6	5.55	16.1	17.919	8	5	5	5	0	1.032	0.04	0.730595	0.770825	392.2	346.7	377.8	305.3	389.7	389.9	RNA metabolism OR transcription;other metabolic processes;other biological processes	nucleus;other cell component		[GO:0000289]; GO:0000956; GO:0000288; GO:0006402; GO:0061157; GO:0006401; GO:0010629; GO:0016071; GO:0017148; GO:0043488; GO:0050779; GO:0061014; GO:0016070; GO:0034655; GO:0044265; GO:0010468; GO:0010605; GO:0006417; GO:0032269; GO:0034249; GO:2000113; GO:0043487; GO:0061013; GO:0031331; GO:0051254; GO:1903313; GO:0090304; GO:0006139; GO:0019439; GO:0044270; GO:0046700; GO:1901361; GO:0009057; G…		EnsemblGenome
A0A1P8B9U3	High	AT5G04885	Glycosyl hydrolase family protein OS=Arabidopsis thaliana OX=3702 GN=At5g04885 PE=1 SV=1	74.3	7.17	14.43	17.996	11	4	4	4	0	0.722	-0.47	0.000212588	0.00502389	369.4	375.3	353.6	266.6	269.2	253.6	other metabolic processes	non-structural extracellular	other molecular function	[GO:0005576]; GO:0110165; GO:0005575_x000D_ [GO:0008422]; GO:0015926; GO:0004553; GO:0016798; GO:0016787; GO:0003824; GO:0003674_x000D_ [GO:0009251]; GO:0000272; GO:0044042; GO:0005976; GO:0009057; GO:0016052; GO:0005975; GO:0043170; GO:1901575; GO:0044238; GO:0071704; GO:0009056; GO:0008152; GO:0008150	Cyanoamino acid metabolism; Starch and sucrose metabolism; Biosynthesis of various plant secondary metabolites; Metabolic pathways; Biosynthesis of secondary metabolites	EnsemblGenome
A0A1P8BAB8	High	AT5G27410	D-aminoacid aminotransferase-like PLP-dependent enzymes superfamily protein OS=Arabidopsis thaliana OX=3702 GN=At5g27410 PE=1 SV=1	52.7	6.06	15.52	17.066	15	5	6	5	0	1.383	0.47	0.0156537	0.0387506	419.8	406.2	403.4	496.4	561.8	562.1			other molecular function	[GO:0008483]; GO:0016769; GO:0016740; GO:0003824; GO:0003674		EnsemblGenome
A0A1P8BAJ3	High	AT5G52040	RNA-binding (RRM/RBD/RNP motifs) family protein OS=Arabidopsis thaliana OX=3702 GN=RS41 PE=1 SV=1	36.4	10.61	14.95	14.974	16	5	5	5	0	1.058	0.08	0.393097	0.456917	613.2	612.3	654.2	614.1	648.9	717.6			nucleic acid binding activity	[GO:0003723]; GO:0003676; GO:0097159; GO:1901363; GO:0005488; GO:0003674		EnsemblGenome
A0A1P8BAQ0	High	AT5G53490	Tetratricopeptide repeat (TPR)-like superfamily protein OS=Arabidopsis thaliana OX=3702 GN=MNC6.3 PE=1 SV=1	28.2	7.56	15.71	15.695	21	4	5	4	0	1.117	0.16	0.562046	0.617196	801.1	574.9	754.3	1435.9	842.2	529.1						EnsemblGenome
A0A1P8BAU5	High	AT5G63840	Glycosyl hydrolases family 31 protein OS=Arabidopsis thaliana OX=3702 GN=RSW3 PE=1 SV=1	107.3	6.3	11.88	14.687	5	4	4	4	0	1.369	0.45	0.00217276	0.0133353	916.5	842.3	944.1	1294	1254.9	1182.7	other metabolic processes		other molecular function	[GO:0004553]; GO:0016798; GO:0016787; GO:0003824; GO:0003674_x000D_ [GO:0005975]; GO:0044238; GO:0071704; GO:0008152; GO:0008150_x000D_ [GO:0030246]; GO:0005488; GO:0003674		EnsemblGenome
A0A1P8BAW5	High	AT5G50000	Protein kinase superfamily protein OS=Arabidopsis thaliana OX=3702 GN=MPF21.1 PE=1 SV=1	36.6	7.99	17.36	13.956	19	5	6	2	2	1.124	0.17	0.021995	0.0477815	645.4	685.8	678.4	732.8	762.4	808.9	protein metabolism;other metabolic processes		kinase activity;other molecular function	[GO:0004672]; GO:0016301; GO:0016773; GO:0140096; GO:0006468; GO:0016772; GO:0016310; GO:0003824; GO:0006464; GO:0016740; GO:0006796; GO:0003674; GO:0036211; GO:0044267; GO:0006793; GO:0019538; GO:0043412; GO:0044260; GO:0044237; GO:0043170; GO:0044238; GO:1901564; GO:0008152; GO:0009987; GO:0071704; GO:0006807; GO:0008150_x000D_ [GO:0005524]; GO:0032559; GO:0035639; GO:0030554; GO:0032555; GO:00…		EnsemblGenome
A0A1P8BBC4	High	AT5G15910	NAD(P)-binding Rossmann-fold superfamily protein OS=Arabidopsis thaliana OX=3702 GN=At5g15910 PE=1 SV=1	24.2	9.23	6.48	5.963	8	2	2	2	0	0.857	-0.22	0.0276425	0.0561735	361	406.2	356.3	271.8	309.4	319.4						EnsemblGenome
A0A1P8BBL0	High	AT5G39340	Histidine-containing phosphotransmitter 3 OS=Arabidopsis thaliana OX=3702 GN=AHP3 PE=1 SV=1	21.3	6.54	5.35	7.451	11	2	2	2	0	1.38	0.46	0.000447801	0.0069804	223	207.8	223.1	307.7	298.1	322.8	signal transduction	other membranes;cytosol		[GO:0000160]; GO:0035556; GO:0007165; GO:0009987; GO:0050794; GO:0007154; GO:0023052; GO:0051716; GO:0008150; GO:0050789; GO:0050896; GO:0065007_x000D_ [GO:0005829]; GO:0110165; GO:0005737; GO:0005575; GO:0005622_x000D_ [GO:0009736]; GO:0009755; GO:0071368; GO:0007165; GO:0032870; GO:0009735; GO:0009987; GO:0050794; GO:0007154; GO:0023052; GO:0051716; GO:0009725; GO:0071310; GO:0071495; GO:000815…		EnsemblGenome
A0A1P8BBV1	High	AT5G19400	Telomerase activating protein Est1 OS=Arabidopsis thaliana OX=3702 GN=SMG7 PE=1 SV=1	113.6	7.23	15.69	16.204	5	5	5	5	0	1.219	0.29	0.302676	0.366366	862.3	857.1	925.7	836.1	1050.7	1148.3						EnsemblGenome
A0A1P8BC80	High	AT5G57850	D-aminoacid aminotransferase-like PLP-dependent enzymes superfamily protein OS=Arabidopsis thaliana OX=3702 GN=ADCL PE=1 SV=1	32.3	6.24	7.23	9.364	7	2	2	2	0	0.906	-0.14	0.473965	0.533891	216	200.6	234	238.3	195.6	158.8			other molecular function	[GO:0008483]; GO:0016769; GO:0016740; GO:0003824; GO:0003674		EnsemblGenome
A0A1P8BCJ3	High	AT5G44380	FAD-binding Berberine family protein OS=Arabidopsis thaliana OX=3702 GN=At5g44380 PE=1 SV=1	65.2	9.6	24.93	28.229	15	9	10	8	1	2.294	1.2	1.02e-05	0.00278908	1013.4	1036.8	984.2	2224	2324.5	2381.5		non-structural extracellular;other cell component	other molecular function	[GO:0005576]; GO:0110165; GO:0005575_x000D_ [GO:0005618]; GO:0030312; GO:0110165; GO:0071944; GO:0005575_x000D_ [GO:0016491]; GO:0003824; GO:0003674_x000D_ [GO:0071949]; GO:0050660; GO:0000166; GO:0043168; GO:0036094; GO:1901265; GO:0043167; GO:0005488; GO:0097159; GO:1901363; GO:0003674		EnsemblGenome
A0A1P8BCV2	High	AT5G36880	Acetyl-coenzyme A synthetase OS=Arabidopsis thaliana OX=3702 GN=ACS PE=1 SV=1	67.6	5.27	16.13	13.59	5	3	5	3	0	0.877	-0.19	0.0895829	0.134187	525.3	435.5	454.6	412	398.9	386.5	other metabolic processes		other molecular function	[GO:0003987]; GO:0016405; GO:0016878; GO:0016877; GO:0016874; GO:0003824; GO:0003674_x000D_ [GO:0005524]; GO:0032559; GO:0035639; GO:0030554; GO:0032555; GO:0043168; GO:1901265; GO:0017076; GO:0032553; GO:0043167; GO:0097159; GO:1901363; GO:0000166; GO:0097367; GO:0005488; GO:0036094; GO:0003674_x000D_ [GO:0016208]; GO:0032559; GO:0043168; GO:0043169; GO:0030554; GO:0032555; GO:0043167; GO:001707…		EnsemblGenome
A0A1P8BD13	High	AT5G41340	Ubiquitin conjugating enzyme 4 OS=Arabidopsis thaliana OX=3702 GN=UBC4 PE=1 SV=1	17	4.27	5.37	5.094	19	3	3	1	0	0.734	-0.45	0.0673313	0.107769	62.2	52.8	69.1	45.7	45.6	48.4			other molecular function	[GO:0005524]; GO:0032559; GO:0035639; GO:0030554; GO:0032555; GO:0043168; GO:1901265; GO:0017076; GO:0032553; GO:0043167; GO:0097159; GO:1901363; GO:0000166; GO:0097367; GO:0005488; GO:0036094; GO:0003674_x000D_ [GO:0016740]; GO:0003824; GO:0003674		EnsemblGenome
A0A1P8BD92	High	AT5G13640	Phospholipid:diacylglycerol acyltransferase OS=Arabidopsis thaliana OX=3702 GN=PDAT PE=1 SV=1	58	6.09	13.65	18.925	9	4	4	4	0	1	0	0.638842	0.689327	408.1	462.7	437.6	355	437.4	463	other metabolic processes		other molecular function	[GO:0006629]; GO:0044238; GO:0071704; GO:0008152; GO:0008150_x000D_ [GO:0008374]; GO:0016747; GO:0016746; GO:0016740; GO:0003824; GO:0003674		EnsemblGenome
A0A1P8BDK9	High	AT5G38210	Protein kinase family protein OS=Arabidopsis thaliana OX=3702 GN=MXA21.10 PE=1 SV=1	77.3	6.39	2.85	3.954	3	2	2	2	0	0.773	-0.37	0.0374664	0.0695933	308.5	328.1	334.3	234.6	253.8	284.2	protein metabolism;other metabolic processes	other membranes	kinase activity;other molecular function	[GO:0004674]; GO:0004672; GO:0016301; GO:0016773; GO:0140096; GO:0006468; GO:0016772; GO:0016310; GO:0003824; GO:0006464; GO:0016740; GO:0006796; GO:0003674; GO:0036211; GO:0044267; GO:0006793; GO:0019538; GO:0043412; GO:0044260; GO:0044237; GO:0043170; GO:0044238; GO:1901564; GO:0008152; GO:0009987; GO:0071704; GO:0006807; GO:0008150_x000D_ [GO:0005524]; GO:0032559; GO:0035639; GO:0030554; GO:00…		EnsemblGenome
A0A1P8BDP7	High	AT5G65460	Kinesin like protein for actin based chloroplast movement 2 OS=Arabidopsis thaliana OX=3702 GN=KAC2 PE=1 SV=1	141.5	6.38	14.92	17.975	6	6	6	6	0	0.788	-0.34	0.0366633	0.0685262	413.8	473.1	420.9	285.3	331.5	365.9	cell organization and biogenesis;other biological processes		cytoskeletal activity;other molecular function	[GO:0005524]; GO:0032559; GO:0035639; GO:0030554; GO:0032555; GO:0043168; GO:1901265; GO:0017076; GO:0032553; GO:0043167; GO:0097159; GO:1901363; GO:0000166; GO:0097367; GO:0005488; GO:0036094; GO:0003674_x000D_ [GO:0007018]; GO:0006928; GO:0007017; GO:0009987; GO:0008150_x000D_ [GO:0008017]; GO:0015631; GO:0008092; GO:0005515; GO:0005488; GO:0003674_x000D_ [GO:0009904]; GO:0009902; GO:0009658; G…		EnsemblGenome
A0A1P8BDT6	High	AT5G05700	Arginyl-tRNA--protein transferase OS=Arabidopsis thaliana OX=3702 GN=ATE1 PE=1 SV=1	63.2	5.43	5.67	5.526	5	2	2	2	0	0.803	-0.32	0.146758	0.201689	165.7	182.6	174.6	121.2	140.3	167.1	protein metabolism;other metabolic processes		other molecular function	[GO:0004057]; GO:0016755; GO:0016598; GO:0016746; GO:0140096; GO:0006464; GO:0006511; GO:0016740; GO:0003824; GO:0036211; GO:0044267; GO:0019941; GO:0003674; GO:0019538; GO:0043412; GO:0044260; GO:0043632; GO:0051603; GO:0043170; GO:0044238; GO:1901564; GO:0044237; GO:0044265; GO:0006508; GO:0044257; GO:0071704; GO:0008152; GO:0006807; GO:0009987; GO:0009057; GO:0044248; GO:0030163; GO:0008150; G…		EnsemblGenome
A0A1P8BDV1	High	AT5G58450	Tetratricopeptide repeat (TPR)-like superfamily protein OS=Arabidopsis thaliana OX=3702 GN=MQJ2.5 PE=1 SV=1	114.1	5.99	12.45	16.807	4	4	4	4	0	1.335	0.42	0.0170016	0.0406786	279.9	265.2	280.9	353.9	373.6	424.3						EnsemblGenome
A0A1P8BE58	High	AT5G14220	Protoporphyrinogen oxidase OS=Arabidopsis thaliana OX=3702 GN=HEMG2 PE=1 SV=1	61.3	8.4	17.1	14.635	11	4	5	4	0	1.172	0.23	0.188534	0.246663	597.6	639	614.1	622.5	719.9	806.9	other metabolic processes	other cell component	other molecular function	[GO:0004729]; GO:0016634; GO:0070818; GO:0016627; GO:0016491; GO:0003824; GO:0003674_x000D_ [GO:0006782]; GO:0006779; GO:0046501; GO:0006783; GO:0006778; GO:0033014; GO:0042168; GO:0046148; GO:0033013; GO:0018130; GO:0019438; GO:0044271; GO:1901362; GO:1901566; GO:0042440; GO:0006725; GO:0046483; GO:1901360; GO:1901564; GO:0044249; GO:0034641; GO:1901576; GO:0008152; GO:0044237; GO:0071704; GO:00…		EnsemblGenome
A0A1P8BEB3	High	AT5G11150	Vesicle-associated membrane protein 713 OS=Arabidopsis thaliana OX=3702 GN=VAMP713 PE=1 SV=1	25.9	8.69	7.23	9.906	20	5	5	4	0	1.212	0.28	0.0091889	0.0290056	160.8	163.1	151.8	180	195	198.2	transport	other membranes		[GO:0016021]; GO:0031224; GO:0110165; GO:0016020; GO:0005575_x000D_ [GO:0016192]; GO:0006810; GO:0051234; GO:0051179; GO:0008150		EnsemblGenome
A0A1P8BEF2	High	AT5G67385	Phototropic-responsive NPH3 family protein OS=Arabidopsis thaliana OX=3702 GN=At5g67385 PE=1 SV=1	62.6	7.8	16.49	18.376	12	6	6	6	0	0.947	-0.08	0.458631	0.5197	832.3	903.6	894.3	722.9	846.5	909.6	protein metabolism;other metabolic processes			[GO:0016567]; GO:0032446; GO:0070647; GO:0006464; GO:0036211; GO:0044267; GO:0019538; GO:0043412; GO:0044260; GO:0043170; GO:0044238; GO:1901564; GO:0044237; GO:0071704; GO:0008152; GO:0006807; GO:0009987; GO:0008150		EnsemblGenome
A0A1P8BEG1	High	AT5G42390	Insulinase (Peptidase family M16) family protein OS=Arabidopsis thaliana OX=3702 GN=SPP PE=1 SV=1	120.6	6.83	21.44	27.276	7	7	7	7	0	0.735	-0.44	0.035675	0.0671789	1405.5	1439.7	1429.5	967.3	1051	1182.3			other molecular function	[GO:0046872]; GO:0043169; GO:0043167; GO:0005488; GO:0003674		EnsemblGenome
A0A1P8BEG9	High	AT5G58410	E3 ubiquitin-protein ligase listerin OS=Arabidopsis thaliana OX=3702 GN=MCK7.28 PE=1 SV=1	207.3	5.52	15.11	14.071	3	6	6	6	0	0.812	-0.3	0.100406	0.147475	976.7	1046.3	932.3	684	793.4	908.5	protein metabolism;other metabolic processes	cytosol;other cell component	translation activity;other molecular function	[GO:0005829]; GO:0110165; GO:0005737; GO:0005575; GO:0005622_x000D_ [GO:0008270]; GO:0046914; GO:0046872; GO:0043169; GO:0043167; GO:0005488; GO:0003674_x000D_ [GO:0043023]; GO:0043021; GO:0044877; GO:0005488; GO:0003674_x000D_ [GO:0061630]; GO:0004842; GO:0061659; GO:0019787; GO:0016567; GO:0016740; GO:0140096; GO:0032446; GO:0003824; GO:0070647; GO:0003674; GO:0006464; GO:0036211; GO:0044267; G…		EnsemblGenome
A0A1P8BF77	High	AT5G02940	Ion channel POLLUX-like protein, putative (DUF1012) OS=Arabidopsis thaliana OX=3702 GN=At5g02940 PE=1 SV=1	94.8	7.78	36.21	42.643	14	11	13	9	2	0.543	-0.88	0.00208517	0.0130647	3691.5	4124.6	3633.6	1777.1	2003.3	2215.3	transport	other membranes		[GO:0006813]; GO:0030001; GO:0006812; GO:0006811; GO:0006810; GO:0051234; GO:0051179; GO:0008150_x000D_ [GO:0016021]; GO:0031224; GO:0110165; GO:0016020; GO:0005575		EnsemblGenome
A0A1P8BFC2	High	AT5G23750	Remorin family protein OS=Arabidopsis thaliana OX=3702 GN=MRO11.21 PE=1 SV=1	25.3	6.35	17.98	11.069	24	7	8	6	0	0.956	-0.07	0.716778	0.759467	1594.4	1816.5	1815.2	1419.6	1735.2	1901.1						EnsemblGenome
A0A1P8BG37	High	AT5G23120	Photosystem II stability/assembly factor, chloroplast (HCF136) OS=Arabidopsis thaliana OX=3702 GN=HCF136 PE=1 SV=1	46.9	8.03	30.87	27.39	15	5	9	5	0	1.701	0.77	0.0298048	0.0590425	798.8	706.4	736.6	1632.4	1253.2	1105.7						EnsemblGenome
A0A1P8BG38	High	AT5G42740	Glucose-6-phosphate isomerase OS=Arabidopsis thaliana OX=3702 GN=MJB21.12 PE=1 SV=1	58.1	6.67	21.79	19.621	15	7	8	7	0	0.891	-0.17	0.00752276	0.0260952	813	817.3	849.6	708.5	727.8	755.6	other metabolic processes		other molecular function	[GO:0004347]; GO:0016861; GO:0016860; GO:0016853; GO:0003824; GO:0003674_x000D_ [GO:0006094]; GO:0006006; GO:0019319; GO:0019318; GO:0046364; GO:0005996; GO:0016051; GO:0044283; GO:0005975; GO:0044281; GO:1901576; GO:0009058; GO:0044238; GO:0071704; GO:0008152; GO:0008150_x000D_ [GO:0006096]; GO:0006090; GO:0006757; GO:0016052; GO:0032787; GO:0006091; GO:0006165; GO:0046031; GO:0046034; GO:000597…		EnsemblGenome
A0A1P8BGH2	High	AT5G50860	Protein kinase superfamily protein OS=Arabidopsis thaliana OX=3702 GN=At5g50860 PE=1 SV=1	54.9	9.11	10.69	8.78	8	4	4	2	0	0.692	-0.53	0.0692009	0.109948	507.4	613.3	587.3	311.7	406.2	468.3	protein metabolism;other metabolic processes		kinase activity;other molecular function	[GO:0004674]; GO:0004672; GO:0016301; GO:0016773; GO:0140096; GO:0006468; GO:0016772; GO:0016310; GO:0003824; GO:0006464; GO:0016740; GO:0006796; GO:0003674; GO:0036211; GO:0044267; GO:0006793; GO:0019538; GO:0043412; GO:0044260; GO:0044237; GO:0043170; GO:0044238; GO:1901564; GO:0008152; GO:0009987; GO:0071704; GO:0006807; GO:0008150_x000D_ [GO:0005524]; GO:0032559; GO:0035639; GO:0030554; GO:00…		EnsemblGenome
A0A1P8BGI7	High	AT5G17530	Phosphoglucosamine mutase family protein OS=Arabidopsis thaliana OX=3702 GN=At5g17530 PE=1 SV=1	69.7	6.64	9.04	8.916	5	3	3	3	0	0.998	0	0.933198	0.942734	471.1	468.7	481.1	518.5	470.4	441.4	other metabolic processes	other cell component	other molecular function	[GO:0004615]; GO:0016868; GO:0016866; GO:0016853; GO:0003824; GO:0003674_x000D_ [GO:0005975]; GO:0044238; GO:0071704; GO:0008152; GO:0008150_x000D_ [GO:0009570]; GO:0009532; GO:0009507; GO:0110165; GO:0009536; GO:0005575; GO:0043231; GO:0005737; GO:0043227; GO:0043229; GO:0005622; GO:0043226_x000D_ [GO:0046872]; GO:0043169; GO:0043167; GO:0005488; GO:0003674		EnsemblGenome
A0A1P8BGT5	High	AT5G11950	Cytokinin riboside 5'-monophosphate phosphoribohydrolase OS=Arabidopsis thaliana OX=3702 GN=LOG8 PE=1 SV=1	18	5.07	9.53	9.888	20	3	3	3	0	1.323	0.4	0.0728877	0.114438	289.3	229.5	324.1	433.3	382.8	333.6	other metabolic processes		other molecular function	[GO:0009691]; GO:0009690; GO:0042446; GO:0044249; GO:0006725; GO:0009308; GO:0034754; GO:0046483; GO:0009058; GO:0042445; GO:0044237; GO:1901564; GO:0008152; GO:0010817; GO:0009987; GO:0006807; GO:0071704; GO:0008150; GO:0065008; GO:0065007_x000D_ [GO:0102682]; GO:0016799; GO:0016798; GO:0016787; GO:0003824; GO:0003674		EnsemblGenome
A0A1P8BGW0	High	AT5G36170	High chlorophyll fluorescent 109 OS=Arabidopsis thaliana OX=3702 GN=HCF109 PE=1 SV=1	43.1	4.86	10.38	13.259	9	3	3	3	0	1.756	0.81	0.00539429	0.0215609	180.1	182.3	211.8	308.1	320.2	328.3	cell organization and biogenesis;protein metabolism;other metabolic processes		nucleic acid binding activity	[GO:0003747]; GO:0008079; GO:0008135; GO:0006415; GO:0003723; GO:0090079; GO:0006412; GO:0032984; GO:0003676; GO:0045182; GO:0034645; GO:0043043; GO:0044267; GO:0010467; GO:0022411; GO:0043933; GO:0097159; GO:1901363; GO:0003674; GO:0006417; GO:0009059; GO:0044249; GO:0044260; GO:0006518; GO:0043604; GO:1901566; GO:0019538; GO:0043170; GO:0016043; GO:0005488; GO:0010608; GO:0032268; GO:0034248; G…		EnsemblGenome
A0A1P8BH17	High	AT5G44090	Calcium-binding EF-hand family protein OS=Arabidopsis thaliana OX=3702 GN=At5g44090 PE=1 SV=1	66.4	5.58	5.32	4.911	3	2	2	2	0	1.138	0.19	0.157332	0.212575	200.6	150.1	183	193.5	208.3	241.6			other molecular function	[GO:0005509]; GO:0046872; GO:0043169; GO:0043167; GO:0005488; GO:0003674		EnsemblGenome
A0A1P8BH73	High	AT5G54430	Adenine nucleotide alpha hydrolases-like superfamily protein OS=Arabidopsis thaliana OX=3702 GN=PHOS32 PE=1 SV=1	26.9	6.76	6.69	9.034	12	2	2	2	0	1.199	0.26	0.0121752	0.0335044	349.9	305.1	345.7	465.8	414.4	413.8			other molecular function	[GO:0016787]; GO:0003824; GO:0003674		EnsemblGenome
A0A219HZH3	High	AT5G46110	Glucose-6-phosphate/phosphate translocator-like protein OS=Arabidopsis thaliana OX=3702 GN=APE2 PE=1 SV=1	43.5	9.79	17.2	18.464	9	3	5	3	0	0.479	-1.06	0.000440197	0.00694524	645.9	633.5	560.4	303	333.8	303.4	transport	other membranes	transporter activity	[GO:0008643]; GO:0071702; GO:0006810; GO:0051234; GO:0051179; GO:0008150_x000D_ [GO:0016021]; GO:0031224; GO:0110165; GO:0016020; GO:0005575_x000D_ [GO:0022857]; GO:0005215; GO:0055085; GO:0003674; GO:0006810; GO:0009987; GO:0051234; GO:0008150; GO:0051179_x000D_ [GO:0031969]; GO:0042170; GO:0009941; GO:0031090; GO:0009526; GO:0009507; GO:0016020; GO:0043227; GO:0031967; GO:0009536; GO:0110165; G…		EnsemblGenome
A0A2H1ZE19	High	AT2G17695	Outer envelope protein OS=Arabidopsis thaliana OX=3702 GN=At2g17695 PE=1 SV=1	24.3	9.03	11.72	12.365	17	4	4	4	0	0.876	-0.19	0.343865	0.407646	1111	912	1154.5	919.1	998.3	973.2						EnsemblGenome
A0A2H1ZE34	High	AT2G40410	Ca(2+)-dependent nuclease family protein OS=Arabidopsis thaliana OX=3702 GN=AtCaN2 PE=1 SV=1	24.9	7.97	4.97	4.235	9	2	2	2	0	0.59	-0.76	0.00196435	0.0126365	419.5	407.7	385.1	240.6	240.9	208						EnsemblGenome
A0A2H1ZEA9	High	AT1G11860	Aminomethyltransferase OS=Arabidopsis thaliana OX=3702 GN=At1g11860 PE=1 SV=1	46.3	8.75	63.47	50.529	32	12	20	12	0	1.111	0.15	0.195011	0.253318	3233	2675.1	3463.5	4119.3	3592	3268.7	other metabolic processes	mitochondrion	other molecular function	[GO:0004047]; GO:0008168; GO:0016741; GO:0016740; GO:0003824; GO:0003674_x000D_ [GO:0005739]; GO:0043231; GO:0005737; GO:0043227; GO:0043229; GO:0110165; GO:0005622; GO:0043226; GO:0005575_x000D_ [GO:0006546]; GO:0006544; GO:0009063; GO:0009071; GO:0009069; GO:0006520; GO:0046395; GO:1901565; GO:1901606; GO:1901605; GO:0019752; GO:0044238; GO:1901564; GO:0016054; GO:1901575; GO:0043436; GO:000815…		EnsemblGenome
A0A2H1ZEC4	High	AT1G26230	TCP-1/cpn60 chaperonin family protein OS=Arabidopsis thaliana OX=3702 GN=Cpn60beta4 PE=1 SV=1	60	9.13	9.81	8.349	7	3	3	2	0	0.707	-0.5	0.00237685	0.0138704	149.1	139.7	130.2	101.9	90.6	98.8	other biological processes		other molecular function	[GO:0005524]; GO:0032559; GO:0035639; GO:0030554; GO:0032555; GO:0043168; GO:1901265; GO:0017076; GO:0032553; GO:0043167; GO:0097159; GO:1901363; GO:0000166; GO:0097367; GO:0005488; GO:0036094; GO:0003674_x000D_ [GO:0042026]; GO:0006457; GO:0009987; GO:0008150		EnsemblGenome
A0A2H1ZEE9	High	AT1G55310	SC35-like splicing factor 33 OS=Arabidopsis thaliana OX=3702 GN=SCL33 PE=1 SV=1	34.6	11.66	6.82	6.039	12	3	3	2	1	0.398	-1.33	0.00204795	0.0129643	474.6	472.1	441.9	178.4	187.8	218.9			nucleic acid binding activity	[GO:0003723]; GO:0003676; GO:0097159; GO:1901363; GO:0005488; GO:0003674		EnsemblGenome
A0A2H1ZEJ0	High	AT3G45850	P-loop containing nucleoside triphosphate hydrolases superfamily protein OS=Arabidopsis thaliana OX=3702 GN=At3g45850 PE=1 SV=1	119.8	6.04	14	14.628	6	5	5	5	0	1.493	0.58	0.0497037	0.0851737	292.4	297.7	301.5	364.5	444.6	489	other biological processes		cytoskeletal activity;other molecular function	[GO:0005524]; GO:0032559; GO:0035639; GO:0030554; GO:0032555; GO:0043168; GO:1901265; GO:0017076; GO:0032553; GO:0043167; GO:0097159; GO:1901363; GO:0000166; GO:0097367; GO:0005488; GO:0036094; GO:0003674_x000D_ [GO:0007018]; GO:0006928; GO:0007017; GO:0009987; GO:0008150_x000D_ [GO:0008017]; GO:0015631; GO:0008092; GO:0005515; GO:0005488; GO:0003674_x000D_ [GO:1990939]; GO:0003774; GO:0140657; G…		EnsemblGenome
A0A2H1ZEJ8	High	AT3G47930	L-galactono-1,4-lactone dehydrogenase OS=Arabidopsis thaliana OX=3702 GN=GLDH PE=1 SV=1	63.3	8	20.98	16.317	12	6	7	6	0	0.535	-0.9	0.000827477	0.00902552	1046.1	1097.4	945.4	513	559.3	608.9	other metabolic processes	other membranes	other molecular function	[GO:0003885]; GO:0016899; GO:0016614; GO:0016491; GO:0003824; GO:0003674_x000D_ [GO:0016020]; GO:0110165; GO:0005575_x000D_ [GO:0016633]; GO:0016632; GO:0016627; GO:0016491; GO:0003824; GO:0003674_x000D_ [GO:0019853]; GO:0019852; GO:0042364; GO:0046364; GO:0046394; GO:1901336; GO:0005996; GO:0006767; GO:0019752; GO:1901334; GO:0009110; GO:0016051; GO:0044283; GO:0016053; GO:0018130; GO:1901362; G…		EnsemblGenome
A0A2H1ZEM8	High	AT4G14570	Acylaminoacyl-peptidase-like protein OS=Arabidopsis thaliana OX=3702 GN=AARE PE=1 SV=1	90.4	6.57	7.86	6.155	5	3	3	3	0	0.933	-0.1	0.680915	0.729339	129.2	101.9	146.6	110	124.4	120.6	protein metabolism		other molecular function	[GO:0008236]; GO:0008233; GO:0017171; GO:0016787; GO:0140096; GO:0006508; GO:0003824; GO:0019538; GO:0003674; GO:0043170; GO:0044238; GO:1901564; GO:0071704; GO:0008152; GO:0006807; GO:0008150		EnsemblGenome
A0A2P2CLF3	High	ATMG00090	Ribosomal protein S3 OS=Arabidopsis thaliana OX=3702 GN=rps3 PE=1 SV=2	64.7	10.35	2.44	5.373	3	2	2	1	0	0.645	-0.63	0.0280032	0.0566094	86.9	95.8	88.3	42.1	58.8	57	protein metabolism;other metabolic processes	mitochondrion;translational apparatus	nucleic acid binding activity;other molecular function	[GO:0003723]; GO:0003676; GO:0097159; GO:1901363; GO:0005488; GO:0003674_x000D_ [GO:0003735]; GO:0005198; GO:0003674_x000D_ [GO:0005739]; GO:0043231; GO:0005737; GO:0043227; GO:0043229; GO:0110165; GO:0005622; GO:0043226; GO:0005575_x000D_ [GO:0005840]; GO:0043232; GO:0043228; GO:0043229; GO:0043226; GO:0005622; GO:0110165; GO:0005575_x000D_ [GO:0006412]; GO:0034645; GO:0043043; GO:0044267; GO:00…		ManualAddition
A0A2P2CLF6	High	ATMG00070	NADH dehydrogenase subunit 9 OS=Arabidopsis thaliana OX=3702 GN=nad9 PE=1 SV=1	22.9	6.93	14.63	13.513	18	3	4	3	0	0.83	-0.27	0.0197279	0.0447476	747.7	810.6	784.9	606.9	651.2	690.8	other metabolic processes;transport	other membranes;mitochondrion	transporter activity	[GO:0005747]; GO:0045271; GO:0098800; GO:0005746; GO:0030964; GO:0098803; GO:1902495; GO:0098796; GO:0098798; GO:0005743; GO:0070469; GO:1990204; GO:1990351; GO:0016021; GO:0032991; GO:0016020; GO:0005739; GO:0019866; GO:0031966; GO:0110165; GO:1902494; GO:0031224; GO:0005575; GO:0043231; GO:0005737; GO:0031090; GO:0031967; GO:0005740; GO:0043227; GO:0043229; GO:0005622; GO:0031975; GO:0043226_x0…		ManualAddition
A0A2P2CLF9	High	ATCG00120	ATP synthase subunit alpha OS=Arabidopsis thaliana OX=3702 GN=atp1 PE=3 SV=1	55.1	6.33	62.6	61.768	30	18	25	17	0	0.849	-0.24	0.0193508	0.0441077	4579.7	4609.2	4756.5	3608.1	3913.1	4026.8	other metabolic processes;transport	other membranes;mitochondrion	transporter activity;other molecular function	[GO:0005524]; GO:0032559; GO:0035639; GO:0030554; GO:0032555; GO:0043168; GO:1901265; GO:0017076; GO:0032553; GO:0043167; GO:0097159; GO:1901363; GO:0000166; GO:0097367; GO:0005488; GO:0036094; GO:0003674_x000D_ [GO:0005743]; GO:0019866; GO:0031966; GO:0031090; GO:0031967; GO:0005740; GO:0016020; GO:0043227; GO:0031975; GO:0043229; GO:0005739; GO:0110165; GO:0043226; GO:0005622; GO:0043231; GO:00…		ManualAddition
A0A2P2CLH9	High	ATMG00640	ATP synthase protein MI25 OS=Arabidopsis thaliana OX=3702 GN=atp4 PE=1 SV=1	21.7	9.54	13.38	9.834	20	4	5	4	0	0.687	-0.54	0.000735104	0.00844415	567	570.3	527.3	362.8	389.7	399.8	other metabolic processes;transport	other membranes;mitochondrion	transporter activity	[GO:0000276]; GO:0045263; GO:0098800; GO:0005753; GO:0033177; GO:0005622; GO:0045259; GO:0098796; GO:0098798; GO:0005743; GO:0016469; GO:0110165; GO:0032991; GO:0016020; GO:0005739; GO:0019866; GO:0031966; GO:0005575; GO:0043231; GO:0005737; GO:0031090; GO:0031967; GO:0005740; GO:0043227; GO:0043229; GO:0031975; GO:0043226_x000D_ [GO:0015078]; GO:0022890; GO:1902600; GO:0008324; GO:0015318; GO:00…		ManualAddition
A1A6M1	High	AT4G13670	Protein disulfide isomerase pTAC5, chloroplastic OS=Arabidopsis thaliana OX=3702 GN=PTAC5 PE=1 SV=1	44	4.88	26.95	24.575	27	7	8	7	0	1.963	0.97	0.010184	0.0306327	794.7	850.7	839.7	1489.4	1648.7	1988.4	cell organization and biogenesis;RNA metabolism OR transcription;other metabolic processes;stress response;other biological processes	other membranes;other cell component	other molecular function	[GO:0003756]; GO:0016864; GO:0140096; GO:0016860; GO:0003824; GO:0016853; GO:0003674_x000D_ [GO:0006355]; GO:0010468; GO:1903506; GO:0060255; GO:2001141; GO:0019222; GO:0010556; GO:0031326; GO:0051252; GO:0050789; GO:0009889; GO:0031323; GO:0019219; GO:0065007; GO:0050794; GO:0051171; GO:0080090; GO:0008150_x000D_ [GO:0009408]; GO:0006950; GO:0009266; GO:0050896; GO:0009628; GO:0008150_x000D_ [GO…		EnsemblGenome
A1L4Y4	High	AT5G61510	At5g61510 OS=Arabidopsis thaliana OX=3702 GN=At5g61510 PE=1 SV=1	44	8.4	12.98	16.144	20	4	4	4	0	1.702	0.77	0.000307971	0.00603675	183.8	181.2	200	312.9	293.2	318.5	stress response;other biological processes	cytosol;other cell component	other molecular function	[GO:0003960]; GO:0016655; GO:0016651; GO:0016491; GO:0003824; GO:0003674_x000D_ [GO:0005737]; GO:0110165; GO:0005622; GO:0005575_x000D_ [GO:0005829]; GO:0110165; GO:0005737; GO:0005575; GO:0005622_x000D_ [GO:0009644]; GO:0009642; GO:0009416; GO:0009314; GO:0009628; GO:0050896; GO:0008150_x000D_ [GO:0034599]; GO:0006979; GO:0062197; GO:0006950; GO:0033554; GO:0070887; GO:0050896; GO:0051716; GO:00…		EnsemblGenome
A2RVJ8	High	AT5G10010	Protein HEAT INTOLERANT 4 OS=Arabidopsis thaliana OX=3702 GN=HIT4 PE=1 SV=1	50.5	4.97	7.81	11.101	8	2	2	2	0	0.752	-0.41	0.00353158	0.0167103	218.9	228	205	176.7	163.6	164.6	stress response;other biological processes	nucleus;other cell component		[GO:0005730]; GO:0043232; GO:0031981; GO:0043228; GO:0043229; GO:0070013; GO:0005634; GO:0043226; GO:0005622; GO:0043233; GO:0043231; GO:0110165; GO:0031974; GO:0043227; GO:0005575_x000D_ [GO:0009408]; GO:0006950; GO:0009266; GO:0050896; GO:0009628; GO:0008150_x000D_ [GO:0010286]; GO:0009408; GO:0006950; GO:0009266; GO:0050896; GO:0009628; GO:0008150_x000D_ [GO:0010369]; GO:0043232; GO:0043228; G…		EnsemblGenome
A2RVM0	High	AT4G23430	Short-chain dehydrogenase TIC 32, chloroplastic OS=Arabidopsis thaliana OX=3702 GN=TIC32 PE=2 SV=1	34.7	8.84	14.81	12.824	8	3	4	3	0	0.919	-0.12	0.302525	0.366366	668.9	780.3	633.1	528	614.7	702.5	transport	plasma membrane;other membranes;other cell component	other molecular function	[GO:0005886]; GO:0016020; GO:0071944; GO:0110165; GO:0005575_x000D_ [GO:0009507]; GO:0009536; GO:0043231; GO:0005737; GO:0043227; GO:0043229; GO:0110165; GO:0005622; GO:0043226; GO:0005575_x000D_ [GO:0009706]; GO:0009528; GO:0031969; GO:0019866; GO:0042170; GO:0009941; GO:0031090; GO:0031967; GO:0009526; GO:0009507; GO:0016020; GO:0043227; GO:0031975; GO:0043229; GO:0009536; GO:0110165; GO:004322…		EnsemblGenome
A2RVS6	High	AT3G49430	Serine/arginine-rich splicing factor SR34A OS=Arabidopsis thaliana OX=3702 GN=SR34A PE=2 SV=1	33.6	10.83	15.07	14.969	21	6	7	6	0	0.501	-1	0.00321642	0.0161691	1657.5	1803.8	1718.5	774.5	860.9	957.5	RNA metabolism OR transcription;other metabolic processes	cytosol;nucleus	nucleic acid binding activity	[GO:0000398]; GO:0000377; GO:0006397; GO:0000375; GO:0006396; GO:0016071; GO:0008380; GO:0016070; GO:0010467; GO:0090304; GO:0043170; GO:0006139; GO:0071704; GO:0006725; GO:0034641; GO:0044238; GO:0046483; GO:1901360; GO:0008152; GO:0044237; GO:0006807; GO:0008150; GO:0009987_x000D_ [GO:0003723]; GO:0003676; GO:0097159; GO:1901363; GO:0005488; GO:0003674_x000D_ [GO:0003729]; GO:0003723; GO:000367…	Spliceosome	EnsemblGenome
A2RVV4	High	AT5G57700	At5g57700 OS=Arabidopsis thaliana OX=3702 GN=MRI1.6 PE=1 SV=1	38.5	5.55	5.63	6.31	7	2	2	2	0	0.827	-0.27	0.307902	0.371313	278.3	249.5	257.1	277	210	212.7						EnsemblGenome
A4FVN8	High	AT1G10580	At1g10580 OS=Arabidopsis thaliana OX=3702 GN=At1g10580 PE=1 SV=1	65.1	7.08	11.23	10.731	6	4	4	4	0	0.594	-0.75	0.00792384	0.0267878	912.2	949.3	808	535.6	542.1	552.5	RNA metabolism OR transcription;other metabolic processes	nucleus	nucleic acid binding activity	[GO:0000398]; GO:0000377; GO:0006397; GO:0000375; GO:0006396; GO:0016071; GO:0008380; GO:0016070; GO:0010467; GO:0090304; GO:0043170; GO:0006139; GO:0071704; GO:0006725; GO:0034641; GO:0044238; GO:0046483; GO:1901360; GO:0008152; GO:0044237; GO:0006807; GO:0008150; GO:0009987_x000D_ [GO:0003729]; GO:0003723; GO:0003676; GO:0097159; GO:1901363; GO:0005488; GO:0003674_x000D_ [GO:0071013]; GO:000568…	Spliceosome	EnsemblGenome
A4FVS9	High	AT1G76360	At1g76360 OS=Arabidopsis thaliana OX=3702 GN=At1g76360 PE=1 SV=1	54.1	9.69	5.11	4.69	5	2	2	1	0	1.278	0.35	0.208262	0.267428	200.6	217.2	218.1	208.2	277.5	299.6	protein metabolism;other metabolic processes		kinase activity;other molecular function	[GO:0004674]; GO:0004672; GO:0016301; GO:0016773; GO:0140096; GO:0006468; GO:0016772; GO:0016310; GO:0003824; GO:0006464; GO:0016740; GO:0006796; GO:0003674; GO:0036211; GO:0044267; GO:0006793; GO:0019538; GO:0043412; GO:0044260; GO:0044237; GO:0043170; GO:0044238; GO:1901564; GO:0008152; GO:0009987; GO:0071704; GO:0006807; GO:0008150_x000D_ [GO:0005524]; GO:0032559; GO:0035639; GO:0030554; GO:00…		EnsemblGenome
A4GNA8	High	AT4G25970	Phosphatidylserine decarboxylase proenzyme 3 OS=Arabidopsis thaliana OX=3702 GN=PSD3 PE=1 SV=1	70.3	5.54	21.9	22.549	13	7	8	7	0	0.746	-0.42	0.0319821	0.0618413	1105.7	997	1129.4	734.5	824.6	917.3	protein metabolism;other metabolic processes	other membranes;ER/Golgi	other molecular function	[GO:0004609]; GO:0016831; GO:0016830; GO:0016829; GO:0003824; GO:0003674_x000D_ [GO:0005509]; GO:0046872; GO:0043169; GO:0043167; GO:0005488; GO:0003674_x000D_ [GO:0005783]; GO:0043231; GO:0005737; GO:0012505; GO:0043227; GO:0043229; GO:0110165; GO:0005622; GO:0043226; GO:0005575_x000D_ [GO:0005789]; GO:0031090; GO:0042175; GO:0098827; GO:0016020; GO:0043227; GO:0012505; GO:0031984; GO:0005783; G…	Glycerophospholipid metabolism; Metabolic pathways; Biosynthesis of secondary metabolites	EnsemblGenome
A4GSN8	High	AT1G79280	Nuclear-pore anchor OS=Arabidopsis thaliana OX=3702 GN=NUA PE=1 SV=1	236.9	5.06	9.84	8.072	2	3	3	3	0	0.682	-0.55	0.00115362	0.0100569	254.6	231.8	241.7	164.8	181.2	164.7	other metabolic processes;transport;developmental processes;other biological processes	other membranes;cytosol;nucleus;other cell component	other molecular function	[GO:0005635]; GO:0031967; GO:0005634; GO:0012505; GO:0031975; GO:0043227; GO:0043229; GO:0043231; GO:0110165; GO:0043226; GO:0005622; GO:0005575_x000D_ [GO:0005643]; GO:0140513; GO:0005635; GO:0032991; GO:0005634; GO:0031967; GO:0012505; GO:0005575; GO:0043231; GO:0031975; GO:0043227; GO:0043229; GO:0110165; GO:0043226; GO:0005622_x000D_ [GO:0005730]; GO:0043232; GO:0031981; GO:0043228; GO:004322…	Nucleocytoplasmic transport	EnsemblGenome
A4IJ41	High	AT3G10840	Alpha/beta-Hydrolases superfamily protein OS=Arabidopsis thaliana OX=3702 GN=At3g10840 PE=1 SV=1	50.9	8.38	7.86	11.692	6	2	2	2	0	0.617	-0.7	0.0487819	0.0840902	374.4	395.7	372.2	164.7	231.2	258.5		other cell component	other molecular function	[GO:0009941]; GO:0009526; GO:0009507; GO:0031967; GO:0009536; GO:0031975; GO:0043227; GO:0043229; GO:0043231; GO:0005737; GO:0110165; GO:0043226; GO:0005622; GO:0005575_x000D_ [GO:0016787]; GO:0003824; GO:0003674		EnsemblGenome
A7WM73	High	AT3G55260	Beta-hexosaminidase 1 OS=Arabidopsis thaliana OX=3702 GN=HEXO1 PE=1 SV=1	61.2	6.27	9.53	12.6	6	3	3	3	0	0.702	-0.51	0.0756796	0.117844	306	277.5	286.5	259.4	201.1	192.4	other metabolic processes	cytosol;other cytoplasmic organelle	other molecular function	[GO:0004563]; GO:0015929; GO:0004553; GO:0016798; GO:0016787; GO:0003824; GO:0003674_x000D_ [GO:0005773]; GO:0043231; GO:0005737; GO:0043227; GO:0043229; GO:0110165; GO:0005622; GO:0043226; GO:0005575_x000D_ [GO:0005829]; GO:0110165; GO:0005737; GO:0005575; GO:0005622_x000D_ [GO:0005975]; GO:0044238; GO:0071704; GO:0008152; GO:0008150_x000D_ [GO:0015929]; GO:0004553; GO:0016798; GO:0016787; GO:00…	Other glycan degradation; Various types of N-glycan biosynthesis; Amino sugar and nucleotide sugar metabolism; Glycosaminoglycan degradation; Glycosphingolipid biosynthesis; Glycosphingolipid biosynthesis; Metabolic pathways	EnsemblGenome
A8MPR5	High	AT3G16290	Probable inactive ATP-dependent zinc metalloprotease FTSHI 2, chloroplastic OS=Arabidopsis thaliana OX=3702 GN=FTSHI2 PE=1 SV=1	99.8	9.23	13.37	18.098	6	4	4	4	0	0.497	-1.01	0.00135361	0.0106162	321.2	337	277.5	148.5	159.8	180.5	protein metabolism;transport	other membranes;other cell component	transporter activity;other molecular function	[GO:0004176]; GO:0008233; GO:0140657; GO:0016787; GO:0140096; GO:0006508; GO:0003674; GO:0003824; GO:0019538; GO:0043170; GO:0044238; GO:1901564; GO:0071704; GO:0008152; GO:0006807; GO:0008150_x000D_ [GO:0004222]; GO:0004175; GO:0008237; GO:0008233; GO:0016787; GO:0140096; GO:0006508; GO:0003824; GO:0019538; GO:0003674; GO:0043170; GO:0044238; GO:1901564; GO:0071704; GO:0008152; GO:0006807; GO:00…		EnsemblGenome
A8MQ96	High	AT5G09510	Ribosomal protein S19 family protein OS=Arabidopsis thaliana OX=3702 GN=At5g09510 PE=1 SV=1	13.4	10.86	5.83	4.154	11	2	2	2	0	0.49	-1.03	0.000111898	0.00428264	90.4	84.7	92.6	44.4	40	44.3	protein metabolism;other metabolic processes	translational apparatus;other cell component	nucleic acid binding activity;other molecular function	[GO:0003723]; GO:0003676; GO:0097159; GO:1901363; GO:0005488; GO:0003674_x000D_ [GO:0003735]; GO:0005198; GO:0003674_x000D_ [GO:0005737]; GO:0110165; GO:0005622; GO:0005575_x000D_ [GO:0006412]; GO:0034645; GO:0043043; GO:0044267; GO:0010467; GO:0009059; GO:0044249; GO:0044260; GO:0006518; GO:0043604; GO:1901566; GO:0019538; GO:0043170; GO:1901576; GO:0009058; GO:0044237; GO:0043603; GO:1901564; G…		EnsemblGenome
A8MQA1	High	AT3G49010	60S ribosomal protein L13 OS=Arabidopsis thaliana OX=3702 GN=BBC1 PE=1 SV=1	23.5	11	41.64	29.776	39	8	13	4	0	1.012	0.02	0.630717	0.682573	460	491.8	461.4	446.9	466.9	477.9	protein metabolism;other metabolic processes	translational apparatus	other molecular function	[GO:0003735]; GO:0005198; GO:0003674_x000D_ [GO:0005840]; GO:0043232; GO:0043228; GO:0043229; GO:0043226; GO:0005622; GO:0110165; GO:0005575_x000D_ [GO:0006412]; GO:0034645; GO:0043043; GO:0044267; GO:0010467; GO:0009059; GO:0044249; GO:0044260; GO:0006518; GO:0043604; GO:1901566; GO:0019538; GO:0043170; GO:1901576; GO:0009058; GO:0044237; GO:0043603; GO:1901564; GO:0044271; GO:0044238; GO:007170…		EnsemblGenome
A8MQH0	High	AT5G15320	ATP synthase E chain OS=Arabidopsis thaliana OX=3702 GN=At5g15320 PE=1 SV=1	5.3	10.13	8.84	9.569	66	2	2	2	0	1.121	0.16	0.160871	0.215663	379.5	307.1	407.9	425.4	409.8	464.6		other membranes		[GO:0016021]; GO:0031224; GO:0110165; GO:0016020; GO:0005575		EnsemblGenome
A8MQH3	High	AT1G53730	STRUBBELIG-receptor family 6 OS=Arabidopsis thaliana OX=3702 GN=SRF6 PE=1 SV=1	78.1	6.55	14.55	13.525	8	5	5	4	0	0.91	-0.14	0.884312	0.902872	280.5	338.8	325.3	262.4	296	375.9	protein metabolism;other metabolic processes	plasma membrane;other membranes	kinase activity;other molecular function	[GO:0004672]; GO:0016301; GO:0016773; GO:0140096; GO:0006468; GO:0016772; GO:0016310; GO:0003824; GO:0006464; GO:0016740; GO:0006796; GO:0003674; GO:0036211; GO:0044267; GO:0006793; GO:0019538; GO:0043412; GO:0044260; GO:0044237; GO:0043170; GO:0044238; GO:1901564; GO:0008152; GO:0009987; GO:0071704; GO:0006807; GO:0008150_x000D_ [GO:0005524]; GO:0032559; GO:0035639; GO:0030554; GO:0032555; GO:00…		EnsemblGenome
A8MQL8	High	AT5G15230	GAST1 protein homolog 4 OS=Arabidopsis thaliana OX=3702 GN=GASA4 PE=1 SV=1	9.4	9.19	9.06	8.036	22	3	3	3	0	3.634	1.86	5.38e-06	0.00275731	108.4	107.7	101.7	376.1	391.2	412.6	signal transduction	non-structural extracellular		[GO:0005576]; GO:0110165; GO:0005575_x000D_ [GO:0009740]; GO:0010476; GO:0009755; GO:0071370; GO:0007165; GO:0032870; GO:0009739; GO:0071396; GO:1901701; GO:0009987; GO:0050794; GO:0007154; GO:0023052; GO:0051716; GO:0009725; GO:0071310; GO:0071495; GO:0033993; GO:1901700; GO:0070887; GO:0008150; GO:0050789; GO:0050896; GO:0009719; GO:0010033; GO:0042221; GO:0065007		EnsemblGenome
A8MQN9	High	AT5G23210	Carboxypeptidase OS=Arabidopsis thaliana OX=3702 GN=SCPL34 PE=1 SV=1	51.8	8.34	11.44	8.348	10	4	4	4	0	1.568	0.65	0.0210687	0.0468065	253	259.9	294.7	525.1	407.6	385.4	protein metabolism	non-structural extracellular	other molecular function	[GO:0004185]; GO:0004180; GO:0070008; GO:0008238; GO:0008236; GO:0008233; GO:0017171; GO:0016787; GO:0140096; GO:0006508; GO:0003824; GO:0019538; GO:0003674; GO:0043170; GO:0044238; GO:1901564; GO:0071704; GO:0008152; GO:0006807; GO:0008150_x000D_ [GO:0005576]; GO:0110165; GO:0005575		EnsemblGenome
A8MQP6	High	AT4G10480	Nascent polypeptide-associated complex (NAC), alpha subunit family protein OS=Arabidopsis thaliana OX=3702 GN=At4g10480 PE=1 SV=1	23.1	4.42	13.36	20.855	21	3	3	3	0	2.7	1.43	0.00469225	0.0198205	195.9	158.1	219.7	634.9	528.8	404.5		translational apparatus		[GO:0005854]; GO:0032991; GO:0005737; GO:0005575; GO:0110165; GO:0005622		EnsemblGenome
A8MQR4	High	AT3G09200	60S acidic ribosomal protein P0 OS=Arabidopsis thaliana OX=3702 GN=At3g09200 PE=1 SV=1	30.6	4.84	40.74	36.426	32	6	12	6	0	2.726	1.45	0.000971421	0.00959343	851.2	756.3	819.7	2234.4	2212.3	2249.5	other biological processes	translational apparatus		[GO:0005840]; GO:0043232; GO:0043228; GO:0043229; GO:0043226; GO:0005622; GO:0110165; GO:0005575_x000D_ [GO:0042254]; GO:0022613; GO:0044085; GO:0071840; GO:0009987; GO:0008150		EnsemblGenome
A8MQR6	High	AT2G14170	Methylmalonate-semialdehyde dehydrogenase (CoA acylating) OS=Arabidopsis thaliana OX=3702 GN=ALDH6B2 PE=1 SV=1	53.4	6	24.34	25.636	20	8	8	8	0	1.016	0.02	0.753237	0.790584	1332	1113.2	1273.4	1627.1	1294.1	1038.5			other molecular function	[GO:0004491]; GO:0016620; GO:0016903; GO:0016491; GO:0003824; GO:0003674		EnsemblGenome
A8MQX0	High	AT1G23080	Auxin efflux carrier component OS=Arabidopsis thaliana OX=3702 GN=PIN7 PE=1 SV=1	67.1	7.84	7.87	8.778	6	2	2	2	0	0.558	-0.84	0.000914463	0.00936946	227.7	253.8	247.3	125.5	138.1	147.3	transport;signal transduction	other membranes		[GO:0009734]; GO:0009755; GO:0071365; GO:0007165; GO:0032870; GO:0009733; GO:0009987; GO:0050794; GO:0007154; GO:0023052; GO:0051716; GO:0009725; GO:0071310; GO:0071495; GO:0008150; GO:0050789; GO:0050896; GO:0009719; GO:0010033; GO:0070887; GO:0065007; GO:0042221_x000D_ [GO:0016021]; GO:0031224; GO:0110165; GO:0016020; GO:0005575_x000D_ [GO:0055085]; GO:0006810; GO:0009987; GO:0051234; GO:000815…		EnsemblGenome
A8MQY4	High	AT5G14740	Carbonic anhydrase OS=Arabidopsis thaliana OX=3702 GN=CA2 PE=1 SV=1	34.4	7.9	85.38	67.394	36	12	24	7	0	1.587	0.67	0.00258901	0.0144502	1000.1	908.6	1084.7	1702.4	1586.8	1460.9	other biological processes		other molecular function	[GO:0004089]; GO:0016836; GO:0016835; GO:0016829; GO:0003824; GO:0003674_x000D_ [GO:0008270]; GO:0046914; GO:0046872; GO:0043169; GO:0043167; GO:0005488; GO:0003674_x000D_ [GO:0015976]; GO:0008150		EnsemblGenome
A8MR14	High	AT1G64650	Major facilitator superfamily protein OS=Arabidopsis thaliana OX=3702 GN=At1g64650 PE=1 SV=1	46.2	6.77	5.8	7.094	5	2	2	2	0	0.528	-0.92	0.000784475	0.00877271	473.8	521.1	462.5	212.7	250.3	250.3	transport	other membranes	transporter activity	[GO:0015098]; GO:0015103; GO:0015689; GO:0008509; GO:0015318; GO:0015698; GO:0015075; GO:0098656; GO:0022857; GO:0006820; GO:0034220; GO:0005215; GO:0055085; GO:0006811; GO:0003674; GO:0006810; GO:0009987; GO:0051234; GO:0008150; GO:0051179_x000D_ [GO:0016021]; GO:0031224; GO:0110165; GO:0016020; GO:0005575		EnsemblGenome
A8MR47	High	AT1G79230	Sulfurtransferase OS=Arabidopsis thaliana OX=3702 GN=MST1 PE=1 SV=1	31.7	7.39	12.61	17.479	15	3	3	3	0	3.046	1.61	9.13e-05	0.00412232	179.7	169.5	198.6	615.7	547.4	517.2			other molecular function	[GO:0004792]; GO:0016783; GO:0016782; GO:0016740; GO:0003824; GO:0003674		EnsemblGenome
A8MR97	High	AT3G60240	Eukaryotic translation initiation factor 4G OS=Arabidopsis thaliana OX=3702 GN=EIF4G PE=1 SV=1	187.4	7.71	62.36	67.746	12	17	19	17	0	1.248	0.32	0.078422	0.121361	2128.6	2164.3	2126	2349.8	2656.5	2908.7	protein metabolism;other metabolic processes		nucleic acid binding activity	[GO:0003743]; GO:0008135; GO:0006413; GO:0003723; GO:0090079; GO:0006412; GO:0044237; GO:0003676; GO:0045182; GO:0034645; GO:0043043; GO:0044267; GO:0010467; GO:0008152; GO:0009987; GO:0097159; GO:1901363; GO:0003674; GO:0006417; GO:0009059; GO:0044249; GO:0044260; GO:0006518; GO:0043604; GO:1901566; GO:0019538; GO:0043170; GO:0008150; GO:0005488; GO:0010608; GO:0032268; GO:0034248; GO:2000112; G…		EnsemblGenome
A8MRG3	High	AT1G55840	Sec14p-like phosphatidylinositol transfer family protein OS=Arabidopsis thaliana OX=3702 GN=At1g55840 PE=1 SV=1	33.8	8.57	2.31	2.506	6	2	2	2	0	0.743	-0.43	0.011946	0.0332956	174.1	178	193	122	132.3	146.2						EnsemblGenome
A8MRK6	High	AT2G19480	Nucleosome assembly protein 12 OS=Arabidopsis thaliana OX=3702 GN=NAP1:2 PE=1 SV=1	42.9	4.41	39.59	52.447	38	10	13	9	1	1.68	0.75	0.00774759	0.0264997	1697.3	1429.3	1938	3427.9	2851.2	2730.3	cell organization and biogenesis	nucleus		[GO:0005634]; GO:0043231; GO:0043227; GO:0043229; GO:0043226; GO:0005622; GO:0110165; GO:0005575_x000D_ [GO:0006334]; GO:0034728; GO:0065004; GO:0031497; GO:0006338; GO:0071824; GO:0065003; GO:0006333; GO:0022607; GO:0006323; GO:0006325; GO:0043933; GO:0016043; GO:0044085; GO:0071103; GO:0051276; GO:0071840; GO:0006996; GO:0009987; GO:0008150		EnsemblGenome
A8MRM0	High	AT1G14570	UBX domain-containing protein OS=Arabidopsis thaliana OX=3702 GN=AtPUX7 PE=1 SV=1	49.5	4.68	6.29	8.246	5	2	2	2	0	1.926	0.95	0.00101168	0.00971972	390.4	445.3	385.1	654.3	751.7	758.6						EnsemblGenome
A8MRQ5	High	AT4G22485	Bifunctional inhibitor/lipid-transfer protein/seed storage 2S albumin superfamily protein OS=Arabidopsis thaliana OX=3702 GN=At4g22485 PE=1 SV=2	68.2	4.58	11.26	8.451	4	2	3	2	0	3.007	1.59	0.0254243	0.0530939	163.1	88.3	210.7	599.6	490.6	343.7						EnsemblGenome
A8MRW1	High	AT2G45960	Plasma membrane intrinsic protein 1B OS=Arabidopsis thaliana OX=3702 GN=PIP1B PE=1 SV=1	32.4	8.51	44.76	31.897	18	5	13	2	3	3.998	2	0.00329474	0.0162775	594.3	490	651.2	2331.8	2376.2	2387.9	stress response;transport	plasma membrane;other membranes;other cytoplasmic organelle	transporter activity	[GO:0005773]; GO:0043231; GO:0005737; GO:0043227; GO:0043229; GO:0110165; GO:0005622; GO:0043226; GO:0005575_x000D_ [GO:0005886]; GO:0016020; GO:0071944; GO:0110165; GO:0005575_x000D_ [GO:0006833]; GO:0042044; GO:0006810; GO:0051234; GO:0051179; GO:0008150_x000D_ [GO:0009414]; GO:0006950; GO:0009415; GO:0050896; GO:0001101; GO:0009628; GO:0010035; GO:1901700; GO:0008150; GO:0042221_x000D_ [GO:000…		EnsemblGenome
A8MRX0	High	AT1G12140	Flavin-containing monooxygenase FMO GS-OX5 OS=Arabidopsis thaliana OX=3702 GN=FMOGS-OX5 PE=1 SV=2	52.1	6.19	5.26	2.897	3	2	2	2	0	0.798	-0.32	0.0562056	0.0933546	368.4	390.6	382.8	259.2	305.6	324.8	other metabolic processes;developmental processes;other biological processes		other molecular function	[GO:0004497]; GO:0016491; GO:0003824; GO:0003674_x000D_ [GO:0004499]; GO:0016709; GO:0004497; GO:0016705; GO:0016491; GO:0003824; GO:0003674_x000D_ [GO:0019761]; GO:0016144; GO:0019758; GO:0019760; GO:1901566; GO:0016143; GO:0044272; GO:1901659; GO:0019757; GO:0044550; GO:1901564; GO:1901576; GO:0006790; GO:1901657; GO:0044249; GO:1901137; GO:0019748; GO:0043436; GO:0009058; GO:0006807; GO:007170…		EnsemblGenome
A8MS32	High	AT5G64130	AT5G64130 protein OS=Arabidopsis thaliana OX=3702 GN=MHJ24.11 PE=1 SV=1	15.1	7.94	9.12	14.786	25	2	2	2	0	1.024	0.03	0.939386	0.947646	233.5	210.7	278.4	266.9	239.1	209.1	other biological processes	plasma membrane;other membranes;other cell component	enzyme regulator activity	[GO:0004864]; GO:0019212; GO:0019888; GO:0004857; GO:0019208; GO:0030234; GO:0043086; GO:0098772; GO:0050790; GO:0044092; GO:0003674; GO:0065009; GO:0065007; GO:0008150_x000D_ [GO:0005737]; GO:0110165; GO:0005622; GO:0005575_x000D_ [GO:0005886]; GO:0016020; GO:0071944; GO:0110165; GO:0005575_x000D_ [GO:0035308]; GO:0031400; GO:0035304; GO:0035305; GO:0031399; GO:0032269; GO:0035303; GO:0045936; G…		EnsemblGenome
A8MS48	High	AT5G16660	Low-density receptor-like protein OS=Arabidopsis thaliana OX=3702 GN=MTG13.11 PE=1 SV=1	17.8	7.96	26.07	22.621	40	5	9	5	0	1.139	0.19	0.344903	0.408096	711.4	802.5	718	717.9	817.6	888.9		other membranes		[GO:0016021]; GO:0031224; GO:0110165; GO:0016020; GO:0005575		EnsemblGenome
A8MS68	High	AT3G16950	Dihydrolipoyl dehydrogenase 1, chloroplastic OS=Arabidopsis thaliana OX=3702 GN=LPD1 PE=2 SV=1	66.6	8.41	31.46	35.746	18	10	13	2	8	1.377	0.46	0.0861385	0.130457	2040.2	1878.6	2016.6	3301.8	2777.1	2267.9	other metabolic processes;other biological processes	nucleus;other cell component	other molecular function	[GO:0004148]; GO:0016668; GO:0016667; GO:0016491; GO:0003824; GO:0003674_x000D_ [GO:0005730]; GO:0043232; GO:0031981; GO:0043228; GO:0043229; GO:0070013; GO:0005634; GO:0043226; GO:0005622; GO:0043233; GO:0043231; GO:0110165; GO:0031974; GO:0043227; GO:0005575_x000D_ [GO:0006086]; GO:0006085; GO:0006090; GO:0006084; GO:0071616; GO:0032787; GO:0006637; GO:0009152; GO:0034030; GO:0034033; GO:003538…	Glycolysis / Gluconeogenesis; Citrate cycle (TCA cycle); Glycine, serine and threonine metabolism; Valine, leucine and isoleucine degradation; Lysine degradation; Tryptophan metabolism; Pyruvate metabolism; Glyoxylate and dicarboxylate metabolism; Propanoate metabolism; Metabolic pathways; Biosynthesis of secondary metabolites; Carbon metabolism; Biosynthesis of cofactors	EnsemblGenome
A8MS85	High	AT1G65440	Transcription elongation factor SPT6 homolog OS=Arabidopsis thaliana OX=3702 GN=SPT6 PE=1 SV=1	184.9	5.22	9.02	10.691	2	3	3	3	0	0.573	-0.8	0.0172037	0.0409085	338.2	327.3	325	145.4	187.5	192.1	cell organization and biogenesis;protein metabolism;RNA metabolism OR transcription;other metabolic processes;developmental processes;other biological processes	cytosol;nucleus;other cell component	nucleic acid binding activity;other molecular function	[GO:0003746]; GO:0008135; GO:0006414; GO:0003723; GO:0090079; GO:0006412; GO:0034645; GO:0003676; GO:0045182; GO:0043043; GO:0044267; GO:0010467; GO:0009059; GO:0044249; GO:0044260; GO:0097159; GO:1901363; GO:0003674; GO:0006417; GO:0006518; GO:0043604; GO:1901566; GO:0019538; GO:0043170; GO:1901576; GO:0009058; GO:0044237; GO:0005488; GO:0010608; GO:0032268; GO:0034248; GO:2000112; GO:0043603; G…		EnsemblGenome
A8R7E6	High	AT3G21630	Chitin elicitor receptor kinase 1 OS=Arabidopsis thaliana OX=3702 GN=CERK1 PE=1 SV=1	67.3	6.8	12.79	9.634	7	4	5	4	0	0.728	-0.46	0.0531348	0.0895018	451.8	454.9	473.4	289	330.9	383.1	protein metabolism;other metabolic processes;stress response;signal transduction;other biological processes	plasma membrane;other membranes	kinase activity;other molecular function	[GO:0002752]; GO:0002220; GO:0002221; GO:0002429; GO:0002758; GO:0002764; GO:0002757; GO:0002768; GO:0002218; GO:0007165; GO:0050776; GO:0002253; GO:0007166; GO:0045089; GO:0009987; GO:0050794; GO:0007154; GO:0023052; GO:0051716; GO:0002682; GO:0048583; GO:0002376; GO:0050778; GO:0002833; GO:0031349; GO:0032103; GO:0045088; GO:0008150; GO:0050789; GO:0050896; GO:0002684; GO:0048584; GO:0002831; G…	Plant-pathogen interaction	EnsemblGenome
A8R7K9	High	AT3G51310	Vacuolar protein sorting-associated protein 35C OS=Arabidopsis thaliana OX=3702 GN=VPS35C PE=2 SV=1	89.3	5.34	30.19	31.517	15	11	11	10	1	1.015	0.02	0.458196	0.51946	1630.4	1525.8	1666.4	1609.6	1676.7	1655.7	transport	other membranes;cytosol;ER/Golgi;other cytoplasmic organelle;other cell component		[GO:0005770]; GO:0005768; GO:0031410; GO:0012505; GO:0097708; GO:0005737; GO:0110165; GO:0031982; GO:0043231; GO:0005622; GO:0005575; GO:0043227; GO:0043229; GO:0043226_x000D_ [GO:0005771]; GO:0005770; GO:0005768; GO:0031410; GO:0012505; GO:0097708; GO:0005737; GO:0110165; GO:0031982; GO:0043231; GO:0005622; GO:0005575; GO:0043227; GO:0043229; GO:0043226_x000D_ [GO:0005794]; GO:0043231; GO:000573…	Endocytosis	EnsemblGenome
B0F9L4	High	AT3G27530	Golgin candidate 6 OS=Arabidopsis thaliana OX=3702 GN=GC6 PE=1 SV=2	101.8	4.94	19.18	20.754	10	6	6	6	0	1.175	0.23	0.213165	0.272707	497	503.2	575.1	530	591.4	679.6	cell organization and biogenesis;transport;developmental processes	other membranes;cytosol;ER/Golgi		[GO:0000139]; GO:0098588; GO:0005794; GO:0031090; GO:0043231; GO:0005737; GO:0012505; GO:0016020; GO:0043227; GO:0043229; GO:0110165; GO:0005622; GO:0043226; GO:0005575_x000D_ [GO:0005783]; GO:0043231; GO:0005737; GO:0012505; GO:0043227; GO:0043229; GO:0110165; GO:0005622; GO:0043226; GO:0005575_x000D_ [GO:0005794]; GO:0043231; GO:0005737; GO:0012505; GO:0043227; GO:0043229; GO:0110165; GO:000562…		EnsemblGenome
B3H581	High	AT2G47940	DEGP protease 2 OS=Arabidopsis thaliana OX=3702 GN=DEG2 PE=1 SV=1	66.6	5.95	16.42	19.102	8	6	7	6	0	0.749	-0.42	0.0542915	0.0910048	910.8	788.9	926.4	783.2	681.9	624.3	protein metabolism		other molecular function	[GO:0004252]; GO:0004175; GO:0008236; GO:0008233; GO:0017171; GO:0016787; GO:0140096; GO:0006508; GO:0003824; GO:0019538; GO:0003674; GO:0043170; GO:0044238; GO:1901564; GO:0071704; GO:0008152; GO:0006807; GO:0008150		EnsemblGenome
B3H5K9	High	AT5G05970	Protein NEDD1 OS=Arabidopsis thaliana OX=3702 GN=NEDD1 PE=2 SV=1	84.7	7.06	4.95	4.661	2	2	2	2	0	1.965	0.97	0.0231605	0.0496297	124	128.2	121.6	193.9	243.6	275.6	cell cycle OR cell proliferation;cell organization and biogenesis;developmental processes;other biological processes	cytoskeleton;nucleus;other cell component	other molecular function	[GO:0000776]; GO:0043232; GO:0099080; GO:0000779; GO:0043228; GO:0043229; GO:0110165; GO:0000775; GO:0000793; GO:0043226; GO:0005622; GO:0005575; GO:0098687; GO:0005694_x000D_ [GO:0000919]; GO:0022402; GO:0022607; GO:0000911; GO:0009987; GO:0007049; GO:0016043; GO:0044085; GO:0000910; GO:0008150; GO:0071840; GO:0051301_x000D_ [GO:0005635]; GO:0031967; GO:0005634; GO:0012505; GO:0031975; GO:004322…		EnsemblGenome
B3H5W6	High	AT5G35180	AT5G35180 protein OS=Arabidopsis thaliana OX=3702 GN=At5g35180 PE=1 SV=1	86.9	7.49	38.74	44.933	16	11	12	11	0	0.899	-0.15	0.267779	0.330342	1475.7	1692.8	1635.4	1317.1	1470.4	1602.5			other molecular function	[GO:0008289]; GO:0005488; GO:0003674		EnsemblGenome
B3H604	High	AT5G40370	Glutaredoxin family protein OS=Arabidopsis thaliana OX=3702 GN=GRXC2 PE=1 SV=1	14.9	5.87	18.64	11.187	24	2	4	2	0	1.226	0.29	0.237916	0.299222	293.3	277.6	325	432.7	359.7	294.2		plasma membrane;other membranes;cytosol;ER/Golgi;other cytoplasmic organelle	other molecular function	[GO:0005773]; GO:0043231; GO:0005737; GO:0043227; GO:0043229; GO:0110165; GO:0005622; GO:0043226; GO:0005575_x000D_ [GO:0005794]; GO:0043231; GO:0005737; GO:0012505; GO:0043227; GO:0043229; GO:0110165; GO:0005622; GO:0043226; GO:0005575_x000D_ [GO:0005829]; GO:0110165; GO:0005737; GO:0005575; GO:0005622_x000D_ [GO:0005886]; GO:0016020; GO:0071944; GO:0110165; GO:0005575_x000D_ [GO:0016021]; GO:00…		EnsemblGenome
B3H609	High	AT5G03540	Exocyst subunit Exo70 family protein OS=Arabidopsis thaliana OX=3702 GN=EXO70A1 PE=1 SV=1	59.2	7.66	14.01	19.357	9	3	3	3	0	0.701	-0.51	0.0727458	0.11433	238.8	242	248.7	154.5	169.5	211.1	transport	other cell component		[GO:0000145]; GO:0099023; GO:0005938; GO:0032991; GO:0005737; GO:0071944; GO:0005575; GO:0110165; GO:0005622_x000D_ [GO:0006887]; GO:0016192; GO:0032940; GO:0006810; GO:0046903; GO:0140352; GO:0051234; GO:0009987; GO:0051179; GO:0008150_x000D_ [GO:0015031]; GO:0045184; GO:0071702; GO:0071705; GO:0008104; GO:0051234; GO:0006810; GO:0033036; GO:0051179; GO:0008150		EnsemblGenome
B3H658	High	AT3G49680	Branched-chain-amino-acid aminotransferase OS=Arabidopsis thaliana OX=3702 GN=BCAT3 PE=1 SV=1	44.7	8.1	16.8	17.371	10	4	5	1	0	0.547	-0.87	0.0898421	0.134445	51.5	40.1	48.5	41.2	26	26.5	other metabolic processes		other molecular function	[GO:0008652]; GO:0006520; GO:0046394; GO:1901566; GO:0019752; GO:0044238; GO:1901564; GO:0016053; GO:1901576; GO:0043436; GO:0008152; GO:0006807; GO:0071704; GO:0006082; GO:0044249; GO:0044283; GO:0009058; GO:0008150; GO:0044237; GO:0044281; GO:0009987_x000D_ [GO:0009082]; GO:0009081; GO:0016053; GO:1901566; GO:0006520; GO:0006082; GO:0044249; GO:0044283; GO:1901576; GO:1901564; GO:0019752; GO:00…		EnsemblGenome
B3H6I9	High	AT4G05420	Damaged DNA binding protein 1A OS=Arabidopsis thaliana OX=3702 GN=DDB1A PE=1 SV=1	118.9	5.27	6.56	9.189	3	3	3	3	0	1.102	0.14	0.201061	0.259725	513.8	426.9	544.3	566.7	562.2	566.2		nucleus	nucleic acid binding activity	[GO:0003676]; GO:0097159; GO:1901363; GO:0005488; GO:0003674_x000D_ [GO:0005634]; GO:0043231; GO:0043227; GO:0043229; GO:0043226; GO:0005622; GO:0110165; GO:0005575		EnsemblGenome
B3H6J5	High	AT3G49601	Pre-mRNA-splicing factor OS=Arabidopsis thaliana OX=3702 GN=At3g49601 PE=1 SV=1	68.3	8.97	11.81	13.989	10	4	4	4	0	0.447	-1.16	6.57e-05	0.00369774	649.3	728.1	687.9	277	308	307.6						EnsemblGenome
B3H778	High	AT4G24830	Citrulline--aspartate ligase OS=Arabidopsis thaliana OX=3702 GN=At4g24830 PE=1 SV=1	49	7.72	31.16	20.724	16	8	12	8	0	0.834	-0.26	0.286143	0.349425	3678.2	3222.1	3591.7	3615.4	2996.5	2590.9	other metabolic processes		other molecular function	[GO:0004055]; GO:0016879; GO:0016874; GO:0003824; GO:0003674_x000D_ [GO:0005524]; GO:0032559; GO:0035639; GO:0030554; GO:0032555; GO:0043168; GO:1901265; GO:0017076; GO:0032553; GO:0043167; GO:0097159; GO:1901363; GO:0000166; GO:0097367; GO:0005488; GO:0036094; GO:0003674_x000D_ [GO:0006526]; GO:0006525; GO:0009084; GO:0009064; GO:1901607; GO:1901605; GO:0008652; GO:0006520; GO:0046394; GO:190156…		EnsemblGenome
B3H7H1	High	AT3G07300	AT3G07300 protein OS=Arabidopsis thaliana OX=3702 GN=At3g07300 PE=1 SV=1	43.8	6	4.53	4.417	4	2	2	2	0	0.916	-0.13	0.349731	0.412443	292	308.7	254.8	255	267.4	273.6	protein metabolism;other metabolic processes;other biological processes	translational apparatus	nucleic acid binding activity;other molecular function	[GO:0003743]; GO:0008135; GO:0006413; GO:0003723; GO:0090079; GO:0006412; GO:0044237; GO:0003676; GO:0045182; GO:0034645; GO:0043043; GO:0044267; GO:0010467; GO:0008152; GO:0009987; GO:0097159; GO:1901363; GO:0003674; GO:0006417; GO:0009059; GO:0044249; GO:0044260; GO:0006518; GO:0043604; GO:1901566; GO:0019538; GO:0043170; GO:0008150; GO:0005488; GO:0010608; GO:0032268; GO:0034248; GO:2000112; G…		EnsemblGenome
B3H7I9	High	AT1G64110	p-loop containing nucleoside triphosphate hydrolases superfamily protein OS=Arabidopsis thaliana OX=3702 GN=DAA1 PE=1 SV=1	92.3	6.84	10	12.489	4	3	3	2	0	2.923	1.55	0.00281878	0.0149771	93	83.5	86.5	219.6	252.9	295			other molecular function	[GO:0005524]; GO:0032559; GO:0035639; GO:0030554; GO:0032555; GO:0043168; GO:1901265; GO:0017076; GO:0032553; GO:0043167; GO:0097159; GO:1901363; GO:0000166; GO:0097367; GO:0005488; GO:0036094; GO:0003674_x000D_ [GO:0016787]; GO:0003824; GO:0003674		EnsemblGenome
B3H7N1	High	AT5G16120	Alpha/beta-Hydrolases superfamily protein OS=Arabidopsis thaliana OX=3702 GN=At5g16120 PE=1 SV=1	41.6	7.52	6.73	3.99	6	3	3	3	0	0.874	-0.19	0.0984089	0.145046	338.8	415.9	341.8	277.9	298.8	332.6		cytosol;other cell component	other molecular function	[GO:0005829]; GO:0110165; GO:0005737; GO:0005575; GO:0005622_x000D_ [GO:0009506]; GO:0005911; GO:0055044; GO:0070161; GO:0110165; GO:0030054; GO:0005575_x000D_ [GO:0047372]; GO:0016298; GO:0052689; GO:0016788; GO:0016787; GO:0003824; GO:0003674	Phenylpropanoid biosynthesis; Metabolic pathways; Biosynthesis of secondary metabolites	EnsemblGenome
B3LFA4	High	AT5G38830	Cysteine--tRNA ligase 2, cytoplasmic OS=Arabidopsis thaliana OX=3702 GN=At5g38830 PE=2 SV=1	57.8	6.33	13.81	15.753	10	5	5	5	0	0.859	-0.22	0.102569	0.150106	1071.2	1204	992.1	854.8	920.4	1012.1	protein metabolism;RNA metabolism OR transcription;other metabolic processes;other biological processes	cytosol;other cell component	other molecular function	[GO:0004817]; GO:0004812; GO:0016875; GO:0140101; GO:0016874; GO:0140098; GO:0003824; GO:0140640; GO:0003674_x000D_ [GO:0005524]; GO:0032559; GO:0035639; GO:0030554; GO:0032555; GO:0043168; GO:1901265; GO:0017076; GO:0032553; GO:0043167; GO:0097159; GO:1901363; GO:0000166; GO:0097367; GO:0005488; GO:0036094; GO:0003674_x000D_ [GO:0005737]; GO:0110165; GO:0005622; GO:0005575_x000D_ [GO:0005829]; G…	Aminoacyl-tRNA biosynthesis	EnsemblGenome
B5X0I6	High	AT2G06210	Protein CTR9 homolog OS=Arabidopsis thaliana OX=3702 GN=VIP6 PE=1 SV=1	124	5.33	2.82	4.806	2	2	2	2	0	0.587	-0.77	0.0575105	0.0951308	61.6	47.7	40.3	28	25.9	39.5	protein metabolism;other metabolic processes;developmental processes;other biological processes	nucleus	other molecular function	[GO:0000993]; GO:0001099; GO:0043175; GO:0001098; GO:0070063; GO:0005515; GO:0019899; GO:0005488; GO:0003674_x000D_ [GO:0005634]; GO:0043231; GO:0043227; GO:0043229; GO:0043226; GO:0005622; GO:0110165; GO:0005575_x000D_ [GO:0006355]; GO:0010468; GO:1903506; GO:0060255; GO:2001141; GO:0019222; GO:0010556; GO:0031326; GO:0051252; GO:0050789; GO:0009889; GO:0031323; GO:0019219; GO:0065007; GO:005079…		Araport
B7ZWR6	High	AT5G21990	Outer envelope protein 61 OS=Arabidopsis thaliana OX=3702 GN=OEP61 PE=1 SV=1	60.7	5.88	15.98	18.306	12	6	6	6	0	1.113	0.15	0.393472	0.457181	465.6	515.5	487.4	460.8	542.6	615.2	transport	other membranes;cytosol;ER/Golgi		[GO:0005789]; GO:0031090; GO:0042175; GO:0098827; GO:0016020; GO:0043227; GO:0012505; GO:0031984; GO:0005783; GO:0110165; GO:0043226; GO:0043229; GO:0043231; GO:0005737; GO:0005575; GO:0005622_x000D_ [GO:0005829]; GO:0110165; GO:0005737; GO:0005575; GO:0005622_x000D_ [GO:0009707]; GO:0009527; GO:0031969; GO:0031968; GO:0042170; GO:0009941; GO:0019867; GO:0098588; GO:0031967; GO:0031090; GO:000952…		EnsemblGenome
B9DFI7	High	AT1G26850	Probable methyltransferase PMT2 OS=Arabidopsis thaliana OX=3702 GN=At1g26850 PE=2 SV=2	69.6	6.96	22.94	16.847	11	8	9	8	0	0.471	-1.09	0.000277187	0.00580157	3092.5	3182.4	2846.8	1418.1	1507.4	1456.3	other metabolic processes	other membranes;ER/Golgi;other cytoplasmic organelle;other cell component	other molecular function	[GO:0000139]; GO:0098588; GO:0005794; GO:0031090; GO:0043231; GO:0005737; GO:0012505; GO:0016020; GO:0043227; GO:0043229; GO:0110165; GO:0005622; GO:0043226; GO:0005575_x000D_ [GO:0005737]; GO:0110165; GO:0005622; GO:0005575_x000D_ [GO:0005768]; GO:0031410; GO:0012505; GO:0097708; GO:0005737; GO:0110165; GO:0031982; GO:0043231; GO:0005622; GO:0005575; GO:0043227; GO:0043229; GO:0043226_x000D_ [GO…		EnsemblGenome
B9DFK5	High	AT2G37860	Protein RETICULATA, chloroplastic OS=Arabidopsis thaliana OX=3702 GN=RE PE=1 SV=1	46.6	7.53	11.99	10.911	11	5	5	3	2	0.555	-0.85	0.00108763	0.00976055	1488.4	1631.4	1374	760.4	825.3	842.5	cell organization and biogenesis;stress response;developmental processes;other biological processes	other membranes;mitochondrion;other cell component		[GO:0000302]; GO:0006979; GO:1901700; GO:0006950; GO:0042221; GO:0050896; GO:0008150_x000D_ [GO:0005739]; GO:0043231; GO:0005737; GO:0043227; GO:0043229; GO:0110165; GO:0005622; GO:0043226; GO:0005575_x000D_ [GO:0009507]; GO:0009536; GO:0043231; GO:0005737; GO:0043227; GO:0043229; GO:0110165; GO:0005622; GO:0043226; GO:0005575_x000D_ [GO:0009536]; GO:0043231; GO:0005737; GO:0043227; GO:0043229; G…		EnsemblGenome
B9DFQ9	High	AT5G37510	AT5G37510 protein OS=Arabidopsis thaliana OX=3702 GN=EMB1467 PE=1 SV=1	81.1	6.64	55.51	62.271	24	14	16	14	0	1.23	0.3	0.00206201	0.0129914	2176	2061.1	2184.9	2613.2	2696	2676.9	other metabolic processes;transport	other membranes	transporter activity;other molecular function	[GO:0008137]; GO:0009055; GO:0015453; GO:0050136; GO:0016491; GO:0022900; GO:0015399; GO:0003954; GO:0003955; GO:0003824; GO:0006091; GO:0022804; GO:0016651; GO:0016655; GO:0003674; GO:0044237; GO:0022857; GO:0008152; GO:0009987; GO:0005215; GO:0055085; GO:0008150; GO:0006810; GO:0051234; GO:0051179_x000D_ [GO:0016020]; GO:0110165; GO:0005575_x000D_ [GO:0042773]; GO:0022904; GO:0006119; GO:002290…		EnsemblGenome
B9DFR6	High	AT3G59760	Cysteine synthase OS=Arabidopsis thaliana OX=3702 GN=OASC PE=1 SV=1	46.1	8.37	10.39	11.602	11	3	4	3	0	1.124	0.17	0.211999	0.271476	256.9	245.1	265.9	350.2	288.7	261.6	other metabolic processes;other biological processes	mitochondrion;other cell component	other molecular function	[GO:0004124]; GO:0016765; GO:0019344; GO:0016740; GO:0000097; GO:0006534; GO:0009070; GO:0003824; GO:0000096; GO:0016053; GO:0044272; GO:1901566; GO:0009069; GO:1901607; GO:0003674; GO:0006082; GO:0006790; GO:1901564; GO:0044249; GO:0044283; GO:1901576; GO:1901605; GO:0008652; GO:0044237; GO:0044281; GO:0071704; GO:0006807; GO:0009058; GO:0006520; GO:0046394; GO:0008152; GO:0009987; GO:0019752; G…		EnsemblGenome
B9DG17	High	AT1G72370	40S ribosomal protein SA OS=Arabidopsis thaliana OX=3702 GN=P40 PE=1 SV=1	32	5.15	33.05	29.278	32	8	11	8	0	1.341	0.42	0.0728699	0.114438	1131.7	946.4	1051.5	1824.8	1410.5	1243.8	cell organization and biogenesis;protein metabolism;other metabolic processes	cytosol;translational apparatus	other molecular function	[GO:0000028]; GO:0022618; GO:0042255; GO:0042274; GO:0065003; GO:0071826; GO:0022613; GO:0140694; GO:0042254; GO:0022607; GO:0043933; GO:0044085; GO:0070925; GO:0016043; GO:0071840; GO:0006996; GO:0009987; GO:0008150_x000D_ [GO:0003735]; GO:0005198; GO:0003674_x000D_ [GO:0006412]; GO:0034645; GO:0043043; GO:0044267; GO:0010467; GO:0009059; GO:0044249; GO:0044260; GO:0006518; GO:0043604; GO:190156…		EnsemblGenome
B9DG18	High	AT1G20620	Catalase OS=Arabidopsis thaliana OX=3702 GN=CAT3 PE=1 SV=1	55.9	7.64	62.49	45.892	34	15	24	12	3	1.045	0.06	0.303024	0.366572	4616.5	4505	4247.5	4863.6	4709.6	4412	other metabolic processes;stress response;other biological processes		other molecular function	[GO:0004096]; GO:0004601; GO:0016209; GO:0016684; GO:0003674; GO:0098869; GO:0016491; GO:1990748; GO:0003824; GO:0009987; GO:0098754; GO:0097237; GO:0008150; GO:0009636; GO:0070887; GO:0042221; GO:0051716; GO:0050896_x000D_ [GO:0006979]; GO:0006950; GO:0050896; GO:0008150_x000D_ [GO:0020037]; GO:0046906; GO:0097159; GO:1901363; GO:0005488; GO:0003674_x000D_ [GO:0042744]; GO:0042743; GO:0044248; G…		EnsemblGenome
B9DG21	High	AT4G31990	Aspartate aminotransferase OS=Arabidopsis thaliana OX=3702 GN=ASP5 PE=1 SV=1	50.9	7.53	43.7	34.283	22	10	15	10	0	0.937	-0.09	0.187509	0.245599	2977.9	2802.9	3118.8	2901.9	2789.7	2636.1	other metabolic processes;stress response;other biological processes	non-structural extracellular;other cell component	other molecular function	[GO:0004069]; GO:0008483; GO:0016769; GO:0016740; GO:0003824; GO:0003674_x000D_ [GO:0006520]; GO:0019752; GO:0044238; GO:1901564; GO:0043436; GO:0008152; GO:0006807; GO:0071704; GO:0006082; GO:0008150; GO:0044237; GO:0044281; GO:0009987_x000D_ [GO:0009058]; GO:0008152; GO:0008150_x000D_ [GO:0009409]; GO:0006950; GO:0009266; GO:0050896; GO:0009628; GO:0008150_x000D_ [GO:0009507]; GO:0009536; GO:00…		EnsemblGenome
B9DG54	High	AT3G45050	AT3G45050 protein OS=Arabidopsis thaliana OX=3702 GN=At3g45050 PE=1 SV=1	16.7	9.2	4.59	3.208	11	2	2	2	0	0.403	-1.31	0.00103242	0.00976055	740.9	793.5	642.6	240.2	298.3	312.2		other membranes		[GO:0016021]; GO:0031224; GO:0110165; GO:0016020; GO:0005575		EnsemblGenome
B9DGT7	High	AT1G04820	Tubulin alpha-2 chain OS=Arabidopsis thaliana OX=3702 GN=TUBA2 PE=2 SV=2	49.5	5.06	85.87	71.32	34	14	26	3	12	0.967	-0.05	0.867335	0.888561	6187.1	6308.6	6029.7	6835.8	5984.4	5556	cell cycle OR cell proliferation;cell organization and biogenesis	cytoskeleton;other cell component	cytoskeletal activity;other molecular function	[GO:0000226]; GO:0007010; GO:0007017; GO:0006996; GO:0009987; GO:0016043; GO:0008150; GO:0071840_x000D_ [GO:0000278]; GO:0007049; GO:0009987; GO:0008150_x000D_ [GO:0005200]; GO:0005198; GO:0007010; GO:0003674; GO:0006996; GO:0016043; GO:0071840; GO:0009987; GO:0008150_x000D_ [GO:0005525]; GO:0032561; GO:0035639; GO:0019001; GO:0032555; GO:0043168; GO:1901265; GO:0017076; GO:0032553; GO:0043167; G…	Phagosome	EnsemblGenome
B9DH36	High	AT1G17890	GDP-L-fucose synthase OS=Arabidopsis thaliana OX=3702 GN=GER2 PE=1 SV=1	35.4	7.11	8.75	5.946	8	3	3	1	0	1.141	0.19	0.0461473	0.0807621	70.9	71.7	63	81	82.9	80	other metabolic processes		other molecular function	[GO:0042351]; GO:0042350; GO:0009226; GO:0046368; GO:0009225; GO:0034654; GO:1901137; GO:0006793; GO:0055086; GO:1901135; GO:0006139; GO:0018130; GO:0019438; GO:0044271; GO:1901362; GO:1901576; GO:0044237; GO:0044281; GO:0071704; GO:0006725; GO:0034641; GO:0044238; GO:0046483; GO:1901360; GO:0044249; GO:0009058; GO:0008152; GO:0009987; GO:0006807; GO:0008150_x000D_ [GO:0050577]; GO:0016616; GO:00…		EnsemblGenome
B9DH97	High	AT2G33120	AT2G33120 protein OS=Arabidopsis thaliana OX=3702 GN=SAR1 PE=1 SV=1	25.8	8.78	20.38	22.6	24	6	8	4	2	2.462	1.3	0.00119246	0.0102169	1288.2	1423.3	1409.8	2924	3470.4	3581.6	cell cycle OR cell proliferation;cell organization and biogenesis;stress response;transport;other biological processes	plasma membrane;other membranes;other cytoplasmic organelle;other cell component		[GO:0005768]; GO:0031410; GO:0012505; GO:0097708; GO:0005737; GO:0110165; GO:0031982; GO:0043231; GO:0005622; GO:0005575; GO:0043227; GO:0043229; GO:0043226_x000D_ [GO:0005774]; GO:0098588; GO:0005773; GO:0031090; GO:0043231; GO:0005737; GO:0016020; GO:0043227; GO:0043229; GO:0110165; GO:0005622; GO:0043226; GO:0005575_x000D_ [GO:0005886]; GO:0016020; GO:0071944; GO:0110165; GO:0005575_x000D_ [GO…		EnsemblGenome
B9DHD7	High	AT1G08820	Vesicle-associated protein 2-2 OS=Arabidopsis thaliana OX=3702 GN=PVA22 PE=1 SV=1	43.2	7.01	18.57	19.822	22	7	7	7	0	1.589	0.67	0.0550135	0.0918671	802.3	793.3	977.8	1006	1274.7	1449.4	cell organization and biogenesis;transport	plasma membrane;other membranes;ER/Golgi		[GO:0005789]; GO:0031090; GO:0042175; GO:0098827; GO:0016020; GO:0043227; GO:0012505; GO:0031984; GO:0005783; GO:0110165; GO:0043226; GO:0043229; GO:0043231; GO:0005737; GO:0005575; GO:0005622_x000D_ [GO:0005886]; GO:0016020; GO:0071944; GO:0110165; GO:0005575_x000D_ [GO:0016021]; GO:0031224; GO:0110165; GO:0016020; GO:0005575_x000D_ [GO:0046907]; GO:0006810; GO:0051641; GO:0051649; GO:0051234; G…		EnsemblGenome
B9DHQ0	High	AT5G19770	Tubulin alpha-5 chain OS=Arabidopsis thaliana OX=3702 GN=TUBA5 PE=1 SV=2	49.6	5.1	73.27	60.473	30	13	23	2	1	0.814	-0.3	0.0134112	0.0357312	936	1029.1	890.9	769.7	761.8	710.3	cell cycle OR cell proliferation;cell organization and biogenesis	cytoskeleton;other cell component	cytoskeletal activity;other molecular function	[GO:0000226]; GO:0007010; GO:0007017; GO:0006996; GO:0009987; GO:0016043; GO:0008150; GO:0071840_x000D_ [GO:0000278]; GO:0007049; GO:0009987; GO:0008150_x000D_ [GO:0005200]; GO:0005198; GO:0007010; GO:0003674; GO:0006996; GO:0016043; GO:0071840; GO:0009987; GO:0008150_x000D_ [GO:0005525]; GO:0032561; GO:0035639; GO:0019001; GO:0032555; GO:0043168; GO:1901265; GO:0017076; GO:0032553; GO:0043167; G…	Phagosome	EnsemblGenome
C0LGD7	High	AT1G06840	Probable LRR receptor-like serine/threonine-protein kinase At1g06840 OS=Arabidopsis thaliana OX=3702 GN=At1g06840 PE=1 SV=2	105.6	6.86	9.24	12.285	4	3	3	3	0	1.009	0.01	0.682294	0.72964	426.7	444.7	509	401.4	448.8	484.5	protein metabolism;other metabolic processes	plasma membrane;other membranes	kinase activity;other molecular function	[GO:0005524]; GO:0032559; GO:0035639; GO:0030554; GO:0032555; GO:0043168; GO:1901265; GO:0017076; GO:0032553; GO:0043167; GO:0097159; GO:1901363; GO:0000166; GO:0097367; GO:0005488; GO:0036094; GO:0003674_x000D_ [GO:0005886]; GO:0016020; GO:0071944; GO:0110165; GO:0005575_x000D_ [GO:0016021]; GO:0031224; GO:0110165; GO:0016020; GO:0005575_x000D_ [GO:0106310]; GO:0004672; GO:0016301; GO:0016773; G…		EnsemblGenome
C0LGE0	High	AT1G07650	Probable LRR receptor-like serine/threonine-protein kinase At1g07650 OS=Arabidopsis thaliana OX=3702 GN=At1g07650 PE=1 SV=1	112.8	8.6	23.69	26.943	8	7	8	6	0	1.172	0.23	0.277647	0.341157	644.8	594.6	673.2	612.1	755.5	826.6	protein metabolism;other metabolic processes	plasma membrane;other membranes	kinase activity;other molecular function	[GO:0004674]; GO:0004672; GO:0016301; GO:0016773; GO:0140096; GO:0006468; GO:0016772; GO:0016310; GO:0003824; GO:0006464; GO:0016740; GO:0006796; GO:0003674; GO:0036211; GO:0044267; GO:0006793; GO:0019538; GO:0043412; GO:0044260; GO:0044237; GO:0043170; GO:0044238; GO:1901564; GO:0008152; GO:0009987; GO:0071704; GO:0006807; GO:0008150_x000D_ [GO:0005524]; GO:0032559; GO:0035639; GO:0030554; GO:00…		EnsemblGenome
C0LGG6	High	AT1G51890	Probable LRR receptor-like protein kinase At1g51890 OS=Arabidopsis thaliana OX=3702 GN=At1g51890 PE=1 SV=2	98.5	6.51	6.72	4.605	3	3	3	3	0	1.268	0.34	0.19132	0.249408	577.7	624.5	657.3	618.2	791.7	887.9	protein metabolism;other metabolic processes;stress response	plasma membrane;other membranes	kinase activity;other molecular function	[GO:0005524]; GO:0032559; GO:0035639; GO:0030554; GO:0032555; GO:0043168; GO:1901265; GO:0017076; GO:0032553; GO:0043167; GO:0097159; GO:1901363; GO:0000166; GO:0097367; GO:0005488; GO:0036094; GO:0003674_x000D_ [GO:0005886]; GO:0016020; GO:0071944; GO:0110165; GO:0005575_x000D_ [GO:0016021]; GO:0031224; GO:0110165; GO:0016020; GO:0005575_x000D_ [GO:0042742]; GO:0009617; GO:0098542; GO:0051707; G…		EnsemblGenome
C0LGG8	High	AT1G53430	Probable LRR receptor-like serine/threonine-protein kinase At1g53430 OS=Arabidopsis thaliana OX=3702 GN=At1g53430 PE=1 SV=1	114.9	5.81	53.32	51.282	15	15	19	6	9	0.741	-0.43	0.0415852	0.0749809	3499.7	3956.4	3724.3	2406.4	2760.6	3139.1	protein metabolism;other metabolic processes	plasma membrane;other membranes	kinase activity;other molecular function	[GO:0004674]; GO:0004672; GO:0016301; GO:0016773; GO:0140096; GO:0006468; GO:0016772; GO:0016310; GO:0003824; GO:0006464; GO:0016740; GO:0006796; GO:0003674; GO:0036211; GO:0044267; GO:0006793; GO:0019538; GO:0043412; GO:0044260; GO:0044237; GO:0043170; GO:0044238; GO:1901564; GO:0008152; GO:0009987; GO:0071704; GO:0006807; GO:0008150_x000D_ [GO:0005524]; GO:0032559; GO:0035639; GO:0030554; GO:00…		EnsemblGenome
C0LGG9	High	AT1G53440	Probable LRR receptor-like serine/threonine-protein kinase At1g53440 OS=Arabidopsis thaliana OX=3702 GN=At1g53440 PE=2 SV=2	114.8	6.99	29.94	32.886	10	10	12	1	0	0.613	-0.71	0.0229446	0.0493802	70.2	80.5	70.9	42	43.5	56.2	protein metabolism;other metabolic processes	plasma membrane;other membranes	kinase activity;other molecular function	[GO:0004674]; GO:0004672; GO:0016301; GO:0016773; GO:0140096; GO:0006468; GO:0016772; GO:0016310; GO:0003824; GO:0006464; GO:0016740; GO:0006796; GO:0003674; GO:0036211; GO:0044267; GO:0006793; GO:0019538; GO:0043412; GO:0044260; GO:0044237; GO:0043170; GO:0044238; GO:1901564; GO:0008152; GO:0009987; GO:0071704; GO:0006807; GO:0008150_x000D_ [GO:0005524]; GO:0032559; GO:0035639; GO:0030554; GO:00…		EnsemblGenome
C0LGH2	High	AT1G56130	Probable LRR receptor-like serine/threonine-protein kinase At1g56130 OS=Arabidopsis thaliana OX=3702 GN=At1g56130 PE=2 SV=2	113	6.9	13.41	6.069	3	3	4	2	0	1.473	0.56	0.0300692	0.0593906	544.2	614.8	599.6	733.1	883.4	978.5	protein metabolism;other metabolic processes	plasma membrane;other membranes	kinase activity;other molecular function	[GO:0004674]; GO:0004672; GO:0016301; GO:0016773; GO:0140096; GO:0006468; GO:0016772; GO:0016310; GO:0003824; GO:0006464; GO:0016740; GO:0006796; GO:0003674; GO:0036211; GO:0044267; GO:0006793; GO:0019538; GO:0043412; GO:0044260; GO:0044237; GO:0043170; GO:0044238; GO:1901564; GO:0008152; GO:0009987; GO:0071704; GO:0006807; GO:0008150_x000D_ [GO:0005524]; GO:0032559; GO:0035639; GO:0030554; GO:00…		EnsemblGenome
C0LGK4	High	AT2G16250	Probable LRR receptor-like serine/threonine-protein kinase At2g16250 OS=Arabidopsis thaliana OX=3702 GN=At2g16250 PE=1 SV=1	99.6	7.99	6.21	4.842	3	2	2	2	0	0.929	-0.11	0.486149	0.545362	221.4	252.5	242.1	184.4	225	255	protein metabolism;other metabolic processes	plasma membrane;other membranes;other cell component	kinase activity;other molecular function	[GO:0005524]; GO:0032559; GO:0035639; GO:0030554; GO:0032555; GO:0043168; GO:1901265; GO:0017076; GO:0032553; GO:0043167; GO:0097159; GO:1901363; GO:0000166; GO:0097367; GO:0005488; GO:0036094; GO:0003674_x000D_ [GO:0005886]; GO:0016020; GO:0071944; GO:0110165; GO:0005575_x000D_ [GO:0009505]; GO:0005618; GO:0030312; GO:0110165; GO:0071944; GO:0005575_x000D_ [GO:0009506]; GO:0005911; GO:0055044; G…		EnsemblGenome
C0LGM1	High	AT2G37050	Leucine-rich repeat protein kinase family protein (Fragment) OS=Arabidopsis thaliana OX=3702 GN=LRR-RLK PE=1 SV=1	103.5	6.6	9.54	9.745	4	3	3	2	0	1.311	0.39	0.147403	0.202359	221	209.6	258.7	239.9	289.9	345.3	protein metabolism;other metabolic processes	plasma membrane;other membranes;other cell component	kinase activity;other molecular function	[GO:0004674]; GO:0004672; GO:0016301; GO:0016773; GO:0140096; GO:0006468; GO:0016772; GO:0016310; GO:0003824; GO:0006464; GO:0016740; GO:0006796; GO:0003674; GO:0036211; GO:0044267; GO:0006793; GO:0019538; GO:0043412; GO:0044260; GO:0044237; GO:0043170; GO:0044238; GO:1901564; GO:0008152; GO:0009987; GO:0071704; GO:0006807; GO:0008150_x000D_ [GO:0005524]; GO:0032559; GO:0035639; GO:0030554; GO:00…		EnsemblGenome
C0LGN2	High	AT3G14840	Probable leucine-rich repeat receptor-like serine/threonine-protein kinase At3g14840 OS=Arabidopsis thaliana OX=3702 GN=LRR-RLK PE=1 SV=1	112.2	6.19	30.99	32.848	9	9	12	9	0	0.89	-0.17	0.294131	0.357489	2016.6	2250.6	2242.7	1632.9	1996.8	2177.1	protein metabolism;other metabolic processes;stress response;other biological processes	plasma membrane;other membranes;other cell component	kinase activity;other molecular function	[GO:0004674]; GO:0004672; GO:0016301; GO:0016773; GO:0140096; GO:0006468; GO:0016772; GO:0016310; GO:0003824; GO:0006464; GO:0016740; GO:0006796; GO:0003674; GO:0036211; GO:0044267; GO:0006793; GO:0019538; GO:0043412; GO:0044260; GO:0044237; GO:0043170; GO:0044238; GO:1901564; GO:0008152; GO:0009987; GO:0071704; GO:0006807; GO:0008150_x000D_ [GO:0005524]; GO:0032559; GO:0035639; GO:0030554; GO:00…		EnsemblGenome
C0LGP9	High	AT3G56100	Probable leucine-rich repeat receptor-like protein kinase IMK3 OS=Arabidopsis thaliana OX=3702 GN=IMK3 PE=1 SV=1	84.6	7.66	11.2	16.403	5	3	3	3	0	0.843	-0.25	0.155268	0.210286	360.6	449.8	374.9	273.8	315.9	378.2	protein metabolism;other metabolic processes	plasma membrane;other membranes	kinase activity;other molecular function	[GO:0005524]; GO:0032559; GO:0035639; GO:0030554; GO:0032555; GO:0043168; GO:1901265; GO:0017076; GO:0032553; GO:0043167; GO:0097159; GO:1901363; GO:0000166; GO:0097367; GO:0005488; GO:0036094; GO:0003674_x000D_ [GO:0005886]; GO:0016020; GO:0071944; GO:0110165; GO:0005575_x000D_ [GO:0016021]; GO:0031224; GO:0110165; GO:0016020; GO:0005575_x000D_ [GO:0106310]; GO:0004672; GO:0016301; GO:0016773; G…		Araport
C0LGQ9	High	AT4G20940	LRR receptor-like serine/threonine-protein kinase GHR1 OS=Arabidopsis thaliana OX=3702 GN=GHR1 PE=1 SV=2	113.8	6.32	9.49	10.852	4	4	4	4	0	0.919	-0.12	0.374934	0.438106	336	398.1	381	274.7	350.3	377.7	protein metabolism;other metabolic processes;signal transduction;other biological processes	plasma membrane;other membranes	kinase activity;other molecular function	[GO:0004672]; GO:0016301; GO:0016773; GO:0140096; GO:0006468; GO:0016772; GO:0016310; GO:0003824; GO:0006464; GO:0016740; GO:0006796; GO:0003674; GO:0036211; GO:0044267; GO:0006793; GO:0019538; GO:0043412; GO:0044260; GO:0044237; GO:0043170; GO:0044238; GO:1901564; GO:0008152; GO:0009987; GO:0071704; GO:0006807; GO:0008150_x000D_ [GO:0005524]; GO:0032559; GO:0035639; GO:0030554; GO:0032555; GO:00…		EnsemblGenome
C0LGT1	High	AT5G10290	Probable LRR receptor-like serine/threonine-protein kinase At5g10290 OS=Arabidopsis thaliana OX=3702 GN=At5g10290 PE=1 SV=1	68.6	6.21	17.99	19.493	8	5	6	5	0	0.857	-0.22	0.148557	0.203469	1029.1	1142	1182.6	793.3	978.4	1043.3	protein metabolism;other metabolic processes	plasma membrane;other membranes	kinase activity;other molecular function	[GO:0005524]; GO:0032559; GO:0035639; GO:0030554; GO:0032555; GO:0043168; GO:1901265; GO:0017076; GO:0032553; GO:0043167; GO:0097159; GO:1901363; GO:0000166; GO:0097367; GO:0005488; GO:0036094; GO:0003674_x000D_ [GO:0005886]; GO:0016020; GO:0071944; GO:0110165; GO:0005575_x000D_ [GO:0016021]; GO:0031224; GO:0110165; GO:0016020; GO:0005575_x000D_ [GO:0042802]; GO:0005515; GO:0005488; GO:0003674_x0…		EnsemblGenome
C0Z352	High	AT3G46000	AT3G46000 protein OS=Arabidopsis thaliana OX=3702 GN=ADF2 PE=1 SV=1	15.1	5.43	7.07	6.475	28	3	3	2	1	0.404	-1.31	0.0242383	0.0514027	923.5	598.7	880.9	356.9	331.4	355.9	cell organization and biogenesis	cytoskeleton;other cell component	cytoskeletal activity	[GO:0003779]; GO:0008092; GO:0005515; GO:0005488; GO:0003674_x000D_ [GO:0005737]; GO:0110165; GO:0005622; GO:0005575_x000D_ [GO:0015629]; GO:0005856; GO:0043232; GO:0043228; GO:0043229; GO:0043226; GO:0005622; GO:0110165; GO:0005575_x000D_ [GO:0030042]; GO:0008154; GO:0051261; GO:0007015; GO:0032984; GO:0097435; GO:0030036; GO:0022411; GO:0043933; GO:0016043; GO:0007010; GO:0030029; GO:0071840; G…		EnsemblGenome
C0Z361	High	AT5G56500	Chaperonin 60 subunit beta 3, chloroplastic OS=Arabidopsis thaliana OX=3702 GN=CPN60B3 PE=1 SV=1	63.3	5.87	79.03	82.121	36	20	27	4	0	0.657	-0.61	0.0249312	0.0523374	829.7	730.9	818.4	609.3	538	456.7	other biological processes	cytosol;mitochondrion;translational apparatus;other cell component	other molecular function	[GO:0005524]; GO:0032559; GO:0035639; GO:0030554; GO:0032555; GO:0043168; GO:1901265; GO:0017076; GO:0032553; GO:0043167; GO:0097159; GO:1901363; GO:0000166; GO:0097367; GO:0005488; GO:0036094; GO:0003674_x000D_ [GO:0005739]; GO:0043231; GO:0005737; GO:0043227; GO:0043229; GO:0110165; GO:0005622; GO:0043226; GO:0005575_x000D_ [GO:0005829]; GO:0110165; GO:0005737; GO:0005575; GO:0005622_x000D_ [GO…	RNA degradation	EnsemblGenome
D7SFH9	High	AT1G66980	Protein SUPPRESSOR OF NPR1-1 CONSTITUTIVE 4 OS=Arabidopsis thaliana OX=3702 GN=LRK10L-2.6 PE=1 SV=1	123.7	6.7	12.82	15.175	4	5	5	1	3	1.11	0.15	0.206059	0.264855	949.4	1008.7	1104.2	1041.8	1120.1	1165.8	protein metabolism;other metabolic processes;stress response	plasma membrane;other membranes	kinase activity;other molecular function	[GO:0005524]; GO:0032559; GO:0035639; GO:0030554; GO:0032555; GO:0043168; GO:1901265; GO:0017076; GO:0032553; GO:0043167; GO:0097159; GO:1901363; GO:0000166; GO:0097367; GO:0005488; GO:0036094; GO:0003674_x000D_ [GO:0005886]; GO:0016020; GO:0071944; GO:0110165; GO:0005575_x000D_ [GO:0006071]; GO:0019400; GO:0019751; GO:0044262; GO:0006066; GO:0005975; GO:0044237; GO:0044281; GO:1901615; GO:004423…		EnsemblGenome
F4HPS0	High	AT1G53165	Protein kinase superfamily protein OS=Arabidopsis thaliana OX=3702 GN=ATMAP4K ALPHA1 PE=1 SV=1	75.4	7.03	10.36	10.274	7	4	4	3	1	1.165	0.22	0.429728	0.490477	166.5	174.6	169.2	157	200.6	197.2	protein metabolism;other metabolic processes		kinase activity;other molecular function	[GO:0004672]; GO:0016301; GO:0016773; GO:0140096; GO:0006468; GO:0016772; GO:0016310; GO:0003824; GO:0006464; GO:0016740; GO:0006796; GO:0003674; GO:0036211; GO:0044267; GO:0006793; GO:0019538; GO:0043412; GO:0044260; GO:0044237; GO:0043170; GO:0044238; GO:1901564; GO:0008152; GO:0009987; GO:0071704; GO:0006807; GO:0008150_x000D_ [GO:0005524]; GO:0032559; GO:0035639; GO:0030554; GO:0032555; GO:00…		EnsemblGenome
F4HQ17	High	AT1G66880	LEAF RUST 10 DISEASE-RESISTANCE LOCUS RECEPTOR-LIKE PROTEIN KINASE-like 1.4 OS=Arabidopsis thaliana OX=3702 GN=LRK10L-1.4 PE=2 SV=2	74.1	6.2	9.21	13.631	8	4	4	4	0	1.133	0.18	0.848931	0.872979	314.2	319.7	492.7	338.9	362.1	447.9	protein metabolism;other metabolic processes	plasma membrane;other membranes	kinase activity;other molecular function	[GO:0005524]; GO:0032559; GO:0035639; GO:0030554; GO:0032555; GO:0043168; GO:1901265; GO:0017076; GO:0032553; GO:0043167; GO:0097159; GO:1901363; GO:0000166; GO:0097367; GO:0005488; GO:0036094; GO:0003674_x000D_ [GO:0005886]; GO:0016020; GO:0071944; GO:0110165; GO:0005575_x000D_ [GO:0016021]; GO:0031224; GO:0110165; GO:0016020; GO:0005575_x000D_ [GO:0016301]; GO:0016772; GO:0016310; GO:0016740; G…		Araport
F4HQ30	High	AT1G66970	Glycerophosphodiester phosphodiesterase OS=Arabidopsis thaliana OX=3702 GN=SVL2 PE=4 SV=1	86.3	5.22	19.07	21.032	7	5	6	2	0	2.526	1.34	0.00042089	0.00683178	78.7	80.2	95.8	234.7	199.2	202.6	other metabolic processes;other biological processes	non-structural extracellular;plasma membrane;other membranes;other cell component	other molecular function	[GO:0005886]; GO:0016020; GO:0071944; GO:0110165; GO:0005575_x000D_ [GO:0006071]; GO:0019400; GO:0019751; GO:0044262; GO:0006066; GO:0005975; GO:0044237; GO:0044281; GO:1901615; GO:0044238; GO:0071704; GO:0008152; GO:0009987; GO:0008150_x000D_ [GO:0006629]; GO:0044238; GO:0071704; GO:0008152; GO:0008150_x000D_ [GO:0008889]; GO:0008081; GO:0042578; GO:0016788; GO:0016787; GO:0003824; GO:0003674_x0…		EnsemblGenome
F4HQ84	High	AT1G73430	Conserved oligomeric Golgi complex subunit 3 OS=Arabidopsis thaliana OX=3702 GN=COG3 PE=1 SV=1	88.6	6.28	8.95	7.353	6	4	4	4	0	0.369	-1.44	0.00137444	0.0106684	654.5	658	618.6	214.8	241.4	261.5	cell organization and biogenesis;transport;other biological processes	other membranes;cytosol;ER/Golgi	other molecular function	[GO:0000139]; GO:0098588; GO:0005794; GO:0031090; GO:0043231; GO:0005737; GO:0012505; GO:0016020; GO:0043227; GO:0043229; GO:0110165; GO:0005622; GO:0043226; GO:0005575_x000D_ [GO:0005801]; GO:0043231; GO:0005794; GO:0043227; GO:0043229; GO:0005737; GO:0012505; GO:0043226; GO:0005622; GO:0110165; GO:0005575_x000D_ [GO:0005829]; GO:0110165; GO:0005737; GO:0005575; GO:0005622_x000D_ [GO:0006886]; G…		EnsemblGenome
F4HQ87	High	AT1G73450	Protein kinase superfamily protein OS=Arabidopsis thaliana OX=3702 GN=At1g73450 PE=1 SV=1	129.2	5.17	6.38	7.822	2	2	2	2	0	0.714	-0.49	0.00510391	0.0208946	171.7	178.9	196.8	127.7	117.3	138.4	protein metabolism;other metabolic processes	plasma membrane;other membranes;cytosol;other cell component	kinase activity;other molecular function	[GO:0004674]; GO:0004672; GO:0016301; GO:0016773; GO:0140096; GO:0006468; GO:0016772; GO:0016310; GO:0003824; GO:0006464; GO:0016740; GO:0006796; GO:0003674; GO:0036211; GO:0044267; GO:0006793; GO:0019538; GO:0043412; GO:0044260; GO:0044237; GO:0043170; GO:0044238; GO:1901564; GO:0008152; GO:0009987; GO:0071704; GO:0006807; GO:0008150_x000D_ [GO:0004713]; GO:0004672; GO:0018108; GO:0016301; GO:00…		EnsemblGenome
F4HQD4	High	AT1G79920	Heat shock 70 kDa protein 15 OS=Arabidopsis thaliana OX=3702 GN=HSP70-15 PE=1 SV=1	91.6	5.19	97.82	101.153	29	22	30	4	20	1.567	0.65	0.00268349	0.0147858	6251.2	5921.2	6461.2	9794.7	9796	9891.1		plasma membrane;other membranes;cytosol;nucleus;other cell component	other molecular function	[GO:0005524]; GO:0032559; GO:0035639; GO:0030554; GO:0032555; GO:0043168; GO:1901265; GO:0017076; GO:0032553; GO:0043167; GO:0097159; GO:1901363; GO:0000166; GO:0097367; GO:0005488; GO:0036094; GO:0003674_x000D_ [GO:0005618]; GO:0030312; GO:0110165; GO:0071944; GO:0005575_x000D_ [GO:0005634]; GO:0043231; GO:0043227; GO:0043229; GO:0043226; GO:0005622; GO:0110165; GO:0005575_x000D_ [GO:0005829]; G…		Araport
F4HQE1	High	AT1G79940	DnaJ / Sec63 Brl domains-containing protein OS=Arabidopsis thaliana OX=3702 GN=ATERDJ2A PE=1 SV=1	66.4	6.65	43.18	41.596	18	11	15	10	1	0.723	-0.47	0.0148756	0.0375037	3256.4	3789.8	3077.8	1959.9	2354.7	2494.7	transport	other membranes;ER/Golgi		[GO:0005783]; GO:0043231; GO:0005737; GO:0012505; GO:0043227; GO:0043229; GO:0110165; GO:0005622; GO:0043226; GO:0005575_x000D_ [GO:0015031]; GO:0045184; GO:0071702; GO:0071705; GO:0008104; GO:0051234; GO:0006810; GO:0033036; GO:0051179; GO:0008150_x000D_ [GO:0016021]; GO:0031224; GO:0110165; GO:0016020; GO:0005575		EnsemblGenome
F4HQE7	High	AT1G79990	Coatomer subunit beta' OS=Arabidopsis thaliana OX=3702 GN=At1g79990 PE=1 SV=1	102.9	5.03	34.96	41.748	14	10	12	6	5	0.805	-0.31	0.00140619	0.0108201	1436.1	1416.2	1385.1	1085.9	1139.4	1154.3	transport	other membranes;ER/Golgi	other molecular function	[GO:0000139]; GO:0098588; GO:0005794; GO:0031090; GO:0043231; GO:0005737; GO:0012505; GO:0016020; GO:0043227; GO:0043229; GO:0110165; GO:0005622; GO:0043226; GO:0005575_x000D_ [GO:0005198]; GO:0003674_x000D_ [GO:0006886]; GO:0015031; GO:0046907; GO:0034613; GO:0045184; GO:0071702; GO:0071705; GO:0006810; GO:0051641; GO:0051649; GO:0008104; GO:0070727; GO:0051234; GO:0009987; GO:0051179; GO:003303…		EnsemblGenome
F4HQZ1	High	AT1G19880	Regulator of chromosome condensation (RCC1) family protein OS=Arabidopsis thaliana OX=3702 GN=At1g19880 PE=1 SV=1	57.8	7.64	9.17	11.147	6	3	3	3	0	1.236	0.31	0.11617	0.166206	243.3	231.3	290.4	281.8	300.6	321.4						EnsemblGenome
F4HR91	High	AT1G33610	Leucine-rich repeat (LRR) family protein OS=Arabidopsis thaliana OX=3702 GN=At1g33610 PE=1 SV=1	52.6	8.51	5.38	5.727	4	2	2	2	0	1.113	0.15	0.128538	0.180276	270.3	218	265.2	327	295.3	270.1						EnsemblGenome
F4HRS2	High	AT1G67140	Protein SWEETIE OS=Arabidopsis thaliana OX=3702 GN=SWEETIE PE=1 SV=2	244.2	5.26	11.98	14.073	2	4	4	4	0	0.802	-0.32	0.0446627	0.0787871	231.4	275.5	223.6	149.3	185.5	197.9	other metabolic processes;other biological processes	cytosol		[GO:0005829]; GO:0110165; GO:0005737; GO:0005575; GO:0005622_x000D_ [GO:0005975]; GO:0044238; GO:0071704; GO:0008152; GO:0008150_x000D_ [GO:0005982]; GO:0006073; GO:0044042; GO:0044264; GO:0005976; GO:0044260; GO:0044262; GO:0005975; GO:0043170; GO:0044237; GO:0044238; GO:0071704; GO:0008152; GO:0009987; GO:0008150_x000D_ [GO:0005991]; GO:0005984; GO:0009311; GO:0044262; GO:0005975; GO:0044237; G…		EnsemblGenome
F4HRT5	High	AT1G67230	Protein CROWDED NUCLEI 1 OS=Arabidopsis thaliana OX=3702 GN=CRWN1 PE=1 SV=1	129	5.3	39.75	42.526	11	10	12	10	0	0.751	-0.41	0.0209185	0.0466848	2718.3	2830.4	2619.6	1764.1	2042.1	2143	cell organization and biogenesis	other membranes;cytosol;nucleus;other cell component		[GO:0000785]; GO:0110165; GO:0005694; GO:0005575; GO:0043232; GO:0043228; GO:0043229; GO:0043226; GO:0005622_x000D_ [GO:0005634]; GO:0043231; GO:0043227; GO:0043229; GO:0043226; GO:0005622; GO:0110165; GO:0005575_x000D_ [GO:0005635]; GO:0031967; GO:0005634; GO:0012505; GO:0031975; GO:0043227; GO:0043229; GO:0043231; GO:0110165; GO:0043226; GO:0005622; GO:0005575_x000D_ [GO:0005652]; GO:0110165; G…		EnsemblGenome
F4HS17	High	AT1G73920	Alpha/beta-Hydrolases superfamily protein OS=Arabidopsis thaliana OX=3702 GN=At1g73920 PE=1 SV=1	72.3	7.28	9.13	6.164	6	2	3	2	0	0.454	-1.14	0.00270366	0.0147858	424.1	494.1	400	162.5	192.5	222.9	other metabolic processes		other molecular function	[GO:0006629]; GO:0044238; GO:0071704; GO:0008152; GO:0008150_x000D_ [GO:0016787]; GO:0003824; GO:0003674		EnsemblGenome
F4HS63	High	AT1G80380	p-loop containing nucleoside triphosphate hydrolases superfamily protein OS=Arabidopsis thaliana OX=3702 GN=At1g80380 PE=1 SV=1	50.2	6.73	23.88	30.864	18	7	8	7	0	0.874	-0.19	0.529665	0.586741	1696.7	1414.7	1630.6	1780.6	1425	1142.2			other molecular function	[GO:0016787]; GO:0003824; GO:0003674		EnsemblGenome
F4HS76	High	AT1G80460	Glycerol kinase OS=Arabidopsis thaliana OX=3702 GN=NHO1 PE=1 SV=1	52.5	6.55	21.47	20.966	14	6	8	6	0	1.659	0.73	2.18e-05	0.00349347	1003	983.9	977.4	1663.6	1593.7	1632.4	other metabolic processes		kinase activity;other molecular function	[GO:0004370]; GO:0016301; GO:0016773; GO:0016772; GO:0016310; GO:0016740; GO:0006796; GO:0003824; GO:0006793; GO:0003674; GO:0044237; GO:0008152; GO:0009987; GO:0008150_x000D_ [GO:0005524]; GO:0032559; GO:0035639; GO:0030554; GO:0032555; GO:0043168; GO:1901265; GO:0017076; GO:0032553; GO:0043167; GO:0097159; GO:1901363; GO:0000166; GO:0097367; GO:0005488; GO:0036094; GO:0003674_x000D_ [GO:0006072…		EnsemblGenome
F4HST9	High	AT1G20510	OPC-8:0 CoA ligase1 OS=Arabidopsis thaliana OX=3702 GN=OPCL1 PE=1 SV=1	51.2	6.09	6.11	5.828	5	2	2	2	0	0.371	-1.43	0.00124029	0.0102753	750.2	723.8	741.4	293.8	275.2	251.9		other membranes	other molecular function	[GO:0016021]; GO:0031224; GO:0110165; GO:0016020; GO:0005575_x000D_ [GO:0016874]; GO:0003824; GO:0003674		EnsemblGenome
F4HSX9	High	AT1G27500	Protein KINESIN LIGHT CHAIN-RELATED 3 OS=Arabidopsis thaliana OX=3702 GN=KLCR3 PE=2 SV=1	71.1	5.01	5.71	7.729	3	2	2	2	0	0.642	-0.64	0.0305382	0.0598554	236	253.6	241.2	146	155	190.3						EnsemblGenome
F4HTA1	High	AT1G47550	Exocyst complex component sec3A OS=Arabidopsis thaliana OX=3702 GN=SEC3A PE=1 SV=1	100.1	5.76	41.35	37.08	13	11	14	11	0	1.175	0.23	0.172791	0.229164	2489	2783.2	2564.8	2654.8	3014.1	3386.4	transport;other biological processes	plasma membrane;other membranes;other cell component		[GO:0000145]; GO:0099023; GO:0005938; GO:0032991; GO:0005737; GO:0071944; GO:0005575; GO:0110165; GO:0005622_x000D_ [GO:0005886]; GO:0016020; GO:0071944; GO:0110165; GO:0005575_x000D_ [GO:0006887]; GO:0016192; GO:0032940; GO:0006810; GO:0046903; GO:0140352; GO:0051234; GO:0009987; GO:0051179; GO:0008150_x000D_ [GO:0048868]; GO:0003006; GO:0048856; GO:0009856; GO:0022414; GO:0032502; GO:0044706; G…		EnsemblGenome
F4HTM3	High	AT1G67490	Mannosyl-oligosaccharide glucosidase GCS1 OS=Arabidopsis thaliana OX=3702 GN=GCS1 PE=1 SV=1	97.6	7.71	5.93	6.134	2	2	2	2	0	0.56	-0.84	0.0086158	0.0280443	301.5	368.4	334.1	146.6	186.9	201.8	protein metabolism;other metabolic processes;developmental processes;other biological processes	other membranes;ER/Golgi	other molecular function	[GO:0004558]; GO:0090599; GO:0015926; GO:0004553; GO:0016798; GO:0016787; GO:0003824; GO:0003674_x000D_ [GO:0004573]; GO:0015926; GO:0004553; GO:0016798; GO:0016787; GO:0003824; GO:0003674_x000D_ [GO:0005783]; GO:0043231; GO:0005737; GO:0012505; GO:0043227; GO:0043229; GO:0110165; GO:0005622; GO:0043226; GO:0005575_x000D_ [GO:0005789]; GO:0031090; GO:0042175; GO:0098827; GO:0016020; GO:0043227; G…	N-Glycan biosynthesis; Metabolic pathways; Protein processing in endoplasmic reticulum	EnsemblGenome
F4HTN8	High	AT1G67590	Remorin family protein OS=Arabidopsis thaliana OX=3702 GN=At1g67590 PE=1 SV=2	31	8.25	4.2	2.897	5	2	2	2	0	1.235	0.3	0.255044	0.317116	188.9	232.1	206.3	202.5	254.7	271.8						EnsemblGenome
F4HUG9	High	AT1G14210	Ribonuclease T(2) OS=Arabidopsis thaliana OX=3702 GN=At1g14210 PE=1 SV=1	28.2	6.28	5.93	5.455	13	2	2	2	0	0.727	-0.46	0.0853936	0.129688	275.6	255.1	257.8	227.5	187.4	156	RNA metabolism OR transcription;other metabolic processes	non-structural extracellular	nucleic acid binding activity;other molecular function	[GO:0003723]; GO:0003676; GO:0097159; GO:1901363; GO:0005488; GO:0003674_x000D_ [GO:0004521]; GO:0004519; GO:0004540; GO:0090502; GO:0004518; GO:0140098; GO:0090501; GO:0016788; GO:0090305; GO:0140640; GO:0016070; GO:0016787; GO:0090304; GO:0003824; GO:0006139; GO:0043170; GO:0003674; GO:0006725; GO:0034641; GO:0044238; GO:0046483; GO:1901360; GO:0071704; GO:0044237; GO:0006807; GO:0008152; GO:00…		EnsemblGenome
F4HUX0	High	AT1G34220	Regulator of Vps4 activity in the MVB pathway protein OS=Arabidopsis thaliana OX=3702 GN=At1g34220 PE=1 SV=1	72.5	5.26	7.53	7.054	6	2	2	2	0	1.674	0.74	3.8e-05	0.00364227	106.2	104.1	110.3	177.1	177.8	183.9	transport;other biological processes			[GO:0008104]; GO:0033036; GO:0051179; GO:0008150_x000D_ [GO:0015031]; GO:0045184; GO:0071702; GO:0071705; GO:0008104; GO:0051234; GO:0006810; GO:0033036; GO:0051179; GO:0008150		EnsemblGenome
F4HV67	High	AT1G54080	Oligouridylate-binding protein 1A OS=Arabidopsis thaliana OX=3702 GN=UBP1A PE=1 SV=1	47.8	7.36	6.46	7.871	5	2	2	1	0	0.688	-0.54	0.00751327	0.0260817	405.2	391.4	351.1	226.9	269.4	274.1		plasma membrane;other membranes	nucleic acid binding activity	[GO:0003729]; GO:0003723; GO:0003676; GO:0097159; GO:1901363; GO:0005488; GO:0003674_x000D_ [GO:0005886]; GO:0016020; GO:0071944; GO:0110165; GO:0005575		EnsemblGenome
F4HV96	High	AT1G54270	Eif4a-2 OS=Arabidopsis thaliana OX=3702 GN=EIF4A-2 PE=1 SV=1	46.2	5.68	75.22	71.031	27	13	23	1	0	1.481	0.57	0.0367549	0.0686009	48.9	67.4	57.5	76.8	89.9	85.2			nucleic acid binding activity;other molecular function	[GO:0003676]; GO:0097159; GO:1901363; GO:0005488; GO:0003674_x000D_ [GO:0004386]; GO:0140640; GO:0140657; GO:0003824; GO:0003674_x000D_ [GO:0005524]; GO:0032559; GO:0035639; GO:0030554; GO:0032555; GO:0043168; GO:1901265; GO:0017076; GO:0032553; GO:0043167; GO:0097159; GO:1901363; GO:0000166; GO:0097367; GO:0005488; GO:0036094; GO:0003674_x000D_ [GO:0016787]; GO:0003824; GO:0003674		EnsemblGenome
F4HVV7	High	AT1G02080	Transcription regulator OS=Arabidopsis thaliana OX=3702 GN=At1g02080 PE=1 SV=1	263.6	5.55	59.35	70.441	9	19	20	19	0	1.296	0.37	0.0822165	0.125809	1976.8	2078	2092.7	2264.3	2692.6	2971.4	other biological processes	nucleus;other cell component		[GO:0005634]; GO:0043231; GO:0043227; GO:0043229; GO:0043226; GO:0005622; GO:0110165; GO:0005575_x000D_ [GO:0005737]; GO:0110165; GO:0005622; GO:0005575_x000D_ [GO:0006417]; GO:0010608; GO:0032268; GO:0034248; GO:2000112; GO:0010468; GO:0031323; GO:0051246; GO:0051171; GO:0010556; GO:0031326; GO:0060255; GO:0019222; GO:0050794; GO:0080090; GO:0009889; GO:0050789; GO:0065007; GO:0008150_x000D_ [GO…	RNA degradation	EnsemblGenome
F4HVW5	High	AT1G02120	Protein VASCULAR ASSOCIATED DEATH 1, chloroplastic OS=Arabidopsis thaliana OX=3702 GN=VAD1 PE=1 SV=1	67.7	6.3	15.32	13.113	6	4	5	4	0	0.615	-0.7	0.00743654	0.0259098	555.9	652.8	572.2	299.9	352	393.2	stress response;signal transduction;other biological processes	other membranes;ER/Golgi;other cell component		[GO:0005783]; GO:0043231; GO:0005737; GO:0012505; GO:0043227; GO:0043229; GO:0110165; GO:0005622; GO:0043226; GO:0005575_x000D_ [GO:0009507]; GO:0009536; GO:0043231; GO:0005737; GO:0043227; GO:0043229; GO:0110165; GO:0005622; GO:0043226; GO:0005575_x000D_ [GO:0009626]; GO:0033554; GO:0034050; GO:0045087; GO:0006950; GO:0051716; GO:0012501; GO:0051702; GO:0098542; GO:0006955; GO:0050896; GO:000998…		EnsemblGenome
F4HVZ5	High	AT1G02330	Protein COP1 SUPPRESSOR 2 OS=Arabidopsis thaliana OX=3702 GN=CSU2 PE=1 SV=1	32.3	6.7	5.14	4.697	6	2	2	2	0	0.715	-0.48	0.00251497	0.0143384	228	210.6	227.6	160.7	162.8	167.3	developmental processes;other biological processes	nucleus		[GO:0005681]; GO:0140513; GO:1990904; GO:0032991; GO:0005634; GO:0005575; GO:0043231; GO:0043227; GO:0043229; GO:0043226; GO:0005622; GO:0110165_x000D_ [GO:0010099]; GO:0048580; GO:2000030; GO:2000026; GO:0048583; GO:0050793; GO:0051239; GO:0050789; GO:0065007; GO:0008150_x000D_ [GO:0016607]; GO:0016604; GO:0110165; GO:0005654; GO:0005575; GO:0031981; GO:0070013; GO:0005634; GO:0043233; GO:004322…		EnsemblGenome
F4HW26	High	AT1G08420	Serine/threonine-protein phosphatase OS=Arabidopsis thaliana OX=3702 GN=BSL2 PE=1 SV=1	108	5.8	7.15	11.581	3	2	2	2	0	1.138	0.19	0.119852	0.170304	370.3	362.1	384.8	386.5	421.6	460	protein metabolism;other metabolic processes;signal transduction	nucleus	other molecular function	[GO:0005634]; GO:0043231; GO:0043227; GO:0043229; GO:0043226; GO:0005622; GO:0110165; GO:0005575_x000D_ [GO:0009742]; GO:0043401; GO:0071367; GO:0009755; GO:0071383; GO:0009741; GO:0032870; GO:0071396; GO:0071407; GO:1901701; GO:0007165; GO:0048545; GO:0009725; GO:0014070; GO:0033993; GO:1901700; GO:0071310; GO:0071495; GO:0070887; GO:0009987; GO:0050794; GO:0007154; GO:0023052; GO:0051716; GO:00…		EnsemblGenome
F4HWB0	High	AT1G14710	Hydroxyproline-rich glycoprotein family protein OS=Arabidopsis thaliana OX=3702 GN=At1g14710 PE=1 SV=1	66.2	8.03	10.77	14.01	6	3	3	3	0	1.193	0.25	0.0499002	0.0854472	396.3	434.3	420.9	466.5	502	564.4	RNA metabolism OR transcription;other metabolic processes	cytosol	nucleic acid binding activity;other molecular function	[GO:0003729]; GO:0003723; GO:0003676; GO:0097159; GO:1901363; GO:0005488; GO:0003674_x000D_ [GO:0005829]; GO:0110165; GO:0005737; GO:0005575; GO:0005622_x000D_ [GO:0006402]; GO:0006401; GO:0010629; GO:0016071; GO:0016070; GO:0034655; GO:0044265; GO:0010468; GO:0010605; GO:0090304; GO:0006139; GO:0019439; GO:0044270; GO:0046700; GO:1901361; GO:0009057; GO:0044248; GO:0044260; GO:0060255; GO:000989…		EnsemblGenome
F4HWC3	High	AT1G20970	Calponin-like domain protein OS=Arabidopsis thaliana OX=3702 GN=At1g20970 PE=1 SV=1	150.1	4.75	52.89	56.995	16	15	16	15	0	1.275	0.35	0.0206769	0.0462457	1008.3	1055	1012.3	1194.6	1290.3	1373.2		plasma membrane;other membranes;other cytoplasmic organelle	nucleic acid binding activity	[GO:0003729]; GO:0003723; GO:0003676; GO:0097159; GO:1901363; GO:0005488; GO:0003674_x000D_ [GO:0005773]; GO:0043231; GO:0005737; GO:0043227; GO:0043229; GO:0110165; GO:0005622; GO:0043226; GO:0005575_x000D_ [GO:0005886]; GO:0016020; GO:0071944; GO:0110165; GO:0005575_x000D_ [GO:0016021]; GO:0031224; GO:0110165; GO:0016020; GO:0005575		EnsemblGenome
F4HWQ5	High	AT1G35160	GF14 protein phi chain OS=Arabidopsis thaliana OX=3702 GN=GF14 PHI PE=1 SV=1	33.3	4.81	32.82	35.822	39	13	14	4	1	1.192	0.25	0.113135	0.16285	971.4	964.1	979.4	1229.6	1157.7	1016.3	signal transduction	plasma membrane;other membranes;cytosol;ER/Golgi		[GO:0005794]; GO:0043231; GO:0005737; GO:0012505; GO:0043227; GO:0043229; GO:0110165; GO:0005622; GO:0043226; GO:0005575_x000D_ [GO:0005829]; GO:0110165; GO:0005737; GO:0005575; GO:0005622_x000D_ [GO:0005886]; GO:0016020; GO:0071944; GO:0110165; GO:0005575_x000D_ [GO:0009742]; GO:0043401; GO:0071367; GO:0009755; GO:0071383; GO:0009741; GO:0032870; GO:0071396; GO:0071407; GO:1901701; GO:0007165; G…		EnsemblGenome
F4HWQ8	High	AT1G47960	Cell wall / vacuolar inhibitor of fructosidase 1 OS=Arabidopsis thaliana OX=3702 GN=C/VIF1 PE=1 SV=1	22.3	8.15	4.96	4.994	13	2	2	2	0	1.139	0.19	0.129064	0.180768	151.1	140.7	150.4	205.4	171.3	158.3	other biological processes	other cytoplasmic organelle;other cell component	enzyme regulator activity	[GO:0004857]; GO:0030234; GO:0043086; GO:0098772; GO:0050790; GO:0044092; GO:0003674; GO:0065009; GO:0065007; GO:0008150_x000D_ [GO:0005618]; GO:0030312; GO:0110165; GO:0071944; GO:0005575_x000D_ [GO:0005773]; GO:0043231; GO:0005737; GO:0043227; GO:0043229; GO:0110165; GO:0005622; GO:0043226; GO:0005575_x000D_ [GO:0043086]; GO:0044092; GO:0050790; GO:0065009; GO:0065007; GO:0008150		EnsemblGenome
F4HWR0	High	AT1G47980	Desiccation-like protein OS=Arabidopsis thaliana OX=3702 GN=At1g47980 PE=1 SV=1	34.3	8.65	4.16	3.191	5	2	2	2	0	3.179	1.67	7.35e-06	0.00278908	155.5	150.1	164.7	460.9	494.4	501.6						EnsemblGenome
F4HWS5	High	AT1G48110	Evolutionarily conserved C-terminal region 7 OS=Arabidopsis thaliana OX=3702 GN=ECT7 PE=1 SV=1	70.8	6.96	9.72	8.279	3	2	3	2	0	0.943	-0.08	0.361039	0.423574	82.1	82.5	82.7	72.1	77.8	84.7			nucleic acid binding activity	[GO:0003729]; GO:0003723; GO:0003676; GO:0097159; GO:1901363; GO:0005488; GO:0003674		EnsemblGenome
F4HWU0	High	AT1G48210	Protein kinase superfamily protein OS=Arabidopsis thaliana OX=3702 GN=At1g48210 PE=1 SV=1	39.6	8.76	27.72	27.876	20	6	8	2	0	0.53	-0.91	0.00362581	0.0169832	83.8	77.9	92	52.9	44.5	41.5	protein metabolism;other metabolic processes	plasma membrane;other membranes	kinase activity;other molecular function	[GO:0004674]; GO:0004672; GO:0016301; GO:0016773; GO:0140096; GO:0006468; GO:0016772; GO:0016310; GO:0003824; GO:0006464; GO:0016740; GO:0006796; GO:0003674; GO:0036211; GO:0044267; GO:0006793; GO:0019538; GO:0043412; GO:0044260; GO:0044237; GO:0043170; GO:0044238; GO:1901564; GO:0008152; GO:0009987; GO:0071704; GO:0006807; GO:0008150_x000D_ [GO:0005524]; GO:0032559; GO:0035639; GO:0030554; GO:00…	Plant-pathogen interaction	EnsemblGenome
F4HWZ6	High	AT1G54630	Acyl carrier protein 3 OS=Arabidopsis thaliana OX=3702 GN=ACP3 PE=4 SV=1	11.5	9.52	3.47	6.117	16	2	2	2	0	8.861	3.15	8.55e-05	0.00412232	31	25.6	29	292.9	256.9	218.3	other metabolic processes		other molecular function	[GO:0000036]; GO:0044620; GO:0140414; GO:0006633; GO:0051192; GO:0140104; GO:0006631; GO:0008610; GO:0072330; GO:0005488; GO:0003674; GO:0032787; GO:0044255; GO:0006629; GO:1901576; GO:0046394; GO:0019752; GO:0044237; GO:0044238; GO:0071704; GO:0009058; GO:0016053; GO:0043436; GO:0008152; GO:0009987; GO:0006082; GO:0044249; GO:0044283; GO:0008150; GO:0044281		EnsemblGenome
F4HXD2	High	AT1G74920	Aldehyde dehydrogenase 10A8 OS=Arabidopsis thaliana OX=3702 GN=ALDH10A8 PE=1 SV=1	53.9	5.35	6.01	7.246	4	2	2	2	0	0.93	-0.1	0.717052	0.759467	204.3	169.6	204.1	205.4	189.9	162.9			other molecular function	[GO:0016620]; GO:0016903; GO:0016491; GO:0003824; GO:0003674		EnsemblGenome
F4HXV6	High	AT1G14850	Nuclear pore complex protein NUP155 OS=Arabidopsis thaliana OX=3702 GN=NUP155 PE=1 SV=1	159.9	5.48	8.82	6.499	1	2	3	2	0	0.738	-0.44	0.0393642	0.0722377	250.1	220.8	251.7	173	184.4	213	cell organization and biogenesis;transport;other biological processes	plasma membrane;other membranes;nucleus;other cell component	other molecular function	[GO:0000972]; GO:0051276; GO:0006996; GO:0016043; GO:0071840; GO:0009987; GO:0008150_x000D_ [GO:0005643]; GO:0140513; GO:0005635; GO:0032991; GO:0005634; GO:0031967; GO:0012505; GO:0005575; GO:0043231; GO:0031975; GO:0043227; GO:0043229; GO:0110165; GO:0043226; GO:0005622_x000D_ [GO:0005730]; GO:0043232; GO:0031981; GO:0043228; GO:0043229; GO:0070013; GO:0005634; GO:0043226; GO:0005622; GO:004323…	Nucleocytoplasmic transport	EnsemblGenome
F4HXZ1	High	AT1G15130	Vacuolar-sorting protein BRO1 OS=Arabidopsis thaliana OX=3702 GN=BRO1 PE=1 SV=1	95.1	6.44	10.65	8.688	5	4	4	4	0	1.007	0.01	0.948928	0.956337	511.3	539.8	497.4	461.8	514.6	586.8	cell organization and biogenesis;protein metabolism;other metabolic processes;transport	cytosol;other cytoplasmic organelle;other cell component	other molecular function	[GO:0005737]; GO:0110165; GO:0005622; GO:0005575_x000D_ [GO:0005770]; GO:0005768; GO:0031410; GO:0012505; GO:0097708; GO:0005737; GO:0110165; GO:0031982; GO:0043231; GO:0005622; GO:0005575; GO:0043227; GO:0043229; GO:0043226_x000D_ [GO:0005771]; GO:0005770; GO:0005768; GO:0031410; GO:0012505; GO:0097708; GO:0005737; GO:0110165; GO:0031982; GO:0043231; GO:0005622; GO:0005575; GO:0043227; GO:004322…	Endocytosis	EnsemblGenome
F4HYF3	High	AT1G48420	Bifunctional D-cysteine desulfhydrase/1-aminocyclopropane-1-carboxylate deaminase, mitochondrial OS=Arabidopsis thaliana OX=3702 GN=DCD PE=1 SV=1	43.9	7.36	7.24	7.942	6	2	2	2	0	1.099	0.14	0.364635	0.427201	179.5	115.4	176.7	262.6	194.2	143.9	other metabolic processes;stress response;other biological processes	cytosol;mitochondrion;other cell component	other molecular function	[GO:0005739]; GO:0043231; GO:0005737; GO:0043227; GO:0043229; GO:0110165; GO:0005622; GO:0043226; GO:0005575_x000D_ [GO:0005829]; GO:0110165; GO:0005737; GO:0005575; GO:0005622_x000D_ [GO:0009507]; GO:0009536; GO:0043231; GO:0005737; GO:0043227; GO:0043229; GO:0110165; GO:0005622; GO:0043226; GO:0005575_x000D_ [GO:0009693]; GO:0009692; GO:0043450; GO:0043449; GO:0044249; GO:1900674; GO:0044237; G…	Cysteine and methionine metabolism; D-Amino acid metabolism; Metabolic pathways	EnsemblGenome
F4HYQ1	High	AT1G55160	WAS/WASL-interacting family protein OS=Arabidopsis thaliana OX=3702 GN=At1g55160 PE=1 SV=1	23.8	9.64	23.12	14.447	22	4	7	4	0	1.085	0.12	0.579978	0.634235	1335.7	1352.1	1273	1193.9	1448.7	1554.2		other membranes;mitochondrion;other cell component		[GO:0005739]; GO:0043231; GO:0005737; GO:0043227; GO:0043229; GO:0110165; GO:0005622; GO:0043226; GO:0005575_x000D_ [GO:0009536]; GO:0043231; GO:0005737; GO:0043227; GO:0043229; GO:0110165; GO:0005622; GO:0043226; GO:0005575_x000D_ [GO:0016021]; GO:0031224; GO:0110165; GO:0016020; GO:0005575		EnsemblGenome
F4HZB5	High	AT1G03080	Protein NETWORKED 1D OS=Arabidopsis thaliana OX=3702 GN=NET1D PE=3 SV=1	198.4	5.07	11.76	12.516	2	4	4	4	0	0.776	-0.37	0.0616298	0.100355	435.2	464.6	450.5	279.6	349.5	368.9		plasma membrane;other membranes	cytoskeletal activity	[GO:0005886]; GO:0016020; GO:0071944; GO:0110165; GO:0005575_x000D_ [GO:0051015]; GO:0003779; GO:0044877; GO:0008092; GO:0005488; GO:0005515; GO:0003674		EnsemblGenome
F4HZE0	High	AT1G09130	ATP-dependent Clp protease proteolytic subunit OS=Arabidopsis thaliana OX=3702 GN=At1g09130 PE=1 SV=1	40.9	8.75	13.03	9.934	8	2	4	2	0	1.443	0.53	0.0108171	0.0313844	446.7	410.3	498.5	695.5	644.8	579.8	protein metabolism	mitochondrion;other cell component	other molecular function	[GO:0004176]; GO:0008233; GO:0140657; GO:0016787; GO:0140096; GO:0006508; GO:0003674; GO:0003824; GO:0019538; GO:0043170; GO:0044238; GO:1901564; GO:0071704; GO:0008152; GO:0006807; GO:0008150_x000D_ [GO:0004252]; GO:0004175; GO:0008236; GO:0008233; GO:0017171; GO:0016787; GO:0140096; GO:0006508; GO:0003824; GO:0019538; GO:0003674; GO:0043170; GO:0044238; GO:1901564; GO:0071704; GO:0008152; GO:00…		EnsemblGenome
F4HZI8	High	AT1G15200	Protein-protein interaction regulator family protein OS=Arabidopsis thaliana OX=3702 GN=At1g15200 PE=1 SV=1	54.4	6	22.53	22.644	14	7	8	7	0	0.48	-1.06	0.0106082	0.0310054	2012.7	2044.5	2059.2	870.7	981.6	1134.9	RNA metabolism OR transcription;other metabolic processes	nucleus	nucleic acid binding activity	[GO:0003729]; GO:0003723; GO:0003676; GO:0097159; GO:1901363; GO:0005488; GO:0003674_x000D_ [GO:0006397]; GO:0006396; GO:0016071; GO:0016070; GO:0010467; GO:0090304; GO:0043170; GO:0006139; GO:0071704; GO:0006725; GO:0034641; GO:0044238; GO:0046483; GO:1901360; GO:0008152; GO:0044237; GO:0006807; GO:0008150; GO:0009987_x000D_ [GO:0008380]; GO:0006396; GO:0016070; GO:0010467; GO:0090304; GO:004317…		EnsemblGenome
F4HZS8	High	AT1G22060	Sporulation-specific protein OS=Arabidopsis thaliana OX=3702 GN=At1g22060 PE=1 SV=1	228.8	5.1	16.97	18.379	3	6	6	6	0	0.613	-0.71	0.0130982	0.035048	322.4	389.6	346.1	182.3	212.1	247.8		other cytoplasmic organelle		[GO:0005773]; GO:0043231; GO:0005737; GO:0043227; GO:0043229; GO:0110165; GO:0005622; GO:0043226; GO:0005575		EnsemblGenome
F4I032	High	AT1G48850	Chorismate synthase OS=Arabidopsis thaliana OX=3702 GN=EMB1144 PE=1 SV=1	41	8.81	11.19	14.276	11	4	4	4	0	1.09	0.12	0.248406	0.310024	900.5	826.2	852.6	990.7	929.5	852.2	other metabolic processes		other molecular function	[GO:0004107]; GO:0016838; GO:0016835; GO:0016829; GO:0003824; GO:0003674_x000D_ [GO:0008652]; GO:0006520; GO:0046394; GO:1901566; GO:0019752; GO:0044238; GO:1901564; GO:0016053; GO:1901576; GO:0043436; GO:0008152; GO:0006807; GO:0071704; GO:0006082; GO:0044249; GO:0044283; GO:0009058; GO:0008150; GO:0044237; GO:0044281; GO:0009987_x000D_ [GO:0009073]; GO:0009072; GO:0016053; GO:0019438; GO:190136…		EnsemblGenome
F4I061	High	AT1G49040	Stomatal cytokinesis defective / SCD1 protein (SCD1) OS=Arabidopsis thaliana OX=3702 GN=SCD1 PE=1 SV=1	116	5.68	18.31	19.203	8	7	8	7	0	0.738	-0.44	0.0187985	0.0431558	394.7	439.1	426.7	273.9	315.1	335.7						EnsemblGenome
F4I082	High	AT1G55260	Non-specific lipid transfer protein GPI-anchored 6 OS=Arabidopsis thaliana OX=3702 GN=LTPG6 PE=2 SV=2	20.1	6.52	14.85	14.274	16	5	6	5	0	0.882	-0.18	0.0102337	0.0306327	1350.7	1338.9	1420	1179.6	1192	1206.3	stress response	plasma membrane;other membranes;nucleus		[GO:0005634]; GO:0043231; GO:0043227; GO:0043229; GO:0043226; GO:0005622; GO:0110165; GO:0005575_x000D_ [GO:0005886]; GO:0016020; GO:0071944; GO:0110165; GO:0005575_x000D_ [GO:0031225]; GO:0031224; GO:0110165; GO:0016020; GO:0005575_x000D_ [GO:0050832]; GO:0009620; GO:0098542; GO:0051707; GO:0006952; GO:0043207; GO:0044419; GO:0006950; GO:0009605; GO:0009607; GO:0008150; GO:0050896		EnsemblGenome
F4I0K2	High	AT1G69200	Fructokinase-like 2, chloroplastic OS=Arabidopsis thaliana OX=3702 GN=FLN2 PE=1 SV=2	68.9	5.24	8.18	6.745	7	3	3	3	0	2.253	1.17	0.000306669	0.00603675	141.9	138.1	123	358.3	299.4	311.1	cell organization and biogenesis;RNA metabolism OR transcription;other metabolic processes;other biological processes	other cell component	kinase activity	[GO:0000427]; GO:0000428; GO:0009536; GO:0030880; GO:0043231; GO:0005737; GO:0061695; GO:0140535; GO:0043227; GO:0043229; GO:0110165; GO:0005622; GO:1990234; GO:0032991; GO:0043226; GO:0005575; GO:1902494_x000D_ [GO:0006355]; GO:0010468; GO:1903506; GO:0060255; GO:2001141; GO:0019222; GO:0010556; GO:0031326; GO:0051252; GO:0050789; GO:0009889; GO:0031323; GO:0019219; GO:0065007; GO:0050794; GO:00…		EnsemblGenome
F4I0N7	High	AT1G75750	GAST1 protein homolog 1 OS=Arabidopsis thaliana OX=3702 GN=GASA1 PE=1 SV=1	10.6	9.11	5.33	3.9	11	2	2	2	0	2.242	1.16	0.00249708	0.0142626	66.1	53.8	58.2	122.3	131.5	130.5	signal transduction	non-structural extracellular		[GO:0005576]; GO:0110165; GO:0005575_x000D_ [GO:0009740]; GO:0010476; GO:0009755; GO:0071370; GO:0007165; GO:0032870; GO:0009739; GO:0071396; GO:1901701; GO:0009987; GO:0050794; GO:0007154; GO:0023052; GO:0051716; GO:0009725; GO:0071310; GO:0071495; GO:0033993; GO:1901700; GO:0070887; GO:0008150; GO:0050789; GO:0050896; GO:0009719; GO:0010033; GO:0042221; GO:0065007		EnsemblGenome
F4I0P8	High	AT1G75850	Vacuolar protein sorting-associated protein 35B OS=Arabidopsis thaliana OX=3702 GN=VPS35B PE=1 SV=1	89.4	5.43	4.24	6.958	3	2	2	2	0	3.062	1.61	0.000581118	0.0077591	137.4	124.4	146.6	346.6	420.7	440.4	transport	other membranes;cytosol;ER/Golgi;other cytoplasmic organelle		[GO:0005770]; GO:0005768; GO:0031410; GO:0012505; GO:0097708; GO:0005737; GO:0110165; GO:0031982; GO:0043231; GO:0005622; GO:0005575; GO:0043227; GO:0043229; GO:0043226_x000D_ [GO:0005794]; GO:0043231; GO:0005737; GO:0012505; GO:0043227; GO:0043229; GO:0110165; GO:0005622; GO:0043226; GO:0005575_x000D_ [GO:0005829]; GO:0110165; GO:0005737; GO:0005575; GO:0005622_x000D_ [GO:0006886]; GO:0015031; G…	Endocytosis	EnsemblGenome
F4I0Z0	High	AT1G09440	Protein kinase superfamily protein OS=Arabidopsis thaliana OX=3702 GN=At1g09440 PE=1 SV=1	52.6	8.91	12.62	8.887	6	2	3	1	0	0.802	-0.32	0.024214	0.0513746	28.8	32.9	28.3	21.8	23.1	25.8	protein metabolism;other metabolic processes	other membranes	kinase activity;other molecular function	[GO:0004674]; GO:0004672; GO:0016301; GO:0016773; GO:0140096; GO:0006468; GO:0016772; GO:0016310; GO:0003824; GO:0006464; GO:0016740; GO:0006796; GO:0003674; GO:0036211; GO:0044267; GO:0006793; GO:0019538; GO:0043412; GO:0044260; GO:0044237; GO:0043170; GO:0044238; GO:1901564; GO:0008152; GO:0009987; GO:0071704; GO:0006807; GO:0008150_x000D_ [GO:0005524]; GO:0032559; GO:0035639; GO:0030554; GO:00…		EnsemblGenome
F4I114	High	AT1G09600	Probable serine/threonine-protein kinase At1g09600 OS=Arabidopsis thaliana OX=3702 GN=At1g09600 PE=3 SV=1	79.6	9.6	5.16	2.55	2	2	2	1	0	1.16	0.21	0.0736094	0.115268	483	413.4	454.4	552	526.9	482.6	protein metabolism;other metabolic processes;other biological processes	nucleus;other cell component	kinase activity;other molecular function	[GO:0000307]; GO:1902554; GO:1902911; GO:0061695; GO:1990234; GO:1902494; GO:0032991; GO:0005575_x000D_ [GO:0004693]; GO:0004674; GO:0097472; GO:0004672; GO:0051726; GO:0016301; GO:0016773; GO:0140096; GO:0006468; GO:0050794; GO:0016772; GO:0016310; GO:0003824; GO:0006464; GO:0050789; GO:0016740; GO:0006796; GO:0003674; GO:0036211; GO:0044267; GO:0065007; GO:0006793; GO:0019538; GO:0043412; GO:00…		EnsemblGenome
F4I116	High	AT1G09620	Leucine--tRNA ligase, cytoplasmic OS=Arabidopsis thaliana OX=3702 GN=At1g09620 PE=1 SV=1	123.4	6.02	46.31	50.346	15	13	15	13	0	1.388	0.47	0.00740255	0.0258519	1342.4	1303.3	1359.3	1707.9	1863.2	1928.9	protein metabolism;RNA metabolism OR transcription;other metabolic processes	cytosol;other cell component	other molecular function	[GO:0002161]; GO:0052689; GO:0140101; GO:0106074; GO:0016788; GO:0140098; GO:0006399; GO:0006450; GO:0016787; GO:0140640; GO:0034660; GO:0065008; GO:0003824; GO:0016070; GO:0065007; GO:0003674; GO:0090304; GO:0008150; GO:0006139; GO:0043170; GO:0006725; GO:0034641; GO:0044238; GO:0046483; GO:1901360; GO:0071704; GO:0044237; GO:0006807; GO:0008152; GO:0009987_x000D_ [GO:0004823]; GO:0004812; GO:00…	Aminoacyl-tRNA biosynthesis	EnsemblGenome
F4I1L9	High	AT1G36280	Adenylosuccinate lyase OS=Arabidopsis thaliana OX=3702 GN=At1g36280 PE=1 SV=1	57.8	7.14	13.74	14.515	9	5	5	1	0	0.666	-0.59	0.0631204	0.102227	316.5	301.8	313	252.6	208.6	175.2	other metabolic processes		other molecular function	[GO:0004018]; GO:0016842; GO:0016840; GO:0016829; GO:0003824; GO:0003674_x000D_ [GO:0006189]; GO:0006188; GO:0009152; GO:0009168; GO:0046040; GO:0006164; GO:0009150; GO:0009260; GO:0009127; GO:0009156; GO:0009167; GO:0006163; GO:0009165; GO:0072522; GO:0009259; GO:0046390; GO:0009124; GO:0009126; GO:0009161; GO:0009117; GO:0072521; GO:1901293; GO:0018130; GO:0019438; GO:0044271; GO:1901362; GO:19…	Purine metabolism; Alanine, aspartate and glutamate metabolism; Metabolic pathways; Biosynthesis of secondary metabolites; Biosynthesis of cofactors	EnsemblGenome
F4I2A1	High	AT1G76140	Prolyl endopeptidase OS=Arabidopsis thaliana OX=3702 GN=At1g76140 PE=1 SV=1	89	5.85	21.95	18.411	9	7	7	7	0	1.526	0.61	0.00256037	0.0144502	1143.4	971.2	1114.4	1832.3	1700.1	1574.2	protein metabolism		other molecular function	[GO:0004252]; GO:0004175; GO:0008236; GO:0008233; GO:0017171; GO:0016787; GO:0140096; GO:0006508; GO:0003824; GO:0019538; GO:0003674; GO:0043170; GO:0044238; GO:1901564; GO:0071704; GO:0008152; GO:0006807; GO:0008150		EnsemblGenome
F4I2S4	High	AT1G16020	Vacuolar fusion protein CCZ1 homolog A OS=Arabidopsis thaliana OX=3702 GN=CCZ1A PE=1 SV=1	57.8	6.15	7.88	8.784	6	3	3	3	0	0.687	-0.54	0.00160163	0.0115266	546.5	590	531.4	341.9	391.2	375.2	transport	other cytoplasmic organelle;other cell component	enzyme regulator activity	[GO:0005085]; GO:0030695; GO:0060589; GO:0030234; GO:0098772; GO:0050790; GO:0003674; GO:0065009; GO:0065007; GO:0008150_x000D_ [GO:0016192]; GO:0006810; GO:0051234; GO:0051179; GO:0008150_x000D_ [GO:0035658]; GO:0032991; GO:0005770; GO:0005575; GO:0005768; GO:0031410; GO:0012505; GO:0097708; GO:0005737; GO:0110165; GO:0031982; GO:0043231; GO:0005622; GO:0043227; GO:0043229; GO:0043226_x000D_ [GO…		EnsemblGenome
F4I2Z0	High	AT1G22700	Tetratricopeptide repeat (TPR)-like superfamily protein OS=Arabidopsis thaliana OX=3702 GN=At1g22700 PE=1 SV=1	23.8	8.66	9.31	10.051	20	4	4	4	0	0.623	-0.68	0.0125093	0.0339313	1029.1	1191.8	873.9	534	641.6	676.2		other membranes		[GO:0016021]; GO:0031224; GO:0110165; GO:0016020; GO:0005575		EnsemblGenome
F4I313	High	AT1G22870	Kinase family with ARM repeat domain-containing protein OS=Arabidopsis thaliana OX=3702 GN=At1g22870 PE=1 SV=1	100	7.53	6.43	5.384	2	2	2	2	0	0.563	-0.83	0.00426454	0.0188167	368.8	464.1	356.1	182.1	207.5	219.2	protein metabolism;other metabolic processes	cytosol	kinase activity;other molecular function	[GO:0004672]; GO:0016301; GO:0016773; GO:0140096; GO:0006468; GO:0016772; GO:0016310; GO:0003824; GO:0006464; GO:0016740; GO:0006796; GO:0003674; GO:0036211; GO:0044267; GO:0006793; GO:0019538; GO:0043412; GO:0044260; GO:0044237; GO:0043170; GO:0044238; GO:1901564; GO:0008152; GO:0009987; GO:0071704; GO:0006807; GO:0008150_x000D_ [GO:0005524]; GO:0032559; GO:0035639; GO:0030554; GO:0032555; GO:00…		EnsemblGenome
F4I366	High	AT1G29940	DNA-directed RNA polymerase I subunit 2 OS=Arabidopsis thaliana OX=3702 GN=NRPA2 PE=2 SV=1	132.3	8.72	5.74	8.782	3	3	3	3	0	0.674	-0.57	0.0393263	0.0721824	430.4	458.8	444	288.3	299.4	367.3	RNA metabolism OR transcription;other metabolic processes;developmental processes;other biological processes	cytosol;nucleus	nucleic acid binding activity;other molecular function	[GO:0003677]; GO:0003676; GO:0097159; GO:1901363; GO:0005488; GO:0003674_x000D_ [GO:0003899]; GO:0034062; GO:0032774; GO:0097747; GO:0009059; GO:0016070; GO:0034654; GO:0016779; GO:0140098; GO:0043170; GO:1901576; GO:0090304; GO:0006139; GO:0018130; GO:0019438; GO:0044271; GO:1901362; GO:0016772; GO:0140640; GO:0071704; GO:0009058; GO:0006725; GO:0034641; GO:0044238; GO:0046483; GO:1901360; GO:00…	RNA polymerase	EnsemblGenome
F4I378	High	AT1G29980	Uncharacterized protein OS=Arabidopsis thaliana OX=3702 GN=At1g29980 PE=1 SV=1	40.4	4.86	9.02	5.166	8	2	3	1	0	0.422	-1.24	0.000991615	0.00964246	40.9	49.3	37.8	14.4	17.3	18.5						EnsemblGenome
F4I3B3	High	AT1G49600	Polyadenylate-binding protein RBP47A OS=Arabidopsis thaliana OX=3702 GN=RBP47A PE=2 SV=1	48.5	6	15.06	16.303	13	4	5	3	1	0.95	-0.07	0.269955	0.332629	2151.3	2344.6	2154.8	1748.5	2047.4	2217.3	RNA metabolism OR transcription;other metabolic processes;stress response	cytosol;nucleus;other cell component	nucleic acid binding activity	[GO:0003729]; GO:0003723; GO:0003676; GO:0097159; GO:1901363; GO:0005488; GO:0003674_x000D_ [GO:0005634]; GO:0043231; GO:0043227; GO:0043229; GO:0043226; GO:0005622; GO:0110165; GO:0005575_x000D_ [GO:0005829]; GO:0110165; GO:0005737; GO:0005575; GO:0005622_x000D_ [GO:0006397]; GO:0006396; GO:0016071; GO:0016070; GO:0010467; GO:0090304; GO:0043170; GO:0006139; GO:0071704; GO:0006725; GO:0034641; G…		EnsemblGenome
F4I3C3	High	AT1G49670	ARP protein (REF) OS=Arabidopsis thaliana OX=3702 GN=NQR PE=1 SV=1	70.5	9.01	5.63	5.894	3	2	2	2	0	0.699	-0.52	0.00125263	0.0102753	150.7	138.6	138.2	88.9	100.5	96.8	stress response	mitochondrion;other cytoplasmic organelle	other molecular function	[GO:0005739]; GO:0043231; GO:0005737; GO:0043227; GO:0043229; GO:0110165; GO:0005622; GO:0043226; GO:0005575_x000D_ [GO:0005777]; GO:0042579; GO:0043231; GO:0005737; GO:0043227; GO:0043229; GO:0110165; GO:0005622; GO:0043226; GO:0005575_x000D_ [GO:0006979]; GO:0006950; GO:0050896; GO:0008150_x000D_ [GO:0008270]; GO:0046914; GO:0046872; GO:0043169; GO:0043167; GO:0005488; GO:0003674_x000D_ [GO:001…		EnsemblGenome
F4I3J0	High	AT1G56050	Obg-like ATPase 1 OS=Arabidopsis thaliana OX=3702 GN=At1g56050 PE=1 SV=1	45.6	5.97	22.76	20.228	19	7	8	7	0	0.94	-0.09	0.0966649	0.142929	891.7	892.8	934.6	863.9	839	767.2		other cell component	translation activity;other molecular function	[GO:0005524]; GO:0032559; GO:0035639; GO:0030554; GO:0032555; GO:0043168; GO:1901265; GO:0017076; GO:0032553; GO:0043167; GO:0097159; GO:1901363; GO:0000166; GO:0097367; GO:0005488; GO:0036094; GO:0003674_x000D_ [GO:0005525]; GO:0032561; GO:0035639; GO:0019001; GO:0032555; GO:0043168; GO:1901265; GO:0017076; GO:0032553; GO:0043167; GO:0097159; GO:1901363; GO:0000166; GO:0097367; GO:0005488; GO:00…		EnsemblGenome
F4I3M3	High	AT1G63500	Serine/threonine-protein kinase BSK7 OS=Arabidopsis thaliana OX=3702 GN=BSK7 PE=3 SV=1	54.8	6.37	20.76	20.036	16	7	8	4	3	1.379	0.46	0.0466308	0.0814377	588.8	586.5	722.3	808.9	812.3	865.5	protein metabolism;other metabolic processes;signal transduction	plasma membrane;other membranes;other cell component	kinase activity;other molecular function	[GO:0005524]; GO:0032559; GO:0035639; GO:0030554; GO:0032555; GO:0043168; GO:1901265; GO:0017076; GO:0032553; GO:0043167; GO:0097159; GO:1901363; GO:0000166; GO:0097367; GO:0005488; GO:0036094; GO:0003674_x000D_ [GO:0005886]; GO:0016020; GO:0071944; GO:0110165; GO:0005575_x000D_ [GO:0009506]; GO:0005911; GO:0055044; GO:0070161; GO:0110165; GO:0030054; GO:0005575_x000D_ [GO:0009742]; GO:0043401; G…	Plant hormone signal transduction	EnsemblGenome
F4I3N6	High	AT1G63610	Uncharacterized protein OS=Arabidopsis thaliana OX=3702 GN=At1g63610 PE=1 SV=2	28.7	8.22	7.25	8.623	10	2	2	2	0	0.661	-0.6	0.0768433	0.119256	478.1	405.4	457.1	386.8	302.3	257.7		other cell component		[GO:0009507]; GO:0009536; GO:0043231; GO:0005737; GO:0043227; GO:0043229; GO:0110165; GO:0005622; GO:0043226; GO:0005575_x000D_ [GO:0009570]; GO:0009532; GO:0009507; GO:0110165; GO:0009536; GO:0005575; GO:0043231; GO:0005737; GO:0043227; GO:0043229; GO:0005622; GO:0043226		EnsemblGenome
F4I3P9	High	AT1G63680	UDP-N-acetylmuramoyl-L-alanyl-D-glutamate--2,6-diaminopimelate ligase MurE homolog, chloroplastic OS=Arabidopsis thaliana OX=3702 GN=MURE PE=1 SV=1	85.5	4.69	7.64	6.535	4	3	3	3	0	0.84	-0.25	0.035571	0.0670509	341.5	318.3	363.3	296	281.7	286.8	cell organization and biogenesis;other metabolic processes;other biological processes	other cell component	other molecular function	[GO:0005524]; GO:0032559; GO:0035639; GO:0030554; GO:0032555; GO:0043168; GO:1901265; GO:0017076; GO:0032553; GO:0043167; GO:0097159; GO:1901363; GO:0000166; GO:0097367; GO:0005488; GO:0036094; GO:0003674_x000D_ [GO:0008360]; GO:0022604; GO:0065008; GO:0022603; GO:0065007; GO:0050793; GO:0008150; GO:0050789_x000D_ [GO:0009058]; GO:0008152; GO:0008150_x000D_ [GO:0009507]; GO:0009536; GO:0043231; G…		EnsemblGenome
F4I3R0	High	AT1G63770	Peptidase M1 family protein OS=Arabidopsis thaliana OX=3702 GN=At1g63770 PE=1 SV=1	110.7	6.48	56.92	54.16	17	14	18	14	0	1.215	0.28	0.0368358	0.0686528	2597.8	2107.4	2546.6	3574.6	3093.4	2912.8	protein metabolism		other molecular function	[GO:0004177]; GO:0008238; GO:0008233; GO:0016787; GO:0140096; GO:0006508; GO:0003824; GO:0019538; GO:0003674; GO:0043170; GO:0044238; GO:1901564; GO:0071704; GO:0008152; GO:0006807; GO:0008150_x000D_ [GO:0008237]; GO:0008233; GO:0016787; GO:0140096; GO:0006508; GO:0003824; GO:0019538; GO:0003674; GO:0043170; GO:0044238; GO:1901564; GO:0071704; GO:0008152; GO:0006807; GO:0008150_x000D_ [GO:0008270…		EnsemblGenome
F4I3X3	High	AT1G70100	Neurofilament heavy protein OS=Arabidopsis thaliana OX=3702 GN=At1g70100 PE=1 SV=1	55.9	9.11	9.18	12.379	7	4	4	4	0	0.636	-0.65	0.00450022	0.0194345	414.4	423.1	457.5	251.3	269.1	302.5						EnsemblGenome
F4I420	High	AT1G76810	Eukaryotic translation initiation factor 5B OS=Arabidopsis thaliana OX=3702 GN=At1g76810 PE=1 SV=1	142	5.39	42.52	43.87	14	12	13	12	0	1.235	0.3	0.00527328	0.0213063	845.9	773.6	805.2	938.4	997.7	994.6	protein metabolism;other metabolic processes	plasma membrane;other membranes	nucleic acid binding activity;other molecular function	[GO:0003729]; GO:0003723; GO:0003676; GO:0097159; GO:1901363; GO:0005488; GO:0003674_x000D_ [GO:0003743]; GO:0008135; GO:0006413; GO:0003723; GO:0090079; GO:0006412; GO:0044237; GO:0003676; GO:0045182; GO:0034645; GO:0043043; GO:0044267; GO:0010467; GO:0008152; GO:0009987; GO:0097159; GO:1901363; GO:0003674; GO:0006417; GO:0009059; GO:0044249; GO:0044260; GO:0006518; GO:0043604; GO:1901566; GO:00…		EnsemblGenome
F4I4X6	High	AT1G50030	Serine/threonine-protein kinase TOR OS=Arabidopsis thaliana OX=3702 GN=TOR PE=1 SV=1	275.8	6.83	30.65	25.999	4	8	9	8	0	0.778	-0.36	0.0209503	0.0466997	1090.5	1226.5	1068.9	747.1	848.4	924.3	protein metabolism;other metabolic processes		kinase activity;other molecular function	[GO:0005524]; GO:0032559; GO:0035639; GO:0030554; GO:0032555; GO:0043168; GO:1901265; GO:0017076; GO:0032553; GO:0043167; GO:0097159; GO:1901363; GO:0000166; GO:0097367; GO:0005488; GO:0036094; GO:0003674_x000D_ [GO:0044877]; GO:0005488; GO:0003674_x000D_ [GO:0106310]; GO:0004672; GO:0016301; GO:0016773; GO:0140096; GO:0006468; GO:0016772; GO:0016310; GO:0003824; GO:0006464; GO:0016740; GO:000679…		EnsemblGenome
F4I576	High	AT1G63940	Monodehydroascorbate reductase 6 OS=Arabidopsis thaliana OX=3702 GN=MDAR6 PE=1 SV=1	52.1	7.75	63.5	63.611	32	14	23	14	0	1.151	0.2	0.0173492	0.0410821	3857.5	3853.4	3810.6	4743.1	4434.3	4411.5			other molecular function	[GO:0016491]; GO:0003824; GO:0003674_x000D_ [GO:0050660]; GO:0000166; GO:0043168; GO:0036094; GO:1901265; GO:0043167; GO:0005488; GO:0097159; GO:1901363; GO:0003674		EnsemblGenome
F4I596	High	AT1G64090	Reticulon-like protein OS=Arabidopsis thaliana OX=3702 GN=RTNLB3 PE=1 SV=1	30.5	7.69	11.29	6.357	7	3	5	3	0	0.787	-0.35	0.0535625	0.0900438	1628.1	1810.5	1720.3	1057.7	1353.8	1379.4	other biological processes	other membranes;ER/Golgi;other cell component		[GO:0005783]; GO:0043231; GO:0005737; GO:0012505; GO:0043227; GO:0043229; GO:0110165; GO:0005622; GO:0043226; GO:0005575_x000D_ [GO:0005789]; GO:0031090; GO:0042175; GO:0098827; GO:0016020; GO:0043227; GO:0012505; GO:0031984; GO:0005783; GO:0110165; GO:0043226; GO:0043229; GO:0043231; GO:0005737; GO:0005575; GO:0005622_x000D_ [GO:0009506]; GO:0005911; GO:0055044; GO:0070161; GO:0110165; GO:003005…		EnsemblGenome
F4I5J7	High	AT1G77020	DNAJ heat shock N-terminal domain-containing protein OS=Arabidopsis thaliana OX=3702 GN=At1g77020 PE=1 SV=1	42.8	5.57	5.23	4.803	5	2	2	1	0	1.048	0.07	0.825969	0.855711	82.4	75	98.8	79.5	86.4	95.1						EnsemblGenome
F4I5P3	High	AT1G04510	Pre-mRNA-processing factor 19 OS=Arabidopsis thaliana OX=3702 GN=MAC3A PE=1 SV=1	56.8	6.64	29.66	25.867	11	6	9	4	2	0.742	-0.43	0.00310267	0.0158145	1319.4	1279.3	1214.5	928	949.1	954.4	protein metabolism;DNA metabolism;RNA metabolism OR transcription;other metabolic processes;stress response	nucleus;other cell component	other molecular function	[GO:0000398]; GO:0000377; GO:0006397; GO:0000375; GO:0006396; GO:0016071; GO:0008380; GO:0016070; GO:0010467; GO:0090304; GO:0043170; GO:0006139; GO:0071704; GO:0006725; GO:0034641; GO:0044238; GO:0046483; GO:1901360; GO:0008152; GO:0044237; GO:0006807; GO:0008150; GO:0009987_x000D_ [GO:0000974]; GO:0032991; GO:0005575_x000D_ [GO:0005681]; GO:0140513; GO:1990904; GO:0032991; GO:0005634; GO:000557…		EnsemblGenome
F4I6B2	High	AT1G30470	SIT4 phosphatase-associated family protein OS=Arabidopsis thaliana OX=3702 GN=At1g30470 PE=1 SV=1	89.8	4.55	43.91	45.131	16	12	15	12	0	1.05	0.07	0.464731	0.525075	2337.2	2268.5	2401.9	2249.5	2454.4	2568.6	other biological processes	other membranes;other cytoplasmic organelle	enzyme regulator activity;other molecular function	[GO:0005774]; GO:0098588; GO:0005773; GO:0031090; GO:0043231; GO:0005737; GO:0016020; GO:0043227; GO:0043229; GO:0110165; GO:0005622; GO:0043226; GO:0005575_x000D_ [GO:0019888]; GO:0019208; GO:0030234; GO:0098772; GO:0050790; GO:0003674; GO:0065009; GO:0065007; GO:0008150_x000D_ [GO:0019903]; GO:0019902; GO:0019899; GO:0005515; GO:0005488; GO:0003674_x000D_ [GO:0043666]; GO:0010921; GO:0035304; G…		EnsemblGenome
F4I6G9	High	AT1G30820	CTP synthase OS=Arabidopsis thaliana OX=3702 GN=At1g30820 PE=1 SV=1	65.7	7.23	7.95	8.133	6	3	3	2	0	0.601	-0.74	0.0244115	0.0516602	95.9	106.5	137.7	58.5	64.8	64	other metabolic processes	cytosol	other molecular function	[GO:0003883]; GO:0016879; GO:0016874; GO:0003824; GO:0003674_x000D_ [GO:0005524]; GO:0032559; GO:0035639; GO:0030554; GO:0032555; GO:0043168; GO:1901265; GO:0017076; GO:0032553; GO:0043167; GO:0097159; GO:1901363; GO:0000166; GO:0097367; GO:0005488; GO:0036094; GO:0003674_x000D_ [GO:0005829]; GO:0110165; GO:0005737; GO:0005575; GO:0005622_x000D_ [GO:0006241]; GO:0009209; GO:0009220; GO:0046036; G…	Pyrimidine metabolism; Metabolic pathways; Biosynthesis of cofactors	EnsemblGenome
F4I6V2	High	AT1G70650	Ran BP2/NZF zinc finger-like superfamily protein OS=Arabidopsis thaliana OX=3702 GN=At1g70650 PE=1 SV=1	68.3	8.02	4.52	3.455	4	2	2	1	0	0.868	-0.2	0.228799	0.289637	53	73.3	58.4	46	50.8	58.3			other molecular function	[GO:0046872]; GO:0043169; GO:0043167; GO:0005488; GO:0003674		EnsemblGenome
F4I7I0	High	AT1G17290	Alanine aminotransferase 1, mitochondrial OS=Arabidopsis thaliana OX=3702 GN=ALAAT1 PE=1 SV=1	59.8	6.43	47.01	55.891	21	11	15	9	1	1.087	0.12	0.0258151	0.0537289	1808.8	1714.9	1789.4	2056.7	1944.9	1900.9	other metabolic processes;stress response;other biological processes	mitochondrion	other molecular function	[GO:0001666]; GO:0006950; GO:0036293; GO:0050896; GO:0070482; GO:0008150; GO:0009628_x000D_ [GO:0004021]; GO:0047635; GO:0008483; GO:0016769; GO:0016740; GO:0003824; GO:0003674_x000D_ [GO:0005524]; GO:0032559; GO:0035639; GO:0030554; GO:0032555; GO:0043168; GO:1901265; GO:0017076; GO:0032553; GO:0043167; GO:0097159; GO:1901363; GO:0000166; GO:0097367; GO:0005488; GO:0036094; GO:0003674_x000D_ [GO…	Arginine biosynthesis; Alanine, aspartate and glutamate metabolism; Carbon fixation in photosynthetic organisms; Metabolic pathways; Carbon metabolism; 2-Oxocarboxylic acid metabolism; Biosynthesis of amino acids	EnsemblGenome
F4I7M5	High	AT1G23820	Spermidine synthase OS=Arabidopsis thaliana OX=3702 GN=SPDS1 PE=1 SV=1	36.5	5.25	16.82	15.677	21	6	7	3	0	1.14	0.19	0.128539	0.180276	427.1	436.1	482.9	507.5	497.1	467.4	other metabolic processes		other molecular function	[GO:0006596]; GO:0006595; GO:0042401; GO:0006576; GO:0009309; GO:0044106; GO:0009308; GO:0044271; GO:1901566; GO:0034641; GO:1901564; GO:0044249; GO:1901576; GO:0006807; GO:0044237; GO:0071704; GO:0009058; GO:0008152; GO:0009987; GO:0008150_x000D_ [GO:0016740]; GO:0003824; GO:0003674		EnsemblGenome
F4I7V2	High	AT1G31070	N-acetylglucosamine-1-phosphate uridylyltransferase 1 OS=Arabidopsis thaliana OX=3702 GN=GlcNAc1pUT1 PE=1 SV=2	42.4	6.04	7.64	10.14	9	2	2	2	0	1.469	0.56	0.00671179	0.0246047	66.3	72.5	79.7	106.5	98.5	111.2			other molecular function	[GO:0070569]; GO:0016779; GO:0016772; GO:0016740; GO:0003824; GO:0003674		EnsemblGenome
F4I7X1	High	AT1G41830	SKU5-similar 6 OS=Arabidopsis thaliana OX=3702 GN=SKS6 PE=1 SV=1	60.5	9.45	8.01	10.213	5	2	2	1	0	1.099	0.14	0.53804	0.594178	60	57.4	63	87.4	66	52.3		non-structural extracellular;other cell component	other molecular function	[GO:0005507]; GO:0046914; GO:0046872; GO:0043169; GO:0043167; GO:0005488; GO:0003674_x000D_ [GO:0005618]; GO:0030312; GO:0110165; GO:0071944; GO:0005575_x000D_ [GO:0009506]; GO:0005911; GO:0055044; GO:0070161; GO:0110165; GO:0030054; GO:0005575_x000D_ [GO:0016491]; GO:0003824; GO:0003674_x000D_ [GO:0048046]; GO:0005576; GO:0110165; GO:0005575		EnsemblGenome
F4I891	High	AT1G64770	NDH-dependent cyclic electron flow 1 OS=Arabidopsis thaliana OX=3702 GN=PnsB2 PE=1 SV=1	34.3	6.57	13.18	7.729	12	3	4	3	0	0.479	-1.06	0.00099195	0.00964246	1120.7	1140.7	962.9	488.6	537	597.3	other metabolic processes		other molecular function	[GO:0003824]; GO:0003674_x000D_ [GO:0005975]; GO:0044238; GO:0071704; GO:0008152; GO:0008150_x000D_ [GO:0030246]; GO:0005488; GO:0003674		EnsemblGenome
F4I8B9	High	AT1G65010	Putative WEB family protein At1g65010, chloroplastic OS=Arabidopsis thaliana OX=3702 GN=At1g65010 PE=1 SV=1	152.6	4.94	72.56	81.272	18	20	23	20	0	0.758	-0.4	0.0221063	0.0479538	2742.8	2807.2	2735.5	1875.5	2078.6	2209.1	cell cycle OR cell proliferation;cell organization and biogenesis;DNA metabolism	cytoskeleton;other cell component		[GO:0005875]; GO:0032991; GO:0015630; GO:0005575; GO:0005856; GO:0043232; GO:0043228; GO:0043229; GO:0043226; GO:0005622; GO:0110165_x000D_ [GO:0007131]; GO:0140527; GO:1903046; GO:0007127; GO:0035825; GO:0022402; GO:0022414; GO:0051321; GO:0061982; GO:0140013; GO:0006310; GO:0009987; GO:0007049; GO:0008150; GO:0000003; GO:0000280; GO:0006259; GO:0048285; GO:0044260; GO:0090304; GO:0006996; GO:00…		EnsemblGenome
F4I8Q1	High	AT1G05320	Myosin heavy chain, embryonic smooth protein OS=Arabidopsis thaliana OX=3702 GN=YUP8H12.6 PE=1 SV=1	89.4	4.96	76.15	67.608	26	20	26	20	0	0.869	-0.2	0.0565121	0.0937631	4301.1	4514.2	4428.5	3331.9	3849	3876.8		other membranes		[GO:0016021]; GO:0031224; GO:0110165; GO:0016020; GO:0005575		EnsemblGenome
F4I907	High	AT1G17650	Glyoxylate/succinic semialdehyde reductase 2, chloroplastic OS=Arabidopsis thaliana OX=3702 GN=GLYR2 PE=1 SV=1	37.8	8.44	13.99	18.378	13	4	4	4	0	1.39	0.47	0.0298714	0.0590753	1234.6	1032	1332.5	2184.7	1715.6	1583.5		other cell component	other molecular function	[GO:0009507]; GO:0009536; GO:0043231; GO:0005737; GO:0043227; GO:0043229; GO:0110165; GO:0005622; GO:0043226; GO:0005575_x000D_ [GO:0009570]; GO:0009532; GO:0009507; GO:0110165; GO:0009536; GO:0005575; GO:0043231; GO:0005737; GO:0043227; GO:0043229; GO:0005622; GO:0043226_x000D_ [GO:0016616]; GO:0016614; GO:0016491; GO:0003824; GO:0003674_x000D_ [GO:0030267]; GO:0106345; GO:0016616; GO:0016614; G…	Glyoxylate and dicarboxylate metabolism; Butanoate metabolism; Metabolic pathways; Biosynthesis of secondary metabolites; Carbon metabolism	EnsemblGenome
F4I983	High	AT1G24300	GYF domain-containing protein OS=Arabidopsis thaliana OX=3702 GN=At1g24300 PE=1 SV=1	166.2	6.04	6.82	8.114	2	2	2	1	0	1.834	0.87	0.0256561	0.05347	23.8	21	19.7	29.5	38.6	43.4						EnsemblGenome
F4I9A1	High	AT1G24460	TGN-related, localized SYP41 interacting protein OS=Arabidopsis thaliana OX=3702 GN=TNO1 PE=1 SV=1	202	4.64	10.6	11.59	2	3	3	3	0	0.569	-0.81	0.0151413	0.0379573	122.6	109.3	103.3	57.4	62.2	78.7	stress response;transport;developmental processes;other biological processes	other membranes;ER/Golgi		[GO:0005802]; GO:0098791; GO:0031984; GO:0005794; GO:0110165; GO:0043227; GO:0043229; GO:0043231; GO:0005737; GO:0012505; GO:0005575; GO:0043226; GO:0005622_x000D_ [GO:0007034]; GO:0046907; GO:0006810; GO:0051641; GO:0051649; GO:0051234; GO:0009987; GO:0051179; GO:0008150_x000D_ [GO:0009651]; GO:0006970; GO:0006950; GO:0009628; GO:0050896; GO:0008150_x000D_ [GO:0010031]; GO:0050879; GO:0032501; G…		EnsemblGenome
F4I9J7	High	AT1G51510	RNA-binding protein Y14 OS=Arabidopsis thaliana OX=3702 GN=Y14 PE=1 SV=1	22.4	5.3	15.13	9.661	16	3	5	3	0	1.618	0.69	0.0109249	0.0315816	312.4	284.1	353.4	619.3	505.7	462.7	RNA metabolism OR transcription;other metabolic processes;transport;other biological processes	nucleus;other cell component	nucleic acid binding activity	[GO:0000184]; GO:0000956; GO:0006402; GO:0006401; GO:0010629; GO:0016071; GO:0016070; GO:0034655; GO:0044265; GO:0010468; GO:0010605; GO:0090304; GO:0006139; GO:0019439; GO:0044270; GO:0046700; GO:1901361; GO:0009057; GO:0044248; GO:0044260; GO:0060255; GO:0009892; GO:0043170; GO:0006725; GO:0034641; GO:0044238; GO:0046483; GO:1901360; GO:1901575; GO:0009056; GO:0044237; GO:0019222; GO:0048519; G…	Nucleocytoplasmic transport; mRNA surveillance pathway; Spliceosome	EnsemblGenome
F4I9P8	High	AT1G58025	DNA-binding bromodomain-containing protein OS=Arabidopsis thaliana OX=3702 GN=At1g58025 PE=1 SV=1	64.8	6.83	5.7	8.642	4	2	2	2	0	0.632	-0.66	7.99e-05	0.00405804	135.9	132.3	128.7	80.5	86.3	83.6			nucleic acid binding activity	[GO:0003677]; GO:0003676; GO:0097159; GO:1901363; GO:0005488; GO:0003674		EnsemblGenome
F4IA30	High	AT1G71780	WD repeat protein OS=Arabidopsis thaliana OX=3702 GN=At1g71780 PE=1 SV=1	22.4	8.92	6.34	7.568	11	2	2	2	0	0.721	-0.47	0.00892753	0.0285825	318.5	354.3	310.1	198.6	229.8	243.2		other membranes;ER/Golgi		[GO:0005783]; GO:0043231; GO:0005737; GO:0012505; GO:0043227; GO:0043229; GO:0110165; GO:0005622; GO:0043226; GO:0005575_x000D_ [GO:0016021]; GO:0031224; GO:0110165; GO:0016020; GO:0005575		EnsemblGenome
F4IA48	High	AT1G78150	N-lysine methyltransferase OS=Arabidopsis thaliana OX=3702 GN=At1g78150 PE=1 SV=1	33.1	6.04	11.44	15.175	16	3	3	3	0	1.15	0.2	0.458379	0.51954	63.9	76.1	56.6	74.3	64.6	73.5	other metabolic processes		other molecular function	[GO:0008168]; GO:0016741; GO:0016740; GO:0003824; GO:0003674_x000D_ [GO:0032259]; GO:0008152; GO:0008150		EnsemblGenome
F4IAF6	High	AT1G05960	ARM repeat superfamily protein OS=Arabidopsis thaliana OX=3702 GN=At1g05960 PE=1 SV=1	111.4	5.74	10.89	11.016	4	4	4	4	0	0.732	-0.45	0.044252	0.0781963	1259.3	1439.5	1345	896.1	985.2	1163.4		plasma membrane;other membranes		[GO:0005886]; GO:0016020; GO:0071944; GO:0110165; GO:0005575		EnsemblGenome
F4IAG1	High	AT1G11720	Starch synthase 3 OS=Arabidopsis thaliana OX=3702 GN=SS3 PE=1 SV=1	124.2	6.76	19.1	16.208	5	5	6	5	0	1.018	0.03	0.438414	0.499225	544.2	559.9	576.2	551.6	570	616	other metabolic processes	other cell component	other molecular function	[GO:0004373]; GO:0035251; GO:0008194; GO:0046527; GO:0016757; GO:0016758; GO:0016740; GO:0003824; GO:0003674_x000D_ [GO:0009011]; GO:0046527; GO:0016758; GO:0016757; GO:0016740; GO:0003824; GO:0003674_x000D_ [GO:0009507]; GO:0009536; GO:0043231; GO:0005737; GO:0043227; GO:0043229; GO:0110165; GO:0005622; GO:0043226; GO:0005575_x000D_ [GO:0019252]; GO:0005982; GO:0009250; GO:0006073; GO:0033692; G…		EnsemblGenome
F4IAH8	High	AT1G11820	Glucan endo-1,3-beta-D-glucosidase OS=Arabidopsis thaliana OX=3702 GN=At1g11820 PE=1 SV=1	42.3	6.06	6.51	7.028	6	2	2	2	0	0.772	-0.37	0.00814513	0.0271885	644.2	682.4	717.1	516.9	526.6	537.1	other metabolic processes		other molecular function	[GO:0005975]; GO:0044238; GO:0071704; GO:0008152; GO:0008150_x000D_ [GO:0042973]; GO:0008422; GO:0015926; GO:0004553; GO:0016798; GO:0016787; GO:0003824; GO:0003674		EnsemblGenome
F4IAP5	High	AT1G18270	Ketose-bisphosphate aldolase class-II family protein OS=Arabidopsis thaliana OX=3702 GN=At1g18270 PE=1 SV=1	149.3	5.95	67.89	72.14	17	21	23	21	0	1.166	0.22	0.00742458	0.0258996	2992.3	3152.4	3041.3	3405.6	3547.5	3672.1	other metabolic processes	nucleus	kinase activity;other molecular function	[GO:0005524]; GO:0032559; GO:0035639; GO:0030554; GO:0032555; GO:0043168; GO:1901265; GO:0017076; GO:0032553; GO:0043167; GO:0097159; GO:1901363; GO:0000166; GO:0097367; GO:0005488; GO:0036094; GO:0003674_x000D_ [GO:0005634]; GO:0043231; GO:0043227; GO:0043229; GO:0043226; GO:0005622; GO:0110165; GO:0005575_x000D_ [GO:0005975]; GO:0044238; GO:0071704; GO:0008152; GO:0008150_x000D_ [GO:0008270]; G…		EnsemblGenome
F4IB63	High	AT1G51805	Leucine-rich repeat protein kinase family protein OS=Arabidopsis thaliana OX=3702 GN=At1g51805 PE=1 SV=1	98	5.6	13.27	16.923	6	4	4	3	1	0.799	-0.32	0.0902884	0.134939	683	750.1	730.5	504.5	583.9	658	protein metabolism;other metabolic processes	other membranes	kinase activity;other molecular function	[GO:0004672]; GO:0016301; GO:0016773; GO:0140096; GO:0006468; GO:0016772; GO:0016310; GO:0003824; GO:0006464; GO:0016740; GO:0006796; GO:0003674; GO:0036211; GO:0044267; GO:0006793; GO:0019538; GO:0043412; GO:0044260; GO:0044237; GO:0043170; GO:0044238; GO:1901564; GO:0008152; GO:0009987; GO:0071704; GO:0006807; GO:0008150_x000D_ [GO:0005524]; GO:0032559; GO:0035639; GO:0030554; GO:0032555; GO:00…		EnsemblGenome
F4IB81	High	AT1G51940	LysM domain receptor-like kinase 3 OS=Arabidopsis thaliana OX=3702 GN=LYK3 PE=2 SV=1	71.4	6.33	12.13	14.153	6	5	5	5	0	0.715	-0.48	0.0186745	0.0430091	537.8	586.2	526.6	319.6	384.5	407.3	protein metabolism;other metabolic processes;stress response;signal transduction;other biological processes	plasma membrane;other membranes	kinase activity;other molecular function	[GO:0004674]; GO:0004672; GO:0016301; GO:0016773; GO:0140096; GO:0006468; GO:0016772; GO:0016310; GO:0003824; GO:0006464; GO:0016740; GO:0006796; GO:0003674; GO:0036211; GO:0044267; GO:0006793; GO:0019538; GO:0043412; GO:0044260; GO:0044237; GO:0043170; GO:0044238; GO:1901564; GO:0008152; GO:0009987; GO:0071704; GO:0006807; GO:0008150_x000D_ [GO:0005524]; GO:0032559; GO:0035639; GO:0030554; GO:00…		EnsemblGenome
F4IBH5	High	AT1G65540	Leucine zipper-EF-hand-containing transmembrane protein 1 OS=Arabidopsis thaliana OX=3702 GN=LETM2 PE=1 SV=1	83.5	5.6	44.78	39.465	19	13	16	13	0	1.041	0.06	0.699053	0.743624	1738.2	1783.6	1601.6	1522.5	1808.9	2022.9	transport;other biological processes	other membranes;mitochondrion	transporter activity;translation activity;other molecular function	[GO:0005509]; GO:0046872; GO:0043169; GO:0043167; GO:0005488; GO:0003674_x000D_ [GO:0005739]; GO:0043231; GO:0005737; GO:0043227; GO:0043229; GO:0110165; GO:0005622; GO:0043226; GO:0005575_x000D_ [GO:0005743]; GO:0019866; GO:0031966; GO:0031090; GO:0031967; GO:0005740; GO:0016020; GO:0043227; GO:0031975; GO:0043229; GO:0005739; GO:0110165; GO:0043226; GO:0005622; GO:0043231; GO:0005737; GO:000557…		EnsemblGenome
F4IBL0	High	AT1G65820	Microsomal glutathione s-transferase OS=Arabidopsis thaliana OX=3702 GN=At1g65820 PE=1 SV=1	22.2	9.01	8.03	8.171	19	3	4	3	0	0.831	-0.27	0.00939385	0.0292882	881.6	902.6	885.4	685.1	741.4	735.8	other biological processes	other membranes;ER/Golgi;nucleus;other cytoplasmic organelle	other molecular function	[GO:0004364]; GO:0016765; GO:0016740; GO:0003824; GO:0003674_x000D_ [GO:0004602]; GO:0004601; GO:0016209; GO:0016684; GO:0003674; GO:0098869; GO:0016491; GO:1990748; GO:0003824; GO:0009987; GO:0098754; GO:0097237; GO:0008150; GO:0009636; GO:0070887; GO:0042221; GO:0051716; GO:0050896_x000D_ [GO:0005635]; GO:0031967; GO:0005634; GO:0012505; GO:0031975; GO:0043227; GO:0043229; GO:0043231; GO:011016…		EnsemblGenome
F4IBS8	High	AT1G78620	Uncharacterized protein OS=Arabidopsis thaliana OX=3702 GN=At1g78620 PE=1 SV=1	35.8	9.8	6.21	6.226	6	2	2	2	0	0.509	-0.97	0.000332828	0.0061613	146	128.4	136.4	66.1	69.4	71.3		other membranes;other cell component		[GO:0009507]; GO:0009536; GO:0043231; GO:0005737; GO:0043227; GO:0043229; GO:0110165; GO:0005622; GO:0043226; GO:0005575_x000D_ [GO:0009536]; GO:0043231; GO:0005737; GO:0043227; GO:0043229; GO:0110165; GO:0005622; GO:0043226; GO:0005575_x000D_ [GO:0009706]; GO:0009528; GO:0031969; GO:0019866; GO:0042170; GO:0009941; GO:0031090; GO:0031967; GO:0009526; GO:0009507; GO:0016020; GO:0043227; GO:003197…		EnsemblGenome
F4IBX4	High	AT1G78915	Tetratricopeptide repeat (TPR)-like superfamily protein OS=Arabidopsis thaliana OX=3702 GN=At1g78915 PE=1 SV=1	44.7	8.59	6.02	8.459	7	3	3	3	0	0.321	-1.64	0.000505337	0.00735078	964.8	940.8	783.5	302.4	299.2	339.1						EnsemblGenome
F4IC59	High	AT1G12230	Transaldolase OS=Arabidopsis thaliana OX=3702 GN=At1g12230 PE=1 SV=1	46.5	7.78	17.7	14.69	14	6	7	6	0	1.025	0.04	0.761103	0.798119	1723.2	1443.3	1579.7	2109.4	1619.1	1329.9	other metabolic processes	other cell component	other molecular function	[GO:0004801]; GO:0016744; GO:0016740; GO:0003824; GO:0003674_x000D_ [GO:0005975]; GO:0044238; GO:0071704; GO:0008152; GO:0008150_x000D_ [GO:0008270]; GO:0046914; GO:0046872; GO:0043169; GO:0043167; GO:0005488; GO:0003674_x000D_ [GO:0009052]; GO:0006091; GO:1901135; GO:0006098; GO:0044237; GO:0071704; GO:0006740; GO:0051156; GO:0008152; GO:0009987; GO:0006739; GO:0006796; GO:0019637; GO:0008150; G…	Pentose phosphate pathway; Metabolic pathways; Biosynthesis of secondary metabolites; Carbon metabolism; Biosynthesis of amino acids	EnsemblGenome
F4ICC6	High	AT1G18730	NDH dependent flow 6 OS=Arabidopsis thaliana OX=3702 GN=PnsB4 PE=1 SV=1	20.3	5.27	11.57	12.829	13	3	4	3	0	0.473	-1.08	0.00591983	0.0227797	525.5	652.6	466.2	211.2	248.7	303.1	other metabolic processes	other membranes;other cell component		[GO:0009535]; GO:0055035; GO:0009534; GO:0042170; GO:0042651; GO:0031976; GO:0009507; GO:0031090; GO:0009526; GO:0034357; GO:0009579; GO:0031984; GO:0009536; GO:0016020; GO:0043227; GO:0031967; GO:0005622; GO:0110165; GO:0043229; GO:0043231; GO:0005737; GO:0043226; GO:0031975; GO:0005575_x000D_ [GO:0009773]; GO:0009767; GO:0022900; GO:0019684; GO:0006091; GO:0015979; GO:0044237; GO:0008152; GO:00…		EnsemblGenome
F4ICJ5	High	AT1G25570	Di-glucose binding protein with Leucine-rich repeat domain-containing protein OS=Arabidopsis thaliana OX=3702 GN=At1g25570 PE=1 SV=1	68.9	5.45	6.94	8.05	4	2	2	2	0	0.699	-0.52	0.014015	0.0364107	144.8	135.3	152.4	101.2	99.4	118.3		plasma membrane;other membranes;ER/Golgi;other cytoplasmic organelle		[GO:0005768]; GO:0031410; GO:0012505; GO:0097708; GO:0005737; GO:0110165; GO:0031982; GO:0043231; GO:0005622; GO:0005575; GO:0043227; GO:0043229; GO:0043226_x000D_ [GO:0005773]; GO:0043231; GO:0005737; GO:0043227; GO:0043229; GO:0110165; GO:0005622; GO:0043226; GO:0005575_x000D_ [GO:0005794]; GO:0043231; GO:0005737; GO:0012505; GO:0043227; GO:0043229; GO:0110165; GO:0005622; GO:0043226; GO:000557…		EnsemblGenome
F4ICX9	High	AT1G52410	TSK-associating protein 1 OS=Arabidopsis thaliana OX=3702 GN=TSA1 PE=1 SV=1	84.3	4.65	39.86	46.922	15	11	11	10	0	0.36	-1.48	4.9e-05	0.00364227	3235.6	3079.6	3248.8	1234.2	1163.3	1115.5	stress response;developmental processes	other membranes;ER/Golgi;nucleus;other cytoplasmic organelle	other molecular function	[GO:0005509]; GO:0046872; GO:0043169; GO:0043167; GO:0005488; GO:0003674_x000D_ [GO:0005635]; GO:0031967; GO:0005634; GO:0012505; GO:0031975; GO:0043227; GO:0043229; GO:0043231; GO:0110165; GO:0043226; GO:0005622; GO:0005575_x000D_ [GO:0005773]; GO:0043231; GO:0005737; GO:0043227; GO:0043229; GO:0110165; GO:0005622; GO:0043226; GO:0005575_x000D_ [GO:0005777]; GO:0042579; GO:0043231; GO:0005737; G…		EnsemblGenome
F4IDB3	High	AT1G72410	COP1-interacting protein-like protein OS=Arabidopsis thaliana OX=3702 GN=At1g72410 PE=1 SV=2	127.9	7.02	9.55	13.941	3	3	3	3	0	0.837	-0.26	0.0503976	0.0860005	264.5	316.1	283.6	203.4	237.2	249.7		plasma membrane;other membranes		[GO:0005886]; GO:0016020; GO:0071944; GO:0110165; GO:0005575		EnsemblGenome
F4IDJ0	High	AT1G79150	Binding protein OS=Arabidopsis thaliana OX=3702 GN=YUP8H12R.24 PE=1 SV=1	94.8	8.65	6.57	6.958	3	2	2	2	0	0.49	-1.03	0.000724231	0.00840223	69.4	62.5	74.1	37.3	30.9	34	DNA metabolism;other metabolic processes	nucleus	other molecular function	[GO:0003682]; GO:0005488; GO:0003674_x000D_ [GO:0005730]; GO:0043232; GO:0031981; GO:0043228; GO:0043229; GO:0070013; GO:0005634; GO:0043226; GO:0005622; GO:0043233; GO:0043231; GO:0110165; GO:0031974; GO:0043227; GO:0005575_x000D_ [GO:0006270]; GO:0006259; GO:0006261; GO:0044260; GO:0090304; GO:0006260; GO:0043170; GO:0044237; GO:0006139; GO:0034645; GO:0071704; GO:0008152; GO:0009987; GO:000672…		EnsemblGenome
F4IDS7	High	AT1G12470	Vacuolar sorting protein 18 OS=Arabidopsis thaliana OX=3702 GN=VPS18 PE=1 SV=1	112.2	5.34	22.66	31.456	10	8	8	8	0	0.945	-0.08	0.447929	0.50871	675.4	695.4	659.4	575.4	638.2	710.2	cell organization and biogenesis;transport;developmental processes	other membranes;other cytoplasmic organelle;other cell component	other molecular function	[GO:0005737]; GO:0110165; GO:0005622; GO:0005575_x000D_ [GO:0005768]; GO:0031410; GO:0012505; GO:0097708; GO:0005737; GO:0110165; GO:0031982; GO:0043231; GO:0005622; GO:0005575; GO:0043227; GO:0043229; GO:0043226_x000D_ [GO:0006886]; GO:0015031; GO:0046907; GO:0034613; GO:0045184; GO:0071702; GO:0071705; GO:0006810; GO:0051641; GO:0051649; GO:0008104; GO:0070727; GO:0051234; GO:0009987; GO:005117…		EnsemblGenome
F4IEK8	High	AT1G52780	PII, uridylyltransferase (DUF2921) OS=Arabidopsis thaliana OX=3702 GN=At1g52780 PE=1 SV=1	119.9	7.33	2.89	2.953	2	2	2	2	0	0.75	-0.42	0.0263265	0.0544156	253.6	267.1	237.2	165.6	190.1	207.3		other membranes;ER/Golgi;other cytoplasmic organelle;other cell component	other molecular function	[GO:0005768]; GO:0031410; GO:0012505; GO:0097708; GO:0005737; GO:0110165; GO:0031982; GO:0043231; GO:0005622; GO:0005575; GO:0043227; GO:0043229; GO:0043226_x000D_ [GO:0005794]; GO:0043231; GO:0005737; GO:0012505; GO:0043227; GO:0043229; GO:0110165; GO:0005622; GO:0043226; GO:0005575_x000D_ [GO:0005802]; GO:0098791; GO:0031984; GO:0005794; GO:0110165; GO:0043227; GO:0043229; GO:0043231; GO:000573…		EnsemblGenome
F4IF15	High	AT1G72970	Glucose-methanol-choline (GMC) oxidoreductase family protein OS=Arabidopsis thaliana OX=3702 GN=HTH PE=1 SV=1	62.2	9.7	5.2	4.676	4	2	2	2	0	1.161	0.22	0.140791	0.194641	301.3	248.1	323.5	399	349.8	311.8			other molecular function	[GO:0016614]; GO:0016491; GO:0003824; GO:0003674_x000D_ [GO:0050660]; GO:0000166; GO:0043168; GO:0036094; GO:1901265; GO:0043167; GO:0005488; GO:0097159; GO:1901363; GO:0003674		EnsemblGenome
F4IFC5	High	AT2G04842	Threonine--tRNA ligase, chloroplastic/mitochondrial 2 OS=Arabidopsis thaliana OX=3702 GN=EMB2761 PE=2 SV=1	74.7	6.93	19.01	18.614	12	5	6	5	0	0.567	-0.82	0.000158445	0.00454454	1420.3	1397.8	1457.1	816.9	804.8	758.7	protein metabolism;RNA metabolism OR transcription;other metabolic processes;developmental processes	mitochondrion;other cell component	other molecular function	[GO:0004829]; GO:0004812; GO:0016875; GO:0140101; GO:0016874; GO:0140098; GO:0003824; GO:0140640; GO:0003674_x000D_ [GO:0005524]; GO:0032559; GO:0035639; GO:0030554; GO:0032555; GO:0043168; GO:1901265; GO:0017076; GO:0032553; GO:0043167; GO:0097159; GO:1901363; GO:0000166; GO:0097367; GO:0005488; GO:0036094; GO:0003674_x000D_ [GO:0005739]; GO:0043231; GO:0005737; GO:0043227; GO:0043229; GO:011016…	Aminoacyl-tRNA biosynthesis	EnsemblGenome
F4IFF0	High	AT2G14045	c-Myc-binding protein OS=Arabidopsis thaliana OX=3702 GN=At2g14045 PE=1 SV=1	10.7	9.41	6.36	9.892	26	2	2	2	0	0.843	-0.25	0.182299	0.240094	104.9	109.2	109.6	70.9	92.1	101.4	other biological processes	nucleus	other molecular function	[GO:0003713]; GO:0003712; GO:0045893; GO:0140110; GO:0006355; GO:1903508; GO:0003674; GO:0010468; GO:1903506; GO:1902680; GO:0060255; GO:2001141; GO:0010557; GO:0031328; GO:0051254; GO:0019222; GO:0010556; GO:0031326; GO:0051252; GO:0009891; GO:0010604; GO:0031325; GO:0045935; GO:0050789; GO:0009889; GO:0031323; GO:0019219; GO:0009893; GO:0048522; GO:0051173; GO:0065007; GO:0050794; GO:0051171; G…		EnsemblGenome
F4IFG2	High	AT2G14120	Dynamin related protein OS=Arabidopsis thaliana OX=3702 GN=DRP3B PE=1 SV=1	89.8	6.42	15.65	17.114	9	6	6	4	2	0.985	-0.02	0.40192	0.465194	612.2	671.4	622.2	512.1	612.7	648.3	cell organization and biogenesis	plasma membrane;other membranes;cytosol;mitochondrion;other cytoplasmic organelle	other molecular function	[GO:0003924]; GO:0017111; GO:0016462; GO:0016818; GO:0016817; GO:0016787; GO:0003824; GO:0003674_x000D_ [GO:0005525]; GO:0032561; GO:0035639; GO:0019001; GO:0032555; GO:0043168; GO:1901265; GO:0017076; GO:0032553; GO:0043167; GO:0097159; GO:1901363; GO:0000166; GO:0097367; GO:0005488; GO:0036094; GO:0003674_x000D_ [GO:0005739]; GO:0043231; GO:0005737; GO:0043227; GO:0043229; GO:0110165; GO:000562…		EnsemblGenome
F4IFM7	High	AT2G20990	Synaptotagmin A OS=Arabidopsis thaliana OX=3702 GN=SYTA PE=1 SV=1	64.4	7.78	80.06	65.764	34	17	29	17	0	0.925	-0.11	0.128648	0.180348	4973.4	5665.4	5031.7	3754.4	4652.3	4762.7	transport	other membranes	other molecular function	[GO:0006869]; GO:0071702; GO:0010876; GO:0006810; GO:0033036; GO:0051234; GO:0051179; GO:0008150_x000D_ [GO:0008289]; GO:0005488; GO:0003674_x000D_ [GO:0016021]; GO:0031224; GO:0110165; GO:0016020; GO:0005575		EnsemblGenome
F4IFZ9	High	AT2G39800	Delta-1-pyrroline-5-carboxylate synthase OS=Arabidopsis thaliana OX=3702 GN=P5CS1 PE=1 SV=1	77.4	6.24	104.1	92.393	33	22	34	12	10	1.034	0.05	0.178805	0.236262	8080.5	8448.6	8690.4	8586.6	8974.4	8738.1	other metabolic processes	other cell component	kinase activity;other molecular function	[GO:0004349]; GO:0016774; GO:0019202; GO:0016772; GO:0016301; GO:0016740; GO:0016310; GO:0003824; GO:0006796; GO:0003674; GO:0006793; GO:0044237; GO:0008152; GO:0009987; GO:0008150_x000D_ [GO:0004350]; GO:0016620; GO:0016903; GO:0016491; GO:0003824; GO:0003674_x000D_ [GO:0005524]; GO:0032559; GO:0035639; GO:0030554; GO:0032555; GO:0043168; GO:1901265; GO:0017076; GO:0032553; GO:0043167; GO:009715…		EnsemblGenome
F4IG73	High	AT2G45540	BEACH domain-containing protein C2 OS=Arabidopsis thaliana OX=3702 GN=BCHC2 PE=1 SV=1	327.9	5.91	29.28	37.125	4	10	10	10	0	0.704	-0.51	0.0127054	0.0343533	2210.1	2306	2188.8	1400.8	1556	1674.1						EnsemblGenome
F4IGR4	High	AT2G27720	60S acidic ribosomal protein family OS=Arabidopsis thaliana OX=3702 GN=At2g27720 PE=1 SV=1	13	4.53	44.25	42.204	52	6	14	3	3	2.435	1.28	0.000141774	0.00443641	1525.4	1392.7	1442.9	3514.1	3417.5	3557.1	protein metabolism;other metabolic processes;stress response	cytosol;translational apparatus;nucleus	nucleic acid binding activity;other molecular function	[GO:0002182]; GO:0006414; GO:0002181; GO:0034645; GO:0006412; GO:0009059; GO:0044249; GO:0044260; GO:0043043; GO:0044267; GO:0010467; GO:0043170; GO:1901576; GO:0009058; GO:0044237; GO:0006518; GO:0043604; GO:1901566; GO:0019538; GO:0071704; GO:0008152; GO:0009987; GO:0043603; GO:1901564; GO:0044271; GO:0044238; GO:0008150; GO:0034641; GO:0006807_x000D_ [GO:0003729]; GO:0003723; GO:0003676; GO:00…		EnsemblGenome
F4IH88	High	AT2G46100	Nuclear transport factor 2 (NTF2) family protein OS=Arabidopsis thaliana OX=3702 GN=At2g46100 PE=1 SV=1	25.7	8.78	5.03	3.981	8	2	2	2	0	0.786	-0.35	0.0397253	0.0726993	171.3	178.4	172.4	129.2	135.4	153						EnsemblGenome
F4IHU8	High	AT2G34357	ARM repeat superfamily protein OS=Arabidopsis thaliana OX=3702 GN=At2g34357 PE=1 SV=1	141.7	8.48	5.21	6.981	3	3	3	3	0	0.56	-0.84	0.00120265	0.0102169	137.6	164.2	136.8	68.1	77.1	80.4	RNA metabolism OR transcription;other metabolic processes	nucleus	nucleic acid binding activity	[GO:0003729]; GO:0003723; GO:0003676; GO:0097159; GO:1901363; GO:0005488; GO:0003674_x000D_ [GO:0005730]; GO:0043232; GO:0031981; GO:0043228; GO:0043229; GO:0070013; GO:0005634; GO:0043226; GO:0005622; GO:0043233; GO:0043231; GO:0110165; GO:0031974; GO:0043227; GO:0005575_x000D_ [GO:0006364]; GO:0016072; GO:0034470; GO:0042254; GO:0034660; GO:0006396; GO:0022613; GO:0016070; GO:0010467; GO:004408…		EnsemblGenome
F4IHW4	High	AT2G34470	Urease accessory protein G OS=Arabidopsis thaliana OX=3702 GN=UREG PE=1 SV=1	30.2	6.6	17.1	14.211	18	4	5	4	0	0.652	-0.62	0.000419112	0.00683178	359.8	377.8	351.8	229.8	234.6	238	other metabolic processes;other biological processes		other molecular function	[GO:0000166]; GO:0036094; GO:1901265; GO:0005488; GO:0097159; GO:1901363; GO:0003674_x000D_ [GO:0003924]; GO:0017111; GO:0016462; GO:0016818; GO:0016817; GO:0016787; GO:0003824; GO:0003674_x000D_ [GO:0006807]; GO:0008152; GO:0008150_x000D_ [GO:0016151]; GO:0046914; GO:0046872; GO:0043169; GO:0043167; GO:0005488; GO:0003674_x000D_ [GO:1905182]; GO:0051345; GO:1905181; GO:0043085; GO:0051336; GO:00…		EnsemblGenome
F4IHY7	High	AT2G34640	Protein PLASTID TRANSCRIPTIONALLY ACTIVE 12, chloroplastic OS=Arabidopsis thaliana OX=3702 GN=PTAC12 PE=1 SV=1	60.9	5.06	8.65	10.881	8	3	3	3	0	2.228	1.16	0.00443057	0.0192578	274.2	221.6	277	610.9	597.4	638.3	RNA metabolism OR transcription;other metabolic processes;signal transduction;other biological processes	nucleus;other cell component		[GO:0000427]; GO:0000428; GO:0009536; GO:0030880; GO:0043231; GO:0005737; GO:0061695; GO:0140535; GO:0043227; GO:0043229; GO:0110165; GO:0005622; GO:1990234; GO:0032991; GO:0043226; GO:0005575; GO:1902494_x000D_ [GO:0005634]; GO:0043231; GO:0043227; GO:0043229; GO:0043226; GO:0005622; GO:0110165; GO:0005575_x000D_ [GO:0009416]; GO:0009314; GO:0009628; GO:0050896; GO:0008150_x000D_ [GO:0009507]; G…		EnsemblGenome
F4II29	High	AT2G40730	Kinase family with ARM repeat domain-containing protein OS=Arabidopsis thaliana OX=3702 GN=CTEXP PE=1 SV=1	86	7.85	4.43	3.907	2	2	2	2	0	1.285	0.36	0.119201	0.169728	208.6	142.4	223.8	267.9	284.1	256.8	protein metabolism;other metabolic processes		kinase activity;other molecular function	[GO:0004672]; GO:0016301; GO:0016773; GO:0140096; GO:0006468; GO:0016772; GO:0016310; GO:0003824; GO:0006464; GO:0016740; GO:0006796; GO:0003674; GO:0036211; GO:0044267; GO:0006793; GO:0019538; GO:0043412; GO:0044260; GO:0044237; GO:0043170; GO:0044238; GO:1901564; GO:0008152; GO:0009987; GO:0071704; GO:0006807; GO:0008150_x000D_ [GO:0005524]; GO:0032559; GO:0035639; GO:0030554; GO:0032555; GO:00…		EnsemblGenome
F4IIM1	High	AT2G22125	Protein CELLULOSE SYNTHASE INTERACTIVE 1 OS=Arabidopsis thaliana OX=3702 GN=CSI1 PE=1 SV=1	230.6	5.33	53.06	55.603	9	17	18	17	0	0.998	0	0.94782	0.955459	2673.8	2893.7	2895	2468.2	2888.2	3196.9	cell cycle OR cell proliferation;cell organization and biogenesis;other metabolic processes;stress response;developmental processes;other biological processes	plasma membrane;other membranes;cytoskeleton;ER/Golgi;other cell component	cytoskeletal activity	[GO:0005737]; GO:0110165; GO:0005622; GO:0005575_x000D_ [GO:0005794]; GO:0043231; GO:0005737; GO:0012505; GO:0043227; GO:0043229; GO:0110165; GO:0005622; GO:0043226; GO:0005575_x000D_ [GO:0005886]; GO:0016020; GO:0071944; GO:0110165; GO:0005575_x000D_ [GO:0008017]; GO:0015631; GO:0008092; GO:0005515; GO:0005488; GO:0003674_x000D_ [GO:0008360]; GO:0022604; GO:0065008; GO:0022603; GO:0065007; GO:00…		EnsemblGenome
F4IIN7	High	AT2G28360	SIT4 phosphatase-associated family protein OS=Arabidopsis thaliana OX=3702 GN=At2g28360 PE=1 SV=1	87.5	4.59	6.51	7.921	4	2	2	2	0	1.203	0.27	0.307606	0.371149	71.7	89.3	70.4	76.1	86.3	108.3	other biological processes		enzyme regulator activity;other molecular function	[GO:0019888]; GO:0019208; GO:0030234; GO:0098772; GO:0050790; GO:0003674; GO:0065009; GO:0065007; GO:0008150_x000D_ [GO:0019903]; GO:0019902; GO:0019899; GO:0005515; GO:0005488; GO:0003674_x000D_ [GO:0043666]; GO:0010921; GO:0035304; GO:0035303; GO:0051336; GO:0031399; GO:0019220; GO:0050790; GO:0032268; GO:0051174; GO:0065009; GO:0031323; GO:0051246; GO:0065007; GO:0019222; GO:0050794; GO:005117…		EnsemblGenome
F4IIU4	High	AT2G34680	187-kDa microtubule-associated protein AIR9 OS=Arabidopsis thaliana OX=3702 GN=AIR9 PE=1 SV=1	186.7	6.24	10.92	12.224	3	4	4	4	0	0.92	-0.12	0.220967	0.28141	288.5	316.9	298.8	254.5	275	301.7	cell cycle OR cell proliferation;developmental processes;other biological processes	plasma membrane;other membranes;cytoskeleton;other cell component		[GO:0005886]; GO:0016020; GO:0071944; GO:0110165; GO:0005575_x000D_ [GO:0007049]; GO:0009987; GO:0008150_x000D_ [GO:0009506]; GO:0005911; GO:0055044; GO:0070161; GO:0110165; GO:0030054; GO:0005575_x000D_ [GO:0009524]; GO:0110165; GO:0005737; GO:0005575; GO:0005622_x000D_ [GO:0009574]; GO:0110165; GO:0005737; GO:0015630; GO:0005575; GO:0005622; GO:0005856; GO:0043232; GO:0043228; GO:0043229; GO:00…		EnsemblGenome
F4IJ44	High	AT2G41100	Calcium-binding EF hand family protein OS=Arabidopsis thaliana OX=3702 GN=TCH3 PE=1 SV=1	32.8	5.07	12.44	10.766	17	4	5	4	0	0.69	-0.54	0.0045859	0.0195755	675.4	785.3	708.5	422.8	489	507.3			other molecular function	[GO:0005509]; GO:0046872; GO:0043169; GO:0043167; GO:0005488; GO:0003674		EnsemblGenome
F4IJE1	High	AT2G15900	Phox domain-containing protein OS=Arabidopsis thaliana OX=3702 GN=At2g15900 PE=1 SV=1	113.6	6.71	6.69	9.853	3	2	2	2	0	0.495	-1.02	0.000589858	0.00779427	258.5	238.5	242.8	115	120.1	133		other membranes;ER/Golgi	other molecular function	[GO:0005794]; GO:0043231; GO:0005737; GO:0012505; GO:0043227; GO:0043229; GO:0110165; GO:0005622; GO:0043226; GO:0005575_x000D_ [GO:0016021]; GO:0031224; GO:0110165; GO:0016020; GO:0005575_x000D_ [GO:0035091]; GO:0005543; GO:0008289; GO:0005488; GO:0003674		EnsemblGenome
F4IJM1	High	AT2G28800	63 kDa inner membrane family protein OS=Arabidopsis thaliana OX=3702 GN=ALB3 PE=1 SV=1	47	9.32	16.59	18.542	12	6	6	6	0	0.469	-1.09	0.00958487	0.0295326	1870.2	1988.3	1553.8	661.5	876.7	997.1	other biological processes	other membranes	other molecular function	[GO:0016021]; GO:0031224; GO:0110165; GO:0016020; GO:0005575_x000D_ [GO:0032977]; GO:0140597; GO:0090150; GO:0140104; GO:0045184; GO:0072657; GO:0003674; GO:0008104; GO:0051234; GO:0034613; GO:0051668; GO:0033036; GO:0051179; GO:0070727; GO:0051641; GO:0008150; GO:0009987		EnsemblGenome
F4IJW3	High	AT2G35390	Ribose-phosphate pyrophosphokinase OS=Arabidopsis thaliana OX=3702 GN=At2g35390 PE=1 SV=1	37.3	8.35	5.34	9.634	12	3	3	1	0	0.944	-0.08	0.278778	0.341869	63.7	66.9	74.1	66.6	63.1	61.6	other metabolic processes		kinase activity;other molecular function	[GO:0000287]; GO:0046872; GO:0043169; GO:0043167; GO:0005488; GO:0003674_x000D_ [GO:0004749]; GO:0016778; GO:0016772; GO:0016740; GO:0003824; GO:0003674_x000D_ [GO:0005524]; GO:0032559; GO:0035639; GO:0030554; GO:0032555; GO:0043168; GO:1901265; GO:0017076; GO:0032553; GO:0043167; GO:0097159; GO:1901363; GO:0000166; GO:0097367; GO:0005488; GO:0036094; GO:0003674_x000D_ [GO:0009116]; GO:0055086; G…		EnsemblGenome
F4IKM1	High	AT2G29340	Tropinone reductase homolog At2g29340 OS=Arabidopsis thaliana OX=3702 GN=At2g29340 PE=2 SV=1	32.9	5.67	4.89	3.959	6	2	2	2	0	1.458	0.54	0.00881839	0.0284053	171.5	143.7	166.3	265.4	242.5	213.6			other molecular function	[GO:0016491]; GO:0003824; GO:0003674	Tropane, piperidine and pyridine alkaloid biosynthesis; Metabolic pathways; Biosynthesis of secondary metabolites	EnsemblGenome
F4IL68	High	AT2G07360	SH3 domain-containing protein OS=Arabidopsis thaliana OX=3702 GN=At2g07360 PE=1 SV=1	130.3	5.69	17.77	19.75	7	7	8	7	0	0.966	-0.05	0.929959	0.940587	1123.1	1001.9	1187.1	1011.8	1084.4	1244.7		plasma membrane;other membranes;cytosol;nucleus		[GO:0005634]; GO:0043231; GO:0043227; GO:0043229; GO:0043226; GO:0005622; GO:0110165; GO:0005575_x000D_ [GO:0005829]; GO:0110165; GO:0005737; GO:0005575; GO:0005622_x000D_ [GO:0005886]; GO:0016020; GO:0071944; GO:0110165; GO:0005575		EnsemblGenome
F4ILG6	High	AT2G23140	RING-type E3 ubiquitin transferase OS=Arabidopsis thaliana OX=3702 GN=PUB4 PE=1 SV=1	90.3	5.59	12.27	8.669	3	3	4	3	0	0.818	-0.29	0.0494929	0.0848907	529.4	464.1	440.6	322.1	379.5	410	cell organization and biogenesis;protein metabolism;other metabolic processes;stress response;developmental processes	other cell component	other molecular function	[GO:0005737]; GO:0110165; GO:0005622; GO:0005575_x000D_ [GO:0016567]; GO:0032446; GO:0070647; GO:0006464; GO:0036211; GO:0044267; GO:0019538; GO:0043412; GO:0044260; GO:0043170; GO:0044238; GO:1901564; GO:0044237; GO:0071704; GO:0008152; GO:0006807; GO:0009987; GO:0008150_x000D_ [GO:0034614]; GO:0000302; GO:0034599; GO:1901701; GO:0006979; GO:1901700; GO:0062197; GO:0070887; GO:0006950; GO:004222…		EnsemblGenome
F4IM05	High	AT2G42130	Plastid-lipid associated protein PAP / fibrillin family protein OS=Arabidopsis thaliana OX=3702 GN=At2g42130 PE=1 SV=1	22.7	4.82	12.03	10.192	31	4	4	4	0	0.66	-0.6	0.0047033	0.0198401	345.4	334.4	301.9	248.4	220.8	211.4		other cell component		[GO:0009507]; GO:0009536; GO:0043231; GO:0005737; GO:0043227; GO:0043229; GO:0110165; GO:0005622; GO:0043226; GO:0005575		EnsemblGenome
F4IMR0	High	AT2G30200	EMBRYO DEFECTIVE 3147 OS=Arabidopsis thaliana OX=3702 GN=EMB3147 PE=1 SV=1	39	7.42	26.33	35.964	18	6	8	6	0	1.461	0.55	0.012778	0.034499	1622.5	1330.4	1697.9	2769.8	2369.8	2152.6			other molecular function	[GO:0016740]; GO:0003824; GO:0003674		EnsemblGenome
F4INU4	High	AT2G30520	Phototropic-responsive NPH3 family protein OS=Arabidopsis thaliana OX=3702 GN=RPT2 PE=1 SV=1	60.6	7.88	28.84	24.225	19	10	11	10	0	0.884	-0.18	0.155793	0.210863	1972.3	2145.2	1853.1	1543.6	1744	1923.9	protein metabolism;other metabolic processes;other biological processes			[GO:0009638]; GO:0009606; GO:0009637; GO:0009605; GO:0009416; GO:0050896; GO:0009314; GO:0008150; GO:0009628_x000D_ [GO:0016567]; GO:0032446; GO:0070647; GO:0006464; GO:0036211; GO:0044267; GO:0019538; GO:0043412; GO:0044260; GO:0043170; GO:0044238; GO:1901564; GO:0044237; GO:0071704; GO:0008152; GO:0006807; GO:0009987; GO:0008150		EnsemblGenome
F4IP13	High	AT2G36810	Protein SHOOT GRAVITROPISM 6 OS=Arabidopsis thaliana OX=3702 GN=SGR6 PE=2 SV=1	189.3	6.3	9.67	14.06	2	3	3	3	0	0.915	-0.13	0.285615	0.348918	298.8	307.2	328.7	237.9	281.2	316.2	cell organization and biogenesis;other biological processes	other membranes;other cytoplasmic organelle		[GO:0009630]; GO:0009606; GO:0009629; GO:0009605; GO:0009628; GO:0050896; GO:0008150_x000D_ [GO:0009660]; GO:0009657; GO:0006996; GO:0016043; GO:0071840; GO:0009987; GO:0008150_x000D_ [GO:0009705]; GO:0005774; GO:0000325; GO:0098588; GO:0005773; GO:0031090; GO:0043231; GO:0005737; GO:0016020; GO:0043227; GO:0043229; GO:0110165; GO:0005622; GO:0043226; GO:0005575_x000D_ [GO:0009959]; GO:0009630; G…		EnsemblGenome
F4IP53	High	AT2G42590	General regulatory factor 9 OS=Arabidopsis thaliana OX=3702 GN=GRF9 PE=1 SV=1	29.4	4.91	35.78	26.612	30	10	14	8	1	1.397	0.48	0.000964139	0.00957502	2216.2	2185.2	2266.7	3258.2	3096	3024.5		nucleus		[GO:0005634]; GO:0043231; GO:0043227; GO:0043229; GO:0043226; GO:0005622; GO:0110165; GO:0005575		EnsemblGenome
F4IPA6	High	AT2G01690	ARM repeat superfamily protein OS=Arabidopsis thaliana OX=3702 GN=At2g01690 PE=1 SV=1	84	6.11	12.27	12.511	7	5	5	5	0	0.74	-0.43	0.0220288	0.0478079	596.8	613.2	656.6	431.4	453.7	522.3	cell organization and biogenesis;other metabolic processes;developmental processes	other membranes;other cytoplasmic organelle		[GO:0005774]; GO:0098588; GO:0005773; GO:0031090; GO:0043231; GO:0005737; GO:0016020; GO:0043227; GO:0043229; GO:0110165; GO:0005622; GO:0043226; GO:0005575_x000D_ [GO:0006661]; GO:0046474; GO:0046488; GO:0006650; GO:0008654; GO:0045017; GO:0006644; GO:0046486; GO:0008610; GO:0044249; GO:0090407; GO:0006796; GO:0019637; GO:0044255; GO:0006629; GO:1901576; GO:0009058; GO:0044237; GO:0006793; GO:00…		EnsemblGenome
F4IPJ1	High	AT2G17930	Phosphatidylinositol 3-and 4-kinase family protein with FAT domain-containing protein OS=Arabidopsis thaliana OX=3702 GN=At2g17930 PE=1 SV=1	436.1	7.28	9.72	13.137	1	3	3	3	0	0.393	-1.35	0.00059214	0.00779427	560.2	576.3	525.5	190.4	220.1	226.9	protein metabolism;DNA metabolism;other metabolic processes;stress response;other biological processes	nucleus;other cell component	kinase activity;other molecular function	[GO:0000124]; GO:0070461; GO:1905368; GO:0000123; GO:1902494; GO:0031248; GO:0140513; GO:0005654; GO:0032991; GO:0140535; GO:1902493; GO:0005634; GO:0110165; GO:0031981; GO:0005575; GO:1990234; GO:0043231; GO:0070013; GO:0043227; GO:0043229; GO:0043233; GO:0043226; GO:0005622; GO:0031974_x000D_ [GO:0003712]; GO:0140110; GO:0003674; GO:0006355; GO:0010468; GO:1903506; GO:0060255; GO:2001141; GO:00…		EnsemblGenome
F4IPW5	High	AT2G31060	Elongation factor family protein OS=Arabidopsis thaliana OX=3702 GN=EMB2785 PE=1 SV=1	72.9	6.73	5.36	3.818	4	2	2	2	0	0.51	-0.97	0.00507899	0.0208109	742.2	825.7	664.3	363.2	378.2	387.7	protein metabolism;other metabolic processes	mitochondrion;other cell component	nucleic acid binding activity;other molecular function	[GO:0003746]; GO:0008135; GO:0006414; GO:0003723; GO:0090079; GO:0006412; GO:0034645; GO:0003676; GO:0045182; GO:0043043; GO:0044267; GO:0010467; GO:0009059; GO:0044249; GO:0044260; GO:0097159; GO:1901363; GO:0003674; GO:0006417; GO:0006518; GO:0043604; GO:1901566; GO:0019538; GO:0043170; GO:1901576; GO:0009058; GO:0044237; GO:0005488; GO:0010608; GO:0032268; GO:0034248; GO:2000112; GO:0043603; G…		EnsemblGenome
F4IPY2	High	AT2G31170	Cysteine--tRNA ligase, chloroplastic/mitochondrial OS=Arabidopsis thaliana OX=3702 GN=SYCO PE=2 SV=1	63.9	7.2	3.25	11.551	6	3	4	3	0	0.741	-0.43	0.00205682	0.0129783	665.6	654.8	717.1	494.5	442	492.9	cell organization and biogenesis;protein metabolism;RNA metabolism OR transcription;other metabolic processes;developmental processes;other biological processes	mitochondrion;other cell component	other molecular function	[GO:0004817]; GO:0004812; GO:0016875; GO:0140101; GO:0016874; GO:0140098; GO:0003824; GO:0140640; GO:0003674_x000D_ [GO:0005524]; GO:0032559; GO:0035639; GO:0030554; GO:0032555; GO:0043168; GO:1901265; GO:0017076; GO:0032553; GO:0043167; GO:0097159; GO:1901363; GO:0000166; GO:0097367; GO:0005488; GO:0036094; GO:0003674_x000D_ [GO:0005737]; GO:0110165; GO:0005622; GO:0005575_x000D_ [GO:0005739]; G…	Aminoacyl-tRNA biosynthesis	EnsemblGenome
F4IQ05	High	AT2G37130	Peroxidase OS=Arabidopsis thaliana OX=3702 GN=At2g37130 PE=1 SV=1	33.3	7.68	15	14.658	16	5	5	5	0	1.491	0.58	0.0118606	0.0331989	284.2	265.6	288.3	477.1	423.7	384.2	other metabolic processes;stress response;other biological processes	non-structural extracellular	other molecular function	[GO:0004601]; GO:0016209; GO:0016684; GO:0003674; GO:0098869; GO:0016491; GO:1990748; GO:0003824; GO:0009987; GO:0098754; GO:0097237; GO:0008150; GO:0009636; GO:0070887; GO:0042221; GO:0051716; GO:0050896_x000D_ [GO:0005576]; GO:0110165; GO:0005575_x000D_ [GO:0006979]; GO:0006950; GO:0050896; GO:0008150_x000D_ [GO:0020037]; GO:0046906; GO:0097159; GO:1901363; GO:0005488; GO:0003674_x000D_ [GO:004…		EnsemblGenome
F4IRM4	High	AT2G25290	Protein PHOX1 OS=Arabidopsis thaliana OX=3702 GN=PHOX1 PE=1 SV=1	84.2	5.19	6.46	5.302	4	2	2	2	0	0.909	-0.14	0.0160517	0.0393272	221.2	238.4	220.8	186.9	202	201.1		other membranes	cytoskeletal activity	[GO:0030659]; GO:0012506; GO:0031410; GO:0031090; GO:0031982; GO:0097708; GO:0005737; GO:0016020; GO:0043227; GO:0043231; GO:0110165; GO:0005622; GO:0043226; GO:0043229; GO:0005575_x000D_ [GO:0080115]; GO:0032029; GO:0032036; GO:0017022; GO:0008092; GO:0005515; GO:0005488; GO:0003674		EnsemblGenome
F4IRR2	High	AT2G31660	Importin beta-like SAD2 OS=Arabidopsis thaliana OX=3702 GN=SAD2 PE=1 SV=1	119.2	4.89	16.54	17.68	6	6	6	6	0	0.84	-0.25	0.0491489	0.0844684	954.1	1041.9	885.2	778.9	801.6	846.1	cell organization and biogenesis;transport	cytosol;nucleus;other cell component	other molecular function	[GO:0005634]; GO:0043231; GO:0043227; GO:0043229; GO:0043226; GO:0005622; GO:0110165; GO:0005575_x000D_ [GO:0005635]; GO:0031967; GO:0005634; GO:0012505; GO:0031975; GO:0043227; GO:0043229; GO:0043231; GO:0110165; GO:0043226; GO:0005622; GO:0005575_x000D_ [GO:0005737]; GO:0110165; GO:0005622; GO:0005575_x000D_ [GO:0005829]; GO:0110165; GO:0005737; GO:0005575; GO:0005622_x000D_ [GO:0006606]; GO:00…	Nucleocytoplasmic transport	EnsemblGenome
F4IRX7	High	AT2G37970	SOUL heme-binding family protein OS=Arabidopsis thaliana OX=3702 GN=SOUL-1 PE=1 SV=2	27.3	9.2	23.3	27.227	35	7	9	7	0	1.546	0.63	0.00780164	0.0265912	2712.8	2936.3	2650.6	3734.1	4193.2	4551	signal transduction	plasma membrane;other membranes;ER/Golgi;other cytoplasmic organelle	other molecular function	[GO:0005773]; GO:0043231; GO:0005737; GO:0043227; GO:0043229; GO:0110165; GO:0005622; GO:0043226; GO:0005575_x000D_ [GO:0005794]; GO:0043231; GO:0005737; GO:0012505; GO:0043227; GO:0043229; GO:0110165; GO:0005622; GO:0043226; GO:0005575_x000D_ [GO:0005886]; GO:0016020; GO:0071944; GO:0110165; GO:0005575_x000D_ [GO:0010017]; GO:0007165; GO:0071489; GO:0009987; GO:0050794; GO:0007154; GO:0023052; G…		EnsemblGenome
F4IS20	High	AT2G43640	Signal recognition particle, SRP9/SRP14 subunit OS=Arabidopsis thaliana OX=3702 GN=At2g43640 PE=1 SV=1	12.7	10.11	4.72	5.036	18	2	2	2	0	0.759	-0.4	0.167639	0.223383	242.7	197.1	266.6	218.5	184.2	180.9	transport	translational apparatus	nucleic acid binding activity;other molecular function	[GO:0005786]; GO:0048500; GO:1990904; GO:0005737; GO:0032991; GO:0110165; GO:0005622; GO:0005575_x000D_ [GO:0006614]; GO:0006613; GO:0045047; GO:0006612; GO:0006605; GO:0072599; GO:0090150; GO:0006886; GO:0070972; GO:0072594; GO:0045184; GO:0072657; GO:0015031; GO:0046907; GO:0034613; GO:0033365; GO:0008104; GO:0051234; GO:0051668; GO:0071702; GO:0071705; GO:0006810; GO:0051641; GO:0051649; GO:00…		EnsemblGenome
F4ISU2	High	AT2G32240	Early endosome antigen OS=Arabidopsis thaliana OX=3702 GN=At2g32240 PE=1 SV=1	148.5	4.75	231.77	238.63	48	66	78	66	0	0.917	-0.13	0.0810981	0.124343	14880.2	16009.7	14738.7	12089.5	13644.1	14118	stress response;other biological processes	plasma membrane;other membranes;ER/Golgi		[GO:0005783]; GO:0043231; GO:0005737; GO:0012505; GO:0043227; GO:0043229; GO:0110165; GO:0005622; GO:0043226; GO:0005575_x000D_ [GO:0005886]; GO:0016020; GO:0071944; GO:0110165; GO:0005575_x000D_ [GO:0009737]; GO:0009725; GO:0033993; GO:0097305; GO:0009719; GO:0010033; GO:1901700; GO:0050896; GO:0042221; GO:0008150_x000D_ [GO:0046686]; GO:0010038; GO:0010035; GO:0042221; GO:0050896; GO:0008150_x0…		EnsemblGenome
F4IT21	High	AT2G43945	Uncharacterized protein OS=Arabidopsis thaliana OX=3702 GN=At2g43945 PE=1 SV=1	32.1	6.71	4.98	4.803	8	2	2	2	0	1.22	0.29	0.225127	0.285751	759.8	597.4	808.4	1210.9	927	718.8		other cell component		[GO:0009507]; GO:0009536; GO:0043231; GO:0005737; GO:0043227; GO:0043229; GO:0110165; GO:0005622; GO:0043226; GO:0005575_x000D_ [GO:0009570]; GO:0009532; GO:0009507; GO:0110165; GO:0009536; GO:0005575; GO:0043231; GO:0005737; GO:0043227; GO:0043229; GO:0005622; GO:0043226		EnsemblGenome
F4ITB8	High	AT2G03810	18S pre-ribosomal assembly protein gar2-like protein OS=Arabidopsis thaliana OX=3702 GN=At2g03810 PE=1 SV=1	49	4.63	8	6.724	9	3	3	3	0	0.722	-0.47	0.117774	0.168099	177.4	190.7	142.7	125.1	128.1	154.6	other biological processes	plasma membrane;other membranes		[GO:0005886]; GO:0016020; GO:0071944; GO:0110165; GO:0005575_x000D_ [GO:0009786]; GO:0051302; GO:0050794; GO:0050789; GO:0065007; GO:0008150		EnsemblGenome
F4IU09	High	AT2G38960	Endoplasmic reticulum oxidoreductins 2 OS=Arabidopsis thaliana OX=3702 GN=ERO2 PE=1 SV=1	54.4	5.83	5.23	5.277	4	2	2	2	0	0.737	-0.44	0.0467715	0.0815321	291.4	313.6	259.1	171.5	214.9	234	other biological processes	other membranes;ER/Golgi	other molecular function	[GO:0005783]; GO:0043231; GO:0005737; GO:0012505; GO:0043227; GO:0043229; GO:0110165; GO:0005622; GO:0043226; GO:0005575_x000D_ [GO:0005789]; GO:0031090; GO:0042175; GO:0098827; GO:0016020; GO:0043227; GO:0012505; GO:0031984; GO:0005783; GO:0110165; GO:0043226; GO:0043229; GO:0043231; GO:0005737; GO:0005575; GO:0005622_x000D_ [GO:0015035]; GO:0015036; GO:0140096; GO:0016667; GO:0003824; GO:001649…		EnsemblGenome
F4IUD7	High	AT2G20050	Protein-serine/threonine phosphatase OS=Arabidopsis thaliana OX=3702 GN=At2g20050 PE=1 SV=1	121	5.19	33.66	26.844	10	10	13	10	0	1.042	0.06	0.752412	0.790076	2501.9	2695.9	2639.7	2355.3	2751	2963.2	protein metabolism;other metabolic processes		kinase activity;other molecular function	[GO:0004672]; GO:0016301; GO:0016773; GO:0140096; GO:0006468; GO:0016772; GO:0016310; GO:0003824; GO:0006464; GO:0016740; GO:0006796; GO:0003674; GO:0036211; GO:0044267; GO:0006793; GO:0019538; GO:0043412; GO:0044260; GO:0044237; GO:0043170; GO:0044238; GO:1901564; GO:0008152; GO:0009987; GO:0071704; GO:0006807; GO:0008150_x000D_ [GO:0005524]; GO:0032559; GO:0035639; GO:0030554; GO:0032555; GO:00…		EnsemblGenome
F4IUJ0	High	AT2G26340	Uncharacterized protein OS=Arabidopsis thaliana OX=3702 GN=At2g26340 PE=1 SV=1	27.8	7.4	7.75	11.002	12	2	2	2	0	4.116	2.04	0.00656217	0.0242957	28.1	26	38.7	115.5	107.8	117.4						EnsemblGenome
F4IUX6	High	AT2G39260	Regulator of nonsense transcripts UPF2 OS=Arabidopsis thaliana OX=3702 GN=UPF2 PE=2 SV=1	133.9	5.57	29.48	27.712	7	9	11	9	0	0.98	-0.03	0.555796	0.6111	1108.3	1197.4	1108.3	934.9	1086.3	1224.7	RNA metabolism OR transcription;other metabolic processes;stress response;signal transduction;other biological processes	nucleus;other cell component	nucleic acid binding activity	[GO:0000184]; GO:0000956; GO:0006402; GO:0006401; GO:0010629; GO:0016071; GO:0016070; GO:0034655; GO:0044265; GO:0010468; GO:0010605; GO:0090304; GO:0006139; GO:0019439; GO:0044270; GO:0046700; GO:1901361; GO:0009057; GO:0044248; GO:0044260; GO:0060255; GO:0009892; GO:0043170; GO:0006725; GO:0034641; GO:0044238; GO:0046483; GO:1901360; GO:1901575; GO:0009056; GO:0044237; GO:0019222; GO:0048519; G…	Nucleocytoplasmic transport; mRNA surveillance pathway	EnsemblGenome
F4IVL6	High	AT2G26890	DnaJ homolog subfamily C GRV2 OS=Arabidopsis thaliana OX=3702 GN=GRV2 PE=1 SV=1	278.9	6.11	39.02	42.16	6	10	12	10	0	1.096	0.13	0.350043	0.412706	783.4	854.6	845.1	791.2	926	965.6	cell organization and biogenesis;stress response;transport;developmental processes;other biological processes	other membranes;ER/Golgi;other cytoplasmic organelle;other cell component		[GO:0000578]; GO:0009798; GO:0009880; GO:0007389; GO:0009790; GO:0032501; GO:0007275; GO:0008150; GO:0048856; GO:0032502_x000D_ [GO:0005770]; GO:0005768; GO:0031410; GO:0012505; GO:0097708; GO:0005737; GO:0110165; GO:0031982; GO:0043231; GO:0005622; GO:0005575; GO:0043227; GO:0043229; GO:0043226_x000D_ [GO:0005773]; GO:0043231; GO:0005737; GO:0043227; GO:0043229; GO:0110165; GO:0005622; GO:004322…		EnsemblGenome
F4IVN6	High	AT2G27030	Calmodulin 5 OS=Arabidopsis thaliana OX=3702 GN=CAM5 PE=4 SV=1	20.6	4.82	52.29	43.55	38	7	19	7	0	0.91	-0.14	0.404007	0.466795	2875.5	2882.2	2861.3	3047.7	2615.8	2318.1		plasma membrane;other membranes;other cytoplasmic organelle	other molecular function	[GO:0005509]; GO:0046872; GO:0043169; GO:0043167; GO:0005488; GO:0003674_x000D_ [GO:0005774]; GO:0098588; GO:0005773; GO:0031090; GO:0043231; GO:0005737; GO:0016020; GO:0043227; GO:0043229; GO:0110165; GO:0005622; GO:0043226; GO:0005575_x000D_ [GO:0005886]; GO:0016020; GO:0071944; GO:0110165; GO:0005575		EnsemblGenome
F4IVP3	High	AT2G27060	Leucine-rich repeat protein kinase family protein OS=Arabidopsis thaliana OX=3702 GN=At2g27060 PE=1 SV=1	110.2	6.33	7.13	8.173	4	3	3	3	0	1.679	0.75	0.0139673	0.0363376	57.1	61.5	59.8	86.3	100.4	110.7	protein metabolism;other metabolic processes	plasma membrane;other membranes	kinase activity;other molecular function	[GO:0004672]; GO:0016301; GO:0016773; GO:0140096; GO:0006468; GO:0016772; GO:0016310; GO:0003824; GO:0006464; GO:0016740; GO:0006796; GO:0003674; GO:0036211; GO:0044267; GO:0006793; GO:0019538; GO:0043412; GO:0044260; GO:0044237; GO:0043170; GO:0044238; GO:1901564; GO:0008152; GO:0009987; GO:0071704; GO:0006807; GO:0008150_x000D_ [GO:0005524]; GO:0032559; GO:0035639; GO:0030554; GO:0032555; GO:00…		EnsemblGenome
F4IVR2	High	AT2G33210	Heat shock protein 60-2 OS=Arabidopsis thaliana OX=3702 GN=HSP60-2 PE=1 SV=1	61.4	6.33	75.82	74.943	32	17	25	5	0	1.392	0.48	0.0191044	0.043696	258.6	247.4	282.2	428.7	359.9	340.2	other biological processes		other molecular function	[GO:0005524]; GO:0032559; GO:0035639; GO:0030554; GO:0032555; GO:0043168; GO:1901265; GO:0017076; GO:0032553; GO:0043167; GO:0097159; GO:1901363; GO:0000166; GO:0097367; GO:0005488; GO:0036094; GO:0003674_x000D_ [GO:0042026]; GO:0006457; GO:0009987; GO:0008150		EnsemblGenome
F4IVY6	High	AT2G39670	Radical SAM superfamily protein OS=Arabidopsis thaliana OX=3702 GN=At2g39670 PE=1 SV=1	47.7	8.87	2.02	4.38	5	2	2	2	0	0.725	-0.46	0.01181	0.0330971	230.4	251.5	260.7	182.3	179.2	183.2	RNA metabolism OR transcription;other metabolic processes	other cell component	other molecular function	[GO:0005737]; GO:0110165; GO:0005622; GO:0005575_x000D_ [GO:0008173]; GO:0008168; GO:0140098; GO:0001510; GO:0016741; GO:0140640; GO:0009451; GO:0043414; GO:0016740; GO:0003824; GO:0016070; GO:0043412; GO:0032259; GO:0044260; GO:0003674; GO:0090304; GO:0043170; GO:0008152; GO:0044237; GO:0006139; GO:0071704; GO:0008150; GO:0009987; GO:0006725; GO:0034641; GO:0044238; GO:0046483; GO:1901360; GO:00…		EnsemblGenome
F4IW05	High	AT2G39780	Ribonuclease T(2) OS=Arabidopsis thaliana OX=3702 GN=RNS2 PE=1 SV=1	25.3	6.2	5.16	5.132	8	2	2	2	0	1.673	0.74	0.0104801	0.0309457	270.3	236.7	256.9	483.4	429.6	369.1	RNA metabolism OR transcription;other metabolic processes		nucleic acid binding activity;other molecular function	[GO:0003723]; GO:0003676; GO:0097159; GO:1901363; GO:0005488; GO:0003674_x000D_ [GO:0033897]; GO:0004521; GO:0016849; GO:0004519; GO:0004540; GO:0090502; GO:0016829; GO:0004518; GO:0140098; GO:0090501; GO:0003824; GO:0016788; GO:0090305; GO:0140640; GO:0016070; GO:0003674; GO:0016787; GO:0090304; GO:0006139; GO:0043170; GO:0006725; GO:0034641; GO:0044238; GO:0046483; GO:1901360; GO:0071704; GO:00…		EnsemblGenome
F4IW47	High	AT2G45290	Transketolase-2, chloroplastic OS=Arabidopsis thaliana OX=3702 GN=TKL-2 PE=1 SV=1	79.9	6.58	30.47	27.782	12	7	10	2	0	0.57	-0.81	0.00807849	0.0270561	55	53.6	43.7	28.1	30.5	31.9	other metabolic processes;other biological processes	other membranes;other cell component	other molecular function	[GO:0004802]; GO:0016744; GO:0016740; GO:0003824; GO:0003674_x000D_ [GO:0006098]; GO:0006740; GO:0051156; GO:0006091; GO:0006739; GO:0006796; GO:0019637; GO:1901135; GO:0044237; GO:0008152; GO:0006793; GO:0071704; GO:0009987; GO:0008150_x000D_ [GO:0009507]; GO:0009536; GO:0043231; GO:0005737; GO:0043227; GO:0043229; GO:0110165; GO:0005622; GO:0043226; GO:0005575_x000D_ [GO:0009535]; GO:0055035; G…	Pentose phosphate pathway; Carbon fixation in photosynthetic organisms; Metabolic pathways; Biosynthesis of secondary metabolites; Carbon metabolism; Biosynthesis of amino acids	EnsemblGenome
F4IWG2	High	AT3G27325	Hydrolases, acting on ester bond OS=Arabidopsis thaliana OX=3702 GN=At3g27325 PE=1 SV=1	124.5	8.32	4.55	3.109	2	2	2	2	0	0.546	-0.87	0.0200215	0.0451383	92.2	80.7	83.1	34.1	45.4	50.9		other membranes;ER/Golgi;other cytoplasmic organelle	other molecular function	[GO:0005774]; GO:0098588; GO:0005773; GO:0031090; GO:0043231; GO:0005737; GO:0016020; GO:0043227; GO:0043229; GO:0110165; GO:0005622; GO:0043226; GO:0005575_x000D_ [GO:0005783]; GO:0043231; GO:0005737; GO:0012505; GO:0043227; GO:0043229; GO:0110165; GO:0005622; GO:0043226; GO:0005575_x000D_ [GO:0016021]; GO:0031224; GO:0110165; GO:0016020; GO:0005575_x000D_ [GO:0016788]; GO:0016787; GO:0003824; G…	Glycosylphosphatidylinositol (GPI)-anchor biosynthesis; Metabolic pathways	EnsemblGenome
F4IWK4	High	AT3G27570	Sucrase/ferredoxin-like family protein OS=Arabidopsis thaliana OX=3702 GN=At3g27570 PE=1 SV=1	41.6	5.74	7.68	5.58	11	3	3	3	0	0.706	-0.5	0.083045	0.126805	252	246.9	252.6	160.1	178	220.7		other membranes;cytosol		[GO:0005829]; GO:0110165; GO:0005737; GO:0005575; GO:0005622_x000D_ [GO:0016021]; GO:0031224; GO:0110165; GO:0016020; GO:0005575		EnsemblGenome
F4IWV2	High	AT3G55410	Oxoglutarate dehydrogenase (succinyl-transferring) OS=Arabidopsis thaliana OX=3702 GN=At3g55410 PE=1 SV=1	115.1	6.93	30.15	31.619	11	9	10	7	2	1.384	0.47	0.0347794	0.0659467	1036.7	860.1	1158.8	1580.6	1434.4	1313.4	other metabolic processes	mitochondrion;other cell component	other molecular function	[GO:0004591]; GO:0016624; GO:0016903; GO:0016491; GO:0003824; GO:0003674_x000D_ [GO:0005739]; GO:0043231; GO:0005737; GO:0043227; GO:0043229; GO:0110165; GO:0005622; GO:0043226; GO:0005575_x000D_ [GO:0006099]; GO:0044238; GO:0009060; GO:0008152; GO:0045333; GO:0008150; GO:0015980; GO:0006091; GO:0044237; GO:0009987_x000D_ [GO:0008270]; GO:0046914; GO:0046872; GO:0043169; GO:0043167; GO:0005488; G…	Citrate cycle (TCA cycle); Metabolic pathways; Biosynthesis of secondary metabolites; Carbon metabolism	EnsemblGenome
F4IX01	High	AT3G61870	Plant/protein OS=Arabidopsis thaliana OX=3702 GN=At3g61870 PE=1 SV=1	27.8	9.36	20.81	21.696	16	3	5	3	0	0.833	-0.26	0.145356	0.199969	340.9	376.6	334.1	229.3	283.9	328.5		other membranes		[GO:0016021]; GO:0031224; GO:0110165; GO:0016020; GO:0005575		EnsemblGenome
F4IX23	High	AT3G62010	Metal ion-binding protein OS=Arabidopsis thaliana OX=3702 GN=At3g62010 PE=1 SV=1	141.1	6.95	14.13	14.434	5	5	5	5	0	0.717	-0.48	0.0248032	0.052172	376.8	418.4	340.7	259.5	270.1	315.8						EnsemblGenome
F4IXW2	High	AT3G43300	Brefeldin A-inhibited guanine nucleotide-exchange protein 5 OS=Arabidopsis thaliana OX=3702 GN=BIG5 PE=1 SV=2	192.8	5.58	85.69	97.948	17	26	29	26	0	1.059	0.08	0.703993	0.747766	3137.5	3342.3	3028.9	2885.6	3323	3633.5	stress response;transport;other biological processes	other membranes;cytosol;ER/Golgi;other cytoplasmic organelle	enzyme regulator activity	[GO:0005085]; GO:0030695; GO:0060589; GO:0030234; GO:0098772; GO:0050790; GO:0003674; GO:0065009; GO:0065007; GO:0008150_x000D_ [GO:0005769]; GO:0005768; GO:0031410; GO:0012505; GO:0097708; GO:0005737; GO:0110165; GO:0031982; GO:0043231; GO:0005622; GO:0005575; GO:0043227; GO:0043229; GO:0043226_x000D_ [GO:0005802]; GO:0098791; GO:0031984; GO:0005794; GO:0110165; GO:0043227; GO:0043229; GO:004323…		EnsemblGenome
F4IY75	High	AT3G56130	Biotin/lipoyl attachment domain-containing protein OS=Arabidopsis thaliana OX=3702 GN=At3g56130 PE=1 SV=1	29.5	9.45	13.23	12.139	17	2	3	2	0	1.701	0.77	0.00465205	0.0197585	321	255.6	327.3	634.8	546.1	494.7						EnsemblGenome
F4IYF8	High	AT3G02760	Histidine--tRNA ligase, cytoplasmic OS=Arabidopsis thaliana OX=3702 GN=At3g02760 PE=2 SV=1	97.5	6.42	58.16	60.966	21	19	21	19	0	1.173	0.23	0.0290364	0.0579917	2958.2	3177.3	2909	3310.2	3469.8	3723.7	protein metabolism;RNA metabolism OR transcription;other metabolic processes	cytosol;mitochondrion	other molecular function	[GO:0004821]; GO:0004812; GO:0016875; GO:0140101; GO:0016874; GO:0140098; GO:0003824; GO:0140640; GO:0003674_x000D_ [GO:0005524]; GO:0032559; GO:0035639; GO:0030554; GO:0032555; GO:0043168; GO:1901265; GO:0017076; GO:0032553; GO:0043167; GO:0097159; GO:1901363; GO:0000166; GO:0097367; GO:0005488; GO:0036094; GO:0003674_x000D_ [GO:0005739]; GO:0043231; GO:0005737; GO:0043227; GO:0043229; GO:011016…	Aminoacyl-tRNA biosynthesis	EnsemblGenome
F4IYH1	High	AT3G02870	Inositol-1-monophosphatase OS=Arabidopsis thaliana OX=3702 GN=VTC4 PE=1 SV=1	28.9	5.38	9.82	9.405	10	3	4	3	0	1.091	0.13	0.716937	0.759467	315.2	278.1	337	381.3	343.8	261.9	other metabolic processes		other molecular function	[GO:0006021]; GO:0006020; GO:0034637; GO:0046173; GO:0019751; GO:0044262; GO:0016051; GO:0044249; GO:0046165; GO:0006066; GO:0005975; GO:0044237; GO:1901576; GO:0009058; GO:0044283; GO:1901617; GO:0044281; GO:1901615; GO:0044238; GO:0071704; GO:0008152; GO:0009987; GO:0008150_x000D_ [GO:0008934]; GO:0052834; GO:0052745; GO:0016791; GO:0042578; GO:0016311; GO:0016788; GO:0006796; GO:0016787; GO:00…		EnsemblGenome
F4IYH7	High	AT3G02900	Low-density receptor-like protein OS=Arabidopsis thaliana OX=3702 GN=At3g02900 PE=1 SV=2	18.2	9.03	23.22	18.629	38	6	7	6	0	0.861	-0.22	0.102617	0.150129	621.4	610.5	620	481.8	533.7	579.4		other membranes		[GO:0009535]; GO:0055035; GO:0009534; GO:0042170; GO:0042651; GO:0031976; GO:0009507; GO:0031090; GO:0009526; GO:0034357; GO:0009579; GO:0031984; GO:0009536; GO:0016020; GO:0043227; GO:0031967; GO:0005622; GO:0110165; GO:0043229; GO:0043231; GO:0005737; GO:0043226; GO:0031975; GO:0005575_x000D_ [GO:0009706]; GO:0009528; GO:0031969; GO:0019866; GO:0042170; GO:0009941; GO:0031090; GO:0031967; GO:00…		EnsemblGenome
F4IYK3	High	At3g08943	ARM repeat superfamily protein OS=Arabidopsis thaliana OX=3702 GN=At3g08943 PE=1 SV=2	96.4	4.75	35.55	36.113	12	8	12	8	0	1.171	0.23	0.211416	0.27088	1992.2	2219	1991.2	2058	2332.6	2485.1	transport	cytosol;nucleus;other cell component	other molecular function	[GO:0005634]; GO:0043231; GO:0043227; GO:0043229; GO:0043226; GO:0005622; GO:0110165; GO:0005575_x000D_ [GO:0005737]; GO:0110165; GO:0005622; GO:0005575_x000D_ [GO:0005829]; GO:0110165; GO:0005737; GO:0005575; GO:0005622_x000D_ [GO:0006606]; GO:0006886; GO:0017038; GO:0034504; GO:0051170; GO:0072594; GO:0015031; GO:0046907; GO:0034613; GO:0033365; GO:0006913; GO:0045184; GO:0071702; GO:0071705; G…	Nucleocytoplasmic transport	Gene_OrderedLocusName
F4IYK6	High	AT3G08960	ARM repeat superfamily protein OS=Arabidopsis thaliana OX=3702 GN=At3g08960 PE=1 SV=1	113.9	5.62	4.74	4.71	3	3	3	3	0	0.854	-0.23	0.080327	0.123446	530.4	619.6	508.5	415.2	453	502.2	transport	cytosol;nucleus	other molecular function	[GO:0005635]; GO:0031967; GO:0005634; GO:0012505; GO:0031975; GO:0043227; GO:0043229; GO:0043231; GO:0110165; GO:0043226; GO:0005622; GO:0005575_x000D_ [GO:0005829]; GO:0110165; GO:0005737; GO:0005575; GO:0005622_x000D_ [GO:0006606]; GO:0006886; GO:0017038; GO:0034504; GO:0051170; GO:0072594; GO:0015031; GO:0046907; GO:0034613; GO:0033365; GO:0006913; GO:0045184; GO:0071702; GO:0071705; GO:000681…	Nucleocytoplasmic transport	EnsemblGenome
F4IYM4	High	AT3G09090	Protein DEFECTIVE IN EXINE FORMATION 1 OS=Arabidopsis thaliana OX=3702 GN=DEX1 PE=2 SV=1	99.6	4.88	18.8	18.685	6	5	6	5	0	0.485	-1.04	0.000839311	0.00905631	971.8	1131	917.4	418.2	471.2	508.7	cell organization and biogenesis;developmental processes	plasma membrane;other membranes;ER/Golgi	other molecular function	[GO:0005509]; GO:0046872; GO:0043169; GO:0043167; GO:0005488; GO:0003674_x000D_ [GO:0005783]; GO:0043231; GO:0005737; GO:0012505; GO:0043227; GO:0043229; GO:0110165; GO:0005622; GO:0043226; GO:0005575_x000D_ [GO:0005886]; GO:0016020; GO:0071944; GO:0110165; GO:0005575_x000D_ [GO:0010208]; GO:0010927; GO:0045229; GO:0009555; GO:0022607; GO:0048646; GO:0032989; GO:0016043; GO:0048229; GO:0044085; G…		EnsemblGenome
F4IZ56	High	AT3G43540	Initiation factor 4F subunit (DUF1350) OS=Arabidopsis thaliana OX=3702 GN=At3g43540 PE=1 SV=1	33.3	5.15	14.2	12.822	12	3	4	3	0	0.866	-0.21	0.00727679	0.0256511	388.7	403.7	373.1	314.6	336.5	338	protein metabolism;other metabolic processes		nucleic acid binding activity	[GO:0003743]; GO:0008135; GO:0006413; GO:0003723; GO:0090079; GO:0006412; GO:0044237; GO:0003676; GO:0045182; GO:0034645; GO:0043043; GO:0044267; GO:0010467; GO:0008152; GO:0009987; GO:0097159; GO:1901363; GO:0003674; GO:0006417; GO:0009059; GO:0044249; GO:0044260; GO:0006518; GO:0043604; GO:1901566; GO:0019538; GO:0043170; GO:0008150; GO:0005488; GO:0010608; GO:0032268; GO:0034248; GO:2000112; G…		EnsemblGenome
F4J043	High	AT3G15880	WUS-interacting protein 2 OS=Arabidopsis thaliana OX=3702 GN=WSIP2 PE=1 SV=1	122.8	7.4	14.04	8.944	4	5	6	2	0	0.591	-0.76	0.00163484	0.011653	421.2	358.4	365.6	215.6	247.1	215.9	other biological processes			[GO:0006355]; GO:0010468; GO:1903506; GO:0060255; GO:2001141; GO:0019222; GO:0010556; GO:0031326; GO:0051252; GO:0050789; GO:0009889; GO:0031323; GO:0019219; GO:0065007; GO:0050794; GO:0051171; GO:0080090; GO:0008150		EnsemblGenome
F4J0P2	High	AT3G50590	Transducin/WD40 repeat-like superfamily protein OS=Arabidopsis thaliana OX=3702 GN=At3g50590 PE=1 SV=1	176.2	8.32	32.65	32.263	7	10	11	10	0	1.1	0.14	0.54379	0.599886	1137.1	1203	1135.9	1059.8	1250.7	1399.6	cell organization and biogenesis;other metabolic processes;developmental processes	plasma membrane;other membranes;other cytoplasmic organelle		[GO:0000045]; GO:0070925; GO:1905037; GO:0006996; GO:0022607; GO:0007033; GO:0016236; GO:0016043; GO:0044085; GO:0006914; GO:0071840; GO:0044248; GO:0061919; GO:0009987; GO:0009056; GO:0044237; GO:0008150; GO:0008152_x000D_ [GO:0000421]; GO:0005774; GO:0005776; GO:0098588; GO:0005773; GO:0031090; GO:0043231; GO:0005737; GO:0016020; GO:0043227; GO:0043229; GO:0110165; GO:0005622; GO:0043226; GO:00…		EnsemblGenome
F4J0U9	High	AT3G56940	Magnesium-protoporphyrin IX monomethyl ester (oxidative) cyclase OS=Arabidopsis thaliana OX=3702 GN=CRD1 PE=1 SV=1	39.2	6.44	32.53	27.706	25	9	12	9	0	0.736	-0.44	0.00834579	0.0276257	2044.1	1840.3	1779.9	1355.2	1377.1	1307.1	other metabolic processes		other molecular function	[GO:0015979]; GO:0044237; GO:0008152; GO:0009987; GO:0008150_x000D_ [GO:0015995]; GO:0006779; GO:0015994; GO:0046148; GO:0006778; GO:0033014; GO:0042440; GO:0033013; GO:0018130; GO:0019438; GO:0044271; GO:1901362; GO:1901566; GO:0008152; GO:0006725; GO:0046483; GO:1901360; GO:1901564; GO:0044249; GO:0034641; GO:1901576; GO:0008150; GO:0044237; GO:0071704; GO:0006807; GO:0009058; GO:0009987_x000D_…		EnsemblGenome
F4J110	High	AT3G63460	Transducin family protein / WD-40 repeat family protein OS=Arabidopsis thaliana OX=3702 GN=SEC31B PE=1 SV=1	118.6	5.12	108.51	114.379	27	26	36	26	0	1.439	0.53	0.0319496	0.0618043	4967.7	5070.3	5091.7	6292.9	7296.6	7833.2	transport	ER/Golgi		[GO:0005783]; GO:0043231; GO:0005737; GO:0012505; GO:0043227; GO:0043229; GO:0110165; GO:0005622; GO:0043226; GO:0005575_x000D_ [GO:0006888]; GO:0046907; GO:0048193; GO:0006810; GO:0051641; GO:0051649; GO:0016192; GO:0051234; GO:0009987; GO:0051179; GO:0008150		EnsemblGenome
F4J117	High	AT3G01510	Phosphoglucan phosphatase LSF1, chloroplastic OS=Arabidopsis thaliana OX=3702 GN=LSF1 PE=1 SV=1	65.7	9.03	18.8	18.248	8	5	6	5	0	0.897	-0.16	0.000376632	0.00651129	990.9	978.6	974	871.7	877.5	892.3	protein metabolism;other metabolic processes	other cell component	other molecular function	[GO:0005983]; GO:0005982; GO:0009251; GO:0044247; GO:0006073; GO:0000272; GO:0044042; GO:0044264; GO:0044275; GO:0005976; GO:0009057; GO:0016052; GO:0044260; GO:0044262; GO:0044248; GO:0005975; GO:0043170; GO:1901575; GO:0044237; GO:0009056; GO:0044238; GO:0071704; GO:0008152; GO:0009987; GO:0008150_x000D_ [GO:0008138]; GO:0004721; GO:0016791; GO:0140096; GO:0006470; GO:0042578; GO:0016311; GO:00…		EnsemblGenome
F4J152	High	AT3G03560	Uncharacterized protein OS=Arabidopsis thaliana OX=3702 GN=At3g03560 PE=1 SV=1	59.1	5.21	6.3	5.629	6	2	2	2	0	0.513	-0.96	0.0164907	0.0399924	184.8	194.6	178.9	85.4	94.8	117.8		plasma membrane;other membranes		[GO:0005886]; GO:0016020; GO:0071944; GO:0110165; GO:0005575		EnsemblGenome
F4J1U2	High	AT3G29185	Glutamate NMDA receptor subunit epsilon-1, putative (DUF3598) OS=Arabidopsis thaliana OX=3702 GN=At3g29185 PE=1 SV=1	44.6	5.38	10.85	14.909	10	3	3	3	0	1.107	0.15	0.243424	0.304788	867.4	615.5	953.4	1268.5	960.5	861.5	cell organization and biogenesis;other biological processes	other membranes		[GO:0009706]; GO:0009528; GO:0031969; GO:0019866; GO:0042170; GO:0009941; GO:0031090; GO:0031967; GO:0009526; GO:0009507; GO:0016020; GO:0043227; GO:0031975; GO:0043229; GO:0009536; GO:0110165; GO:0043226; GO:0005622; GO:0043231; GO:0005737; GO:0005575_x000D_ [GO:0010020]; GO:0009658; GO:0043572; GO:0009657; GO:0048285; GO:0006996; GO:0016043; GO:0071840; GO:0009987; GO:0008150_x000D_ [GO:0032955…		EnsemblGenome
F4J1V2	High	AT3G44110	DNAJ homologue 3 OS=Arabidopsis thaliana OX=3702 GN=J3 PE=1 SV=1	37.7	8.18	51.19	52.169	34	14	19	5	9	1.06	0.08	0.318391	0.381782	3437.1	3472.5	3421.6	3379.2	3641.7	3811.4	other biological processes		other molecular function	[GO:0006457]; GO:0009987; GO:0008150_x000D_ [GO:0030544]; GO:0031072; GO:0005515; GO:0005488; GO:0003674_x000D_ [GO:0046872]; GO:0043169; GO:0043167; GO:0005488; GO:0003674_x000D_ [GO:0051082]; GO:0005515; GO:0005488; GO:0003674		EnsemblGenome
F4J1Y2	High	AT3G44340	Uncharacterized protein OS=Arabidopsis thaliana OX=3702 GN=CEF PE=1 SV=1	114.6	7.06	26.03	28.714	9	9	9	8	1	1.062	0.09	0.515865	0.57433	1522.9	1578.6	1552.5	1458.4	1648.4	1780.3	transport	other membranes;ER/Golgi	other molecular function	[GO:0006886]; GO:0015031; GO:0046907; GO:0034613; GO:0045184; GO:0071702; GO:0071705; GO:0006810; GO:0051641; GO:0051649; GO:0008104; GO:0070727; GO:0051234; GO:0009987; GO:0051179; GO:0033036; GO:0008150_x000D_ [GO:0006888]; GO:0046907; GO:0048193; GO:0006810; GO:0051641; GO:0051649; GO:0016192; GO:0051234; GO:0009987; GO:0051179; GO:0008150_x000D_ [GO:0008270]; GO:0046914; GO:0046872; GO:004316…		EnsemblGenome
F4J2Z7	High	AT3G29250	Short-chain dehydrogenase reductase 4 OS=Arabidopsis thaliana OX=3702 GN=SDR4 PE=2 SV=1	31.8	7.11	17.88	24.389	22	4	5	3	1	2.064	1.05	0.00127095	0.0103242	310.7	336.7	299.7	632.8	641.3	763.9			other molecular function	[GO:0016491]; GO:0003824; GO:0003674		EnsemblGenome
F4J381	High	AT3G51050	FG-GAP repeat-containing protein OS=Arabidopsis thaliana OX=3702 GN=At3g51050 PE=1 SV=1	77.6	7.94	13.69	14.332	6	3	4	3	0	0.749	-0.42	0.0200554	0.0451708	632.7	687.6	584.4	413.2	473.8	513.3	developmental processes;other biological processes	other membranes;ER/Golgi;other cytoplasmic organelle		[GO:0005774]; GO:0098588; GO:0005773; GO:0031090; GO:0043231; GO:0005737; GO:0016020; GO:0043227; GO:0043229; GO:0110165; GO:0005622; GO:0043226; GO:0005575_x000D_ [GO:0005783]; GO:0043231; GO:0005737; GO:0012505; GO:0043227; GO:0043229; GO:0110165; GO:0005622; GO:0043226; GO:0005575_x000D_ [GO:0005794]; GO:0043231; GO:0005737; GO:0012505; GO:0043227; GO:0043229; GO:0110165; GO:0005622; GO:004322…		EnsemblGenome
F4J3M2	High	AT3G04260	Plastid transcriptionally active 3 OS=Arabidopsis thaliana OX=3702 GN=PTAC3 PE=1 SV=1	102.9	5.03	29.01	34.379	13	8	9	8	0	1.305	0.38	0.00855825	0.0279648	467.6	448.1	428.8	584.8	585	582.1		other cell component		[GO:0009507]; GO:0009536; GO:0043231; GO:0005737; GO:0043227; GO:0043229; GO:0110165; GO:0005622; GO:0043226; GO:0005575_x000D_ [GO:0009508]; GO:0005694; GO:0042646; GO:0043232; GO:0009295; GO:0009532; GO:0043228; GO:0043229; GO:0110165; GO:0009536; GO:0043226; GO:0005622; GO:0005575; GO:0043231; GO:0005737; GO:0043227_x000D_ [GO:0042644]; GO:0042646; GO:0009570; GO:0009295; GO:0043232; GO:000953…		EnsemblGenome
F4J3N2	High	AT3G04340	Probable inactive ATP-dependent zinc metalloprotease FTSHI 5, chloroplastic OS=Arabidopsis thaliana OX=3702 GN=FTSHI5 PE=2 SV=1	152.2	8.72	37.3	31.659	9	11	14	11	0	0.672	-0.57	0.0309312	0.0603505	2814.5	2961.3	2768.2	1579.6	1890.5	2115	cell organization and biogenesis;protein metabolism;transport;other biological processes	other membranes;other cell component	transporter activity;other molecular function	[GO:0004176]; GO:0008233; GO:0140657; GO:0016787; GO:0140096; GO:0006508; GO:0003674; GO:0003824; GO:0019538; GO:0043170; GO:0044238; GO:1901564; GO:0071704; GO:0008152; GO:0006807; GO:0008150_x000D_ [GO:0004222]; GO:0004175; GO:0008237; GO:0008233; GO:0016787; GO:0140096; GO:0006508; GO:0003824; GO:0019538; GO:0003674; GO:0043170; GO:0044238; GO:1901564; GO:0071704; GO:0008152; GO:0006807; GO:00…		EnsemblGenome
F4J3Q1	High	AT3G04480	Diphthamide synthase OS=Arabidopsis thaliana OX=3702 GN=At3g04480 PE=1 SV=1	79.8	5.27	4.6	6.469	4	2	2	2	0	0.636	-0.65	0.00361143	0.0169556	106.6	108.3	92.4	63.1	71.9	67.8	protein metabolism;other metabolic processes		other molecular function	[GO:0017178]; GO:0016880; GO:0016879; GO:0016874; GO:0003824; GO:0003674_x000D_ [GO:0017183]; GO:0017182; GO:0044249; GO:1900247; GO:0018202; GO:0009058; GO:0044237; GO:0006448; GO:0018193; GO:0008152; GO:0009987; GO:0006417; GO:0006464; GO:0008150; GO:0010608; GO:0032268; GO:0034248; GO:2000112; GO:0036211; GO:0044267; GO:0010468; GO:0031323; GO:0051246; GO:0051171; GO:0010556; GO:0031326; GO:00…		EnsemblGenome
F4J447	High	AT3G23600	Alpha/beta-Hydrolases superfamily protein OS=Arabidopsis thaliana OX=3702 GN=At3g23600 PE=1 SV=1	25.5	5.2	16.14	17.332	23	4	5	4	0	1.464	0.55	0.00270962	0.0147858	409.9	410.3	461.6	649	575.6	600.8			other molecular function	[GO:0016787]; GO:0003824; GO:0003674		EnsemblGenome
F4J464	High	AT3G23670	Kinesin-like protein OS=Arabidopsis thaliana OX=3702 GN=KINESIN-12B PE=1 SV=1	108.2	5.39	3.62	2.89	1	2	2	2	0	0.177	-2.5	0.0005717	0.00773335	272.5	304.3	239.9	45.5	49.2	48.2	other biological processes	cytoskeleton	cytoskeletal activity;other molecular function	[GO:0005524]; GO:0032559; GO:0035639; GO:0030554; GO:0032555; GO:0043168; GO:1901265; GO:0017076; GO:0032553; GO:0043167; GO:0097159; GO:1901363; GO:0000166; GO:0097367; GO:0005488; GO:0036094; GO:0003674_x000D_ [GO:0005874]; GO:0099513; GO:0015630; GO:0099512; GO:0005856; GO:0099081; GO:0043232; GO:0099080; GO:0043228; GO:0043229; GO:0110165; GO:0043226; GO:0005622; GO:0005575_x000D_ [GO:0007018…		EnsemblGenome
F4J4T3	High	AT3G04600	Tryptophanyl-tRNA synthetase OS=Arabidopsis thaliana OX=3702 GN=At3g04600 PE=1 SV=1	45.7	6.24	28.98	25.991	24	8	10	8	0	1.05	0.07	0.0112532	0.0321178	875.9	851.4	882	947.3	919.8	919.3	protein metabolism;RNA metabolism OR transcription;other metabolic processes		other molecular function	[GO:0004830]; GO:0004812; GO:0016875; GO:0140101; GO:0016874; GO:0140098; GO:0003824; GO:0140640; GO:0003674_x000D_ [GO:0005524]; GO:0032559; GO:0035639; GO:0030554; GO:0032555; GO:0043168; GO:1901265; GO:0017076; GO:0032553; GO:0043167; GO:0097159; GO:1901363; GO:0000166; GO:0097367; GO:0005488; GO:0036094; GO:0003674_x000D_ [GO:0006436]; GO:0006418; GO:0043039; GO:0006412; GO:0006399; GO:004303…		EnsemblGenome
F4J4V4	High	AT3G04710	Ankyrin repeat family protein OS=Arabidopsis thaliana OX=3702 GN=TPR10 PE=1 SV=1	49.1	5.33	5.24	4.842	4	2	2	2	0	1.006	0.01	0.72568	0.766247	703.8	663.1	711	661.3	707.9	741.9						EnsemblGenome
F4J504	High	AT3G10920	Superoxide dismutase OS=Arabidopsis thaliana OX=3702 GN=MSD1 PE=1 SV=1	25.3	8.48	28.31	22.815	17	4	8	4	0	1.03	0.04	0.242499	0.303953	784.9	803.5	798.7	822.6	792	836.2	other metabolic processes;stress response		other molecular function	[GO:0004784]; GO:0016209; GO:0016721; GO:0019430; GO:0003674; GO:0098869; GO:0016491; GO:0006801; GO:0071451; GO:1990748; GO:0003824; GO:0072593; GO:0000303; GO:0071450; GO:0009987; GO:0098754; GO:0097237; GO:0044237; GO:0000305; GO:0034614; GO:0008150; GO:0009636; GO:0070887; GO:0008152; GO:0000302; GO:0010035; GO:0034599; GO:1901701; GO:0042221; GO:0051716; GO:0006979; GO:1901700; GO:0062197; G…		EnsemblGenome
F4J573	High	AT3G17520	Late embryogenesis abundant protein (LEA) family protein OS=Arabidopsis thaliana OX=3702 GN=At3g17520 PE=1 SV=1	32.5	5.38	27.21	28.037	30	9	10	9	0	3.933	1.98	0.000181477	0.00485073	499.4	465.9	508.1	1985.5	1941.9	1964	developmental processes	other membranes;ER/Golgi;other cytoplasmic organelle		[GO:0005773]; GO:0043231; GO:0005737; GO:0043227; GO:0043229; GO:0110165; GO:0005622; GO:0043226; GO:0005575_x000D_ [GO:0005783]; GO:0043231; GO:0005737; GO:0012505; GO:0043227; GO:0043229; GO:0110165; GO:0005622; GO:0043226; GO:0005575_x000D_ [GO:0016021]; GO:0031224; GO:0110165; GO:0016020; GO:0005575_x000D_ [GO:0048316]; GO:0009791; GO:0048608; GO:0010154; GO:0032501; GO:0007275; GO:0003006; G…		EnsemblGenome
F4J5A7	High	AT3G23900	RNA recognition motif (RRM)-containing protein OS=Arabidopsis thaliana OX=3702 GN=At3g23900 PE=1 SV=1	108.7	10.1	10.82	13.428	4	3	4	3	0	0.308	-1.7	0.00352272	0.0167103	79.7	89.8	89.5	27.5	27	36.4	other biological processes		nucleic acid binding activity;other molecular function	[GO:0003723]; GO:0003676; GO:0097159; GO:1901363; GO:0005488; GO:0003674_x000D_ [GO:0046872]; GO:0043169; GO:0043167; GO:0005488; GO:0003674_x000D_ [GO:1901652]; GO:0010243; GO:1901700; GO:0010033; GO:1901698; GO:0042221; GO:0050896; GO:0008150		EnsemblGenome
F4J5I0	High	AT3G45190	SIT4 phosphatase-associated family protein OS=Arabidopsis thaliana OX=3702 GN=At3g45190 PE=1 SV=1	87.6	4.55	11.25	9.726	5	4	4	3	0	0.832	-0.27	0.0314397	0.0610722	287.1	312	263	219.7	238.8	239.8	other biological processes		enzyme regulator activity;other molecular function	[GO:0019888]; GO:0019208; GO:0030234; GO:0098772; GO:0050790; GO:0003674; GO:0065009; GO:0065007; GO:0008150_x000D_ [GO:0019903]; GO:0019902; GO:0019899; GO:0005515; GO:0005488; GO:0003674_x000D_ [GO:0043666]; GO:0010921; GO:0035304; GO:0035303; GO:0051336; GO:0031399; GO:0019220; GO:0050790; GO:0032268; GO:0051174; GO:0065009; GO:0031323; GO:0051246; GO:0065007; GO:0019222; GO:0050794; GO:005117…		EnsemblGenome
F4J5M5	High	AT3G51880	High mobility group B1 OS=Arabidopsis thaliana OX=3702 GN=HMGB1 PE=1 SV=1	18.3	6	3.86	3.871	11	2	2	2	0	1.575	0.65	0.059641	0.0977675	37.6	24.2	40.1	63.9	59.2	58.5		nucleus	nucleic acid binding activity	[GO:0003677]; GO:0003676; GO:0097159; GO:1901363; GO:0005488; GO:0003674_x000D_ [GO:0005634]; GO:0043231; GO:0043227; GO:0043229; GO:0043226; GO:0005622; GO:0110165; GO:0005575		EnsemblGenome
F4J5M9	High	AT3G51890	Clathrin light chain 3 OS=Arabidopsis thaliana OX=3702 GN=At3g51890 PE=1 SV=1	29.2	5.39	9.81	7.596	9	4	4	3	0	1.108	0.15	0.472	0.532189	489.6	468.7	544.5	473.4	542.5	583.7	cell organization and biogenesis;transport	plasma membrane;other membranes;ER/Golgi	other molecular function	[GO:0005198]; GO:0003674_x000D_ [GO:0005886]; GO:0016020; GO:0071944; GO:0110165; GO:0005575_x000D_ [GO:0006886]; GO:0015031; GO:0046907; GO:0034613; GO:0045184; GO:0071702; GO:0071705; GO:0006810; GO:0051641; GO:0051649; GO:0008104; GO:0070727; GO:0051234; GO:0009987; GO:0051179; GO:0033036; GO:0008150_x000D_ [GO:0030125]; GO:0030118; GO:0030120; GO:0030665; GO:0030117; GO:0030662; GO:0030136; G…		EnsemblGenome
F4J5R9	High	AT3G52140	Clustered mitochondria protein homolog OS=Arabidopsis thaliana OX=3702 GN=NOXY38 PE=1 SV=1	155.1	6.4	67.59	70.547	17	21	23	21	0	1.092	0.13	0.0335864	0.0640637	2993.1	3032.1	3052.2	3195.5	3312.1	3410.6	cell organization and biogenesis;other biological processes	plasma membrane;other membranes;cytosol	nucleic acid binding activity	[GO:0003729]; GO:0003723; GO:0003676; GO:0097159; GO:1901363; GO:0005488; GO:0003674_x000D_ [GO:0005829]; GO:0110165; GO:0005737; GO:0005575; GO:0005622_x000D_ [GO:0005886]; GO:0016020; GO:0071944; GO:0110165; GO:0005575_x000D_ [GO:0010636]; GO:0010635; GO:0010822; GO:0051094; GO:0010821; GO:0022603; GO:0010638; GO:0048518; GO:0050793; GO:0033043; GO:0051130; GO:0050789; GO:0051128; GO:0048522; G…		EnsemblGenome
F4J5T2	High	AT3G52200	Dihydrolipoamide acetyltransferase component of pyruvate dehydrogenase complex OS=Arabidopsis thaliana OX=3702 GN=LTA3 PE=1 SV=1	77.8	6.21	20.7	21.303	11	6	7	6	0	0.876	-0.19	0.217592	0.277797	1519.2	1398.4	1344.1	1422.5	1224.4	1076.6		mitochondrion	other molecular function	[GO:0005524]; GO:0032559; GO:0035639; GO:0030554; GO:0032555; GO:0043168; GO:1901265; GO:0017076; GO:0032553; GO:0043167; GO:0097159; GO:1901363; GO:0000166; GO:0097367; GO:0005488; GO:0036094; GO:0003674_x000D_ [GO:0005739]; GO:0043231; GO:0005737; GO:0043227; GO:0043229; GO:0110165; GO:0005622; GO:0043226; GO:0005575_x000D_ [GO:0016746]; GO:0016740; GO:0003824; GO:0003674		EnsemblGenome
F4J5Y7	High	AT3G58690	Protein kinase superfamily protein OS=Arabidopsis thaliana OX=3702 GN=At3g58690 PE=1 SV=1	43.9	8.57	4.31	4.173	4	2	2	1	0	0.63	-0.67	0.0030789	0.0157848	196.7	206	195.3	123.9	109.4	125.4	protein metabolism;other metabolic processes	plasma membrane;other membranes	kinase activity;other molecular function	[GO:0004674]; GO:0004672; GO:0016301; GO:0016773; GO:0140096; GO:0006468; GO:0016772; GO:0016310; GO:0003824; GO:0006464; GO:0016740; GO:0006796; GO:0003674; GO:0036211; GO:0044267; GO:0006793; GO:0019538; GO:0043412; GO:0044260; GO:0044237; GO:0043170; GO:0044238; GO:1901564; GO:0008152; GO:0009987; GO:0071704; GO:0006807; GO:0008150_x000D_ [GO:0005524]; GO:0032559; GO:0035639; GO:0030554; GO:00…		EnsemblGenome
F4J6A1	High	AT3G11400	Eukaryotic translation initiation factor 3 subunit G OS=Arabidopsis thaliana OX=3702 GN=EIF3G1 PE=1 SV=1	35.6	7.39	32.63	21.243	25	6	10	6	0	1.674	0.74	0.0104584	0.0309423	1184.7	1171.4	1174.4	1733.9	1966.6	2053.2	cell organization and biogenesis;protein metabolism;other metabolic processes	plasma membrane;other membranes;translational apparatus;other cell component	nucleic acid binding activity	[GO:0001732]; GO:0022618; GO:0002183; GO:0065003; GO:0071826; GO:0022613; GO:0006413; GO:0002181; GO:0022607; GO:0043933; GO:0044085; GO:0044237; GO:0006412; GO:0016043; GO:0071840; GO:0008152; GO:0009987; GO:0034645; GO:0043043; GO:0044267; GO:0010467; GO:0008150; GO:0009059; GO:0044249; GO:0044260; GO:0006518; GO:0043604; GO:1901566; GO:0019538; GO:0043170; GO:1901576; GO:0009058; GO:0043603; G…		EnsemblGenome
F4J6A8	High	AT3G11450	DnaJ and Myb-like DNA-binding domain-containing protein OS=Arabidopsis thaliana OX=3702 GN=At3g11450 PE=1 SV=1	73.9	8.5	6.53	4.63	4	3	3	2	1	1.082	0.11	0.344638	0.408079	207.6	172.4	219.9	204.8	224.6	224.8	cell organization and biogenesis;developmental processes;other biological processes	nucleus	translation activity;nucleic acid binding activity;other molecular function	[GO:0003677]; GO:0003676; GO:0097159; GO:1901363; GO:0005488; GO:0003674_x000D_ [GO:0005634]; GO:0043231; GO:0043227; GO:0043229; GO:0043226; GO:0005622; GO:0110165; GO:0005575_x000D_ [GO:0006342]; GO:0031497; GO:0045814; GO:0070828; GO:0006333; GO:0022607; GO:0006323; GO:0010629; GO:0040029; GO:0006325; GO:0016043; GO:0044085; GO:0071103; GO:0010468; GO:0010605; GO:0051276; GO:0071840; GO:006025…		EnsemblGenome
F4J6F6	High	AT3G17850	Probable serine/threonine protein kinase IREH1 OS=Arabidopsis thaliana OX=3702 GN=IREH1 PE=1 SV=1	143.7	5.8	11.16	12.399	5	4	4	4	0	0.882	-0.18	0.0880101	0.132572	493.3	558.4	492.4	364.7	434.9	464.9	protein metabolism;other metabolic processes;signal transduction;other biological processes	plasma membrane;other membranes;cytosol;other cell component	kinase activity;other molecular function	[GO:0004674]; GO:0004672; GO:0016301; GO:0016773; GO:0140096; GO:0006468; GO:0016772; GO:0016310; GO:0003824; GO:0006464; GO:0016740; GO:0006796; GO:0003674; GO:0036211; GO:0044267; GO:0006793; GO:0019538; GO:0043412; GO:0044260; GO:0044237; GO:0043170; GO:0044238; GO:1901564; GO:0008152; GO:0009987; GO:0071704; GO:0006807; GO:0008150_x000D_ [GO:0005524]; GO:0032559; GO:0035639; GO:0030554; GO:00…		EnsemblGenome
F4J6Z1	High	AT3G52560	Ubiquitin E2 variant 1D-4 OS=Arabidopsis thaliana OX=3702 GN=UEV1D-4 PE=1 SV=1	18.6	6.38	11.96	10.203	21	3	4	1	2	0.802	-0.32	0.00796488	0.0268553	1521.3	1442.7	1379.2	1246.1	1156.6	1121.1	DNA metabolism;other metabolic processes;stress response;other biological processes	cytosol;other cell component		[GO:0005829]; GO:0110165; GO:0005737; GO:0005575; GO:0005622_x000D_ [GO:0006301]; GO:0006281; GO:0006259; GO:0006974; GO:0044260; GO:0090304; GO:0033554; GO:0043170; GO:0044237; GO:0006139; GO:0006950; GO:0051716; GO:0071704; GO:0008152; GO:0009987; GO:0006725; GO:0034641; GO:0044238; GO:0046483; GO:1901360; GO:0050896; GO:0008150; GO:0006807_x000D_ [GO:0006974]; GO:0033554; GO:0006950; GO:005171…		EnsemblGenome
F4J738	High	AT3G59020	Importin beta-like SAD2 homolog OS=Arabidopsis thaliana OX=3702 GN=At3g59020 PE=1 SV=1	117.7	4.88	17.65	16.361	8	6	6	6	0	0.773	-0.37	0.0271941	0.0556024	899.1	1067	946.6	687.5	731.4	831.6	transport	cytosol;nucleus	other molecular function	[GO:0005635]; GO:0031967; GO:0005634; GO:0012505; GO:0031975; GO:0043227; GO:0043229; GO:0043231; GO:0110165; GO:0043226; GO:0005622; GO:0005575_x000D_ [GO:0005829]; GO:0110165; GO:0005737; GO:0005575; GO:0005622_x000D_ [GO:0006606]; GO:0006886; GO:0017038; GO:0034504; GO:0051170; GO:0072594; GO:0015031; GO:0046907; GO:0034613; GO:0033365; GO:0006913; GO:0045184; GO:0071702; GO:0071705; GO:000681…	Nucleocytoplasmic transport	EnsemblGenome
F4J741	High	AT3G59040	Tetratricopeptide repeat (TPR)-like superfamily protein OS=Arabidopsis thaliana OX=3702 GN=At3g59040 PE=1 SV=1	67.2	5.77	4.44	3.33	3	2	2	2	0	1.078	0.11	0.15839	0.213694	241.7	251.3	232.2	260.5	246.9	284.1		nucleus;other cell component	nucleic acid binding activity	[GO:0003729]; GO:0003723; GO:0003676; GO:0097159; GO:1901363; GO:0005488; GO:0003674_x000D_ [GO:0005634]; GO:0043231; GO:0043227; GO:0043229; GO:0043226; GO:0005622; GO:0110165; GO:0005575_x000D_ [GO:0005737]; GO:0110165; GO:0005622; GO:0005575_x000D_ [GO:0009507]; GO:0009536; GO:0043231; GO:0005737; GO:0043227; GO:0043229; GO:0110165; GO:0005622; GO:0043226; GO:0005575		EnsemblGenome
F4J7I2	High	AT3G11910	Ubiquitinyl hydrolase 1 OS=Arabidopsis thaliana OX=3702 GN=UBP13 PE=1 SV=1	130.4	5.58	53.59	49.761	14	15	18	5	10	0.919	-0.12	0.102101	0.149445	3866.7	4134.3	3892.1	3240.2	3576.8	3773.8	protein metabolism;other metabolic processes		other molecular function	[GO:0004843]; GO:0008242; GO:0101005; GO:0008233; GO:0019783; GO:0016787; GO:0140096; GO:0006508; GO:0008234; GO:0003824; GO:0019538; GO:0003674; GO:0043170; GO:0044238; GO:1901564; GO:0071704; GO:0008152; GO:0006807; GO:0008150_x000D_ [GO:0006511]; GO:0019941; GO:0043632; GO:0051603; GO:0044265; GO:0006508; GO:0044257; GO:0009057; GO:0044248; GO:0044260; GO:0019538; GO:0030163; GO:0044267; GO:00…		EnsemblGenome
F4J7Z8	High	AT3G46220	E3 UFM1-protein ligase-like protein OS=Arabidopsis thaliana OX=3702 GN=At3g46220 PE=1 SV=1	87.3	5.47	33.42	39.638	15	10	11	10	0	0.978	-0.03	0.28349	0.346779	1366.1	1414.9	1347.7	1103.8	1336.1	1338.7	protein metabolism;other metabolic processes		other molecular function	[GO:0016874]; GO:0003824; GO:0003674_x000D_ [GO:0061666]; GO:0061659; GO:0071568; GO:0019787; GO:0016740; GO:0140096; GO:0003824; GO:0003674_x000D_ [GO:0071569]; GO:0032446; GO:0070647; GO:0006464; GO:0036211; GO:0044267; GO:0019538; GO:0043412; GO:0044260; GO:0043170; GO:0044238; GO:1901564; GO:0044237; GO:0071704; GO:0008152; GO:0006807; GO:0009987; GO:0008150		EnsemblGenome
F4J8D3	High	AT3G01780	Protein TPLATE OS=Arabidopsis thaliana OX=3702 GN=TPLATE PE=1 SV=1	130.8	5.96	34.87	40.881	10	10	12	10	0	0.833	-0.26	0.0205853	0.0460851	1691.3	1740	1831.8	1304.3	1450	1503.8	transport;developmental processes	plasma membrane;other membranes;cytosol;cytoskeleton;nucleus;other cell component	other molecular function	[GO:0005634]; GO:0043231; GO:0043227; GO:0043229; GO:0043226; GO:0005622; GO:0110165; GO:0005575_x000D_ [GO:0005737]; GO:0110165; GO:0005622; GO:0005575_x000D_ [GO:0005829]; GO:0110165; GO:0005737; GO:0005575; GO:0005622_x000D_ [GO:0005856]; GO:0043232; GO:0043228; GO:0043229; GO:0043226; GO:0005622; GO:0110165; GO:0005575_x000D_ [GO:0005886]; GO:0016020; GO:0071944; GO:0110165; GO:0005575_x000D_…		EnsemblGenome
F4J8G7	High	AT3G05680	Protein virilizer homolog OS=Arabidopsis thaliana OX=3702 GN=VIR PE=1 SV=1	234.1	5.63	8.93	6.671	1	3	3	2	0	0.481	-1.06	0.0020094	0.0128445	211.5	248.4	230.8	98.5	111.1	126.2	RNA metabolism OR transcription;other metabolic processes;developmental processes	nucleus		[GO:0005654]; GO:0110165; GO:0031981; GO:0005575; GO:0070013; GO:0005634; GO:0043233; GO:0043229; GO:0043231; GO:0031974; GO:0043226; GO:0005622; GO:0043227_x000D_ [GO:0006397]; GO:0006396; GO:0016071; GO:0016070; GO:0010467; GO:0090304; GO:0043170; GO:0006139; GO:0071704; GO:0006725; GO:0034641; GO:0044238; GO:0046483; GO:1901360; GO:0008152; GO:0044237; GO:0006807; GO:0008150; GO:0009987_x000D_…		EnsemblGenome
F4J8J7	High	AT3G11930	Adenine nucleotide alpha hydrolases-like superfamily protein OS=Arabidopsis thaliana OX=3702 GN=At3g11930 PE=1 SV=1	21.4	5.78	14.21	15.602	26	4	5	4	0	1.251	0.32	0.00286995	0.0151107	781.2	801.1	767	969	1045.2	977.2			other molecular function	[GO:0016787]; GO:0003824; GO:0003674		EnsemblGenome
F4J8K6	High	AT3G11964	rRNA biogenesis protein RRP5 OS=Arabidopsis thaliana OX=3702 GN=RRP5 PE=2 SV=2	214.1	8.13	8.2	9.133	2	3	3	3	0	0.653	-0.62	0.00771233	0.0264565	438.6	463.6	464.8	268.3	302.6	319.4	RNA metabolism OR transcription;other metabolic processes;developmental processes	plasma membrane;other membranes;nucleus;other cell component	nucleic acid binding activity	[GO:0003723]; GO:0003676; GO:0097159; GO:1901363; GO:0005488; GO:0003674_x000D_ [GO:0005730]; GO:0043232; GO:0031981; GO:0043228; GO:0043229; GO:0070013; GO:0005634; GO:0043226; GO:0005622; GO:0043233; GO:0043231; GO:0110165; GO:0031974; GO:0043227; GO:0005575_x000D_ [GO:0005886]; GO:0016020; GO:0071944; GO:0110165; GO:0005575_x000D_ [GO:0006364]; GO:0016072; GO:0034470; GO:0042254; GO:0034660; G…		EnsemblGenome
F4J8L3	High	AT3G12020	Kinesin-like protein KIN-7K, chloroplastic OS=Arabidopsis thaliana OX=3702 GN=KIN7K PE=2 SV=1	108.4	6.14	5.48	4.134	2	2	2	1	0	1.526	0.61	0.0163039	0.0397235	74.5	75.9	87	96.4	116.1	115.9	other biological processes	cytoskeleton;other cell component	cytoskeletal activity;other molecular function	[GO:0003777]; GO:0003774; GO:0140657; GO:0003674_x000D_ [GO:0005524]; GO:0032559; GO:0035639; GO:0030554; GO:0032555; GO:0043168; GO:1901265; GO:0017076; GO:0032553; GO:0043167; GO:0097159; GO:1901363; GO:0000166; GO:0097367; GO:0005488; GO:0036094; GO:0003674_x000D_ [GO:0005871]; GO:0005875; GO:0032991; GO:0015630; GO:0005575; GO:0005856; GO:0043232; GO:0043228; GO:0043229; GO:0043226; GO:000562…		EnsemblGenome
F4J9A0	High	AT3G53180	Nodulin/glutamine synthase-like protein OS=Arabidopsis thaliana OX=3702 GN=NodGS PE=1 SV=1	94.3	5.85	39.38	47.186	14	12	13	12	0	0.984	-0.02	0.685838	0.731577	2118.1	2147.9	2173.8	1936.8	2114.4	2265.2	other metabolic processes;developmental processes;other biological processes	cytosol	cytoskeletal activity;other molecular function	[GO:0005829]; GO:0110165; GO:0005737; GO:0005575; GO:0005622_x000D_ [GO:0006542]; GO:0006541; GO:0009084; GO:0009064; GO:1901607; GO:1901605; GO:0008652; GO:0006520; GO:0046394; GO:1901566; GO:0019752; GO:0044238; GO:1901564; GO:0016053; GO:1901576; GO:0043436; GO:0008152; GO:0006807; GO:0071704; GO:0006082; GO:0044249; GO:0044283; GO:0009058; GO:0008150; GO:0044237; GO:0044281; GO:0009987_x000D_…		EnsemblGenome
F4J9G2	High	AT3G59780	Rhodanese/Cell cycle control phosphatase superfamily protein OS=Arabidopsis thaliana OX=3702 GN=At3g59780 PE=1 SV=1	73.9	4.97	60.36	75.708	32	20	22	20	0	0.788	-0.34	0.125158	0.176146	4828.4	4964	4212.4	3158.2	3805.6	4342.9	developmental processes;other biological processes	nucleus;other cell component		[GO:0005634]; GO:0043231; GO:0043227; GO:0043229; GO:0043226; GO:0005622; GO:0110165; GO:0005575_x000D_ [GO:0009507]; GO:0009536; GO:0043231; GO:0005737; GO:0043227; GO:0043229; GO:0110165; GO:0005622; GO:0043226; GO:0005575_x000D_ [GO:0009534]; GO:0031976; GO:0009507; GO:0009579; GO:0031984; GO:0009536; GO:0005622; GO:0110165; GO:0043227; GO:0043229; GO:0043231; GO:0005737; GO:0005575; GO:004322…		EnsemblGenome
F4J9K9	High	AT3G05900	Neurofilament protein-like protein OS=Arabidopsis thaliana OX=3702 GN=At3g05900 PE=1 SV=1	73.4	4.35	208.26	222.198	70	42	59	42	0	1.398	0.48	0.00257647	0.0144502	9593.8	9435.3	9989.9	13410.4	13448.4	13399.3						EnsemblGenome
F4J9U2	High	AT3G12590	Uncharacterized protein OS=Arabidopsis thaliana OX=3702 GN=At3g12590 PE=1 SV=1	130.7	6.24	5.35	7.563	2	2	2	2	0	0.723	-0.47	0.0165605	0.0400774	755.5	709.3	694.5	432.7	512.9	533						EnsemblGenome
F4J9W8	High	AT3G18860	Transducin family protein / WD-40 repeat family protein OS=Arabidopsis thaliana OX=3702 GN=At3g18860 PE=1 SV=1	84.2	5.58	14.52	12.735	5	4	6	4	0	0.749	-0.42	0.0580003	0.0957876	952.1	973.8	966.7	691.7	724.2	851.9		other cell component		[GO:0005737]; GO:0110165; GO:0005622; GO:0005575		EnsemblGenome
F4JA39	High	AT3G25680	SLH domain protein OS=Arabidopsis thaliana OX=3702 GN=At3g25680 PE=1 SV=1	63	5.27	13.74	14.353	10	5	5	5	0	1.12	0.16	0.541943	0.59799	891.3	932.4	954.1	841.9	1044	1065.9		other membranes;other cell component		[GO:0009507]; GO:0009536; GO:0043231; GO:0005737; GO:0043227; GO:0043229; GO:0110165; GO:0005622; GO:0043226; GO:0005575_x000D_ [GO:0009536]; GO:0043231; GO:0005737; GO:0043227; GO:0043229; GO:0110165; GO:0005622; GO:0043226; GO:0005575_x000D_ [GO:0009941]; GO:0009526; GO:0009507; GO:0031967; GO:0009536; GO:0031975; GO:0043227; GO:0043229; GO:0043231; GO:0005737; GO:0110165; GO:0043226; GO:000562…		EnsemblGenome
F4JAE0	High	AT3G53390	Transducin/WD40 repeat-like superfamily protein OS=Arabidopsis thaliana OX=3702 GN=At3g53390 PE=1 SV=1	59.8	7.74	8.25	6.985	6	3	3	3	0	0.951	-0.07	0.936954	0.945705	158.7	177.5	174.4	149.1	165.8	194.4						EnsemblGenome
F4JAF3	High	AT3G53460	Chloroplast RNA-binding protein 29 OS=Arabidopsis thaliana OX=3702 GN=CP29 PE=1 SV=1	38.4	5.63	30.3	34.137	28	9	11	6	3	1.355	0.44	0.155112	0.210186	2213.2	1611.1	2350.3	4149	2997.8	2204	RNA metabolism OR transcription;other metabolic processes;stress response;other biological processes	other cell component	nucleic acid binding activity	[GO:0003723]; GO:0003676; GO:0097159; GO:1901363; GO:0005488; GO:0003674_x000D_ [GO:0003729]; GO:0003723; GO:0003676; GO:0097159; GO:1901363; GO:0005488; GO:0003674_x000D_ [GO:0006396]; GO:0016070; GO:0010467; GO:0090304; GO:0043170; GO:0006139; GO:0071704; GO:0006725; GO:0034641; GO:0044238; GO:0046483; GO:1901360; GO:0008152; GO:0044237; GO:0006807; GO:0008150; GO:0009987_x000D_ [GO:0008266]; G…		EnsemblGenome
F4JAF4	High	AT3G53470	2,3-bisphosphoglycerate-independent phosphoglycerate mutase OS=Arabidopsis thaliana OX=3702 GN=At3g53470 PE=1 SV=1	15.4	9.99	7.51	7.671	14	2	3	1	0	0.318	-1.65	0.000541999	0.00757413	300.9	304.1	250.7	77.8	95.7	101.9		other membranes;other cell component		[GO:0009507]; GO:0009536; GO:0043231; GO:0005737; GO:0043227; GO:0043229; GO:0110165; GO:0005622; GO:0043226; GO:0005575_x000D_ [GO:0009535]; GO:0055035; GO:0009534; GO:0042170; GO:0042651; GO:0031976; GO:0009507; GO:0031090; GO:0009526; GO:0034357; GO:0009579; GO:0031984; GO:0009536; GO:0016020; GO:0043227; GO:0031967; GO:0005622; GO:0110165; GO:0043229; GO:0043231; GO:0005737; GO:0043226; GO:00…		EnsemblGenome
F4JAG3	High	AT3G53520	UDP-glucuronate decarboxylase OS=Arabidopsis thaliana OX=3702 GN=UXS1 PE=1 SV=1	51.4	9.06	10.25	6.504	6	3	4	2	0	0.598	-0.74	0.00800354	0.0268897	383.4	468.8	366.7	210.5	233.1	229.1	other metabolic processes	other membranes;ER/Golgi;other cytoplasmic organelle	other molecular function	[GO:0005768]; GO:0031410; GO:0012505; GO:0097708; GO:0005737; GO:0110165; GO:0031982; GO:0043231; GO:0005622; GO:0005575; GO:0043227; GO:0043229; GO:0043226_x000D_ [GO:0005794]; GO:0043231; GO:0005737; GO:0012505; GO:0043227; GO:0043229; GO:0110165; GO:0005622; GO:0043226; GO:0005575_x000D_ [GO:0005802]; GO:0098791; GO:0031984; GO:0005794; GO:0110165; GO:0043227; GO:0043229; GO:0043231; GO:000573…		EnsemblGenome
F4JAU3	High	AT3G06300	Prolyl 4-hydroxylase 2 OS=Arabidopsis thaliana OX=3702 GN=P4H2 PE=1 SV=1	33	6.35	18.91	19.551	23	6	6	4	0	0.894	-0.16	0.209966	0.269282	493.1	510.4	486.3	389.2	441	493.1	protein metabolism;other metabolic processes;developmental processes	other membranes;ER/Golgi;other cytoplasmic organelle	other molecular function	[GO:0000139]; GO:0098588; GO:0005794; GO:0031090; GO:0043231; GO:0005737; GO:0012505; GO:0016020; GO:0043227; GO:0043229; GO:0110165; GO:0005622; GO:0043226; GO:0005575_x000D_ [GO:0004656]; GO:0019798; GO:0031545; GO:0031543; GO:0016706; GO:0140096; GO:0019511; GO:0016705; GO:0051213; GO:0003824; GO:0018126; GO:0018208; GO:0016491; GO:0003674; GO:0006464; GO:0018193; GO:0036211; GO:0044267; GO:00…	Arginine and proline metabolism; Metabolic pathways	EnsemblGenome
F4JBC5	High	AT3G26020	Serine/threonine protein phosphatase 2A regulatory subunit OS=Arabidopsis thaliana OX=3702 GN=At3g26020 PE=1 SV=1	58.7	8.4	7.54	5.184	5	3	3	3	0	1.055	0.08	0.8025	0.834654	155.9	168.5	147.5	147.5	164.4	166.9	signal transduction	other cell component	enzyme regulator activity	[GO:0000159]; GO:0005963; GO:0008287; GO:0140535; GO:1903293; GO:0032991; GO:1902494; GO:0005575_x000D_ [GO:0007165]; GO:0009987; GO:0050794; GO:0007154; GO:0023052; GO:0051716; GO:0008150; GO:0050789; GO:0050896; GO:0065007_x000D_ [GO:0019888]; GO:0019208; GO:0030234; GO:0098772; GO:0050790; GO:0003674; GO:0065009; GO:0065007; GO:0008150		EnsemblGenome
F4JBH5	High	AT3G47340	Asparagine synthetase [glutamine-hydrolyzing] OS=Arabidopsis thaliana OX=3702 GN=ASN1 PE=1 SV=1	58.2	6.7	28.15	33.712	15	6	8	5	0	0.993	-0.01	0.833424	0.861993	1103.4	1210.5	1128.5	1078.5	1120.5	1210.8	other metabolic processes		other molecular function	[GO:0004066]; GO:0016884; GO:0016879; GO:0016874; GO:0003824; GO:0003674_x000D_ [GO:0005524]; GO:0032559; GO:0035639; GO:0030554; GO:0032555; GO:0043168; GO:1901265; GO:0017076; GO:0032553; GO:0043167; GO:0097159; GO:1901363; GO:0000166; GO:0097367; GO:0005488; GO:0036094; GO:0003674_x000D_ [GO:0006529]; GO:0006528; GO:0009067; GO:0009066; GO:1901607; GO:1901605; GO:0008652; GO:0006520; GO:004639…		EnsemblGenome
F4JBP8	High	AT3G53970	Proteasome inhibitor-like protein OS=Arabidopsis thaliana OX=3702 GN=At3g53970 PE=1 SV=1	26.9	4.98	6.3	9.622	12	2	2	2	0	1.04	0.06	0.413553	0.475166	45.2	47.3	49.6	54.8	49.2	46.2		other cell component		[GO:0000502]; GO:0140535; GO:1905369; GO:0032991; GO:1905368; GO:0005575; GO:1902494		EnsemblGenome
F4JBY2	High	AT3G60750	Transketolase OS=Arabidopsis thaliana OX=3702 GN=AtTKL1 PE=1 SV=1	79.8	6.43	80.95	66.39	30	18	28	13	5	1.298	0.38	0.0562046	0.0933546	3391.9	2894.5	3651.8	5178.8	4404.1	3846.8			other molecular function	[GO:0004802]; GO:0016744; GO:0016740; GO:0003824; GO:0003674_x000D_ [GO:0046872]; GO:0043169; GO:0043167; GO:0005488; GO:0003674		EnsemblGenome
F4JC97	High	AT3G13330	Proteasome activator subunit 4 OS=Arabidopsis thaliana OX=3702 GN=PA200 PE=2 SV=2	202.8	6.76	2.43	4.202	1	2	2	2	0	0.685	-0.55	0.0121821	0.0335134	362.9	396.7	387.3	229.2	265.4	280.9	protein metabolism;DNA metabolism;other metabolic processes;stress response;other biological processes	cytosol;nucleus;other cell component	enzyme regulator activity;other molecular function	[GO:0000502]; GO:0140535; GO:1905369; GO:0032991; GO:1905368; GO:0005575; GO:1902494_x000D_ [GO:0005634]; GO:0043231; GO:0043227; GO:0043229; GO:0043226; GO:0005622; GO:0110165; GO:0005575_x000D_ [GO:0005829]; GO:0110165; GO:0005737; GO:0005575; GO:0005622_x000D_ [GO:0006281]; GO:0006259; GO:0006974; GO:0044260; GO:0090304; GO:0033554; GO:0043170; GO:0044237; GO:0006139; GO:0006950; GO:0051716; G…	Proteasome	EnsemblGenome
F4JCC9	High	AT3G19740	P-loop containing nucleoside triphosphate hydrolases superfamily protein OS=Arabidopsis thaliana OX=3702 GN=At3g19740 PE=1 SV=1	111.3	6.14	5.95	5.172	3	2	2	1	0	0.423	-1.24	0.0287333	0.0575844	109.7	118.4	119.1	66.5	50.1	39.6			other molecular function	[GO:0005524]; GO:0032559; GO:0035639; GO:0030554; GO:0032555; GO:0043168; GO:1901265; GO:0017076; GO:0032553; GO:0043167; GO:0097159; GO:1901363; GO:0000166; GO:0097367; GO:0005488; GO:0036094; GO:0003674_x000D_ [GO:0016787]; GO:0003824; GO:0003674		EnsemblGenome
F4JCF9	High	AT3G19960	Myosin 1 OS=Arabidopsis thaliana OX=3702 GN=ATM1 PE=1 SV=1	132.4	8.13	19.19	15.803	6	6	7	6	0	0.985	-0.02	0.86808	0.889097	1206.5	1325.1	1384.2	1110	1305.8	1455.2	other biological processes	plasma membrane;other membranes;cytoskeleton;ER/Golgi;other cytoplasmic organelle;other cell component	cytoskeletal activity;other molecular function	[GO:0003774]; GO:0003674_x000D_ [GO:0003779]; GO:0008092; GO:0005515; GO:0005488; GO:0003674_x000D_ [GO:0005516]; GO:0005515; GO:0005488; GO:0003674_x000D_ [GO:0005524]; GO:0032559; GO:0035639; GO:0030554; GO:0032555; GO:0043168; GO:1901265; GO:0017076; GO:0032553; GO:0043167; GO:0097159; GO:1901363; GO:0000166; GO:0097367; GO:0005488; GO:0036094; GO:0003674_x000D_ [GO:0005768]; GO:0031410; GO:00…		EnsemblGenome
F4JCM5	High	AT3G33530	Transducin family protein / WD-40 repeat family protein OS=Arabidopsis thaliana OX=3702 GN=At3g33530 PE=1 SV=1	146.8	6.33	11.05	12.328	4	4	4	4	0	0.597	-0.74	0.00228548	0.0136147	682	724.3	656.2	385.1	407.4	455.3						EnsemblGenome
F4JCX1	High	AT3G54440	Lactase OS=Arabidopsis thaliana OX=3702 GN=At3g54440 PE=1 SV=1	126.7	5.77	14.88	19.468	6	6	6	6	0	0.757	-0.4	0.00133018	0.0104935	788.6	794.8	844.9	616.3	601.3	560	other metabolic processes	other cell component	other molecular function	[GO:0004565]; GO:0015925; GO:0004553; GO:0016798; GO:0016787; GO:0003824; GO:0003674_x000D_ [GO:0005990]; GO:0005988; GO:0046352; GO:0005984; GO:0009313; GO:0044275; GO:0009311; GO:0044262; GO:0016052; GO:0044248; GO:0005975; GO:0044237; GO:1901575; GO:0009056; GO:0044238; GO:0071704; GO:0008152; GO:0009987; GO:0008150_x000D_ [GO:0009341]; GO:1902494; GO:0032991; GO:0005575_x000D_ [GO:0009507]; G…		EnsemblGenome
F4JDC3	High	AT3G13460	Evolutionarily conserved C-terminal region 2 OS=Arabidopsis thaliana OX=3702 GN=ECT2 PE=1 SV=1	72.3	5.96	29.38	34.525	20	10	10	8	2	1.396	0.48	0.00327421	0.0162452	930.5	868.3	982.6	1196.8	1299.1	1360.9			nucleic acid binding activity	[GO:0003723]; GO:0003676; GO:0097159; GO:1901363; GO:0005488; GO:0003674		EnsemblGenome
F4JDY4	High	AT3G48380	Peptidase C78, ubiquitin fold modifier-specific peptidase 1/ 2 OS=Arabidopsis thaliana OX=3702 GN=At3g48380 PE=1 SV=1	70.8	6.57	24.07	24.902	14	6	8	6	0	0.731	-0.45	0.0336116	0.0640723	841.6	941.3	867.8	523.1	634	692.3						EnsemblGenome
F4JE40	High	AT3G54860	Sec1/munc18-like (SM) proteins superfamily OS=Arabidopsis thaliana OX=3702 GN=ATVPS33 PE=1 SV=1	68.9	6.13	10.57	8.273	5	2	3	2	0	1.103	0.14	0.322421	0.385818	313.8	346.4	332.1	319.6	366.1	420.3	cell organization and biogenesis;transport	other membranes;cytosol;other cytoplasmic organelle		[GO:0005829]; GO:0110165; GO:0005737; GO:0005575; GO:0005622_x000D_ [GO:0007033]; GO:0006996; GO:0016043; GO:0071840; GO:0009987; GO:0008150_x000D_ [GO:0009705]; GO:0005774; GO:0000325; GO:0098588; GO:0005773; GO:0031090; GO:0043231; GO:0005737; GO:0016020; GO:0043227; GO:0043229; GO:0110165; GO:0005622; GO:0043226; GO:0005575_x000D_ [GO:0016192]; GO:0006810; GO:0051234; GO:0051179; GO:0008150		EnsemblGenome
F4JEJ0	High	AT3G13790	Glycosyl hydrolases family 32 protein OS=Arabidopsis thaliana OX=3702 GN=ATBFRUCT1 PE=1 SV=1	65.9	9.13	18.83	22.716	13	7	8	7	0	1.752	0.81	0.00272869	0.0147858	1426.4	1430.7	1447.4	2617.5	2505.8	2350.6	other metabolic processes		other molecular function	[GO:0004553]; GO:0016798; GO:0016787; GO:0003824; GO:0003674_x000D_ [GO:0005975]; GO:0044238; GO:0071704; GO:0008152; GO:0008150		EnsemblGenome
F4JEL5	High	AT3G13920	Eukaryotic translation initiation factor 4A1 OS=Arabidopsis thaliana OX=3702 GN=EIF4A1 PE=1 SV=1	46.1	5.68	80.85	75.333	32	15	25	3	13	1.291	0.37	0.000129553	0.00443641	4174.4	4215.7	4331.3	5262.1	5444.3	5464	protein metabolism;other metabolic processes		nucleic acid binding activity;other molecular function	[GO:0003743]; GO:0008135; GO:0006413; GO:0003723; GO:0090079; GO:0006412; GO:0044237; GO:0003676; GO:0045182; GO:0034645; GO:0043043; GO:0044267; GO:0010467; GO:0008152; GO:0009987; GO:0097159; GO:1901363; GO:0003674; GO:0006417; GO:0009059; GO:0044249; GO:0044260; GO:0006518; GO:0043604; GO:1901566; GO:0019538; GO:0043170; GO:0008150; GO:0005488; GO:0010608; GO:0032268; GO:0034248; GO:2000112; G…		EnsemblGenome
F4JET6	High	AT3G20810	2-oxoglutarate (2OG) and Fe(II)-dependent oxygenase superfamily protein OS=Arabidopsis thaliana OX=3702 GN=JMJD5 PE=1 SV=1	44.6	5.47	15.28	12.076	7	3	5	3	0	0.569	-0.81	0.000766617	0.00864583	896.8	1028.4	956.1	486.3	543.6	570.1						EnsemblGenome
F4JF21	High	AT3G48500	Protein PLASTID TRANSCRIPTIONALLY ACTIVE 10 OS=Arabidopsis thaliana OX=3702 GN=PTAC10 PE=1 SV=1	78.8	5.07	35.32	32.84	15	9	11	9	0	1.029	0.04	0.510581	0.569265	1255.8	1133.8	1332.1	1441.6	1291.7	1192		cytosol;other cell component	nucleic acid binding activity	[GO:0003676]; GO:0097159; GO:1901363; GO:0005488; GO:0003674_x000D_ [GO:0005829]; GO:0110165; GO:0005737; GO:0005575; GO:0005622_x000D_ [GO:0009507]; GO:0009536; GO:0043231; GO:0005737; GO:0043227; GO:0043229; GO:0110165; GO:0005622; GO:0043226; GO:0005575_x000D_ [GO:0009508]; GO:0005694; GO:0042646; GO:0043232; GO:0009295; GO:0009532; GO:0043228; GO:0043229; GO:0110165; GO:0009536; GO:0043226; G…		EnsemblGenome
F4JFN3	High	AT3G07770	Heat shock protein 90-6, mitochondrial OS=Arabidopsis thaliana OX=3702 GN=HSP90-6 PE=1 SV=1	90.5	5.39	31.62	31.452	12	10	12	7	0	0.619	-0.69	0.000733566	0.00844415	1084.5	1082.2	1027.4	653.4	670.1	722.7	other biological processes	mitochondrion;ER/Golgi;other cell component	other molecular function	[GO:0005524]; GO:0032559; GO:0035639; GO:0030554; GO:0032555; GO:0043168; GO:1901265; GO:0017076; GO:0032553; GO:0043167; GO:0097159; GO:1901363; GO:0000166; GO:0097367; GO:0005488; GO:0036094; GO:0003674_x000D_ [GO:0005618]; GO:0030312; GO:0110165; GO:0071944; GO:0005575_x000D_ [GO:0005739]; GO:0043231; GO:0005737; GO:0043227; GO:0043229; GO:0110165; GO:0005622; GO:0043226; GO:0005575_x000D_ [GO…	Protein processing in endoplasmic reticulum; Plant-pathogen interaction	EnsemblGenome
F4JFN7	High	AT3G07810	RNA-binding (RRM/RBD/RNP motifs) family protein OS=Arabidopsis thaliana OX=3702 GN=At3g07810 PE=1 SV=1	52	8.5	12.31	12.919	11	4	4	4	0	0.994	-0.01	0.868607	0.889217	300.4	346.2	306.9	284.5	305	353			nucleic acid binding activity	[GO:0003729]; GO:0003723; GO:0003676; GO:0097159; GO:1901363; GO:0005488; GO:0003674		EnsemblGenome
F4JFR1	High	AT3G14110	Tetratricopeptide repeat (TPR)-like superfamily protein OS=Arabidopsis thaliana OX=3702 GN=FLU PE=1 SV=1	34.7	9	17.41	16.209	18	6	6	6	0	0.783	-0.35	0.129748	0.181561	676.2	657.9	609.1	436	514.8	608.1	other metabolic processes	other membranes;other cell component		[GO:0009507]; GO:0009536; GO:0043231; GO:0005737; GO:0043227; GO:0043229; GO:0110165; GO:0005622; GO:0043226; GO:0005575_x000D_ [GO:0009534]; GO:0031976; GO:0009507; GO:0009579; GO:0031984; GO:0009536; GO:0005622; GO:0110165; GO:0043227; GO:0043229; GO:0043231; GO:0005737; GO:0005575; GO:0043226_x000D_ [GO:0009535]; GO:0055035; GO:0009534; GO:0042170; GO:0042651; GO:0031976; GO:0009507; GO:003109…		EnsemblGenome
F4JG03	High	AT4G08320	Tetratricopeptide repeat (TPR)-like superfamily protein OS=Arabidopsis thaliana OX=3702 GN=TPR8 PE=1 SV=1	46.6	4.84	12.32	9.306	8	3	4	3	0	1.88	0.91	0.00195639	0.0126365	174.3	164.4	174.6	297.9	327.6	351.3	protein metabolism;other metabolic processes;stress response;transport;other biological processes	other membranes;cytosol	other molecular function	[GO:0006620]; GO:0006612; GO:0045047; GO:0006605; GO:0090150; GO:0072599; GO:0006886; GO:0045184; GO:0072657; GO:0070972; GO:0072594; GO:0015031; GO:0046907; GO:0034613; GO:0008104; GO:0051234; GO:0051668; GO:0033365; GO:0071702; GO:0071705; GO:0006810; GO:0051641; GO:0051649; GO:0070727; GO:0033036; GO:0051179; GO:0009987; GO:0008150_x000D_ [GO:0016020]; GO:0110165; GO:0005575_x000D_ [GO:0030433…		EnsemblGenome
F4JGD2	High	AT4G04460	Saposin-like aspartyl protease family protein OS=Arabidopsis thaliana OX=3702 GN=At4g04460 PE=1 SV=1	55.1	7.34	23.67	22.155	10	4	6	4	0	3.584	1.84	6.7e-05	0.00369774	445.4	449.4	422.9	1509.7	1596.4	1711.7	protein metabolism;other metabolic processes		other molecular function	[GO:0004190]; GO:0004175; GO:0070001; GO:0008233; GO:0016787; GO:0140096; GO:0006508; GO:0003824; GO:0019538; GO:0003674; GO:0043170; GO:0044238; GO:1901564; GO:0071704; GO:0008152; GO:0006807; GO:0008150_x000D_ [GO:0006629]; GO:0044238; GO:0071704; GO:0008152; GO:0008150		EnsemblGenome
F4JGL5	High	AT4G05020	NADH:ubiquinone reductase (non-electrogenic) OS=Arabidopsis thaliana OX=3702 GN=NDB2 PE=1 SV=1	69.2	8.48	22.01	15.452	8	5	8	5	0	0.862	-0.21	0.0838131	0.127622	1848.4	2098.1	1779.7	1360	1593.9	1726.7		other membranes;mitochondrion;other cytoplasmic organelle	other molecular function	[GO:0003954]; GO:0016651; GO:0016491; GO:0003824; GO:0003674_x000D_ [GO:0005509]; GO:0046872; GO:0043169; GO:0043167; GO:0005488; GO:0003674_x000D_ [GO:0005739]; GO:0043231; GO:0005737; GO:0043227; GO:0043229; GO:0110165; GO:0005622; GO:0043226; GO:0005575_x000D_ [GO:0005777]; GO:0042579; GO:0043231; GO:0005737; GO:0043227; GO:0043229; GO:0110165; GO:0005622; GO:0043226; GO:0005575_x000D_ [GO:000…		EnsemblGenome
F4JGR5	High	AT4G04040	Pyrophosphate--fructose 6-phosphate 1-phosphotransferase subunit beta 2 OS=Arabidopsis thaliana OX=3702 GN=PFP-BETA2 PE=3 SV=1	62.7	5.6	19.16	20.953	12	7	7	3	0	0.84	-0.25	0.00164904	0.0117092	608.7	630.3	618.8	519.7	498.5	526.7	other metabolic processes;developmental processes;other biological processes	cytosol	kinase activity;other molecular function	[GO:0003872]; GO:0008443; GO:0061615; GO:0016773; GO:0019200; GO:0006096; GO:0016772; GO:0016301; GO:0046835; GO:0006090; GO:0006757; GO:0016052; GO:0016740; GO:0016310; GO:0044262; GO:0032787; GO:0006091; GO:0006165; GO:0046031; GO:0046034; GO:0005975; GO:1901575; GO:0003824; GO:0006796; GO:0044237; GO:0019752; GO:0009117; GO:0009132; GO:0046939; GO:0009150; GO:0009179; GO:0008152; GO:0044238; G…	Glycolysis / Gluconeogenesis; Pentose phosphate pathway; Fructose and mannose metabolism; Metabolic pathways; Biosynthesis of secondary metabolites	EnsemblGenome
F4JH69	High	AT4G02030	Vacuolar protein sorting-associated protein 51 homolog OS=Arabidopsis thaliana OX=3702 GN=UNH PE=1 SV=1	91.3	5.99	17.56	19.432	8	6	6	6	0	0.491	-1.02	0.0021687	0.0133353	893.7	1084.1	960.4	423.6	472	548.7	cell organization and biogenesis;transport	cytosol;ER/Golgi		[GO:0000938]; GO:0099023; GO:0005794; GO:0031410; GO:0032991; GO:0043231; GO:0005737; GO:0012505; GO:0097708; GO:0005575; GO:0043227; GO:0043229; GO:0110165; GO:0005622; GO:0031982; GO:0043226_x000D_ [GO:0005829]; GO:0110165; GO:0005737; GO:0005575; GO:0005622_x000D_ [GO:0006869]; GO:0071702; GO:0010876; GO:0006810; GO:0033036; GO:0051234; GO:0051179; GO:0008150_x000D_ [GO:0007030]; GO:0006996; G…		EnsemblGenome
F4JHH5	High	AT4G02350	Exocyst complex component SEC15B OS=Arabidopsis thaliana OX=3702 GN=SEC15B PE=1 SV=1	88.3	6.44	23.77	31.172	10	8	9	8	0	1.109	0.15	0.407293	0.469076	1229.7	1328.7	1356.8	1219.9	1473.6	1565.6	cell organization and biogenesis;transport;other biological processes	non-structural extracellular;plasma membrane;other membranes;cytosol;cytoskeleton;other cell component		[GO:0000145]; GO:0099023; GO:0005938; GO:0032991; GO:0005737; GO:0071944; GO:0005575; GO:0110165; GO:0005622_x000D_ [GO:0005618]; GO:0030312; GO:0110165; GO:0071944; GO:0005575_x000D_ [GO:0005829]; GO:0110165; GO:0005737; GO:0005575; GO:0005622_x000D_ [GO:0005856]; GO:0043232; GO:0043228; GO:0043229; GO:0043226; GO:0005622; GO:0110165; GO:0005575_x000D_ [GO:0005886]; GO:0016020; GO:0071944; GO:01…		EnsemblGenome
F4JHJ0	High	AT4G02450	HSP20-like chaperones superfamily protein OS=Arabidopsis thaliana OX=3702 GN=At4g02450 PE=1 SV=1	25.3	4.56	15.54	17.734	20	5	5	5	0	1.172	0.23	0.374022	0.437284	1313.7	1213	1320.1	2090.2	1540.1	1163						EnsemblGenome
F4JI11	High	AT4G01330	Protein kinase superfamily protein OS=Arabidopsis thaliana OX=3702 GN=At4g01330 PE=1 SV=1	53.5	7.11	13.74	16.433	11	5	5	4	0	0.887	-0.17	0.30921	0.372648	217.1	246.4	248.9	205.6	218.4	238.9	protein metabolism;other metabolic processes	other membranes	kinase activity;other molecular function	[GO:0004674]; GO:0004672; GO:0016301; GO:0016773; GO:0140096; GO:0006468; GO:0016772; GO:0016310; GO:0003824; GO:0006464; GO:0016740; GO:0006796; GO:0003674; GO:0036211; GO:0044267; GO:0006793; GO:0019538; GO:0043412; GO:0044260; GO:0044237; GO:0043170; GO:0044238; GO:1901564; GO:0008152; GO:0009987; GO:0071704; GO:0006807; GO:0008150_x000D_ [GO:0005524]; GO:0032559; GO:0035639; GO:0030554; GO:00…		EnsemblGenome
F4JI63	High	AT4G03200	Catalytics OS=Arabidopsis thaliana OX=3702 GN=At4g03200 PE=1 SV=1	91.8	6.34	14.3	12.552	7	6	6	6	0	0.786	-0.35	0.0357884	0.0673378	819.8	723.3	789.6	693.6	621	579.7	other metabolic processes	other cell component		[GO:0005975]; GO:0044238; GO:0071704; GO:0008152; GO:0008150_x000D_ [GO:0009507]; GO:0009536; GO:0043231; GO:0005737; GO:0043227; GO:0043229; GO:0110165; GO:0005622; GO:0043226; GO:0005575		EnsemblGenome
F4JIE1	High	AT4G14710	1,2-dihydroxy-3-keto-5-methylthiopentene dioxygenase OS=Arabidopsis thaliana OX=3702 GN=ATARD2 PE=1 SV=1	23.6	5.12	16.07	13.474	19	5	6	1	4	1.101	0.14	0.0426476	0.0762602	1203.8	1276.3	1238.3	1317.4	1362.9	1448.2	other metabolic processes	cytosol;nucleus	other molecular function	[GO:0005506]; GO:0046914; GO:0046872; GO:0043169; GO:0043167; GO:0005488; GO:0003674_x000D_ [GO:0005634]; GO:0043231; GO:0043227; GO:0043229; GO:0043226; GO:0005622; GO:0110165; GO:0005575_x000D_ [GO:0005829]; GO:0110165; GO:0005737; GO:0005575; GO:0005622_x000D_ [GO:0010309]; GO:0016702; GO:0016701; GO:0051213; GO:0016491; GO:0003824; GO:0003674_x000D_ [GO:0019509]; GO:0071267; GO:0043102; GO:00…		EnsemblGenome
F4JIN3	High	AT4G21180	DnaJ protein ERDJ2B OS=Arabidopsis thaliana OX=3702 GN=ERDJ2B PE=1 SV=1	74.8	5.57	22.48	15.05	10	7	9	6	0	0.671	-0.58	0.02284	0.0492236	1699.2	1880.9	1697.9	981.1	1139.9	1312.4	transport	plasma membrane;other membranes;ER/Golgi	transporter activity;nucleic acid binding activity	[GO:0003723]; GO:0003676; GO:0097159; GO:1901363; GO:0005488; GO:0003674_x000D_ [GO:0005783]; GO:0043231; GO:0005737; GO:0012505; GO:0043227; GO:0043229; GO:0110165; GO:0005622; GO:0043226; GO:0005575_x000D_ [GO:0005886]; GO:0016020; GO:0071944; GO:0110165; GO:0005575_x000D_ [GO:0006614]; GO:0006613; GO:0045047; GO:0006612; GO:0006605; GO:0072599; GO:0090150; GO:0006886; GO:0070972; GO:0072594; G…	Protein export; Protein processing in endoplasmic reticulum	EnsemblGenome
F4JIW8	High	AT4G33360	NAD(P)-binding Rossmann-fold superfamily protein OS=Arabidopsis thaliana OX=3702 GN=FLDH PE=1 SV=1	36	7.46	11.04	8.345	8	3	4	3	0	0.784	-0.35	0.0675883	0.108013	972.4	1034	951.6	628.4	762.6	840.2			other molecular function	[GO:0003824]; GO:0003674		EnsemblGenome
F4JJP1	High	AT4G27595	WEB family protein At4g27595, chloroplastic OS=Arabidopsis thaliana OX=3702 GN=At4g27595 PE=2 SV=1	138.9	5.07	6.84	5.261	2	3	4	3	0	0.321	-1.64	0.159877	0.215106	352.2	161.6	2172.9	113.2	50.5	172.7	cell cycle OR cell proliferation;cell organization and biogenesis;DNA metabolism	cytoskeleton;other cell component		[GO:0005875]; GO:0032991; GO:0015630; GO:0005575; GO:0005856; GO:0043232; GO:0043228; GO:0043229; GO:0043226; GO:0005622; GO:0110165_x000D_ [GO:0007131]; GO:0140527; GO:1903046; GO:0007127; GO:0035825; GO:0022402; GO:0022414; GO:0051321; GO:0061982; GO:0140013; GO:0006310; GO:0009987; GO:0007049; GO:0008150; GO:0000003; GO:0000280; GO:0006259; GO:0048285; GO:0044260; GO:0090304; GO:0006996; GO:00…		Araport
F4JJT9	High	AT4G33760	Aspartate--tRNA ligase, chloroplastic/mitochondrial OS=Arabidopsis thaliana OX=3702 GN=At4g33760 PE=2 SV=1	74.5	7.18	17.24	17.565	10	6	6	6	0	0.898	-0.16	0.111323	0.160865	1053.3	1087.9	1092	1059.6	964.1	976.4	protein metabolism;RNA metabolism OR transcription;other metabolic processes	mitochondrion;other cell component	nucleic acid binding activity;other molecular function	[GO:0003677]; GO:0003676; GO:0097159; GO:1901363; GO:0005488; GO:0003674_x000D_ [GO:0004815]; GO:0004812; GO:0016875; GO:0140101; GO:0016874; GO:0140098; GO:0003824; GO:0140640; GO:0003674_x000D_ [GO:0005524]; GO:0032559; GO:0035639; GO:0030554; GO:0032555; GO:0043168; GO:1901265; GO:0017076; GO:0032553; GO:0043167; GO:0097159; GO:1901363; GO:0000166; GO:0097367; GO:0005488; GO:0036094; GO:000367…	Aminoacyl-tRNA biosynthesis	EnsemblGenome
F4JJY7	High	AT4G34090	Cyclin delta-3 OS=Arabidopsis thaliana OX=3702 GN=At4g34090 PE=1 SV=1	43.9	5.9	10.51	9.831	9	4	4	4	0	1.07	0.1	0.252215	0.31406	678.3	672.5	712.8	684.9	729.4	726		other cell component		[GO:0009507]; GO:0009536; GO:0043231; GO:0005737; GO:0043227; GO:0043229; GO:0110165; GO:0005622; GO:0043226; GO:0005575_x000D_ [GO:0009570]; GO:0009532; GO:0009507; GO:0110165; GO:0009536; GO:0005575; GO:0043231; GO:0005737; GO:0043227; GO:0043229; GO:0005622; GO:0043226		EnsemblGenome
F4JK17	High	AT4G09520	Cofactor-independent phosphoglycerate mutase OS=Arabidopsis thaliana OX=3702 GN=At4g09520 PE=1 SV=1	53.1	5.57	14.7	16.128	11	4	4	4	0	1.2	0.26	0.0526392	0.0888765	317.1	331.2	356.3	380.3	397.3	463.6		cytosol	other molecular function	[GO:0005829]; GO:0110165; GO:0005737; GO:0005575; GO:0005622_x000D_ [GO:0046537]; GO:0004619; GO:0016868; GO:0016866; GO:0016853; GO:0003824; GO:0003674_x000D_ [GO:0046872]; GO:0043169; GO:0043167; GO:0005488; GO:0003674		EnsemblGenome
F4JKH6	High	AT4G28080	Protein REDUCED CHLOROPLAST COVERAGE 2 OS=Arabidopsis thaliana OX=3702 GN=REC2 PE=1 SV=1	199	6.16	101.46	123.053	18	30	33	27	3	1.184	0.24	0.0310949	0.0605796	4448.3	4486.9	4532.7	4988.1	5312.5	5545.5	cell cycle OR cell proliferation;other biological processes	cytosol;nucleus;other cell component	nucleic acid binding activity	[GO:0003729]; GO:0003723; GO:0003676; GO:0097159; GO:1901363; GO:0005488; GO:0003674_x000D_ [GO:0005634]; GO:0043231; GO:0043227; GO:0043229; GO:0043226; GO:0005622; GO:0110165; GO:0005575_x000D_ [GO:0005737]; GO:0110165; GO:0005622; GO:0005575_x000D_ [GO:0005829]; GO:0110165; GO:0005737; GO:0005575; GO:0005622_x000D_ [GO:0007049]; GO:0009987; GO:0008150_x000D_ [GO:0009737]; GO:0009725; GO:003399…		EnsemblGenome
F4JKM2	High	AT4G34230	Cinnamyl alcohol dehydrogenase 5 OS=Arabidopsis thaliana OX=3702 GN=CAD5 PE=1 SV=1	38.7	5.44	16.96	21.062	18	6	6	6	0	1.253	0.33	0.0833538	0.127126	388.1	371.2	397.5	414.7	486.1	518			other molecular function	[GO:0008270]; GO:0046914; GO:0046872; GO:0043169; GO:0043167; GO:0005488; GO:0003674_x000D_ [GO:0016491]; GO:0003824; GO:0003674		EnsemblGenome
F4JKW0	High	AT4G10000	Thioredoxin family protein OS=Arabidopsis thaliana OX=3702 GN=At4g10000 PE=1 SV=1	37	8.73	2.76	3.832	8	2	2	2	0	0.583	-0.78	0.0395244	0.0724886	253.6	208.4	166.7	121.5	118.1	139.8	other metabolic processes	other cell component		[GO:0006749]; GO:0006518; GO:0006575; GO:0006790; GO:0043603; GO:1901564; GO:0044237; GO:0034641; GO:0006807; GO:0071704; GO:0008152; GO:0009987; GO:0008150_x000D_ [GO:0009507]; GO:0009536; GO:0043231; GO:0005737; GO:0043227; GO:0043229; GO:0110165; GO:0005622; GO:0043226; GO:0005575		EnsemblGenome
F4JKZ9	High	AT4G16060	Uncharacterized protein OS=Arabidopsis thaliana OX=3702 GN=At4g16060 PE=1 SV=1	32.7	7.31	5.12	3.834	6	2	2	2	0	0.866	-0.21	0.0642281	0.103714	442.3	410.8	386.9	383.9	355.6	354.4		cytosol;other cell component		[GO:0005829]; GO:0110165; GO:0005737; GO:0005575; GO:0005622_x000D_ [GO:0009507]; GO:0009536; GO:0043231; GO:0005737; GO:0043227; GO:0043229; GO:0110165; GO:0005622; GO:0043226; GO:0005575_x000D_ [GO:0009570]; GO:0009532; GO:0009507; GO:0110165; GO:0009536; GO:0005575; GO:0043231; GO:0005737; GO:0043227; GO:0043229; GO:0005622; GO:0043226		EnsemblGenome
F4JL11	High	AT4G16143	Importin subunit alpha-2 OS=Arabidopsis thaliana OX=3702 GN=IMPA2 PE=1 SV=1	58.9	5.1	15.34	19.827	10	4	4	3	1	1.705	0.77	4.71e-05	0.00364227	785.9	774.8	766.3	1320.6	1333.6	1275.2	transport	cytosol;nucleus;other cell component	other molecular function	[GO:0005634]; GO:0043231; GO:0043227; GO:0043229; GO:0043226; GO:0005622; GO:0110165; GO:0005575_x000D_ [GO:0005635]; GO:0031967; GO:0005634; GO:0012505; GO:0031975; GO:0043227; GO:0043229; GO:0043231; GO:0110165; GO:0043226; GO:0005622; GO:0005575_x000D_ [GO:0005730]; GO:0043232; GO:0031981; GO:0043228; GO:0043229; GO:0070013; GO:0005634; GO:0043226; GO:0005622; GO:0043233; GO:0043231; GO:011016…		EnsemblGenome
F4JLJ2	High	AT4G10060	Non-lysosomal glucosylceramidase OS=Arabidopsis thaliana OX=3702 GN=At4g10060 PE=1 SV=1	104.3	6.23	19.28	23.188	9	6	6	6	0	1.167	0.22	0.0584879	0.0964043	543.8	559.9	551.3	583.6	646.2	643.6	other metabolic processes	plasma membrane;other membranes;ER/Golgi;other cytoplasmic organelle	other molecular function	[GO:0004348]; GO:0004553; GO:0016798; GO:0016787; GO:0003824; GO:0003674_x000D_ [GO:0005773]; GO:0043231; GO:0005737; GO:0043227; GO:0043229; GO:0110165; GO:0005622; GO:0043226; GO:0005575_x000D_ [GO:0005783]; GO:0043231; GO:0005737; GO:0012505; GO:0043227; GO:0043229; GO:0110165; GO:0005622; GO:0043226; GO:0005575_x000D_ [GO:0005886]; GO:0016020; GO:0071944; GO:0110165; GO:0005575_x000D_ [GO:000…	Other glycan degradation; Sphingolipid metabolism; Metabolic pathways	EnsemblGenome
F4JLK2	High	AT4G10120	Probable sucrose-phosphate synthase 4 OS=Arabidopsis thaliana OX=3702 GN=SPS4 PE=1 SV=1	118.8	6.67	15.28	12.871	6	6	6	5	0	0.425	-1.24	0.000246746	0.00537665	436.8	489.7	440.6	174	187.1	206.8	other metabolic processes	plasma membrane;other membranes	other molecular function	[GO:0005886]; GO:0016020; GO:0071944; GO:0110165; GO:0005575_x000D_ [GO:0005986]; GO:0005985; GO:0046351; GO:0005984; GO:0009312; GO:0034637; GO:0009311; GO:0044262; GO:0016051; GO:0044249; GO:0005975; GO:0044237; GO:1901576; GO:0009058; GO:0044238; GO:0071704; GO:0008152; GO:0009987; GO:0008150_x000D_ [GO:0016157]; GO:0035251; GO:0008194; GO:0046527; GO:0016757; GO:0016758; GO:0016740; GO:000382…	Starch and sucrose metabolism; Metabolic pathways; Biosynthesis of secondary metabolites	EnsemblGenome
F4JLM5	High	AT4G10320	Isoleucine--tRNA ligase, cytoplasmic OS=Arabidopsis thaliana OX=3702 GN=At4g10320 PE=2 SV=1	135.4	6.3	54.67	46.265	13	14	20	14	0	1.007	0.01	0.598165	0.651059	2802.8	3044.6	2784	2628.7	2821.6	2963.7	protein metabolism;RNA metabolism OR transcription;other metabolic processes;other biological processes	cytosol	nucleic acid binding activity;other molecular function	[GO:0000049]; GO:0003723; GO:0003676; GO:0097159; GO:1901363; GO:0005488; GO:0003674_x000D_ [GO:0002161]; GO:0052689; GO:0140101; GO:0106074; GO:0016788; GO:0140098; GO:0006399; GO:0006450; GO:0016787; GO:0140640; GO:0034660; GO:0065008; GO:0003824; GO:0016070; GO:0065007; GO:0003674; GO:0090304; GO:0008150; GO:0006139; GO:0043170; GO:0006725; GO:0034641; GO:0044238; GO:0046483; GO:1901360; GO:00…	Aminoacyl-tRNA biosynthesis	EnsemblGenome
F4JLP5	High	AT4G16155	Dihydrolipoyl dehydrogenase 2, chloroplastic OS=Arabidopsis thaliana OX=3702 GN=LPD2 PE=2 SV=2	60.1	7.61	25.4	34.77	21	10	11	2	0	0.941	-0.09	0.495495	0.554174	431.3	361.3	390.7	419.8	367.7	316.5	other biological processes	other cell component	other molecular function	[GO:0004148]; GO:0016668; GO:0016667; GO:0016491; GO:0003824; GO:0003674_x000D_ [GO:0009507]; GO:0009536; GO:0043231; GO:0005737; GO:0043227; GO:0043229; GO:0110165; GO:0005622; GO:0043226; GO:0005575_x000D_ [GO:0009570]; GO:0009532; GO:0009507; GO:0110165; GO:0009536; GO:0005575; GO:0043231; GO:0005737; GO:0043227; GO:0043229; GO:0005622; GO:0043226_x000D_ [GO:0009941]; GO:0009526; GO:0009507; G…	Glycolysis / Gluconeogenesis; Citrate cycle (TCA cycle); Glycine, serine and threonine metabolism; Valine, leucine and isoleucine degradation; Lysine degradation; Tryptophan metabolism; Pyruvate metabolism; Glyoxylate and dicarboxylate metabolism; Propanoate metabolism; Metabolic pathways; Biosynthesis of secondary metabolites; Carbon metabolism; Biosynthesis of cofactors	EnsemblGenome
F4JLQ2	High	AT4G16180	Transmembrane protein OS=Arabidopsis thaliana OX=3702 GN=At4g16180 PE=1 SV=1	92.3	6.61	11.77	11.922	5	4	4	4	0	0.711	-0.49	0.0136751	0.0359906	758.8	856.8	758.4	438.1	539.4	558		plasma membrane;other membranes;ER/Golgi		[GO:0005783]; GO:0043231; GO:0005737; GO:0012505; GO:0043227; GO:0043229; GO:0110165; GO:0005622; GO:0043226; GO:0005575_x000D_ [GO:0005886]; GO:0016020; GO:0071944; GO:0110165; GO:0005575_x000D_ [GO:0016021]; GO:0031224; GO:0110165; GO:0016020; GO:0005575		EnsemblGenome
F4JLY4	High	AT4G22690	Cytochrome P450, family 706, subfamily A, polypeptide 1 OS=Arabidopsis thaliana OX=3702 GN=CYP706A1 PE=1 SV=1	63.1	7.17	18.21	15.908	14	7	7	7	0	0.515	-0.96	0.000330991	0.006157	1563.8	1478.2	1585.6	805.3	871.3	773.2		plasma membrane;other membranes;mitochondrion;ER/Golgi;other cytoplasmic organelle;other cell component	other molecular function	[GO:0004497]; GO:0016491; GO:0003824; GO:0003674_x000D_ [GO:0005506]; GO:0046914; GO:0046872; GO:0043169; GO:0043167; GO:0005488; GO:0003674_x000D_ [GO:0005618]; GO:0030312; GO:0110165; GO:0071944; GO:0005575_x000D_ [GO:0005739]; GO:0043231; GO:0005737; GO:0043227; GO:0043229; GO:0110165; GO:0005622; GO:0043226; GO:0005575_x000D_ [GO:0005774]; GO:0098588; GO:0005773; GO:0031090; GO:0043231; GO:00…		EnsemblGenome
F4JM19	High	AT4G28710	Myosin-14 OS=Arabidopsis thaliana OX=3702 GN=XI-H PE=3 SV=1	172	7.47	14.06	13.807	4	5	5	3	0	0.623	-0.68	0.00676087	0.0246968	486.7	525.9	510.5	278.6	318	338.4	cell organization and biogenesis;transport;developmental processes;other biological processes	cytoskeleton;other cell component	cytoskeletal activity;other molecular function	[GO:0000146]; GO:0003774; GO:0140657; GO:0003674_x000D_ [GO:0003774]; GO:0003674_x000D_ [GO:0005516]; GO:0005515; GO:0005488; GO:0003674_x000D_ [GO:0005524]; GO:0032559; GO:0035639; GO:0030554; GO:0032555; GO:0043168; GO:1901265; GO:0017076; GO:0032553; GO:0043167; GO:0097159; GO:1901363; GO:0000166; GO:0097367; GO:0005488; GO:0036094; GO:0003674_x000D_ [GO:0005737]; GO:0110165; GO:0005622; GO:00…		EnsemblGenome
F4JM22	High	AT4G28740	LOW PSII ACCUMULATION-like protein OS=Arabidopsis thaliana OX=3702 GN=At4g28740 PE=1 SV=1	38.9	9.06	10.83	6.772	11	4	4	4	0	0.438	-1.19	0.000621062	0.00789538	798.8	831	681.1	302.7	366.3	350	cell organization and biogenesis	other cell component		[GO:0009507]; GO:0009536; GO:0043231; GO:0005737; GO:0043227; GO:0043229; GO:0110165; GO:0005622; GO:0043226; GO:0005575_x000D_ [GO:0009658]; GO:0009657; GO:0006996; GO:0016043; GO:0071840; GO:0009987; GO:0008150		EnsemblGenome
F4JM86	High	AT4G35090	Catalase OS=Arabidopsis thaliana OX=3702 GN=CAT2 PE=1 SV=1	55	6.83	39.28	26.685	23	10	15	4	3	1.244	0.31	0.200693	0.259321	2605.4	1800.9	2302.2	3685	2863.6	2297.5	other metabolic processes;stress response;other biological processes		other molecular function	[GO:0004096]; GO:0004601; GO:0016209; GO:0016684; GO:0003674; GO:0098869; GO:0016491; GO:1990748; GO:0003824; GO:0009987; GO:0098754; GO:0097237; GO:0008150; GO:0009636; GO:0070887; GO:0042221; GO:0051716; GO:0050896_x000D_ [GO:0006979]; GO:0006950; GO:0050896; GO:0008150_x000D_ [GO:0020037]; GO:0046906; GO:0097159; GO:1901363; GO:0005488; GO:0003674_x000D_ [GO:0042744]; GO:0042743; GO:0044248; G…		EnsemblGenome
F4JN13	High	AT4G35450	Ankyrin repeat-containing protein 2 OS=Arabidopsis thaliana OX=3702 GN=AKR2 PE=1 SV=1	38	4.64	17.88	20.516	17	6	7	4	0	1.239	0.31	0.0235711	0.0502745	825.7	720.2	825.6	1012.9	1022.8	1049.2	stress response;transport;developmental processes;other biological processes	other membranes;nucleus;other cell component		[GO:0005634]; GO:0043231; GO:0043227; GO:0043229; GO:0043226; GO:0005622; GO:0110165; GO:0005575_x000D_ [GO:0005737]; GO:0110165; GO:0005622; GO:0005575_x000D_ [GO:0006457]; GO:0009987; GO:0008150_x000D_ [GO:0009791]; GO:0032501; GO:0007275; GO:0008150; GO:0048856; GO:0032502_x000D_ [GO:0010228]; GO:0003006; GO:0009791; GO:0048608; GO:0022414; GO:0032502; GO:0032501; GO:0007275; GO:0048856; GO:00…		EnsemblGenome
F4JN38	High	AT4G35600	Protein kinase superfamily protein OS=Arabidopsis thaliana OX=3702 GN=CST PE=1 SV=1	46.4	9.55	7.07	5.462	5	3	3	2	0	1.214	0.28	0.136221	0.189053	278.1	288.7	293.8	302.7	350.4	405.2	protein metabolism;other metabolic processes;developmental processes	plasma membrane;other membranes	kinase activity;other molecular function	[GO:0004672]; GO:0016301; GO:0016773; GO:0140096; GO:0006468; GO:0016772; GO:0016310; GO:0003824; GO:0006464; GO:0016740; GO:0006796; GO:0003674; GO:0036211; GO:0044267; GO:0006793; GO:0019538; GO:0043412; GO:0044260; GO:0044237; GO:0043170; GO:0044238; GO:1901564; GO:0008152; GO:0009987; GO:0071704; GO:0006807; GO:0008150_x000D_ [GO:0004674]; GO:0004672; GO:0016301; GO:0016773; GO:0140096; GO:00…		EnsemblGenome
F4JNE1	High	AT4G17100	Poly(U)-specific endoribonuclease-B protein OS=Arabidopsis thaliana OX=3702 GN=At4g17100 PE=1 SV=2	35.9	4.96	8.36	10.059	14	3	3	3	0	1.065	0.09	0.874975	0.895069	218.7	248.2	212.9	233.3	218.4	233	RNA metabolism OR transcription;other metabolic processes		other molecular function	[GO:0004521]; GO:0004519; GO:0004540; GO:0090502; GO:0004518; GO:0140098; GO:0090501; GO:0016788; GO:0090305; GO:0140640; GO:0016070; GO:0016787; GO:0090304; GO:0003824; GO:0006139; GO:0043170; GO:0003674; GO:0006725; GO:0034641; GO:0044238; GO:0046483; GO:1901360; GO:0071704; GO:0044237; GO:0006807; GO:0008152; GO:0009987; GO:0008150		EnsemblGenome
F4JNE2	High	AT4G17140	Pleckstrin homology (PH) domain-containing protein OS=Arabidopsis thaliana OX=3702 GN=At4g17140 PE=1 SV=1	470.9	5.99	69.48	67.785	6	21	25	21	0	0.733	-0.45	0.0185526	0.0428879	3760.1	4408.5	3832.1	2377.9	2810.8	3071.5	transport;other biological processes	other membranes;ER/Golgi;other cytoplasmic organelle;other cell component		[GO:0005773]; GO:0043231; GO:0005737; GO:0043227; GO:0043229; GO:0110165; GO:0005622; GO:0043226; GO:0005575_x000D_ [GO:0005794]; GO:0043231; GO:0005737; GO:0012505; GO:0043227; GO:0043229; GO:0110165; GO:0005622; GO:0043226; GO:0005575_x000D_ [GO:0006623]; GO:0006605; GO:0007034; GO:0072666; GO:0006886; GO:0046907; GO:0072594; GO:0072665; GO:0015031; GO:0034613; GO:0006810; GO:0051641; GO:005164…		EnsemblGenome
F4JPR7	High	AT4G11740	Plant UBX domain-containing protein 8 OS=Arabidopsis thaliana OX=3702 GN=PUX8 PE=1 SV=1	62.3	4.67	7.56	8.224	8	3	3	3	0	0.731	-0.45	0.00615345	0.0233499	153.2	131	130.9	89	100	95.8	transport	cytosol;nucleus		[GO:0005634]; GO:0043231; GO:0043227; GO:0043229; GO:0043226; GO:0005622; GO:0110165; GO:0005575_x000D_ [GO:0005829]; GO:0110165; GO:0005737; GO:0005575; GO:0005622_x000D_ [GO:0016192]; GO:0006810; GO:0051234; GO:0051179; GO:0008150		EnsemblGenome
F4JPZ7	High	AT4G17830	Peptidase M20/M25/M40 family protein OS=Arabidopsis thaliana OX=3702 GN=At4g17830 PE=1 SV=1	48.7	5.35	18.3	14.232	11	4	6	4	0	0.843	-0.25	0.0404202	0.0734503	518.3	509.4	458.9	429.4	411	440.6	other metabolic processes	cytosol	other molecular function	[GO:0005829]; GO:0110165; GO:0005737; GO:0005575; GO:0005622_x000D_ [GO:0006592]; GO:0006591; GO:1901607; GO:1901605; GO:0008652; GO:0006520; GO:0046394; GO:1901566; GO:0019752; GO:0044238; GO:1901564; GO:0016053; GO:1901576; GO:0043436; GO:0008152; GO:0006807; GO:0071704; GO:0006082; GO:0044249; GO:0044283; GO:0009058; GO:0008150; GO:0044237; GO:0044281; GO:0009987_x000D_ [GO:0008777]; GO:001681…		EnsemblGenome
F4JQ90	High	AT4G30310	FGGY family of carbohydrate kinase OS=Arabidopsis thaliana OX=3702 GN=At4g30310 PE=1 SV=1	62.5	6.15	9.41	10.716	6	3	3	3	0	1.076	0.11	0.29481	0.357986	438	425.4	477.9	471.2	461.5	474.3	other metabolic processes	other cell component	kinase activity;other molecular function	[GO:0005975]; GO:0044238; GO:0071704; GO:0008152; GO:0008150_x000D_ [GO:0009507]; GO:0009536; GO:0043231; GO:0005737; GO:0043227; GO:0043229; GO:0110165; GO:0005622; GO:0043226; GO:0005575_x000D_ [GO:0016301]; GO:0016772; GO:0016310; GO:0016740; GO:0006796; GO:0003824; GO:0006793; GO:0003674; GO:0044237; GO:0008152; GO:0009987; GO:0008150_x000D_ [GO:0016773]; GO:0016772; GO:0016740; GO:0003824; G…		EnsemblGenome
F4JQ95	High	AT4G30340	Diacylglycerol kinase 7 OS=Arabidopsis thaliana OX=3702 GN=DGK7 PE=1 SV=1	54.5	7.84	6.8	8.46	6	3	3	3	0	0.986	-0.02	0.86605	0.887482	275	302	304.9	268.9	297.9	307.3	stress response;developmental processes;signal transduction	plasma membrane;other membranes	kinase activity;other molecular function	[GO:0003951]; GO:0016301; GO:0016773; GO:0016772; GO:0016310; GO:0016740; GO:0006796; GO:0003824; GO:0006793; GO:0003674; GO:0044237; GO:0008152; GO:0009987; GO:0008150_x000D_ [GO:0004143]; GO:0016301; GO:0016773; GO:0016772; GO:0016310; GO:0016740; GO:0006796; GO:0003824; GO:0006793; GO:0003674; GO:0044237; GO:0008152; GO:0009987; GO:0008150_x000D_ [GO:0005524]; GO:0032559; GO:0035639; GO:003055…	Glycerolipid metabolism; Glycerophospholipid metabolism; Metabolic pathways; Biosynthesis of secondary metabolites; Phosphatidylinositol signaling system	EnsemblGenome
F4JQE2	High	AT4G30720	FAD/NAD(P)-binding oxidoreductase family protein OS=Arabidopsis thaliana OX=3702 GN=PDE327 PE=1 SV=1	77	8.5	12.28	10.075	6	5	5	5	0	1.442	0.53	0.00236271	0.0138704	561.2	565	574.2	769.3	815	830.8	other metabolic processes	other cell component	other molecular function	[GO:0009507]; GO:0009536; GO:0043231; GO:0005737; GO:0043227; GO:0043229; GO:0110165; GO:0005622; GO:0043226; GO:0005575_x000D_ [GO:0015979]; GO:0044237; GO:0008152; GO:0009987; GO:0008150_x000D_ [GO:0016491]; GO:0003824; GO:0003674		EnsemblGenome
F4JQG6	High	AT4G36700	Vicilin-like seed storage protein At4g36700 OS=Arabidopsis thaliana OX=3702 GN=At4g36700 PE=3 SV=1	59	5.53	6.52	6.374	5	2	2	2	0	3.258	1.7	0.000108096	0.00428264	69.4	69	61.4	224.9	210	253.9						EnsemblGenome
F4JQJ7	High	AT4G36945	PLC-like phosphodiesterases superfamily protein OS=Arabidopsis thaliana OX=3702 GN=At4g36945 PE=1 SV=1	44.3	5.15	8.62	10.206	7	3	3	3	0	1.81	0.86	0.0064042	0.0238983	217.9	193	237.2	380.1	394.5	402.6	other metabolic processes	plasma membrane;other membranes	other molecular function	[GO:0005886]; GO:0016020; GO:0071944; GO:0110165; GO:0005575_x000D_ [GO:0006629]; GO:0044238; GO:0071704; GO:0008152; GO:0008150_x000D_ [GO:0008081]; GO:0042578; GO:0016788; GO:0016787; GO:0003824; GO:0003674		EnsemblGenome
F4JQZ0	High	AT4G24550	Clathrin adaptor complexes medium subunit family protein OS=Arabidopsis thaliana OX=3702 GN=adaptor protein-4 mu-adaptin PE=1 SV=1	42.9	5.69	13.12	13.369	14	4	5	4	0	0.729	-0.46	0.00233183	0.013774	615.7	649.3	587.8	439	448.8	487.4	transport	other membranes		[GO:0006886]; GO:0015031; GO:0046907; GO:0034613; GO:0045184; GO:0071702; GO:0071705; GO:0006810; GO:0051641; GO:0051649; GO:0008104; GO:0070727; GO:0051234; GO:0009987; GO:0051179; GO:0033036; GO:0008150_x000D_ [GO:0016192]; GO:0006810; GO:0051234; GO:0051179; GO:0008150_x000D_ [GO:0030131]; GO:0030119; GO:0030118; GO:0098796; GO:0030117; GO:0032991; GO:0016020; GO:0005737; GO:0048475; GO:000557…		EnsemblGenome
F4JR68	High	AT4G31080	Integral membrane metal-binding family protein (DUF2296) OS=Arabidopsis thaliana OX=3702 GN=At4g31080 PE=1 SV=1	49.2	8.46	20.48	18.84	16	6	8	6	0	0.796	-0.33	0.0233715	0.0499866	531.3	576.8	532.1	365.6	423.3	443.6	cell organization and biogenesis;protein metabolism;other metabolic processes	other membranes;ER/Golgi	other molecular function	[GO:0005783]; GO:0043231; GO:0005737; GO:0012505; GO:0043227; GO:0043229; GO:0110165; GO:0005622; GO:0043226; GO:0005575_x000D_ [GO:0016021]; GO:0031224; GO:0110165; GO:0016020; GO:0005575_x000D_ [GO:0061630]; GO:0004842; GO:0061659; GO:0019787; GO:0016567; GO:0016740; GO:0140096; GO:0032446; GO:0003824; GO:0070647; GO:0003674; GO:0006464; GO:0036211; GO:0044267; GO:0019538; GO:0043412; GO:004426…		EnsemblGenome
F4JRE0	High	AT4G12650	Transmembrane 9 superfamily member 12 OS=Arabidopsis thaliana OX=3702 GN=TMN12 PE=2 SV=1	74.1	6.18	6.5	7.487	5	2	2	1	0	0.548	-0.87	0.0121079	0.033441	55.2	66.9	46	33.5	30.2	25.9	other biological processes	other membranes;ER/Golgi;other cytoplasmic organelle;other cell component		[GO:0000139]; GO:0098588; GO:0005794; GO:0031090; GO:0043231; GO:0005737; GO:0012505; GO:0016020; GO:0043227; GO:0043229; GO:0110165; GO:0005622; GO:0043226; GO:0005575_x000D_ [GO:0005768]; GO:0031410; GO:0012505; GO:0097708; GO:0005737; GO:0110165; GO:0031982; GO:0043231; GO:0005622; GO:0005575; GO:0043227; GO:0043229; GO:0043226_x000D_ [GO:0005773]; GO:0043231; GO:0005737; GO:0043227; GO:004322…		EnsemblGenome
F4JRN8	High	AT4G18810	NAD(P)-binding Rossmann-fold superfamily protein OS=Arabidopsis thaliana OX=3702 GN=At4g18810 PE=1 SV=1	69.1	9.07	28.02	29.599	21	10	10	10	0	0.808	-0.31	0.199573	0.258377	794.3	712.8	770.6	758.9	623	550.1	cell organization and biogenesis	other cytoplasmic organelle;other cell component	other molecular function	[GO:0005773]; GO:0043231; GO:0005737; GO:0043227; GO:0043229; GO:0110165; GO:0005622; GO:0043226; GO:0005575_x000D_ [GO:0009507]; GO:0009536; GO:0043231; GO:0005737; GO:0043227; GO:0043229; GO:0110165; GO:0005622; GO:0043226; GO:0005575_x000D_ [GO:0009570]; GO:0009532; GO:0009507; GO:0110165; GO:0009536; GO:0005575; GO:0043231; GO:0005737; GO:0043227; GO:0043229; GO:0005622; GO:0043226_x000D_ [GO…		EnsemblGenome
F4JRW3	High	AT4G31170	Protein kinase superfamily protein OS=Arabidopsis thaliana OX=3702 GN=At4g31170 PE=1 SV=1	34.2	6.8	6.01	5.967	5	2	2	1	1	1.022	0.03	0.802049	0.834465	175.4	173.6	200	179.3	173.5	187.8	protein metabolism;other metabolic processes		kinase activity;other molecular function	[GO:0004672]; GO:0016301; GO:0016773; GO:0140096; GO:0006468; GO:0016772; GO:0016310; GO:0003824; GO:0006464; GO:0016740; GO:0006796; GO:0003674; GO:0036211; GO:0044267; GO:0006793; GO:0019538; GO:0043412; GO:0044260; GO:0044237; GO:0043170; GO:0044238; GO:1901564; GO:0008152; GO:0009987; GO:0071704; GO:0006807; GO:0008150_x000D_ [GO:0005524]; GO:0032559; GO:0035639; GO:0030554; GO:0032555; GO:00…		EnsemblGenome
F4JRY9	High	AT4G31340	Myosin heavy chain-like protein OS=Arabidopsis thaliana OX=3702 GN=At4g31340 PE=1 SV=1	47.7	7.47	15.54	16.089	11	6	6	6	0	0.752	-0.41	0.011882	0.0332387	963.1	1095.8	1019.3	658.6	766.1	792		other membranes		[GO:0016021]; GO:0031224; GO:0110165; GO:0016020; GO:0005575		EnsemblGenome
F4JSM3	High	AT4G25450	Non-intrinsic ABC protein 8 OS=Arabidopsis thaliana OX=3702 GN=ABCB28 PE=1 SV=1	59.2	8.72	17.5	14.155	10	7	7	7	0	0.668	-0.58	0.0148414	0.0374582	1404.5	1435.9	1294.9	811.8	938	1025.3	transport	other membranes	transporter activity;other molecular function	[GO:0005524]; GO:0032559; GO:0035639; GO:0030554; GO:0032555; GO:0043168; GO:1901265; GO:0017076; GO:0032553; GO:0043167; GO:0097159; GO:1901363; GO:0000166; GO:0097367; GO:0005488; GO:0036094; GO:0003674_x000D_ [GO:0016021]; GO:0031224; GO:0110165; GO:0016020; GO:0005575_x000D_ [GO:0042626]; GO:0015399; GO:0140657; GO:0022804; GO:0003674; GO:0022857; GO:0005215; GO:0055085; GO:0006810; GO:000998…		EnsemblGenome
F4JSY9	High	AT4G38160	Mitochondrial transcription termination factor family protein OS=Arabidopsis thaliana OX=3702 GN=pde191 PE=1 SV=1	43.1	8.95	5.88	6.352	5	2	2	2	0	0.798	-0.33	0.0406298	0.0737196	284.8	321	266.4	175.6	227.4	227.3	cell organization and biogenesis;RNA metabolism OR transcription;other metabolic processes;other biological processes	other membranes	nucleic acid binding activity	[GO:0003677]; GO:0003676; GO:0097159; GO:1901363; GO:0005488; GO:0003674_x000D_ [GO:0003690]; GO:0003677; GO:0003676; GO:0097159; GO:1901363; GO:0005488; GO:0003674_x000D_ [GO:0003727]; GO:0003723; GO:0003676; GO:0097159; GO:1901363; GO:0005488; GO:0003674_x000D_ [GO:0006353]; GO:0032774; GO:0006351; GO:0009059; GO:0016070; GO:0034654; GO:0097659; GO:0043170; GO:1901576; GO:0090304; GO:0006139; G…		EnsemblGenome
F4JT38	High	AT4G13590	GDT1 family protein OS=Arabidopsis thaliana OX=3702 GN=At4g13590 PE=1 SV=1	37.9	8.57	7.92	12.541	9	2	2	2	0	2.063	1.04	0.000577644	0.0077591	87.9	91.4	103.3	170.5	188.6	191.5		other membranes		[GO:0016021]; GO:0031224; GO:0110165; GO:0016020; GO:0005575		EnsemblGenome
F4JTE7	High	AT4G25840	(DL)-glycerol-3-phosphatase 1, mitochondrial OS=Arabidopsis thaliana OX=3702 GN=GPP1 PE=1 SV=1	33.1	8.05	6.19	8.746	7	2	2	1	0	3.926	1.97	0.00791071	0.0267811	97.7	113.1	112.6	318	442	541.8	other metabolic processes	mitochondrion	other molecular function	[GO:0000121]; GO:0016791; GO:0042578; GO:0016311; GO:0016788; GO:0006796; GO:0016787; GO:0006793; GO:0003824; GO:0044237; GO:0003674; GO:0008152; GO:0009987; GO:0008150_x000D_ [GO:0005739]; GO:0043231; GO:0005737; GO:0043227; GO:0043229; GO:0110165; GO:0005622; GO:0043226; GO:0005575_x000D_ [GO:0006114]; GO:0006071; GO:0019401; GO:0019400; GO:0034637; GO:0046173; GO:0019751; GO:0044262; GO:001605…	Glycerolipid metabolism; Metabolic pathways	EnsemblGenome
F4JTI1	High	AT4G32070	Protein PHOX4 OS=Arabidopsis thaliana OX=3702 GN=PHOX4 PE=2 SV=1	87.9	5.74	20.32	25.91	10	5	7	5	0	1.148	0.2	0.125034	0.176024	1299.5	1426.7	1249.9	1378.6	1492.2	1640.4		other cytoplasmic organelle		[GO:0005773]; GO:0043231; GO:0005737; GO:0043227; GO:0043229; GO:0110165; GO:0005622; GO:0043226; GO:0005575		EnsemblGenome
F4JTK8	High	AT4G38220	N-acyl-L-amino-acid amidohydrolase OS=Arabidopsis thaliana OX=3702 GN=AQI PE=1 SV=1	48	6.35	19.58	20.001	13	6	8	6	0	0.795	-0.33	0.00927853	0.0291182	844.4	865.3	938.9	756.9	687.9	679.6	other metabolic processes;other biological processes	ER/Golgi;other cytoplasmic organelle	other molecular function	[GO:0004046]; GO:0016811; GO:0016810; GO:0016787; GO:0003824; GO:0003674_x000D_ [GO:0005773]; GO:0043231; GO:0005737; GO:0043227; GO:0043229; GO:0110165; GO:0005622; GO:0043226; GO:0005575_x000D_ [GO:0005783]; GO:0043231; GO:0005737; GO:0012505; GO:0043227; GO:0043229; GO:0110165; GO:0005622; GO:0043226; GO:0005575_x000D_ [GO:0005794]; GO:0043231; GO:0005737; GO:0012505; GO:0043227; GO:0043229; G…		EnsemblGenome
F4JTN1	High	AT4G38350	Patched family protein OS=Arabidopsis thaliana OX=3702 GN=At4g38350 PE=1 SV=1	142.6	5.33	29.31	26.965	7	8	9	8	0	1.112	0.15	0.132803	0.185194	1550.3	1628.2	1629.7	1642.2	1810.5	1936.7	transport;other biological processes	other membranes;other cytoplasmic organelle	transporter activity	[GO:0005319]; GO:0005215; GO:0006869; GO:0003674; GO:0071702; GO:0010876; GO:0006810; GO:0033036; GO:0051234; GO:0051179; GO:0008150_x000D_ [GO:0005773]; GO:0043231; GO:0005737; GO:0043227; GO:0043229; GO:0110165; GO:0005622; GO:0043226; GO:0005575_x000D_ [GO:0005774]; GO:0098588; GO:0005773; GO:0031090; GO:0043231; GO:0005737; GO:0016020; GO:0043227; GO:0043229; GO:0110165; GO:0005622; GO:004322…		EnsemblGenome
F4JTP5	High	AT4G38470	Serine/threonine-protein kinase STY46 OS=Arabidopsis thaliana OX=3702 GN=STY46 PE=1 SV=1	64.8	6.02	13.65	14.874	9	5	6	4	1	0.776	-0.37	0.0241127	0.0512533	383	410	412.9	304.5	318.3	354.1	cell organization and biogenesis;protein metabolism;other metabolic processes;other biological processes	cytosol	kinase activity;other molecular function	[GO:0004672]; GO:0016301; GO:0016773; GO:0140096; GO:0006468; GO:0016772; GO:0016310; GO:0003824; GO:0006464; GO:0016740; GO:0006796; GO:0003674; GO:0036211; GO:0044267; GO:0006793; GO:0019538; GO:0043412; GO:0044260; GO:0044237; GO:0043170; GO:0044238; GO:1901564; GO:0008152; GO:0009987; GO:0071704; GO:0006807; GO:0008150_x000D_ [GO:0004674]; GO:0004672; GO:0016301; GO:0016773; GO:0140096; GO:00…		EnsemblGenome
F4JUM1	High	AT4G14160	Protein transport protein SEC23 OS=Arabidopsis thaliana OX=3702 GN=At4g14160 PE=1 SV=1	85.3	5.97	22.73	27.938	14	9	9	7	2	1.079	0.11	0.255196	0.317178	966.6	992.6	1008.4	981.1	1070.5	1171.9	cell organization and biogenesis;transport	other membranes;cytosol;ER/Golgi	enzyme regulator activity;other molecular function	[GO:0005096]; GO:0008047; GO:0030695; GO:0030234; GO:0060589; GO:0098772; GO:0050790; GO:0003674; GO:0065009; GO:0065007; GO:0008150_x000D_ [GO:0005789]; GO:0031090; GO:0042175; GO:0098827; GO:0016020; GO:0043227; GO:0012505; GO:0031984; GO:0005783; GO:0110165; GO:0043226; GO:0043229; GO:0043231; GO:0005737; GO:0005575; GO:0005622_x000D_ [GO:0005829]; GO:0110165; GO:0005737; GO:0005575; GO:000562…		EnsemblGenome
F4JV77	High	AT4G32900	Aminoacyl-tRNA hydrolase OS=Arabidopsis thaliana OX=3702 GN=At4g32900 PE=1 SV=1	21.1	9.83	11.93	14.555	23	4	4	4	0	0.776	-0.37	0.0192538	0.0439297	608.7	662.6	648.3	441	502.8	523.1		cytosol;mitochondrion	other molecular function	[GO:0004045]; GO:0052689; GO:0140101; GO:0016788; GO:0140098; GO:0016787; GO:0140640; GO:0003824; GO:0003674_x000D_ [GO:0005739]; GO:0043231; GO:0005737; GO:0043227; GO:0043229; GO:0110165; GO:0005622; GO:0043226; GO:0005575_x000D_ [GO:0005829]; GO:0110165; GO:0005737; GO:0005575; GO:0005622		EnsemblGenome
F4JVN6	High	AT4G20850	Tripeptidyl-peptidase 2 OS=Arabidopsis thaliana OX=3702 GN=TPP2 PE=1 SV=1	152.3	6.07	101.46	111.09	20	24	32	24	0	1.214	0.28	0.0271002	0.0555453	4456.9	3968.1	4541.5	6267.8	5412.8	5155	protein metabolism	other membranes;cytosol;translational apparatus;other cytoplasmic organelle;other cell component	nucleic acid binding activity;other molecular function	[GO:0003729]; GO:0003723; GO:0003676; GO:0097159; GO:1901363; GO:0005488; GO:0003674_x000D_ [GO:0004177]; GO:0008238; GO:0008233; GO:0016787; GO:0140096; GO:0006508; GO:0003824; GO:0019538; GO:0003674; GO:0043170; GO:0044238; GO:1901564; GO:0071704; GO:0008152; GO:0006807; GO:0008150_x000D_ [GO:0004252]; GO:0004175; GO:0008236; GO:0008233; GO:0017171; GO:0016787; GO:0140096; GO:0006508; GO:000382…		EnsemblGenome
F4JVX1	High	AT4G33050	Calmodulin-binding family protein OS=Arabidopsis thaliana OX=3702 GN=EDA39 PE=1 SV=1	59.9	8.82	5.73	5.791	4	2	2	2	0	1.052	0.07	0.769126	0.804923	343.2	404.1	371.7	334.2	390.9	428.4	cell organization and biogenesis;developmental processes;other biological processes	nucleus;other cell component	other molecular function	[GO:0005516]; GO:0005515; GO:0005488; GO:0003674_x000D_ [GO:0005634]; GO:0043231; GO:0043227; GO:0043229; GO:0043226; GO:0005622; GO:0110165; GO:0005575_x000D_ [GO:0005737]; GO:0110165; GO:0005622; GO:0005575_x000D_ [GO:0010119]; GO:0050794; GO:0050789; GO:0065007; GO:0008150_x000D_ [GO:0010197]; GO:0000741; GO:0009559; GO:0048284; GO:0006997; GO:0030154; GO:0009561; GO:0006996; GO:0048869; GO:00…		EnsemblGenome
F4JVY8	High	AT4G33150	Lysine ketoglutarate reductase OS=Arabidopsis thaliana OX=3702 GN=LKR PE=1 SV=1	117.1	6	16.58	27.996	8	7	7	7	0	1.1	0.14	0.0516734	0.0876599	559.2	590.8	553.8	597.5	615.1	650.1	other metabolic processes;other biological processes	cytosol;other cell component	other molecular function	[GO:0004753]; GO:0016646; GO:0016645; GO:0016491; GO:0003824; GO:0003674_x000D_ [GO:0005737]; GO:0110165; GO:0005622; GO:0005575_x000D_ [GO:0005829]; GO:0110165; GO:0005737; GO:0005575; GO:0005622_x000D_ [GO:0019477]; GO:0006554; GO:0046440; GO:0006553; GO:0009063; GO:0009068; GO:0009066; GO:0006520; GO:0046395; GO:1901565; GO:1901606; GO:1901605; GO:0019752; GO:0044238; GO:1901564; GO:0016054; G…		EnsemblGenome
F4JWN4	High	AT5G18420	CCR4-NOT transcription complex subunit 11 OS=Arabidopsis thaliana OX=3702 GN=At5g18420 PE=1 SV=1	50	5.39	12.08	8.271	12	4	4	4	0	1.071	0.1	0.598885	0.651461	201.5	204	241	204.7	218.4	258.9	other biological processes	nucleus;other cell component		[GO:0005634]; GO:0043231; GO:0043227; GO:0043229; GO:0043226; GO:0005622; GO:0110165; GO:0005575_x000D_ [GO:0005737]; GO:0110165; GO:0005622; GO:0005575_x000D_ [GO:0030014]; GO:0140535; GO:0032991; GO:0005575_x000D_ [GO:0031047]; GO:0010629; GO:0010468; GO:0010605; GO:0060255; GO:0009892; GO:0019222; GO:0048519; GO:0050789; GO:0065007; GO:0008150		EnsemblGenome
F4JXM5	High	AT5G65930	Kinesin-like calmodulin-binding protein (ZWICHEL) OS=Arabidopsis thaliana OX=3702 GN=ZWI PE=1 SV=1	144	7.11	4.48	3.147	1	2	2	2	0	0.75	-0.41	0.0580513	0.0958037	214	243.1	218.6	131.6	164	185.2	other biological processes	plasma membrane;other membranes;cytoskeleton;other cell component	cytoskeletal activity;other molecular function	[GO:0003777]; GO:0003774; GO:0140657; GO:0003674_x000D_ [GO:0005524]; GO:0032559; GO:0035639; GO:0030554; GO:0032555; GO:0043168; GO:1901265; GO:0017076; GO:0032553; GO:0043167; GO:0097159; GO:1901363; GO:0000166; GO:0097367; GO:0005488; GO:0036094; GO:0003674_x000D_ [GO:0005737]; GO:0110165; GO:0005622; GO:0005575_x000D_ [GO:0005856]; GO:0043232; GO:0043228; GO:0043229; GO:0043226; GO:0005622; G…		EnsemblGenome
F4JXM9	High	AT5G65950	Trafficking protein particle complex subunit-like protein OS=Arabidopsis thaliana OX=3702 GN=At5g65950 PE=1 SV=1	132.1	6.25	6.98	12.261	4	4	4	4	0	0.939	-0.09	0.177044	0.234237	325.5	386.6	336.1	267.2	315.6	331.2	transport	cytosol		[GO:0005829]; GO:0110165; GO:0005737; GO:0005575; GO:0005622_x000D_ [GO:0006895]; GO:0006892; GO:0016482; GO:0048193; GO:0046907; GO:0016192; GO:0006810; GO:0051641; GO:0051649; GO:0051234; GO:0009987; GO:0051179; GO:0008150		EnsemblGenome
F4JXV9	High	AT5G11490	Beta-adaptin-like protein OS=Arabidopsis thaliana OX=3702 GN=At5g11490 PE=1 SV=1	94.3	5.39	23.15	20.373	7	7	9	7	0	0.738	-0.44	0.0109293	0.0315816	1801.2	1841.6	1644	1192.8	1329.6	1414.9	transport	other membranes	other molecular function	[GO:0006886]; GO:0015031; GO:0046907; GO:0034613; GO:0045184; GO:0071702; GO:0071705; GO:0006810; GO:0051641; GO:0051649; GO:0008104; GO:0070727; GO:0051234; GO:0009987; GO:0051179; GO:0033036; GO:0008150_x000D_ [GO:0016192]; GO:0006810; GO:0051234; GO:0051179; GO:0008150_x000D_ [GO:0030124]; GO:0030119; GO:0098796; GO:0030117; GO:0032991; GO:0016020; GO:0005737; GO:0048475; GO:0005575; GO:011016…		EnsemblGenome
F4JXW9	High	AT5G11560	ER membrane protein complex subunit 1 OS=Arabidopsis thaliana OX=3702 GN=At5g11560 PE=1 SV=1	108.8	6.81	40.66	38.998	13	12	14	12	0	1.076	0.11	0.691481	0.736581	2093.4	2343.2	2170.9	2010.2	2335.5	2491.7		plasma membrane;other membranes;ER/Golgi;other cytoplasmic organelle		[GO:0005773]; GO:0043231; GO:0005737; GO:0043227; GO:0043229; GO:0110165; GO:0005622; GO:0043226; GO:0005575_x000D_ [GO:0005774]; GO:0098588; GO:0005773; GO:0031090; GO:0043231; GO:0005737; GO:0016020; GO:0043227; GO:0043229; GO:0110165; GO:0005622; GO:0043226; GO:0005575_x000D_ [GO:0005783]; GO:0043231; GO:0005737; GO:0012505; GO:0043227; GO:0043229; GO:0110165; GO:0005622; GO:0043226; GO:000557…		EnsemblGenome
F4JXY5	High	AT5G11700	Ephrin type-B receptor OS=Arabidopsis thaliana OX=3702 GN=At5g11700 PE=1 SV=1	152.4	6.54	8.01	9.975	2	3	3	3	0	0.612	-0.71	0.00346846	0.0166061	519.4	628.3	558.8	332.9	342.1	392.5		other membranes		[GO:0016021]; GO:0031224; GO:0110165; GO:0016020; GO:0005575		EnsemblGenome
F4JY11	High	AT5G18520	Protein CANDIDATE G-PROTEIN COUPLED RECEPTOR 7 OS=Arabidopsis thaliana OX=3702 GN=CAND7 PE=2 SV=1	50.2	6.29	11.69	11.784	7	2	3	2	0	1.509	0.59	0.00264696	0.0146331	137.8	117.9	133	183.4	200.6	208.2	developmental processes;signal transduction;other biological processes	other membranes;ER/Golgi	other molecular function	[GO:0002237]; GO:0010033; GO:0043207; GO:0009617; GO:0042221; GO:0009605; GO:0009607; GO:0051707; GO:0050896; GO:0044419; GO:0008150_x000D_ [GO:0004930]; GO:0004888; GO:0007186; GO:0038023; GO:0007165; GO:0060089; GO:0009987; GO:0050794; GO:0007154; GO:0023052; GO:0051716; GO:0003674; GO:0008150; GO:0050789; GO:0050896; GO:0065007_x000D_ [GO:0005794]; GO:0043231; GO:0005737; GO:0012505; GO:004322…		EnsemblGenome
F4JY24	High	AT5G18620	ISWI chromatin-remodeling complex ATPase CHR17 OS=Arabidopsis thaliana OX=3702 GN=CHR17 PE=1 SV=1	123.8	5.9	14.35	15.703	7	7	7	1	6	0.548	-0.87	0.000167914	0.00470214	1053.9	1088.6	978.3	531.6	577.2	589.5	cell organization and biogenesis;other biological processes	nucleus	nucleic acid binding activity;other molecular function	[GO:0003677]; GO:0003676; GO:0097159; GO:1901363; GO:0005488; GO:0003674_x000D_ [GO:0005524]; GO:0032559; GO:0035639; GO:0030554; GO:0032555; GO:0043168; GO:1901265; GO:0017076; GO:0032553; GO:0043167; GO:0097159; GO:1901363; GO:0000166; GO:0097367; GO:0005488; GO:0036094; GO:0003674_x000D_ [GO:0005634]; GO:0043231; GO:0043227; GO:0043229; GO:0043226; GO:0005622; GO:0110165; GO:0005575_x000D_ [GO…		EnsemblGenome
F4JY76	High	AT5G25754	Eukaryotic translation initiation factor 3 subunit L OS=Arabidopsis thaliana OX=3702 GN=At5g25754 PE=1 SV=1	60.1	6.29	36.74	28.057	18	8	11	8	0	0.98	-0.03	0.527003	0.584281	1147.5	1115.7	1126.7	1074.7	1103.9	1156.4	cell organization and biogenesis;protein metabolism;other metabolic processes	plasma membrane;other membranes;cytosol;translational apparatus;other cell component	nucleic acid binding activity	[GO:0001732]; GO:0022618; GO:0002183; GO:0065003; GO:0071826; GO:0022613; GO:0006413; GO:0002181; GO:0022607; GO:0043933; GO:0044085; GO:0044237; GO:0006412; GO:0016043; GO:0071840; GO:0008152; GO:0009987; GO:0034645; GO:0043043; GO:0044267; GO:0010467; GO:0008150; GO:0009059; GO:0044249; GO:0044260; GO:0006518; GO:0043604; GO:1901566; GO:0019538; GO:0043170; GO:1901576; GO:0009058; GO:0043603; G…		EnsemblGenome
F4JYB8	High	AT5G35160	Transmembrane 9 superfamily member OS=Arabidopsis thaliana OX=3702 GN=At5g35160 PE=1 SV=1	71.4	8.15	20.37	19.987	12	6	7	5	1	0.54	-0.89	7.34e-05	0.00384701	1347.8	1297	1242.4	686.3	748	700.7		other membranes;ER/Golgi;other cytoplasmic organelle		[GO:0000139]; GO:0098588; GO:0005794; GO:0031090; GO:0043231; GO:0005737; GO:0012505; GO:0016020; GO:0043227; GO:0043229; GO:0110165; GO:0005622; GO:0043226; GO:0005575_x000D_ [GO:0010008]; GO:0030659; GO:0098588; GO:0005768; GO:0012506; GO:0031410; GO:0031090; GO:0012505; GO:0031982; GO:0097708; GO:0005737; GO:0016020; GO:0043227; GO:0110165; GO:0043231; GO:0005622; GO:0043226; GO:0005575; GO:00…		EnsemblGenome
F4JYL8	High	AT5G47690	Binding protein OS=Arabidopsis thaliana OX=3702 GN=At5g47690 PE=1 SV=1	181.2	6.27	32.5	39.607	8	10	10	10	0	0.545	-0.88	0.00215774	0.013297	2500.3	2507.1	2429.3	1286.5	1361.9	1459.7	cell cycle OR cell proliferation;cell organization and biogenesis;other biological processes	nucleus		[GO:0005634]; GO:0043231; GO:0043227; GO:0043229; GO:0043226; GO:0005622; GO:0110165; GO:0005575_x000D_ [GO:0007064]; GO:0007062; GO:1903047; GO:0000070; GO:0022402; GO:0051276; GO:0000819; GO:0000278; GO:0140014; GO:0009987; GO:0007049; GO:0006996; GO:0098813; GO:0000280; GO:0008150; GO:0016043; GO:0007059; GO:0048285; GO:0071840_x000D_ [GO:0051301]; GO:0009987; GO:0008150		EnsemblGenome
F4JYQ8	High	AT5G53860	Embryo defective 2737 OS=Arabidopsis thaliana OX=3702 GN=emb2737 PE=1 SV=1	52.9	8.07	6.73	10.911	8	3	3	3	0	0.69	-0.54	0.00959737	0.0295326	190.4	188.7	195.5	114.2	131.8	131.4	cell organization and biogenesis;other biological processes	other cell component		[GO:0009507]; GO:0009536; GO:0043231; GO:0005737; GO:0043227; GO:0043229; GO:0110165; GO:0005622; GO:0043226; GO:0005575_x000D_ [GO:0009941]; GO:0009526; GO:0009507; GO:0031967; GO:0009536; GO:0031975; GO:0043227; GO:0043229; GO:0043231; GO:0005737; GO:0110165; GO:0043226; GO:0005622; GO:0005575_x000D_ [GO:0010027]; GO:0009668; GO:0061024; GO:0009657; GO:0016043; GO:0006996; GO:0071840; GO:000998…		EnsemblGenome
F4JYX9	High	AT5G60360	Aleurain-like protease OS=Arabidopsis thaliana OX=3702 GN=ALP PE=1 SV=1	38.9	6.71	7.91	9.451	6	3	3	3	0	0.651	-0.62	0.235678	0.296649	623.1	492.7	641.5	604.3	405.4	318.9	protein metabolism		other molecular function	[GO:0008234]; GO:0008233; GO:0016787; GO:0140096; GO:0006508; GO:0003824; GO:0019538; GO:0003674; GO:0043170; GO:0044238; GO:1901564; GO:0071704; GO:0008152; GO:0006807; GO:0008150		EnsemblGenome
F4JZ17	High	AT5G66040	Sulfurtransferase protein 16 OS=Arabidopsis thaliana OX=3702 GN=STR16 PE=1 SV=1	6.8	8.21	6.33	11.598	38	2	2	2	0	2.377	1.25	0.000660306	0.0081167	76.6	69.2	81.8	175	189.4	182.1			other molecular function	[GO:0016740]; GO:0003824; GO:0003674		EnsemblGenome
F4JZG9	High	AT5G12130	Thylakoid membrane protein TERC, chloroplastic OS=Arabidopsis thaliana OX=3702 GN=TERC PE=1 SV=1	41.9	5.71	10.9	10.223	12	4	4	4	0	0.491	-1.03	0.00515451	0.0209815	850.4	850	788	379.1	417	479.9	cell organization and biogenesis;developmental processes	other membranes;other cell component		[GO:0009534]; GO:0031976; GO:0009507; GO:0009579; GO:0031984; GO:0009536; GO:0005622; GO:0110165; GO:0043227; GO:0043229; GO:0043231; GO:0005737; GO:0005575; GO:0043226_x000D_ [GO:0009535]; GO:0055035; GO:0009534; GO:0042170; GO:0042651; GO:0031976; GO:0009507; GO:0031090; GO:0009526; GO:0034357; GO:0009579; GO:0031984; GO:0009536; GO:0016020; GO:0043227; GO:0031967; GO:0005622; GO:0110165; GO:00…		EnsemblGenome
F4JZY1	High	AT5G41790	COP1-interactive protein 1 OS=Arabidopsis thaliana OX=3702 GN=CIP1 PE=1 SV=1	181.9	4.91	152.58	172.081	29	45	52	44	1	0.868	-0.2	0.0607901	0.0991787	6762.3	7454.9	7280.4	5712.2	6322.4	6617.8	stress response;signal transduction;other biological processes	plasma membrane;other membranes;cytoskeleton;other cytoplasmic organelle	cytoskeletal activity	[GO:0003779]; GO:0008092; GO:0005515; GO:0005488; GO:0003674_x000D_ [GO:0005773]; GO:0043231; GO:0005737; GO:0043227; GO:0043229; GO:0110165; GO:0005622; GO:0043226; GO:0005575_x000D_ [GO:0005774]; GO:0098588; GO:0005773; GO:0031090; GO:0043231; GO:0005737; GO:0016020; GO:0043227; GO:0043229; GO:0110165; GO:0005622; GO:0043226; GO:0005575_x000D_ [GO:0005856]; GO:0043232; GO:0043228; GO:0043229; G…		EnsemblGenome
F4K000	High	AT5G41970	Metal-dependent protein hydrolase OS=Arabidopsis thaliana OX=3702 GN=MJC20.7 PE=1 SV=1	42.3	6.29	11.64	7.742	10	3	4	3	0	1.251	0.32	0.0116848	0.0329451	519.1	472	478.6	613.7	555.8	598.7		cytosol;mitochondrion;nucleus;other cell component	other molecular function	[GO:0005634]; GO:0043231; GO:0043227; GO:0043229; GO:0043226; GO:0005622; GO:0110165; GO:0005575_x000D_ [GO:0005737]; GO:0110165; GO:0005622; GO:0005575_x000D_ [GO:0005739]; GO:0043231; GO:0005737; GO:0043227; GO:0043229; GO:0110165; GO:0005622; GO:0043226; GO:0005575_x000D_ [GO:0005829]; GO:0110165; GO:0005737; GO:0005575; GO:0005622_x000D_ [GO:0016787]; GO:0003824; GO:0003674		EnsemblGenome
F4K015	High	AT5G42080	Dynamin-like protein OS=Arabidopsis thaliana OX=3702 GN=DL1 PE=1 SV=1	67.5	8.15	31.28	35.951	18	10	12	9	1	1.193	0.26	0.0651187	0.104896	2681.8	2647.4	2548.2	2805.9	3159.6	3270.5			other molecular function	[GO:0003924]; GO:0017111; GO:0016462; GO:0016818; GO:0016817; GO:0016787; GO:0003824; GO:0003674_x000D_ [GO:0005525]; GO:0032561; GO:0035639; GO:0019001; GO:0032555; GO:0043168; GO:1901265; GO:0017076; GO:0032553; GO:0043167; GO:0097159; GO:1901363; GO:0000166; GO:0097367; GO:0005488; GO:0036094; GO:0003674		EnsemblGenome
F4K0E8	High	AT5G60600	4-hydroxy-3-methylbut-2-en-1-yl diphosphate synthase (ferredoxin), chloroplastic OS=Arabidopsis thaliana OX=3702 GN=ISPG PE=1 SV=1	82.2	6.43	58.4	49.583	27	19	23	19	0	0.764	-0.39	0.0018739	0.0124421	4195.7	4429.7	4097.5	2936.2	3204.1	3235.6	other metabolic processes;stress response;signal transduction;other biological processes	other cell component	other molecular function	[GO:0005506]; GO:0046914; GO:0046872; GO:0043169; GO:0043167; GO:0005488; GO:0003674_x000D_ [GO:0009507]; GO:0009536; GO:0043231; GO:0005737; GO:0043227; GO:0043229; GO:0110165; GO:0005622; GO:0043226; GO:0005575_x000D_ [GO:0009570]; GO:0009532; GO:0009507; GO:0110165; GO:0009536; GO:0005575; GO:0043231; GO:0005737; GO:0043227; GO:0043229; GO:0005622; GO:0043226_x000D_ [GO:0009617]; GO:0051707; G…	Terpenoid backbone biosynthesis; Metabolic pathways; Biosynthesis of secondary metabolites	EnsemblGenome
F4K0R0	High	AT5G05570	Transducin family protein / WD-40 repeat family protein OS=Arabidopsis thaliana OX=3702 GN=MOP10.11 PE=1 SV=1	120	5.73	5.35	6.285	2	2	2	2	0	0.89	-0.17	0.159464	0.214828	608.9	698.6	638.3	520.5	568.1	633.9	other metabolic processes;transport	other membranes	nucleic acid binding activity;other molecular function	[GO:0003676]; GO:0097159; GO:1901363; GO:0005488; GO:0003674_x000D_ [GO:0008168]; GO:0016741; GO:0016740; GO:0003824; GO:0003674_x000D_ [GO:0016021]; GO:0031224; GO:0110165; GO:0016020; GO:0005575_x000D_ [GO:0016192]; GO:0006810; GO:0051234; GO:0051179; GO:0008150_x000D_ [GO:0032259]; GO:0008152; GO:0008150		EnsemblGenome
F4K0T7	High	AT5G05740	Ethylene-dependent gravitropism-deficient and yellow-green-like 2 OS=Arabidopsis thaliana OX=3702 GN=EGY2 PE=1 SV=1	56.8	5.07	30.16	36.027	20	7	10	7	0	0.57	-0.81	0.00873396	0.0282508	1736.3	1967	1528.5	826.8	988.9	1131.6		other membranes		[GO:0016021]; GO:0031224; GO:0110165; GO:0016020; GO:0005575		EnsemblGenome
F4K116	High	AT5G13000	1,3-beta-glucan synthase OS=Arabidopsis thaliana OX=3702 GN=GSL12 PE=1 SV=1	221.4	8.9	28.21	28.914	6	9	10	5	4	1.045	0.06	0.897144	0.912758	967.7	1143.1	1065.7	886	1113.5	1253.4	cell organization and biogenesis;other metabolic processes;other biological processes	plasma membrane;other membranes	other molecular function	[GO:0000148]; GO:0098797; GO:1990234; GO:0098796; GO:0005886; GO:1902494; GO:0032991; GO:0016020; GO:0071944; GO:0005575; GO:0110165_x000D_ [GO:0003843]; GO:0035251; GO:0008194; GO:0046527; GO:0016757; GO:0016758; GO:0016740; GO:0003824; GO:0003674_x000D_ [GO:0006075]; GO:0006074; GO:0051274; GO:0051273; GO:0009250; GO:0006073; GO:0033692; GO:0044042; GO:0044264; GO:0000271; GO:0034637; GO:003464…		EnsemblGenome
F4K124	High	AT5G19280	Protein-serine/threonine phosphatase OS=Arabidopsis thaliana OX=3702 GN=KAPP PE=1 SV=1	66	7.03	4.81	3.397	3	2	2	2	0	0.682	-0.55	0.016226	0.0396498	117.7	106	97.6	57.2	75.4	72.3	protein metabolism;other metabolic processes;signal transduction;other biological processes	plasma membrane;other membranes	kinase activity;other molecular function	[GO:0004721]; GO:0016791; GO:0140096; GO:0006470; GO:0042578; GO:0016311; GO:0003824; GO:0006464; GO:0016788; GO:0006796; GO:0003674; GO:0036211; GO:0044267; GO:0016787; GO:0006793; GO:0019538; GO:0043412; GO:0044260; GO:0044237; GO:0043170; GO:0044238; GO:1901564; GO:0008152; GO:0009987; GO:0071704; GO:0006807; GO:0008150_x000D_ [GO:0005886]; GO:0016020; GO:0071944; GO:0110165; GO:0005575_x000D_…		EnsemblGenome
F4K1G7	High	AT5G35970	P-loop containing nucleoside triphosphate hydrolases superfamily protein OS=Arabidopsis thaliana OX=3702 GN=MEE13.8 PE=1 SV=1	105	7.77	9.06	13.126	4	3	3	3	0	0.776	-0.36	0.000207408	0.00500399	573	598.7	583.3	439.1	461.9	452.9	cell organization and biogenesis	other cell component	nucleic acid binding activity;other molecular function	[GO:0003729]; GO:0003723; GO:0003676; GO:0097159; GO:1901363; GO:0005488; GO:0003674_x000D_ [GO:0009507]; GO:0009536; GO:0043231; GO:0005737; GO:0043227; GO:0043229; GO:0110165; GO:0005622; GO:0043226; GO:0005575_x000D_ [GO:0009570]; GO:0009532; GO:0009507; GO:0110165; GO:0009536; GO:0005575; GO:0043231; GO:0005737; GO:0043227; GO:0043229; GO:0005622; GO:0043226_x000D_ [GO:0009941]; GO:0009526; G…		EnsemblGenome
F4K1Z0	High	AT5G61020	YTH domain-containing protein ECT3 OS=Arabidopsis thaliana OX=3702 GN=ECT3 PE=1 SV=1	55.2	8.13	6.7	11.044	8	4	5	4	0	1.223	0.29	0.252105	0.31405	201.2	231.9	205.9	207.1	251.8	268.3	other biological processes	other cell component	nucleic acid binding activity	[GO:0003729]; GO:0003723; GO:0003676; GO:0097159; GO:1901363; GO:0005488; GO:0003674_x000D_ [GO:0005737]; GO:0110165; GO:0005622; GO:0005575_x000D_ [GO:0061157]; GO:0017148; GO:0043488; GO:0050779; GO:0061014; GO:0006417; GO:0010629; GO:0032269; GO:0034249; GO:2000113; GO:0043487; GO:0061013; GO:0031331; GO:0051254; GO:1903313; GO:0010608; GO:0032268; GO:0034248; GO:2000112; GO:0010468; GO:001060…		EnsemblGenome
F4K203	High	AT5G61140	U5 small nuclear ribonucleoprotein helicase OS=Arabidopsis thaliana OX=3702 GN=MAF19.14 PE=1 SV=1	243	6.86	5.67	8.448	1	3	3	3	0	0.932	-0.1	0.266042	0.328461	963.5	1005.6	1032.4	788	936.8	990.8		nucleus	nucleic acid binding activity;other molecular function	[GO:0003676]; GO:0097159; GO:1901363; GO:0005488; GO:0003674_x000D_ [GO:0004386]; GO:0140640; GO:0140657; GO:0003824; GO:0003674_x000D_ [GO:0005524]; GO:0032559; GO:0035639; GO:0030554; GO:0032555; GO:0043168; GO:1901265; GO:0017076; GO:0032553; GO:0043167; GO:0097159; GO:1901363; GO:0000166; GO:0097367; GO:0005488; GO:0036094; GO:0003674_x000D_ [GO:0005681]; GO:0140513; GO:1990904; GO:0032991; G…		EnsemblGenome
F4K250	High	AT5G66810	Ran-binding protein in the microtubule-organising centre protein OS=Arabidopsis thaliana OX=3702 GN=MUD21.5 PE=1 SV=1	83.6	5.6	6.07	7.618	4	2	2	2	0	0.724	-0.47	0.0368717	0.0686808	217.1	258.1	228.5	132.5	165.4	183.4	protein metabolism;other metabolic processes	nucleus;other cell component		[GO:0005634]; GO:0043231; GO:0043227; GO:0043229; GO:0043226; GO:0005622; GO:0110165; GO:0005575_x000D_ [GO:0005737]; GO:0110165; GO:0005622; GO:0005575_x000D_ [GO:0043161]; GO:0006511; GO:0010498; GO:0019941; GO:0030163; GO:0051603; GO:0043632; GO:0009057; GO:0019538; GO:1901565; GO:0006508; GO:0044257; GO:0044265; GO:0043170; GO:1901575; GO:0044238; GO:1901564; GO:0044267; GO:0044248; GO:004426…		EnsemblGenome
F4K2E9	High	AT5G13010	Pre-mRNA-splicing factor ATP-dependent RNA helicase DEAH7 OS=Arabidopsis thaliana OX=3702 GN=CUV PE=1 SV=1	141.8	6.64	6.22	7.549	2	2	2	2	0	0.536	-0.9	0.00302174	0.0155919	131.8	119.2	106	63.9	70.1	62.3	RNA metabolism OR transcription;other metabolic processes;stress response;developmental processes;other biological processes	nucleus	nucleic acid binding activity;other molecular function	[GO:0000398]; GO:0000377; GO:0006397; GO:0000375; GO:0006396; GO:0016071; GO:0008380; GO:0016070; GO:0010467; GO:0090304; GO:0043170; GO:0006139; GO:0071704; GO:0006725; GO:0034641; GO:0044238; GO:0046483; GO:1901360; GO:0008152; GO:0044237; GO:0006807; GO:0008150; GO:0009987_x000D_ [GO:0003723]; GO:0003676; GO:0097159; GO:1901363; GO:0005488; GO:0003674_x000D_ [GO:0003724]; GO:0004386; GO:000818…	Spliceosome	EnsemblGenome
F4K2Y3	High	AT5G36210	Alpha/beta-Hydrolases superfamily protein OS=Arabidopsis thaliana OX=3702 GN=MAB16.20 PE=1 SV=1	81.3	5.8	20.98	23.282	11	8	8	8	0	1.976	0.98	0.000365633	0.00645975	834.6	742	853.7	1812.7	1649.6	1541.2	protein metabolism	cytosol;other cell component	other molecular function	[GO:0005829]; GO:0110165; GO:0005737; GO:0005575; GO:0005622_x000D_ [GO:0008236]; GO:0008233; GO:0017171; GO:0016787; GO:0140096; GO:0006508; GO:0003824; GO:0019538; GO:0003674; GO:0043170; GO:0044238; GO:1901564; GO:0071704; GO:0008152; GO:0006807; GO:0008150_x000D_ [GO:0009507]; GO:0009536; GO:0043231; GO:0005737; GO:0043227; GO:0043229; GO:0110165; GO:0005622; GO:0043226; GO:0005575		EnsemblGenome
F4K329	High	AT5G42765	Plasma membrane fusion protein OS=Arabidopsis thaliana OX=3702 GN=At5g42765 PE=1 SV=1	25.1	6.25	9.19	10.398	16	3	3	3	0	0.81	-0.3	0.000283739	0.00586106	652.2	624.7	633.1	528.9	512.8	509		other membranes;other cell component		[GO:0009507]; GO:0009536; GO:0043231; GO:0005737; GO:0043227; GO:0043229; GO:0110165; GO:0005622; GO:0043226; GO:0005575_x000D_ [GO:0009535]; GO:0055035; GO:0009534; GO:0042170; GO:0042651; GO:0031976; GO:0009507; GO:0031090; GO:0009526; GO:0034357; GO:0009579; GO:0031984; GO:0009536; GO:0016020; GO:0043227; GO:0031967; GO:0005622; GO:0110165; GO:0043229; GO:0043231; GO:0005737; GO:0043226; GO:00…		EnsemblGenome
F4K3U8	High	AT5G06440	Polyketide cyclase/dehydrase/lipid transport superfamily protein OS=Arabidopsis thaliana OX=3702 GN=MHF15.4 PE=1 SV=1	35.3	7.65	4.91	4.488	9	3	3	3	0	0.707	-0.5	0.0217426	0.0475366	742.6	976.3	772.4	438	546	594.6						EnsemblGenome
F4K3Y1	High	AT5G06690	WCRKC thioredoxin 1 OS=Arabidopsis thaliana OX=3702 GN=WCRKC1 PE=1 SV=1	24.6	9.31	4.42	4.013	7	2	2	2	0	0.561	-0.83	0.017391	0.0411024	82.3	60.7	80.6	46.1	45.2	32.5	other biological processes	other cell component		[GO:0009570]; GO:0009532; GO:0009507; GO:0110165; GO:0009536; GO:0005575; GO:0043231; GO:0005737; GO:0043227; GO:0043229; GO:0005622; GO:0043226_x000D_ [GO:0045454]; GO:0019725; GO:0050794; GO:0009987; GO:0042592; GO:0050789; GO:0008150; GO:0065008; GO:0065007		EnsemblGenome
F4K410	High	AT5G13650	Putative elongation factor TypA-like SVR3, chloroplastic OS=Arabidopsis thaliana OX=3702 GN=SVR3 PE=1 SV=1	74.3	7.25	15.86	16.141	10	7	7	7	0	0.583	-0.78	2.43e-05	0.00352558	2205.2	2325.6	2267.1	1322.4	1282.8	1324.2	protein metabolism;RNA metabolism OR transcription;other metabolic processes;stress response;other biological processes	other cell component	nucleic acid binding activity;other molecular function	[GO:0003746]; GO:0008135; GO:0006414; GO:0003723; GO:0090079; GO:0006412; GO:0034645; GO:0003676; GO:0045182; GO:0043043; GO:0044267; GO:0010467; GO:0009059; GO:0044249; GO:0044260; GO:0097159; GO:1901363; GO:0003674; GO:0006417; GO:0006518; GO:0043604; GO:1901566; GO:0019538; GO:0043170; GO:1901576; GO:0009058; GO:0044237; GO:0005488; GO:0010608; GO:0032268; GO:0034248; GO:2000112; GO:0043603; G…		EnsemblGenome
F4K452	High	AT5G20140	SOUL heme-binding family protein OS=Arabidopsis thaliana OX=3702 GN=HBP5 PE=1 SV=1	44.9	7.42	11.84	5.664	7	2	4	2	0	0.676	-0.56	0.0123991	0.0338696	969.9	1045.2	838.5	569.6	656	705.6	stress response	other membranes;other cell component	other molecular function	[GO:0006979]; GO:0006950; GO:0050896; GO:0008150_x000D_ [GO:0009507]; GO:0009536; GO:0043231; GO:0005737; GO:0043227; GO:0043229; GO:0110165; GO:0005622; GO:0043226; GO:0005575_x000D_ [GO:0009534]; GO:0031976; GO:0009507; GO:0009579; GO:0031984; GO:0009536; GO:0005622; GO:0110165; GO:0043227; GO:0043229; GO:0043231; GO:0005737; GO:0005575; GO:0043226_x000D_ [GO:0009535]; GO:0055035; GO:0009534; G…		EnsemblGenome
F4K487	High	AT5G20360	Protein PHOX3 OS=Arabidopsis thaliana OX=3702 GN=PHOX3 PE=1 SV=1	91.5	5.06	24.32	25.379	13	7	8	7	0	1.181	0.24	0.0415673	0.0749631	638.1	609.9	657.1	701.3	753.5	819.3						EnsemblGenome
F4K4D5	High	AT5G27640	Eukaryotic translation initiation factor 3 subunit B OS=Arabidopsis thaliana OX=3702 GN=TIF3B1 PE=1 SV=1	84.9	5.31	34.11	33.348	15	9	10	9	0	1.069	0.1	0.157418	0.212629	1416	1493	1479.1	1473.4	1581.5	1643.7	cell organization and biogenesis;protein metabolism;other metabolic processes	cytosol;translational apparatus;nucleus;other cell component	nucleic acid binding activity;other molecular function	[GO:0001732]; GO:0022618; GO:0002183; GO:0065003; GO:0071826; GO:0022613; GO:0006413; GO:0002181; GO:0022607; GO:0043933; GO:0044085; GO:0044237; GO:0006412; GO:0016043; GO:0071840; GO:0008152; GO:0009987; GO:0034645; GO:0043043; GO:0044267; GO:0010467; GO:0008150; GO:0009059; GO:0044249; GO:0044260; GO:0006518; GO:0043604; GO:1901566; GO:0019538; GO:0043170; GO:1901576; GO:0009058; GO:0043603; G…		EnsemblGenome
F4K4Y5	High	AT5G55660	DEK domain-containing chromatin-associated protein 4 OS=Arabidopsis thaliana OX=3702 GN=DEK4 PE=1 SV=1	87.2	4.81	29.96	30.934	13	9	11	9	0	0.588	-0.77	0.0309383	0.0603505	1713.1	1589.8	1744.8	1221.6	1006.7	860.6	cell organization and biogenesis;other biological processes	mitochondrion;nucleus	nucleic acid binding activity;other molecular function	[GO:0003677]; GO:0003676; GO:0097159; GO:1901363; GO:0005488; GO:0003674_x000D_ [GO:0005634]; GO:0043231; GO:0043227; GO:0043229; GO:0043226; GO:0005622; GO:0110165; GO:0005575_x000D_ [GO:0005739]; GO:0043231; GO:0005737; GO:0043227; GO:0043229; GO:0110165; GO:0005622; GO:0043226; GO:0005575_x000D_ [GO:0006325]; GO:0016043; GO:0051276; GO:0071840; GO:0006996; GO:0009987; GO:0008150_x000D_ [GO:004…		EnsemblGenome
F4K5B9	High	AT5G07030	Eukaryotic aspartyl protease family protein OS=Arabidopsis thaliana OX=3702 GN=MOJ9.20 PE=1 SV=1	48.7	9.64	17.43	11.138	15	6	7	6	0	1.134	0.18	0.530222	0.587288	946.9	802.4	1066.9	1338.1	1074	805.2	protein metabolism	other cell component	other molecular function	[GO:0004190]; GO:0004175; GO:0070001; GO:0008233; GO:0016787; GO:0140096; GO:0006508; GO:0003824; GO:0019538; GO:0003674; GO:0043170; GO:0044238; GO:1901564; GO:0071704; GO:0008152; GO:0006807; GO:0008150_x000D_ [GO:0005618]; GO:0030312; GO:0110165; GO:0071944; GO:0005575		EnsemblGenome
F4K5I3	High	AT5G14250	Proteasome component (PCI) domain protein OS=Arabidopsis thaliana OX=3702 GN=COP13 PE=1 SV=1	39.3	7.65	8.03	6.762	5	2	3	2	0	1.243	0.31	0.0797422	0.122954	246.6	295.9	271.6	293.4	337.6	371.4		other cell component		[GO:0000502]; GO:0140535; GO:1905369; GO:0032991; GO:1905368; GO:0005575; GO:1902494		EnsemblGenome
F4K5J1	High	AT5G20490	Myosin-17 OS=Arabidopsis thaliana OX=3702 GN=XI-K PE=1 SV=2	173.3	8.31	75.99	74.02	15	23	26	20	3	0.904	-0.15	0.259164	0.321216	2933.4	3131.9	3023.4	2291.1	2734.1	3032.8	cell organization and biogenesis;transport;developmental processes;other biological processes	cytoskeleton;ER/Golgi;other cell component	cytoskeletal activity;other molecular function	[GO:0000146]; GO:0003774; GO:0140657; GO:0003674_x000D_ [GO:0003774]; GO:0003674_x000D_ [GO:0005516]; GO:0005515; GO:0005488; GO:0003674_x000D_ [GO:0005524]; GO:0032559; GO:0035639; GO:0030554; GO:0032555; GO:0043168; GO:1901265; GO:0017076; GO:0032553; GO:0043167; GO:0097159; GO:1901363; GO:0000166; GO:0097367; GO:0005488; GO:0036094; GO:0003674_x000D_ [GO:0005737]; GO:0110165; GO:0005622; GO:00…		EnsemblGenome
F4K5K6	High	AT5G20610	Protein PLASTID MOVEMENT IMPAIRED 1-RELATED 1 OS=Arabidopsis thaliana OX=3702 GN=PMIR1 PE=2 SV=1	128.1	5	1.94	3.835	2	2	2	2	0	0.675	-0.57	0.00587367	0.0227244	507.9	592.6	522.8	307.6	353	380.9	cell organization and biogenesis;transport;other biological processes	other cell component		[GO:0005737]; GO:0110165; GO:0005622; GO:0005575_x000D_ [GO:0009637]; GO:0009416; GO:0009314; GO:0009628; GO:0050896; GO:0008150_x000D_ [GO:0009902]; GO:0009658; GO:0019750; GO:0051667; GO:0009657; GO:0051644; GO:0051649; GO:0051656; GO:0006996; GO:0051640; GO:0051234; GO:0051641; GO:0016043; GO:0051179; GO:0009987; GO:0071840; GO:0008150_x000D_ [GO:0009903]; GO:0009902; GO:0009658; GO:0019750; G…		EnsemblGenome
F4K5T6	High	AT5G28050	Cytidine/deoxycytidylate deaminase family protein OS=Arabidopsis thaliana OX=3702 GN=GSDA PE=1 SV=1	22.2	6.42	8.18	10.769	14	2	2	2	0	1.383	0.47	0.0591245	0.0972079	146	148.9	145.2	169.1	201.9	215.9	other metabolic processes	cytosol	other molecular function	[GO:0005829]; GO:0110165; GO:0005737; GO:0005575; GO:0005622_x000D_ [GO:0006152]; GO:0009164; GO:0042278; GO:0072523; GO:0009116; GO:0034656; GO:1901565; GO:1901658; GO:0072521; GO:0019439; GO:0044270; GO:0046700; GO:1901361; GO:0055086; GO:1901564; GO:1901657; GO:0034655; GO:0044282; GO:1901575; GO:1901136; GO:0006725; GO:0034641; GO:0046483; GO:1901360; GO:0044248; GO:0006139; GO:0044281; GO:00…		EnsemblGenome
F4K6M8	High	AT5G07340	Calreticulin family protein OS=Arabidopsis thaliana OX=3702 GN=At5g07340 PE=1 SV=1	61.4	4.86	49.87	43.629	23	12	16	5	1	0.855	-0.23	0.0525828	0.0888296	1579.6	1823.9	1545.5	1076.2	1351	1364.6	other biological processes	other membranes;ER/Golgi;other cytoplasmic organelle	other molecular function	[GO:0005509]; GO:0046872; GO:0043169; GO:0043167; GO:0005488; GO:0003674_x000D_ [GO:0005774]; GO:0098588; GO:0005773; GO:0031090; GO:0043231; GO:0005737; GO:0016020; GO:0043227; GO:0043229; GO:0110165; GO:0005622; GO:0043226; GO:0005575_x000D_ [GO:0005783]; GO:0043231; GO:0005737; GO:0012505; GO:0043227; GO:0043229; GO:0110165; GO:0005622; GO:0043226; GO:0005575_x000D_ [GO:0006457]; GO:0009987; G…		EnsemblGenome
F4K6X6	High	AT5G20970	HSP20-like chaperones superfamily protein OS=Arabidopsis thaliana OX=3702 GN=At5g20970 PE=1 SV=1	28.1	9.58	7.31	4.457	6	2	3	2	0	0.55	-0.86	0.0180183	0.0421229	408	426.4	421.5	175.4	235.9	232					Protein processing in endoplasmic reticulum	EnsemblGenome
F4K6Y8	High	AT5G21060	Homoserine dehydrogenase OS=Arabidopsis thaliana OX=3702 GN=At5g21060 PE=1 SV=1	40.6	6.74	10.21	5.538	7	3	4	3	0	0.998	0	0.541641	0.597728	288.7	263.5	281.5	240.8	280.9	280.9	other metabolic processes	cytosol	kinase activity;other molecular function	[GO:0004072]; GO:0016774; GO:0019202; GO:0016772; GO:0016301; GO:0016740; GO:0016310; GO:0003824; GO:0006796; GO:0003674; GO:0006793; GO:0044237; GO:0008152; GO:0009987; GO:0008150_x000D_ [GO:0004412]; GO:0016616; GO:0016614; GO:0016491; GO:0003824; GO:0003674_x000D_ [GO:0005829]; GO:0110165; GO:0005737; GO:0005575; GO:0005622_x000D_ [GO:0009067]; GO:0009066; GO:1901607; GO:1901605; GO:0008652; G…		EnsemblGenome
F4K6Z4	High	AT5G21105	Plant L-ascorbate oxidase OS=Arabidopsis thaliana OX=3702 GN=At5g21105 PE=1 SV=1	60.8	8.51	5.32	4.645	5	2	2	2	0	0.679	-0.56	0.0149904	0.0376604	456.1	383.7	472.5	315	309.7	250.1		non-structural extracellular	other molecular function	[GO:0005507]; GO:0046914; GO:0046872; GO:0043169; GO:0043167; GO:0005488; GO:0003674_x000D_ [GO:0005576]; GO:0110165; GO:0005575_x000D_ [GO:0016491]; GO:0003824; GO:0003674		EnsemblGenome
F4K703	High	AT5G21160	LA RNA-binding protein OS=Arabidopsis thaliana OX=3702 GN=LARP1a PE=1 SV=1	92.1	8.53	26.79	30.352	12	7	8	7	0	0.918	-0.12	0.448057	0.50871	627.8	637.2	593.2	546.3	576.4	649.9			nucleic acid binding activity	[GO:0003723]; GO:0003676; GO:0097159; GO:1901363; GO:0005488; GO:0003674		EnsemblGenome
F4K7C5	High	AT5G43900	Myosin 2 OS=Arabidopsis thaliana OX=3702 GN=MYA2 PE=1 SV=1	176.8	7.84	37.64	40.865	9	14	14	10	3	0.821	-0.28	0.0997725	0.146683	1648.4	1754	1690.9	1143	1388.4	1517	cell organization and biogenesis;developmental processes;other biological processes	cytoskeleton;other cytoplasmic organelle	cytoskeletal activity;other molecular function	[GO:0003774]; GO:0003674_x000D_ [GO:0003779]; GO:0008092; GO:0005515; GO:0005488; GO:0003674_x000D_ [GO:0005516]; GO:0005515; GO:0005488; GO:0003674_x000D_ [GO:0005524]; GO:0032559; GO:0035639; GO:0030554; GO:0032555; GO:0043168; GO:1901265; GO:0017076; GO:0032553; GO:0043167; GO:0097159; GO:1901363; GO:0000166; GO:0097367; GO:0005488; GO:0036094; GO:0003674_x000D_ [GO:0005777]; GO:0042579; GO:00…		EnsemblGenome
F4K7E0	High	AT5G43960	Nuclear transport factor 2 (NTF2) family protein with RNA binding (RRM-RBD-RNP motifs) domain-containing protein OS=Arabidopsis thaliana OX=3702 GN=MRH10.6 PE=1 SV=1	43.5	4.97	22.2	20.627	18	6	7	6	0	1.833	0.87	0.00595527	0.0228682	329	261.7	302.2	563.5	518.3	554			nucleic acid binding activity	[GO:0003723]; GO:0003676; GO:0097159; GO:1901363; GO:0005488; GO:0003674		EnsemblGenome
[truncated: 3,299 more rows]

## Sheet: ShootMearth
Accession	Protein.FDR.Confidence..Combined	TAIR ID	Description	MW..kDa.	calc..pI	Score.Sequest.HT..Sequest.HT	Sum.PEP.Score	Coverage....	X..Peptides	X..PSMs	X..Unique.Peptides	X..Razor.Peptides	Ratio	Log2.ratio	P.Value	Adj..P.Value	G.rep.1..129.	G.rep.1..130.	G.rep.1..131.	S.rep.1..127.	S.rep.1..126.	S.rep.1..128.	Biological.Process	Cellular.Component	Molecular.Function	GO.Accessions	KEGG.Pathways	UniProtKB-ID
[truncated: 1,033 more rows]

[truncated: 2 more sheets: ShootMspace, ShootMD]
