# Supplementary material for: Functional Meta-Analysis of the Proteomic Responses of Arabidopsis Seedlings to the Spaceflight Environment Reveals Multi-Dimensional Sources of Variability across Spaceflight Experiments
Source: Int J Mol Sci. 2023 Sep 22;24(19):14425. doi: 10.3390/ijms241914425 (PMC10573023; doi:10.3390/ijms241914425)
Supplement: Supplementary file 1 [file ijms-24-14425-s001.zip › Supplementary folder/Supplementary file 1/BRIC LED shoot soluble.xlsx]

## Sheet: ShootS
Accession	Protein.FDR.Confidence..Combined	TAIR ID	Description	MW..kDa.	calc..pI	Score.Sequest.HT..Sequest.HT	Sum.PEP.Score	Coverage....	X..Peptides	X..PSMs	X..Unique.Peptides	X..Razor.Peptides	Ratio	Log2.ratio	P.Value	Adj..P.Value	G.rep.1..129.	G.rep.1..130.	G.rep.1..131.	S.rep.1..127.	S.rep.1..126.	S.rep.1..128.	Biological.Process	Cellular.Component	Molecular.Function	GO.Accessions	KEGG.Pathways	UniProtKB-ID
A0A178U9N5	High	AT5G11450	PsbP domain protein (Mog1/PsbP/DUF1795-like photosystem II reaction center PsbP family protein) OS=Arabidopsis thaliana OX=3702 GN=PPD5 PE=1 SV=1	35.3	8.88	21.19	21.409	25	6	9	6	0	1.004	0.01	0.765384	0.815306	2152.1	2065.4	2024.3	2074.4	2104.3	2018.4	other metabolic processes	other membranes	other molecular function	[GO:0005509]; GO:0046872; GO:0043169; GO:0043167; GO:0005488; GO:0003674_x000D_ [GO:0009654]; GO:0098796; GO:1990204; GO:0009523; GO:0042651; GO:0032991; GO:0016020; GO:1902494; GO:0009521; GO:0034357; GO:0005575; GO:0110165; GO:0009579; GO:0005622_x000D_ [GO:0015979]; GO:0044237; GO:0008152; GO:0009987; GO:0008150_x000D_ [GO:0019898]; GO:0110165; GO:0016020; GO:0005575		EnsemblGenome
A0A178UA07	High	AT5G09760	Pectinesterase OS=Arabidopsis thaliana OX=3702 GN=At5g09760 PE=1 SV=1	63.5	7.09	10.24	14.532	6	3	3	3	0	0.907	-0.14	0.205101	0.312013	416.3	422.9	407.7	330.8	377.6	408.9	cell organization and biogenesis;other metabolic processes;other biological processes		enzyme regulator activity;other molecular function	[GO:0004857]; GO:0030234; GO:0043086; GO:0098772; GO:0050790; GO:0044092; GO:0003674; GO:0065009; GO:0065007; GO:0008150_x000D_ [GO:0030599]; GO:0052689; GO:0016788; GO:0016787; GO:0003824; GO:0003674_x000D_ [GO:0042545]; GO:0071555; GO:0045229; GO:0071554; GO:0016043; GO:0009987; GO:0071840; GO:0008150_x000D_ [GO:0045330]; GO:0016788; GO:0016787; GO:0003824; GO:0003674_x000D_ [GO:0045490]; GO:00…		EnsemblGenome
A0A178VEL3	High	AT3G01310	Inositol hexakisphosphate and diphosphoinositol-pentakisphosphate kinase OS=Arabidopsis thaliana OX=3702 GN=AtVIP1 PE=1 SV=1	115.8	5.95	17.08	19.99	6	6	6	6	0	0.683	-0.55	0.0182421	0.0816608	758.8	911.3	918.4	552	622.7	678.7	other metabolic processes	cytosol	kinase activity;other molecular function	[GO:0000827]; GO:0016301; GO:0016776; GO:0016772; GO:0016310; GO:0016740; GO:0006796; GO:0003824; GO:0006793; GO:0003674; GO:0044237; GO:0008152; GO:0009987; GO:0008150_x000D_ [GO:0000829]; GO:0016301; GO:0016776; GO:0016772; GO:0016310; GO:0016740; GO:0006796; GO:0003824; GO:0006793; GO:0003674; GO:0044237; GO:0008152; GO:0009987; GO:0008150_x000D_ [GO:0000832]; GO:0000828; GO:0016301; GO:001677…		EnsemblGenome
A0A178VMD8	High	AT3G14150	(S)-2-hydroxy-acid oxidase OS=Arabidopsis thaliana OX=3702 GN=HAOX2 PE=1 SV=1	30.3	8.84	4.34	2.652	8	2	2	1	0	0.797	-0.33	0.154122	0.258036	26	31.4	34.4	21.7	25	28.4	other metabolic processes		other molecular function	[GO:0009854]; GO:0043094; GO:0009853; GO:0044237; GO:0008152; GO:0009987; GO:0008150_x000D_ [GO:0010181]; GO:0032553; GO:0043168; GO:0000166; GO:0097367; GO:0043167; GO:0036094; GO:1901265; GO:0005488; GO:0097159; GO:1901363; GO:0003674_x000D_ [GO:0052852]; GO:0016899; GO:0016614; GO:0016491; GO:0003824; GO:0003674_x000D_ [GO:0052853]; GO:0016899; GO:0016614; GO:0016491; GO:0003824; GO:0003674_x0…		EnsemblGenome
A0A178W0D3	High	AT1G65260	Plastid transcriptionally active 4 OS=Arabidopsis thaliana OX=3702 GN=PTAC4 PE=1 SV=1	28.9	6.01	46.89	43.003	51	12	16	12	0	0.714	-0.49	0.00960673	0.0612532	4283.9	4949.9	4848.5	3299.1	3551.5	3460.7						EnsemblGenome
A0A178W0K0	High	AT2G37020	Translin family protein OS=Arabidopsis thaliana OX=3702 GN=At2g37020 PE=1 SV=1	35.2	6.99	5.85	4.764	8	2	2	2	0	0.658	-0.6	0.0533024	0.137907	196	308.1	210.6	138.5	126.5	141	RNA metabolism OR transcription;other metabolic processes	nucleus;other cell component	nucleic acid binding activity	[GO:0003697]; GO:0003677; GO:0003676; GO:0097159; GO:1901363; GO:0005488; GO:0003674_x000D_ [GO:0003723]; GO:0003676; GO:0097159; GO:1901363; GO:0005488; GO:0003674_x000D_ [GO:0005634]; GO:0043231; GO:0043227; GO:0043229; GO:0043226; GO:0005622; GO:0110165; GO:0005575_x000D_ [GO:0005737]; GO:0110165; GO:0005622; GO:0005575_x000D_ [GO:0016070]; GO:0090304; GO:0006139; GO:0043170; GO:0006725; GO:00…		EnsemblGenome
A0A1I9LLC0	High	AT3G14010	CTC-interacting domain 4 OS=Arabidopsis thaliana OX=3702 GN=CID4 PE=1 SV=1	66.5	6.92	9.97	9.862	6	4	4	4	0	0.81	-0.3	0.00399673	0.0434206	350.3	370.2	376.8	295.2	300.1	317.3						EnsemblGenome
A0A1I9LLN6	High	AT3G52370	FASCICLIN-like arabinogalactan protein 15 OS=Arabidopsis thaliana OX=3702 GN=FLA15 PE=1 SV=1	54.2	7.28	6.58	9.811	6	2	2	2	0	1.095	0.13	0.539848	0.626325	52.8	52.1	55	61.9	49.1	57.9						EnsemblGenome
A0A1I9LM49	High	AT3G52155	Phosphoglycerate mutase family protein OS=Arabidopsis thaliana OX=3702 GN=At3g52155 PE=1 SV=1	21.4	6.77	4.9	4.315	8	2	2	2	0	0.852	-0.23	0.204421	0.311345	867.7	731.9	808.1	530.6	688.6	770.6						EnsemblGenome
A0A1I9LM53	High	AT3G59350	Protein kinase superfamily protein OS=Arabidopsis thaliana OX=3702 GN=At3g59350 PE=1 SV=1	47.3	8.37	11.1	13.463	9	4	4	2	2	0.741	-0.43	0.000339664	0.0221407	500.7	534.9	509.6	377.4	378.5	354.9	protein metabolism;other metabolic processes	other membranes	kinase activity;other molecular function	[GO:0004713]; GO:0004672; GO:0018108; GO:0016301; GO:0016773; GO:0140096; GO:0006468; GO:0018212; GO:0016772; GO:0016310; GO:0003824; GO:0006464; GO:0018193; GO:0016740; GO:0006796; GO:0003674; GO:0036211; GO:0044267; GO:0006793; GO:0019538; GO:0043412; GO:0044260; GO:0044237; GO:0043170; GO:0044238; GO:1901564; GO:0008152; GO:0009987; GO:0071704; GO:0006807; GO:0008150_x000D_ [GO:0005524]; GO:00…		EnsemblGenome
A0A1I9LM56	High	AT3G52840	Beta-galactosidase OS=Arabidopsis thaliana OX=3702 GN=BGAL2 PE=1 SV=1	88.3	8.6	33.46	33.24	13	9	13	6	4	1.156	0.21	0.130119	0.233553	2089.9	1935.5	2015	2069.1	2505.6	2328.8	other metabolic processes	non-structural extracellular;other membranes	other molecular function	[GO:0004565]; GO:0015925; GO:0004553; GO:0016798; GO:0016787; GO:0003824; GO:0003674_x000D_ [GO:0005975]; GO:0044238; GO:0071704; GO:0008152; GO:0008150_x000D_ [GO:0016021]; GO:0031224; GO:0110165; GO:0016020; GO:0005575_x000D_ [GO:0048046]; GO:0005576; GO:0110165; GO:0005575		EnsemblGenome
A0A1I9LM90	High	AT3G04610	RNA-binding KH domain-containing protein OS=Arabidopsis thaliana OX=3702 GN=FLK PE=1 SV=1	60.5	4.78	14.18	15.141	9	4	5	4	0	0.966	-0.05	0.220798	0.327299	539.1	525.8	573.7	520.6	501.9	538.6			nucleic acid binding activity	[GO:0003723]; GO:0003676; GO:0097159; GO:1901363; GO:0005488; GO:0003674		EnsemblGenome
A0A1I9LMI8	High	AT3G23450	Transmembrane protein OS=Arabidopsis thaliana OX=3702 GN=At3g23450 PE=1 SV=1	33.3	10.77	20.2	20.102	58	6	7	6	0	1.934	0.95	0.0109559	0.0650882	1773.3	1304.2	1378.5	3135.3	2666.3	2271.6		other membranes		[GO:0016021]; GO:0031224; GO:0110165; GO:0016020; GO:0005575		EnsemblGenome
A0A1I9LMK8	High	AT3G47560	Alpha/beta-Hydrolases superfamily protein OS=Arabidopsis thaliana OX=3702 GN=At3g47560 PE=1 SV=1	32.8	5.4	8.1	8.716	11	4	4	4	0	1.079	0.11	0.0877773	0.182454	919.2	1000.2	971.3	999.6	1048.4	1106.5			other molecular function	[GO:0016787]; GO:0003824; GO:0003674		EnsemblGenome
A0A1I9LMQ7	High	AT3G23710	Tic22-like family protein OS=Arabidopsis thaliana OX=3702 GN=Tic22-III PE=1 SV=1	27.5	9.54	8.73	10.633	14	3	3	3	0	1.005	0.01	0.536768	0.624214	417.2	402.4	395.2	335.7	419.2	404.3	transport	other cell component		[GO:0009507]; GO:0009536; GO:0043231; GO:0005737; GO:0043227; GO:0043229; GO:0110165; GO:0005622; GO:0043226; GO:0005575_x000D_ [GO:0015031]; GO:0045184; GO:0071702; GO:0071705; GO:0008104; GO:0051234; GO:0006810; GO:0033036; GO:0051179; GO:0008150		EnsemblGenome
A0A1I9LMY7	High	AT3G04920	40S ribosomal protein S24 OS=Arabidopsis thaliana OX=3702 GN=At3g04920 PE=1 SV=1	12.9	10.14	18.07	15.234	38	4	6	2	2	1.322	0.4	0.321712	0.428348	3471.9	2580.4	2594.3	2878.9	3430	3530.9	protein metabolism;other metabolic processes	other membranes;translational apparatus	other molecular function	[GO:0003735]; GO:0005198; GO:0003674_x000D_ [GO:0005840]; GO:0043232; GO:0043228; GO:0043229; GO:0043226; GO:0005622; GO:0110165; GO:0005575_x000D_ [GO:0006412]; GO:0034645; GO:0043043; GO:0044267; GO:0010467; GO:0009059; GO:0044249; GO:0044260; GO:0006518; GO:0043604; GO:1901566; GO:0019538; GO:0043170; GO:1901576; GO:0009058; GO:0044237; GO:0043603; GO:1901564; GO:0044271; GO:0044238; GO:007170…		EnsemblGenome
A0A1I9LN83	High	AT3G14790	Rhamnose biosynthesis 3 OS=Arabidopsis thaliana OX=3702 GN=RHM3 PE=1 SV=1	75.2	6.55	17.48	23.592	13	8	8	2	0	0.914	-0.13	0.291586	0.400883	294.8	315.9	376.6	322.7	270.5	288.7	other metabolic processes		other molecular function	[GO:0008460]; GO:0016836; GO:0016835; GO:0016829; GO:0003824; GO:0003674_x000D_ [GO:0009225]; GO:0055086; GO:1901135; GO:0006139; GO:0044281; GO:0071704; GO:0006725; GO:0034641; GO:0044238; GO:0046483; GO:1901360; GO:0008152; GO:0044237; GO:0006807; GO:0008150; GO:0009987		EnsemblGenome
A0A1I9LNQ7	High	AT3G02510	Regulator of chromosome condensation (RCC1) family protein OS=Arabidopsis thaliana OX=3702 GN=At3g02510 PE=1 SV=1	36.4	6.65	14.94	13.118	15	5	6	3	0	1.033	0.05	0.754358	0.806914	415.6	389.3	396.9	413.7	410.1	389						EnsemblGenome
A0A1I9LNS4	High	AT3G62120	Prolyl-tRNA synthetase OS=Arabidopsis thaliana OX=3702 GN=At3g62120 PE=1 SV=1	59.1	5.81	64.13	56.584	39	17	24	17	0	0.969	-0.05	0.376093	0.480114	2630.7	2494.7	2373.8	2399.3	2428.7	2417.9	protein metabolism;RNA metabolism OR transcription;other metabolic processes	other cell component	other molecular function	[GO:0004827]; GO:0004812; GO:0016875; GO:0140101; GO:0016874; GO:0140098; GO:0003824; GO:0140640; GO:0003674_x000D_ [GO:0005524]; GO:0032559; GO:0035639; GO:0030554; GO:0032555; GO:0043168; GO:1901265; GO:0017076; GO:0032553; GO:0043167; GO:0097159; GO:1901363; GO:0000166; GO:0097367; GO:0005488; GO:0036094; GO:0003674_x000D_ [GO:0005737]; GO:0110165; GO:0005622; GO:0005575_x000D_ [GO:0006433]; G…		EnsemblGenome
A0A1I9LNT2	High	AT3G61220	NAD(P)-binding Rossmann-fold superfamily protein OS=Arabidopsis thaliana OX=3702 GN=SDR1 PE=1 SV=1	36.4	5.38	21.43	24.03	25	7	7	7	0	0.724	-0.47	0.00216891	0.0368596	1212.4	1263.7	1284.8	874.7	914.4	969.2			other molecular function	[GO:0016491]; GO:0003824; GO:0003674		EnsemblGenome
A0A1I9LNZ1	High	AT3G07470	Uncharacterized protein OS=Arabidopsis thaliana OX=3702 GN=At3g07470 PE=1 SV=1	17.4	4.94	11.49	14.046	21	3	4	3	0	1.96	0.97	0.182397	0.288075	54.2	98.6	146.3	238.2	193.3	106.2						EnsemblGenome
A0A1I9LPC7	High	AT3G04760	Pentatricopeptide repeat (PPR-like) superfamily protein OS=Arabidopsis thaliana OX=3702 GN=At3g04760 PE=1 SV=1	64.3	6.2	5.74	3.357	3	2	2	2	0	0.671	-0.58	0.00971444	0.0613844	197.6	231.2	219	141.9	147	170.3						EnsemblGenome
A0A1I9LPJ2	High	AT3G43810	Calmodulin 7 OS=Arabidopsis thaliana OX=3702 GN=CAM7 PE=1 SV=1	24.5	5.91	54.53	42.287	32	8	19	8	0	1.571	0.65	0.141955	0.246209	1295.5	2657.7	2495.4	4092.1	3920.9	2555.8			other molecular function	[GO:0005509]; GO:0046872; GO:0043169; GO:0043167; GO:0005488; GO:0003674		EnsemblGenome
A0A1I9LPZ9	High	AT3G03380	DegP protease 7 OS=Arabidopsis thaliana OX=3702 GN=DEG7 PE=1 SV=1	116.2	6.21	7.47	12.424	5	5	5	5	0	0.768	-0.38	0.00556225	0.0477287	317.2	328.2	322.5	247.7	229.3	251.8	protein metabolism		other molecular function	[GO:0004252]; GO:0004175; GO:0008236; GO:0008233; GO:0017171; GO:0016787; GO:0140096; GO:0006508; GO:0003824; GO:0019538; GO:0003674; GO:0043170; GO:0044238; GO:1901564; GO:0071704; GO:0008152; GO:0006807; GO:0008150		EnsemblGenome
A0A1I9LR04	High	AT3G49470	Nascent polypeptide-associated complex subunit alpha-like protein 2 OS=Arabidopsis thaliana OX=3702 GN=NACA2 PE=1 SV=1	25.4	4.58	29.59	34.111	39	5	8	5	0	1.144	0.19	0.249459	0.357818	1212.1	1417.6	1324.2	2289.3	1515.4	1377.5		translational apparatus		[GO:0005854]; GO:0032991; GO:0005737; GO:0005575; GO:0110165; GO:0005622		EnsemblGenome
A0A1I9LR43	High	AT3G21240	4-coumarate:CoA ligase 2 OS=Arabidopsis thaliana OX=3702 GN=4CL2 PE=1 SV=1	53.8	5.54	8.7	9.438	9	3	3	2	0	0.896	-0.16	0.390046	0.492512	94	87.3	78.6	68.1	78.3	90.7			other molecular function	[GO:0016874]; GO:0003824; GO:0003674		EnsemblGenome
A0A1I9LRA3	High	AT3G20370	TRAF-like family protein OS=Arabidopsis thaliana OX=3702 GN=At3g20370 PE=1 SV=1	41.1	5.48	13.12	17.805	13	4	4	4	0	1.392	0.48	0.0275132	0.0986256	759.2	697.4	672.4	971	884.8	1137.7						EnsemblGenome
A0A1I9LRJ6	High	AT3G60370	Peptidylprolyl isomerase OS=Arabidopsis thaliana OX=3702 GN=At3g60370 PE=1 SV=1	30.4	8.28	17.35	23.109	25	6	6	6	0	1.058	0.08	0.218467	0.324881	813.6	874.4	908.9	931.4	889.1	924.7	protein metabolism;other metabolic processes		other molecular function	[GO:0003755]; GO:0016859; GO:0140096; GO:0000413; GO:0016853; GO:0003824; GO:0018208; GO:0003674; GO:0018193; GO:0006464; GO:0036211; GO:0044267; GO:0019538; GO:0043412; GO:0044260; GO:0043170; GO:0044238; GO:1901564; GO:0044237; GO:0071704; GO:0008152; GO:0006807; GO:0009987; GO:0008150		EnsemblGenome
A0A1I9LRM3	High	AT3G07390	Auxin-induced in root cultures-like protein OS=Arabidopsis thaliana OX=3702 GN=AIR12 PE=1 SV=1	17.4	8.69	11.42	17.359	13	2	5	2	0	0.925	-0.11	0.154333	0.2581	662.2	736	678.4	515.3	627.6	647.4						EnsemblGenome
A0A1I9LRS8	High	AT3G13300	Transducin/WD40 repeat-like superfamily protein OS=Arabidopsis thaliana OX=3702 GN=VCS PE=1 SV=1	133.6	6.06	15.96	20.47	6	5	5	5	0	0.511	-0.97	0.0197152	0.08434	486.5	664.2	627.4	322.6	303.9	320.3		other cell component		[GO:0000932]; GO:0036464; GO:0035770; GO:0005737; GO:0043232; GO:0099080; GO:0110165; GO:0005622; GO:0043228; GO:0043229; GO:0005575; GO:0043226		EnsemblGenome
A0A1I9LSC3	High	AT3G25580	Thioredoxin superfamily protein OS=Arabidopsis thaliana OX=3702 GN=At3g25580 PE=1 SV=1	23.9	7.53	5.18	5.087	8	2	2	2	0	1.18	0.24	0.065344	0.155517	299.3	268.4	274	323.4	323.7	295.7						EnsemblGenome
A0A1I9LSL6	High	AT3G07010	Pectate lyase OS=Arabidopsis thaliana OX=3702 GN=At3g07010 PE=1 SV=1	42.8	9.47	31.19	28.931	26	9	10	8	1	0.809	-0.31	0.000621105	0.024468	1247.5	1291.7	1282.2	1008.3	1037.6	1062	other metabolic processes		other molecular function	[GO:0030570]; GO:0016837; GO:0016835; GO:0016829; GO:0003824; GO:0003674_x000D_ [GO:0045490]; GO:0000272; GO:0045488; GO:0005976; GO:0009057; GO:0016052; GO:0010393; GO:0005975; GO:0043170; GO:1901575; GO:0044238; GO:0071704; GO:0009056; GO:0008152; GO:0008150_x000D_ [GO:0046872]; GO:0043169; GO:0043167; GO:0005488; GO:0003674		EnsemblGenome
A0A1I9LT21	High	AT3G45970	Expansin-like A1 OS=Arabidopsis thaliana OX=3702 GN=EXLA1 PE=1 SV=1	25.9	7.55	21.1	21.975	30	7	8	7	0	1.379	0.46	0.0190184	0.0833493	1094.2	955.3	953.7	1321.5	1317	1254.2		non-structural extracellular		[GO:0005576]; GO:0110165; GO:0005575		EnsemblGenome
A0A1I9LT48	High	AT3G25690	Hydroxyproline-rich glycoprotein family protein OS=Arabidopsis thaliana OX=3702 GN=CHUP1 PE=1 SV=1	112.1	5.54	15.46	18.095	6	5	5	5	0	0.555	-0.85	0.101617	0.199983	735.1	1167.3	1145.9	705	636.3	624.1						EnsemblGenome
A0A1I9LT70	High	AT3G54840	Ras-related small GTP-binding family protein OS=Arabidopsis thaliana OX=3702 GN=ARA6 PE=1 SV=1	18.5	6.01	6.38	8.412	15	2	2	2	0	0.803	-0.32	0.776416	0.825283	118.4	163	149.1	119.8	118.7	174.9			other molecular function	[GO:0003924]; GO:0017111; GO:0016462; GO:0016818; GO:0016817; GO:0016787; GO:0003824; GO:0003674_x000D_ [GO:0005525]; GO:0032561; GO:0035639; GO:0019001; GO:0032555; GO:0043168; GO:1901265; GO:0017076; GO:0032553; GO:0043167; GO:0097159; GO:1901363; GO:0000166; GO:0097367; GO:0005488; GO:0036094; GO:0003674		EnsemblGenome
A0A1I9LTQ6	High	AT3G10270	DNA gyrase subunit B OS=Arabidopsis thaliana OX=3702 GN=GYRB1 PE=1 SV=1	82	8.47	8.16	7.682	4	3	3	1	2	0.759	-0.4	0.00552699	0.0476909	267.3	271.4	280.5	196	218.9	206	cell organization and biogenesis;DNA metabolism;other metabolic processes	other cell component	nucleic acid binding activity;other molecular function	[GO:0003677]; GO:0003676; GO:0097159; GO:1901363; GO:0005488; GO:0003674_x000D_ [GO:0003918]; GO:0003916; GO:0008094; GO:0016853; GO:0140097; GO:0140657; GO:0003824; GO:0140640; GO:0003674_x000D_ [GO:0005524]; GO:0032559; GO:0035639; GO:0030554; GO:0032555; GO:0043168; GO:1901265; GO:0017076; GO:0032553; GO:0043167; GO:0097159; GO:1901363; GO:0000166; GO:0097367; GO:0005488; GO:0036094; GO:000367…		EnsemblGenome
A0A1I9LTR5	High	AT3G17040	High chlorophyll fluorescent 107 OS=Arabidopsis thaliana OX=3702 GN=HCF107 PE=1 SV=1	51.1	9.36	5.26	7.177	5	2	2	2	0	0.786	-0.35	0.0289072	0.101135	158.6	159.1	162.1	120.1	125	138	RNA metabolism OR transcription;other metabolic processes		nucleic acid binding activity	[GO:0003729]; GO:0003723; GO:0003676; GO:0097159; GO:1901363; GO:0005488; GO:0003674_x000D_ [GO:0006397]; GO:0006396; GO:0016071; GO:0016070; GO:0010467; GO:0090304; GO:0043170; GO:0006139; GO:0071704; GO:0006725; GO:0034641; GO:0044238; GO:0046483; GO:1901360; GO:0008152; GO:0044237; GO:0006807; GO:0008150; GO:0009987		EnsemblGenome
A0A1P8AM12	High	AT1G06190	Rho termination factor OS=Arabidopsis thaliana OX=3702 GN=RHON1 PE=1 SV=1	45	5.17	19.96	21.736	19	7	8	7	0	0.94	-0.09	0.126346	0.228618	818.6	771	762	631.3	724.7	738.9	RNA metabolism OR transcription;other metabolic processes			[GO:0006353]; GO:0032774; GO:0006351; GO:0009059; GO:0016070; GO:0034654; GO:0097659; GO:0043170; GO:1901576; GO:0090304; GO:0006139; GO:0018130; GO:0019438; GO:0044271; GO:1901362; GO:0010467; GO:0071704; GO:0009058; GO:0006725; GO:0034641; GO:0044238; GO:0046483; GO:1901360; GO:0044249; GO:0008152; GO:0044237; GO:0006807; GO:0008150; GO:0009987		EnsemblGenome
A0A1P8AMF1	High	AT1G03030	p-loop containing nucleoside triphosphate hydrolases superfamily protein OS=Arabidopsis thaliana OX=3702 GN=At1g03030 PE=1 SV=1	33.2	8.06	11.05	12.06	11	3	4	3	0	1.056	0.08	0.155252	0.258705	568.1	531.6	586.3	575.6	600.1	640.6	other metabolic processes		kinase activity;other molecular function	[GO:0005524]; GO:0032559; GO:0035639; GO:0030554; GO:0032555; GO:0043168; GO:1901265; GO:0017076; GO:0032553; GO:0043167; GO:0097159; GO:1901363; GO:0000166; GO:0097367; GO:0005488; GO:0036094; GO:0003674_x000D_ [GO:0016301]; GO:0016772; GO:0016310; GO:0016740; GO:0006796; GO:0003824; GO:0006793; GO:0003674; GO:0044237; GO:0008152; GO:0009987; GO:0008150_x000D_ [GO:0016787]; GO:0003824; GO:0003674		EnsemblGenome
A0A1P8AMS1	High	AT1G21400	Thiamin diphosphate-binding fold (THDP-binding) superfamily protein OS=Arabidopsis thaliana OX=3702 GN=At1g21400 PE=1 SV=1	59.3	6.55	19.52	24.349	14	6	7	6	0	1.162	0.22	0.233724	0.341621	739.3	611.7	622.8	724	716.4	736.1		other membranes	other molecular function	[GO:0016021]; GO:0031224; GO:0110165; GO:0016020; GO:0005575_x000D_ [GO:0016624]; GO:0016903; GO:0016491; GO:0003824; GO:0003674		EnsemblGenome
A0A1P8AMX1	High	AT1G49630	Presequence protease 2 OS=Arabidopsis thaliana OX=3702 GN=PREP2 PE=1 SV=1	104.9	5.15	71.19	66.956	19	16	22	6	0	0.835	-0.26	0.00188462	0.0364023	571	553.3	587.1	466.4	477.1	494	protein metabolism		other molecular function	[GO:0008233]; GO:0016787; GO:0140096; GO:0006508; GO:0003824; GO:0019538; GO:0003674; GO:0043170; GO:0044238; GO:1901564; GO:0071704; GO:0008152; GO:0006807; GO:0008150_x000D_ [GO:0046872]; GO:0043169; GO:0043167; GO:0005488; GO:0003674		EnsemblGenome
A0A1P8ANC2	High	AT1G50700	Calcium-dependent protein kinase 33 OS=Arabidopsis thaliana OX=3702 GN=CPK33 PE=1 SV=1	61.6	6.51	14.62	20.425	12	5	5	1	0	0.999	0	0.530116	0.618997	254.5	286	301.9	305.2	283.9	285.6	protein metabolism;other metabolic processes		kinase activity;other molecular function	[GO:0004672]; GO:0016301; GO:0016773; GO:0140096; GO:0006468; GO:0016772; GO:0016310; GO:0003824; GO:0006464; GO:0016740; GO:0006796; GO:0003674; GO:0036211; GO:0044267; GO:0006793; GO:0019538; GO:0043412; GO:0044260; GO:0044237; GO:0043170; GO:0044238; GO:1901564; GO:0008152; GO:0009987; GO:0071704; GO:0006807; GO:0008150_x000D_ [GO:0005509]; GO:0046872; GO:0043169; GO:0043167; GO:0005488; GO:00…		EnsemblGenome
A0A1P8ANX8	High	AT1G64200	Vacuolar H+-ATPase subunit E isoform 3 OS=Arabidopsis thaliana OX=3702 GN=VHA-E3 PE=1 SV=1	27.2	6.02	18.85	13.377	24	6	8	1	0	1.285	0.36	0.015303	0.0755105	214.5	224.7	204.3	275.7	275.5	244.7	transport	other membranes	transporter activity	[GO:0033178]; GO:0098796; GO:0016469; GO:0032991; GO:0016020; GO:0005575; GO:0110165_x000D_ [GO:0046961]; GO:0009678; GO:0019829; GO:0044769; GO:0015078; GO:0015399; GO:0022853; GO:0022890; GO:0042626; GO:0042625; GO:1902600; GO:0022804; GO:0015075; GO:0008324; GO:0015318; GO:0140657; GO:0098662; GO:0022857; GO:0034220; GO:0098655; GO:0003674; GO:0098660; GO:0005215; GO:0055085; GO:0006811; GO:00…		EnsemblGenome
A0A1P8APG3	High	AT1G20190	Expansin OS=Arabidopsis thaliana OX=3702 GN=EXPA11 PE=1 SV=1	21	8.91	10.83	10.155	16	3	4	3	0	1.484	0.57	0.00776747	0.0550634	568.3	632.2	673.7	948.1	887.6	938.1	cell organization and biogenesis	non-structural extracellular;other membranes;other cell component		[GO:0005576]; GO:0110165; GO:0005575_x000D_ [GO:0005618]; GO:0030312; GO:0110165; GO:0071944; GO:0005575_x000D_ [GO:0009664]; GO:0071555; GO:0071669; GO:0045229; GO:0071554; GO:0016043; GO:0009987; GO:0071840; GO:0008150_x000D_ [GO:0016020]; GO:0110165; GO:0005575		EnsemblGenome
A0A1P8API2	High	AT1G47710	Serine protease inhibitor (SERPIN) family protein OS=Arabidopsis thaliana OX=3702 GN=SERPIN1 PE=1 SV=1	45.8	5.74	21.41	22.309	17	5	6	5	0	1.726	0.79	0.00231679	0.0374077	231.5	240.1	245.4	466.9	414.3	404.9	other biological processes	non-structural extracellular	enzyme regulator activity	[GO:0004867]; GO:0004866; GO:0030414; GO:0061135; GO:0010951; GO:0004857; GO:0061134; GO:0052548; GO:0010466; GO:0030234; GO:0043086; GO:0052547; GO:0045861; GO:0051346; GO:0098772; GO:0050790; GO:0044092; GO:0030162; GO:0051336; GO:0032269; GO:0003674; GO:0065009; GO:0051246; GO:0031324; GO:0032268; GO:0051248; GO:0065007; GO:0051171; GO:0060255; GO:0080090; GO:0009892; GO:0031323; GO:0048523; G…		EnsemblGenome
A0A1P8APR6	High	AT1G12900	Glyceraldehyde-3-phosphate dehydrogenase OS=Arabidopsis thaliana OX=3702 GN=GAPA-2 PE=1 SV=1	47.6	8.25	98.67	66.626	31	13	39	5	0	0.95	-0.07	0.152525	0.256777	2552.2	2286.8	2297.6	1916.5	2182.5	2275.8	other metabolic processes	other membranes	other molecular function	[GO:0006006]; GO:0019318; GO:0005996; GO:0005975; GO:0044281; GO:0044238; GO:0071704; GO:0008152; GO:0008150_x000D_ [GO:0016021]; GO:0031224; GO:0110165; GO:0016020; GO:0005575_x000D_ [GO:0016620]; GO:0016903; GO:0016491; GO:0003824; GO:0003674_x000D_ [GO:0050661]; GO:0000166; GO:0036094; GO:1901265; GO:0005488; GO:0097159; GO:1901363; GO:0003674_x000D_ [GO:0051287]; GO:0000166; GO:0036094; GO:19…		EnsemblGenome
A0A1P8APW3	High	AT1G16610	Arginine/serine-rich 45 OS=Arabidopsis thaliana OX=3702 GN=SR45 PE=1 SV=1	42	12.38	11.93	8.545	6	3	5	3	0	0.582	-0.78	0.319448	0.427176	2428.4	1117.9	1200.4	503.4	699.1	1844		nucleus	nucleic acid binding activity	[GO:0003723]; GO:0003676; GO:0097159; GO:1901363; GO:0005488; GO:0003674_x000D_ [GO:0005634]; GO:0043231; GO:0043227; GO:0043229; GO:0043226; GO:0005622; GO:0110165; GO:0005575		EnsemblGenome
A0A1P8APY5	High	AT1G22430	GroES-like zinc-binding dehydrogenase family protein OS=Arabidopsis thaliana OX=3702 GN=At1g22430 PE=1 SV=1	34.2	6.24	6.48	8.39	9	2	2	2	0	0.859	-0.22	0.199702	0.306671	213.6	221	227.9	171.3	189.9	220.3			other molecular function	[GO:0008270]; GO:0046914; GO:0046872; GO:0043169; GO:0043167; GO:0005488; GO:0003674_x000D_ [GO:0016491]; GO:0003824; GO:0003674		EnsemblGenome
A0A1P8AQ69	High	AT1G70290	Trehalose-6-phosphatase synthase S8 OS=Arabidopsis thaliana OX=3702 GN=TPS8 PE=1 SV=1	93.1	5.74	8.23	10.712	3	2	2	2	0	0.888	-0.17	0.416384	0.516914	405	487.9	504.5	434.3	430.2	433.1	other metabolic processes		other molecular function	[GO:0003824]; GO:0003674_x000D_ [GO:0005992]; GO:0005991; GO:0046351; GO:0005984; GO:0009312; GO:0034637; GO:0009311; GO:0044262; GO:0016051; GO:0044249; GO:0005975; GO:0044237; GO:1901576; GO:0009058; GO:0044238; GO:0071704; GO:0008152; GO:0009987; GO:0008150		EnsemblGenome
A0A1P8AQ84	High	AT1G59990	DEA(D/H)-box RNA helicase family protein OS=Arabidopsis thaliana OX=3702 GN=EMB3108 PE=1 SV=1	63.1	6.49	7.1	8.155	5	3	3	3	0	0.884	-0.18	0.00350056	0.0419666	236.6	244.8	243.9	215.7	211.9	221.9			nucleic acid binding activity;other molecular function	[GO:0003676]; GO:0097159; GO:1901363; GO:0005488; GO:0003674_x000D_ [GO:0003724]; GO:0004386; GO:0008186; GO:0140098; GO:0140640; GO:0140657; GO:0003824; GO:0003674_x000D_ [GO:0005524]; GO:0032559; GO:0035639; GO:0030554; GO:0032555; GO:0043168; GO:1901265; GO:0017076; GO:0032553; GO:0043167; GO:0097159; GO:1901363; GO:0000166; GO:0097367; GO:0005488; GO:0036094; GO:0003674_x000D_ [GO:0016787]; G…		EnsemblGenome
A0A1P8AQT8	High	AT1G65310	Xyloglucan endotransglucosylase/hydrolase OS=Arabidopsis thaliana OX=3702 GN=XTH17 PE=1 SV=1	34.6	8.62	5.64	3.659	8	2	2	1	0	1.598	0.68	0.0641365	0.153841	45.4	29.1	36.4	60.1	58.1	56.1	cell organization and biogenesis;other metabolic processes;other biological processes	non-structural extracellular;other cell component	other molecular function	[GO:0004553]; GO:0016798; GO:0016787; GO:0003824; GO:0003674_x000D_ [GO:0005618]; GO:0030312; GO:0110165; GO:0071944; GO:0005575_x000D_ [GO:0010411]; GO:0006073; GO:0010410; GO:0044042; GO:0044264; GO:0010383; GO:0005976; GO:0044260; GO:0044262; GO:0044036; GO:0005975; GO:0043170; GO:0044237; GO:0071554; GO:0044238; GO:0071704; GO:0008152; GO:0009987; GO:0008150_x000D_ [GO:0016762]; GO:0046527; G…		EnsemblGenome
A0A1P8AQY7	High	AT1G79830	Golgin Putative 5 OS=Arabidopsis thaliana OX=3702 GN=GC5 PE=1 SV=1	109.7	4.84	11.47	11.014	5	4	4	4	0	0.788	-0.34	0.0172384	0.0798121	211.1	226.5	227.7	163.4	189.4	178.5		ER/Golgi		[GO:0005794]; GO:0043231; GO:0005737; GO:0012505; GO:0043227; GO:0043229; GO:0110165; GO:0005622; GO:0043226; GO:0005575		EnsemblGenome
A0A1P8AR50	High	AT1G01320	Tetratricopeptide repeat (TPR)-like superfamily protein OS=Arabidopsis thaliana OX=3702 GN=At1g01320 PE=1 SV=1	197.6	6.3	33.61	33.834	6	11	13	9	0	0.605	-0.73	0.00499199	0.0460742	903.1	1032.8	1112.6	585.7	624.7	663.3						EnsemblGenome
A0A1P8AR99	High	AT1G65580	Endonuclease/exonuclease/phosphatase family protein OS=Arabidopsis thaliana OX=3702 GN=FRA3 PE=1 SV=1	92.4	6.84	9.09	8.721	4	3	3	3	0	0.748	-0.42	0.0218158	0.0884898	327.8	357.5	397.5	244.9	267.4	298	other metabolic processes		other molecular function	[GO:0004519]; GO:0004518; GO:0016788; GO:0090305; GO:0016787; GO:0090304; GO:0003824; GO:0006139; GO:0043170; GO:0003674; GO:0006725; GO:0034641; GO:0044238; GO:0046483; GO:1901360; GO:0071704; GO:0044237; GO:0006807; GO:0008152; GO:0009987; GO:0008150_x000D_ [GO:0004527]; GO:0004518; GO:0016788; GO:0090305; GO:0016787; GO:0090304; GO:0003824; GO:0006139; GO:0043170; GO:0003674; GO:0006725; GO:00…		EnsemblGenome
A0A1P8ARF1	High	AT1G66520	Methionyl-tRNA formyltransferase OS=Arabidopsis thaliana OX=3702 GN=pde194 PE=1 SV=1	35.5	8.76	13.91	20.491	17	5	5	5	0	1.003	0	0.421426	0.521415	293.5	304.8	279	317.7	294.4	294.2	protein metabolism;RNA metabolism OR transcription;other metabolic processes		other molecular function	[GO:0004479]; GO:0016742; GO:0140101; GO:0006413; GO:0071951; GO:0016741; GO:0140098; GO:0044237; GO:0006412; GO:0019988; GO:0016740; GO:0140640; GO:0008152; GO:0009987; GO:0034645; GO:0043043; GO:0044267; GO:0010467; GO:0006400; GO:0006464; GO:0003824; GO:0008150; GO:0009059; GO:0044249; GO:0044260; GO:0006518; GO:0043604; GO:1901566; GO:0019538; GO:0043170; GO:0008033; GO:0009451; GO:0036211; G…	One carbon pool by folate; Aminoacyl-tRNA biosynthesis; Metabolic pathways	EnsemblGenome
A0A1P8ARX7	High	AT1G71720	Nucleic acid-binding proteins superfamily OS=Arabidopsis thaliana OX=3702 GN=PDE338 PE=1 SV=1	48.1	5.4	18.3	15.869	14	6	7	6	0	1.04	0.06	0.662129	0.730337	437.4	463.9	451.9	434.4	469.8	469.9			nucleic acid binding activity	[GO:0003676]; GO:0097159; GO:1901363; GO:0005488; GO:0003674		EnsemblGenome
A0A1P8ASR5	High	AT1G56220	Dormancy/auxin associated family protein OS=Arabidopsis thaliana OX=3702 GN=At1g56220 PE=1 SV=1	17.5	9.79	7.67	7.612	14	2	3	2	0	1.4	0.49	0.000493131	0.0235975	197.3	208.5	213.8	291.9	290.7	315.2						EnsemblGenome
A0A1P8ASY3	High	AT1G05385	Photosystem II 11 kDa protein-like protein OS=Arabidopsis thaliana OX=3702 GN=LPA19 PE=1 SV=1	16.2	5.3	10.87	14.374	26	3	3	3	0	1.124	0.17	0.188039	0.294218	190.8	150.7	165.3	185.5	204.1	185.8	cell organization and biogenesis;protein metabolism;other metabolic processes	other membranes		[GO:0009523]; GO:0009521; GO:0098796; GO:0034357; GO:0032991; GO:0016020; GO:0009579; GO:0005575; GO:0110165; GO:0005622_x000D_ [GO:0010206]; GO:0030091; GO:0009765; GO:0044267; GO:0006091; GO:0019684; GO:0019538; GO:0044260; GO:0044237; GO:0015979; GO:0043170; GO:0044238; GO:1901564; GO:0008152; GO:0009987; GO:0071704; GO:0006807; GO:0008150_x000D_ [GO:0010207]; GO:0065003; GO:0019684; GO:002260…		EnsemblGenome
A0A1P8AT01	High	AT1G11660	Heat shock protein 70 (Hsp 70) family protein OS=Arabidopsis thaliana OX=3702 GN=At1g11660 PE=1 SV=1	81.2	5.88	32.9	32.809	12	7	10	7	0	0.947	-0.08	0.188364	0.294437	1018.9	892.6	941.4	731.6	891.2	894.6			other molecular function	[GO:0005524]; GO:0032559; GO:0035639; GO:0030554; GO:0032555; GO:0043168; GO:1901265; GO:0017076; GO:0032553; GO:0043167; GO:0097159; GO:1901363; GO:0000166; GO:0097367; GO:0005488; GO:0036094; GO:0003674		EnsemblGenome
A0A1P8AT46	High	AT1G10200	GATA type zinc finger transcription factor family protein OS=Arabidopsis thaliana OX=3702 GN=WLIM1 PE=1 SV=1	16.3	8.68	7.61	7.363	15	2	3	2	0	0.714	-0.49	0.00260235	0.0383692	532.3	589	560.3	380.6	400.1	431.6			other molecular function	[GO:0046872]; GO:0043169; GO:0043167; GO:0005488; GO:0003674		EnsemblGenome
A0A1P8AT97	High	AT1G64790	ILITYHIA OS=Arabidopsis thaliana OX=3702 GN=ILA PE=1 SV=1	293	7.14	5.87	6.755	1	2	2	2	0	0.962	-0.06	0.477074	0.573647	56.6	61.5	76.8	65.6	53	59.2	other biological processes		enzyme regulator activity;translation activity;other molecular function	[GO:0006417]; GO:0010608; GO:0032268; GO:0034248; GO:2000112; GO:0010468; GO:0031323; GO:0051246; GO:0051171; GO:0010556; GO:0031326; GO:0060255; GO:0019222; GO:0050794; GO:0080090; GO:0009889; GO:0050789; GO:0065007; GO:0008150_x000D_ [GO:0019887]; GO:0019207; GO:0030234; GO:0098772; GO:0050790; GO:0003674; GO:0065009; GO:0065007; GO:0008150_x000D_ [GO:0019901]; GO:0019900; GO:0019899; GO:000551…		EnsemblGenome
A0A1P8ATA9	High	AT1G07990	SIT4 phosphatase-associated family protein OS=Arabidopsis thaliana OX=3702 GN=At1g07990 PE=1 SV=1	66	5.4	11.39	12.361	7	4	4	3	1	0.834	-0.26	0.178316	0.283138	169.5	208.1	224.2	173.5	154.5	179.8	other biological processes		other molecular function	[GO:0019903]; GO:0019902; GO:0019899; GO:0005515; GO:0005488; GO:0003674_x000D_ [GO:0043666]; GO:0010921; GO:0035304; GO:0035303; GO:0051336; GO:0031399; GO:0019220; GO:0050790; GO:0032268; GO:0051174; GO:0065009; GO:0031323; GO:0051246; GO:0065007; GO:0019222; GO:0050794; GO:0051171; GO:0060255; GO:0080090; GO:0008150; GO:0050789		EnsemblGenome
A0A1P8ATG5	High	AT1G20696	High mobility group B3 OS=Arabidopsis thaliana OX=3702 GN=HMGB3 PE=1 SV=1	14.9	9.89	4.42	4.559	12	2	3	2	0	1.001	0	0.278724	0.387895	957.4	1033.4	1037.5	1028.3	1034.1	1092.7		other membranes;nucleus	nucleic acid binding activity	[GO:0003677]; GO:0003676; GO:0097159; GO:1901363; GO:0005488; GO:0003674_x000D_ [GO:0005634]; GO:0043231; GO:0043227; GO:0043229; GO:0043226; GO:0005622; GO:0110165; GO:0005575_x000D_ [GO:0016021]; GO:0031224; GO:0110165; GO:0016020; GO:0005575		EnsemblGenome
A0A1P8ATL2	High	AT1G09340	Chloroplast RNA binding protein OS=Arabidopsis thaliana OX=3702 GN=CRB PE=1 SV=1	43.2	7.12	103.6	73.398	41	15	36	15	0	0.835	-0.26	0.00441055	0.0448969	7122.4	7500.4	7359.5	6145.4	5732.7	6184.8			other molecular function	[GO:0003824]; GO:0003674		EnsemblGenome
A0A1P8ATN7	High	AT1G50380	Prolyl endopeptidase OS=Arabidopsis thaliana OX=3702 GN=At1g50380 PE=1 SV=1	88.1	6.44	47.37	48.65	20	12	14	12	0	1.397	0.48	0.0596913	0.14673	617.3	921.9	920	1278.4	1400.8	1285.5	protein metabolism	cytosol	other molecular function	[GO:0004252]; GO:0004175; GO:0008236; GO:0008233; GO:0017171; GO:0016787; GO:0140096; GO:0006508; GO:0003824; GO:0019538; GO:0003674; GO:0043170; GO:0044238; GO:1901564; GO:0071704; GO:0008152; GO:0006807; GO:0008150_x000D_ [GO:0005829]; GO:0110165; GO:0005737; GO:0005575; GO:0005622		EnsemblGenome
A0A1P8ATW8	High	AT1G53120	RNA-binding S4 domain-containing protein OS=Arabidopsis thaliana OX=3702 GN=At1g53120 PE=1 SV=1	34.4	8.97	7.81	9.425	9	3	3	3	0	0.687	-0.54	0.0257322	0.0956081	121	120.1	120.1	82.5	79.3	95.4			nucleic acid binding activity	[GO:0003723]; GO:0003676; GO:0097159; GO:1901363; GO:0005488; GO:0003674		EnsemblGenome
A0A1P8AU10	High	AT1G69295	Plasmodesmata callose-binding protein 4 OS=Arabidopsis thaliana OX=3702 GN=PDCB4 PE=1 SV=1	21.7	5.92	9.7	13.562	23	3	3	3	0	0.945	-0.08	0.725482	0.783015	139.2	287.2	296.9	271.4	305.1	197.9						EnsemblGenome
A0A1P8AU99	High	AT1G16460	Rhodanese homologue 2 OS=Arabidopsis thaliana OX=3702 GN=RDH2 PE=1 SV=1	29.4	5.8	14.48	16.6	20	4	5	4	0	0.865	-0.21	0.00856942	0.0574076	346.8	365.9	357.1	295	308.9	319.3			other molecular function	[GO:0004792]; GO:0016783; GO:0016782; GO:0016740; GO:0003824; GO:0003674		EnsemblGenome
A0A1P8AUD8	High	AT1G01420	Glycosyltransferase OS=Arabidopsis thaliana OX=3702 GN=UGT72B3 PE=1 SV=1	53.1	5.87	7.46	8.1	6	2	2	2	0	0.753	-0.41	0.0934073	0.189751	76.3	62.1	75.7	63.8	57	56.8			other molecular function	[GO:0008194]; GO:0016757; GO:0016740; GO:0003824; GO:0003674		EnsemblGenome
A0A1P8AUM8	High	AT1G31180	3-isopropylmalate dehydrogenase OS=Arabidopsis thaliana OX=3702 GN=IMD3 PE=1 SV=1	45.7	6.46	22.44	26.811	17	7	11	3	1	1.156	0.21	0.251895	0.360592	449.9	718.5	802.5	830.9	947.8	761.3	other metabolic processes		other molecular function	[GO:0000287]; GO:0046872; GO:0043169; GO:0043167; GO:0005488; GO:0003674_x000D_ [GO:0003862]; GO:0016616; GO:0016614; GO:0016491; GO:0003824; GO:0003674_x000D_ [GO:0009082]; GO:0009081; GO:0016053; GO:1901566; GO:0006520; GO:0006082; GO:0044249; GO:0044283; GO:1901576; GO:1901564; GO:0019752; GO:0044238; GO:0044237; GO:0044281; GO:0071704; GO:0009058; GO:0006807; GO:0043436; GO:0008152; GO:000998…		EnsemblGenome
A0A1P8AV08	High	AT1G11910	Aspartic proteinase A1 OS=Arabidopsis thaliana OX=3702 GN=APA1 PE=1 SV=1	56	5.67	26.89	40.575	14	6	7	6	0	1.018	0.03	0.826326	0.867434	636.7	783.7	715	619.6	728	745.9	protein metabolism;other metabolic processes		other molecular function	[GO:0004190]; GO:0004175; GO:0070001; GO:0008233; GO:0016787; GO:0140096; GO:0006508; GO:0003824; GO:0019538; GO:0003674; GO:0043170; GO:0044238; GO:1901564; GO:0071704; GO:0008152; GO:0006807; GO:0008150_x000D_ [GO:0006629]; GO:0044238; GO:0071704; GO:0008152; GO:0008150		EnsemblGenome
A0A1P8AV73	High	AT1G52360	Coatomer subunit beta' OS=Arabidopsis thaliana OX=3702 GN=At1g52360 PE=1 SV=1	104.2	4.97	41.16	47.823	13	10	13	3	7	0.616	-0.7	0.0042158	0.0438762	1441.9	1659.1	1708.4	986.4	1021.9	1097.3	transport	other membranes;ER/Golgi	other molecular function	[GO:0000139]; GO:0098588; GO:0005794; GO:0031090; GO:0043231; GO:0005737; GO:0012505; GO:0016020; GO:0043227; GO:0043229; GO:0110165; GO:0005622; GO:0043226; GO:0005575_x000D_ [GO:0005198]; GO:0003674_x000D_ [GO:0006886]; GO:0015031; GO:0046907; GO:0034613; GO:0045184; GO:0071702; GO:0071705; GO:0006810; GO:0051641; GO:0051649; GO:0008104; GO:0070727; GO:0051234; GO:0009987; GO:0051179; GO:003303…		EnsemblGenome
A0A1P8AVD8	High	AT1G18270	Ketose-bisphosphate aldolase class-II family protein OS=Arabidopsis thaliana OX=3702 GN=At1g18270 PE=1 SV=1	140.6	5.71	82.56	72.213	17	18	29	18	0	0.999	0	0.902446	0.925486	2969.8	2947.2	3122.8	2892.6	3145.2	2968.2	other metabolic processes		kinase activity;other molecular function	[GO:0005524]; GO:0032559; GO:0035639; GO:0030554; GO:0032555; GO:0043168; GO:1901265; GO:0017076; GO:0032553; GO:0043167; GO:0097159; GO:1901363; GO:0000166; GO:0097367; GO:0005488; GO:0036094; GO:0003674_x000D_ [GO:0005975]; GO:0044238; GO:0071704; GO:0008152; GO:0008150_x000D_ [GO:0008270]; GO:0046914; GO:0046872; GO:0043169; GO:0043167; GO:0005488; GO:0003674_x000D_ [GO:0016301]; GO:0016772; G…		EnsemblGenome
A0A1P8AVI9	High	AT1G69800	Cystathionine beta-synthase (CBS) protein OS=Arabidopsis thaliana OX=3702 GN=At1g69800 PE=1 SV=1	39.9	5.35	7.77	8.311	10	3	4	3	0	0.876	-0.19	0.300732	0.409819	360.3	362.5	351.2	315.6	313.4	370.3		other membranes		[GO:0016021]; GO:0031224; GO:0110165; GO:0016020; GO:0005575		EnsemblGenome
A0A1P8AVM2	High	AT1G31160	HISTIDINE TRIAD NUCLEOTIDE-BINDING 2 OS=Arabidopsis thaliana OX=3702 GN=HINT 2 PE=1 SV=1	16.3	9.98	2.95	7.728	21	2	2	2	0	1.444	0.53	0.00954963	0.0611752	336.7	372.3	402.5	664.8	534	537.7			other molecular function	[GO:0003824]; GO:0003674		EnsemblGenome
A0A1P8AWM1	High	AT1G55810	Uridine kinase OS=Arabidopsis thaliana OX=3702 GN=UKL3 PE=1 SV=1	54.8	6.65	9.07	12.962	7	3	3	1	0	0.857	-0.22	0.240664	0.348862	84.4	93.1	92.4	67.8	90.3	79.2	other metabolic processes		kinase activity;other molecular function	[GO:0004845]; GO:0016763; GO:0016757; GO:0016740; GO:0003824; GO:0003674_x000D_ [GO:0004849]; GO:0019206; GO:0006222; GO:0019205; GO:0009165; GO:0009174; GO:0009220; GO:0046049; GO:0016301; GO:0009117; GO:1901293; GO:0009130; GO:0009156; GO:0009173; GO:0006221; GO:0009218; GO:0009260; GO:0016772; GO:0016310; GO:0006753; GO:0034654; GO:0090407; GO:0009124; GO:0009129; GO:0009161; GO:0006220; GO:00…		EnsemblGenome
A0A1P8AWP1	High	AT1G73170	p-loop containing nucleoside triphosphate hydrolases superfamily protein OS=Arabidopsis thaliana OX=3702 GN=At1g73170 PE=1 SV=1	74.2	5.36	6.09	6.239	4	2	2	2	0	0.942	-0.09	0.387717	0.490989	24	28.1	21.4	22.6	24.9	17.4		other cell component	other molecular function	[GO:0005524]; GO:0032559; GO:0035639; GO:0030554; GO:0032555; GO:0043168; GO:1901265; GO:0017076; GO:0032553; GO:0043167; GO:0097159; GO:1901363; GO:0000166; GO:0097367; GO:0005488; GO:0036094; GO:0003674_x000D_ [GO:0009507]; GO:0009536; GO:0043231; GO:0005737; GO:0043227; GO:0043229; GO:0110165; GO:0005622; GO:0043226; GO:0005575_x000D_ [GO:0016787]; GO:0003824; GO:0003674		EnsemblGenome
A0A1P8AWP6	High	AT1G56000	FAD/NAD(P)-binding oxidoreductase family protein OS=Arabidopsis thaliana OX=3702 GN=At1g56000 PE=1 SV=1	36.1	5.94	8.77	11.623	9	3	3	3	0	0.812	-0.3	0.0293228	0.101917	477.2	503.1	457.3	353.8	387.6	419.6			other molecular function	[GO:0016491]; GO:0003824; GO:0003674		EnsemblGenome
A0A1P8AWP9	High	AT1G31500	DNAse I-like superfamily protein OS=Arabidopsis thaliana OX=3702 GN=At1g31500 PE=1 SV=1	32.7	8.68	5.75	7.333	6	2	2	2	0	1.102	0.14	0.205698	0.312075	369.9	337.2	321.8	371.6	371.9	363.6			other molecular function	[GO:0003824]; GO:0003674		EnsemblGenome
A0A1P8AWQ1	High	AT1G62660	Glycosyl hydrolases family 32 protein OS=Arabidopsis thaliana OX=3702 GN=At1g62660 PE=1 SV=1	60.9	5.47	31.6	35.626	20	9	12	8	1	1.473	0.56	0.00836735	0.0570186	1378.9	1228.4	1230.3	1812.6	1850.3	1790	other metabolic processes		other molecular function	[GO:0004553]; GO:0016798; GO:0016787; GO:0003824; GO:0003674_x000D_ [GO:0005975]; GO:0044238; GO:0071704; GO:0008152; GO:0008150		EnsemblGenome
A0A1P8AWX3	High	AT1G33590	Leucine-rich repeat (LRR) family protein OS=Arabidopsis thaliana OX=3702 GN=At1g33590 PE=1 SV=1	55.8	8.91	40.69	41.253	22	12	15	11	1	1.01	0.01	0.45495	0.551776	2060.3	2497	2474.7	2417.9	2504	2500.5						EnsemblGenome
A0A1P8AX55	High	AT2G27020	20S proteasome alpha subunit G1 OS=Arabidopsis thaliana OX=3702 GN=PAG1 PE=1 SV=1	39.3	8.98	39.69	48.493	35	13	17	13	0	0.98	-0.03	0.670248	0.737759	2265.6	2333.4	2355	2104.6	2287.2	2429.1	protein metabolism;other metabolic processes	nucleus;other cell component		[GO:0005634]; GO:0043231; GO:0043227; GO:0043229; GO:0043226; GO:0005622; GO:0110165; GO:0005575_x000D_ [GO:0005737]; GO:0110165; GO:0005622; GO:0005575_x000D_ [GO:0006511]; GO:0019941; GO:0043632; GO:0051603; GO:0044265; GO:0006508; GO:0044257; GO:0009057; GO:0044248; GO:0044260; GO:0019538; GO:0030163; GO:0044267; GO:0043170; GO:1901575; GO:0009056; GO:0044237; GO:0044238; GO:1901564; GO:190156…		EnsemblGenome
A0A1P8AX61	High	AT2G01755	Uncharacterized protein OS=Arabidopsis thaliana OX=3702 GN=At2g01755 PE=1 SV=1	20.4	6.06	8	10.199	16	2	2	2	0	0.9	-0.15	0.500264	0.593748	219.8	241.3	243	247.2	217.2	209.9		other cell component		[GO:0009507]; GO:0009536; GO:0043231; GO:0005737; GO:0043227; GO:0043229; GO:0110165; GO:0005622; GO:0043226; GO:0005575		EnsemblGenome
A0A1P8AXC1	High	AT2G30950	FtsH extracellular protease family OS=Arabidopsis thaliana OX=3702 GN=VAR2 PE=1 SV=1	74.6	6.35	30.35	31.669	12	8	10	1	7	0.874	-0.19	0.00204299	0.0366412	1847.3	1906.1	1822.6	1657.7	1614.2	1613.6	protein metabolism	other membranes	other molecular function	[GO:0004176]; GO:0008233; GO:0140657; GO:0016787; GO:0140096; GO:0006508; GO:0003674; GO:0003824; GO:0019538; GO:0043170; GO:0044238; GO:1901564; GO:0071704; GO:0008152; GO:0006807; GO:0008150_x000D_ [GO:0004222]; GO:0004175; GO:0008237; GO:0008233; GO:0016787; GO:0140096; GO:0006508; GO:0003824; GO:0019538; GO:0003674; GO:0043170; GO:0044238; GO:1901564; GO:0071704; GO:0008152; GO:0006807; GO:00…		EnsemblGenome
A0A1P8AXD8	High	AT2G36250	Tubulin/FtsZ family protein OS=Arabidopsis thaliana OX=3702 GN=FTSZ2-1 PE=1 SV=1	41.6	4.96	26.85	36.162	29	7	8	4	0	1.202	0.27	0.0259988	0.0961342	338.3	339.3	337	384.7	406.7	427.2			other molecular function	[GO:0005525]; GO:0032561; GO:0035639; GO:0019001; GO:0032555; GO:0043168; GO:1901265; GO:0017076; GO:0032553; GO:0043167; GO:0097159; GO:1901363; GO:0000166; GO:0097367; GO:0005488; GO:0036094; GO:0003674		EnsemblGenome
A0A1P8AXW4	High	AT2G23420	Nicotinate phosphoribosyltransferase OS=Arabidopsis thaliana OX=3702 GN=NAPRT2 PE=1 SV=1	60.9	6.39	13.42	14.167	10	5	5	2	3	0.94	-0.09	0.132967	0.236815	533.2	500	523.7	492.5	507.6	465.9	other metabolic processes		other molecular function	[GO:0004514]; GO:0016763; GO:0016757; GO:0016740; GO:0003824; GO:0003674_x000D_ [GO:0004516]; GO:0016879; GO:0016874; GO:0003824; GO:0003674_x000D_ [GO:0009435]; GO:0019359; GO:0019363; GO:0046496; GO:0009165; GO:0019362; GO:0072525; GO:0009117; GO:1901293; GO:0072524; GO:0018130; GO:0044271; GO:1901362; GO:1901566; GO:0006753; GO:0034654; GO:0090407; GO:0034641; GO:0046483; GO:1901360; GO:190156…		EnsemblGenome
A0A1P8AY36	High	AT2G34480	Ribosomal protein L18ae/LX family protein OS=Arabidopsis thaliana OX=3702 GN=At2g34480 PE=1 SV=1	25.7	10.55	38.53	28.089	30	6	14	3	4	1.285	0.36	0.162599	0.265613	3795.2	3022	2982.8	3452.3	4288	3884.1	protein metabolism;other metabolic processes	translational apparatus	other molecular function	[GO:0003735]; GO:0005198; GO:0003674_x000D_ [GO:0005840]; GO:0043232; GO:0043228; GO:0043229; GO:0043226; GO:0005622; GO:0110165; GO:0005575_x000D_ [GO:0006412]; GO:0034645; GO:0043043; GO:0044267; GO:0010467; GO:0009059; GO:0044249; GO:0044260; GO:0006518; GO:0043604; GO:1901566; GO:0019538; GO:0043170; GO:1901576; GO:0009058; GO:0044237; GO:0043603; GO:1901564; GO:0044271; GO:0044238; GO:007170…		EnsemblGenome
A0A1P8AYA1	High	AT2G37170	Plasma membrane intrinsic protein 2 OS=Arabidopsis thaliana OX=3702 GN=PIP2B PE=1 SV=1	35.4	8.75	8.79	8.197	12	3	3	3	0	0.851	-0.23	0.434494	0.532441	63.3	82.4	96.7	67	70.1	74.8	transport	other membranes	transporter activity	[GO:0015267]; GO:0022803; GO:0022857; GO:0005215; GO:0055085; GO:0003674; GO:0006810; GO:0009987; GO:0051234; GO:0008150; GO:0051179_x000D_ [GO:0016021]; GO:0031224; GO:0110165; GO:0016020; GO:0005575		EnsemblGenome
A0A1P8AYI3	High	AT2G29320	NAD(P)-binding Rossmann-fold superfamily protein OS=Arabidopsis thaliana OX=3702 GN=At2g29320 PE=1 SV=1	22.3	8.07	14.1	19.017	21	4	4	3	0	0.854	-0.23	0.0113441	0.0657493	1134	1251.2	1167.1	1031.8	963	996.3			other molecular function	[GO:0016491]; GO:0003824; GO:0003674		EnsemblGenome
A0A1P8AZ83	High	AT2G37080	ROP interactive partner 3 OS=Arabidopsis thaliana OX=3702 GN=RIP2 PE=1 SV=1	65.6	5.2	11.88	11.339	4	3	4	3	0	1.139	0.19	0.0890365	0.183888	289	312	305.6	358.3	347.9	312.6						EnsemblGenome
A0A1P8AZH4	High	AT2G27450	Nitrilase-like protein 1 OS=Arabidopsis thaliana OX=3702 GN=NLP1 PE=1 SV=1	24.4	5.44	6.65	9.4	10	2	2	2	0	0.94	-0.09	0.334282	0.439404	296.4	260.8	271.4	240.6	255	281.2	other metabolic processes			[GO:0006807]; GO:0008152; GO:0008150		EnsemblGenome
A0A1P8AZL4	High	AT2G26540	Uroporphyrinogen-III synthase OS=Arabidopsis thaliana OX=3702 GN=HEMD PE=1 SV=1	26.8	9.23	16.65	19.511	18	4	5	4	0	0.873	-0.2	0.0165377	0.0781754	931.9	843.2	846.4	704.6	740.8	739	other metabolic processes		other molecular function	[GO:0004852]; GO:0016836; GO:0016835; GO:0016829; GO:0003824; GO:0003674_x000D_ [GO:0006780]; GO:0006779; GO:0046394; GO:0046502; GO:0006778; GO:0033014; GO:0016053; GO:0019752; GO:0033013; GO:0018130; GO:0019438; GO:0044271; GO:1901362; GO:1901566; GO:0006082; GO:0044249; GO:0044283; GO:1901576; GO:0043436; GO:0006725; GO:0046483; GO:1901360; GO:1901564; GO:0034641; GO:0044237; GO:0044281; GO:00…		EnsemblGenome
A0A1P8AZM7	High	AT2G04650	ADP-glucose pyrophosphorylase family protein OS=Arabidopsis thaliana OX=3702 GN=At2g04650 PE=1 SV=1	43.8	6.62	17.72	19.503	13	4	5	3	0	0.689	-0.54	0.155081	0.258677	253	212.6	223.6	150.6	154	225.1	other metabolic processes		other molecular function	[GO:0009058]; GO:0008152; GO:0008150_x000D_ [GO:0016779]; GO:0016772; GO:0016740; GO:0003824; GO:0003674	Fructose and mannose metabolism; Amino sugar and nucleotide sugar metabolism; Metabolic pathways; Biosynthesis of secondary metabolites; Biosynthesis of cofactors; Biosynthesis of nucleotide sugars	EnsemblGenome
A0A1P8AZP9	High	AT2G32520	Alpha/beta-Hydrolases superfamily protein OS=Arabidopsis thaliana OX=3702 GN=At2g32520 PE=1 SV=1	30	6.55	10.17	11.378	13	4	4	4	0	1.628	0.7	0.122397	0.224078	459	739	912.8	1351.4	1203.2	849.4			other molecular function	[GO:0016747]; GO:0016746; GO:0016740; GO:0003824; GO:0003674_x000D_ [GO:0016787]; GO:0003824; GO:0003674		EnsemblGenome
A0A1P8AZS7	High	AT2G17420	Thioredoxin reductase OS=Arabidopsis thaliana OX=3702 GN=NTRA PE=1 SV=1	38.2	8.12	22.53	21.817	14	4	6	1	3	1.48	0.57	0.00294268	0.0402599	807.9	882.8	891.8	1306.8	1306.9	1148.8	other metabolic processes;stress response;other biological processes	other cell component	other molecular function	[GO:0004791]; GO:0016209; GO:0047134; GO:0003674; GO:0098869; GO:0015035; GO:0016668; GO:1990748; GO:0015036; GO:0140096; GO:0016667; GO:0009987; GO:0098754; GO:0097237; GO:0003824; GO:0016491; GO:0008150; GO:0009636; GO:0070887; GO:0042221; GO:0051716; GO:0050896_x000D_ [GO:0005737]; GO:0110165; GO:0005622; GO:0005575_x000D_ [GO:0019430]; GO:0006801; GO:0098869; GO:0071451; GO:0072593; GO:199074…		EnsemblGenome
A0A1P8B0B7	High	AT2G02790	Protein IQ-DOMAIN 29 OS=Arabidopsis thaliana OX=3702 GN=IQD29 PE=1 SV=1	65.2	9.55	8.89	6.122	7	4	4	4	0	0.879	-0.19	0.0958384	0.192532	595.1	684.3	657.9	560.3	578.4	579.6		plasma membrane;other membranes;cytoskeleton;nucleus;other cell component	other molecular function	[GO:0005516]; GO:0005515; GO:0005488; GO:0003674_x000D_ [GO:0005635]; GO:0031967; GO:0005634; GO:0012505; GO:0031975; GO:0043227; GO:0043229; GO:0043231; GO:0110165; GO:0043226; GO:0005622; GO:0005575_x000D_ [GO:0005737]; GO:0110165; GO:0005622; GO:0005575_x000D_ [GO:0005856]; GO:0043232; GO:0043228; GO:0043229; GO:0043226; GO:0005622; GO:0110165; GO:0005575_x000D_ [GO:0005886]; GO:0016020; GO:00…		EnsemblGenome
A0A1P8B0L9	High	AT2G14110	Haloacid dehalogenase-like hydrolase (HAD) superfamily protein OS=Arabidopsis thaliana OX=3702 GN=At2g14110 PE=1 SV=1	17.2	8	6.07	5.652	13	2	2	2	0	0.983	-0.02	0.402678	0.504264	476.1	427.4	457.1	394.5	450.2	449.5	other metabolic processes		other molecular function	[GO:0016791]; GO:0042578; GO:0016311; GO:0016788; GO:0006796; GO:0016787; GO:0006793; GO:0003824; GO:0044237; GO:0003674; GO:0008152; GO:0009987; GO:0008150		EnsemblGenome
A0A1P8B0W4	High	AT2G42010	Phospholipase D OS=Arabidopsis thaliana OX=3702 GN=PLDBETA1 PE=1 SV=1	124	7.88	5.41	5.214	2	2	2	1	0	0.719	-0.48	0.0181238	0.0813646	15.5	19.9	17.1	13.1	10.6	12.3	other metabolic processes		other molecular function	[GO:0004630]; GO:0004620; GO:0008081; GO:0016298; GO:0042578; GO:0016788; GO:0016787; GO:0003824; GO:0003674_x000D_ [GO:0016042]; GO:0006629; GO:1901575; GO:0044238; GO:0071704; GO:0009056; GO:0008152; GO:0008150_x000D_ [GO:0070290]; GO:0004620; GO:0008081; GO:0016298; GO:0042578; GO:0016788; GO:0016787; GO:0003824; GO:0003674		EnsemblGenome
A0A1P8B103	High	AT2G37640	Expansin OS=Arabidopsis thaliana OX=3702 GN=EXP3 PE=1 SV=1	26.2	9.44	2.04	3.717	9	2	2	2	0	1.298	0.38	0.00190169	0.0364023	196.3	209.3	213.8	267.7	271.8	295.2	cell organization and biogenesis	non-structural extracellular;other membranes;other cell component		[GO:0005576]; GO:0110165; GO:0005575_x000D_ [GO:0005618]; GO:0030312; GO:0110165; GO:0071944; GO:0005575_x000D_ [GO:0009664]; GO:0071555; GO:0071669; GO:0045229; GO:0071554; GO:0016043; GO:0009987; GO:0071840; GO:0008150_x000D_ [GO:0016020]; GO:0110165; GO:0005575		EnsemblGenome
A0A1P8B189	High	AT2G36640	Embryonic cell protein 63 OS=Arabidopsis thaliana OX=3702 GN=ECP63 PE=1 SV=1	38.8	5.4	12.53	13.857	13	4	4	4	0	8.076	3.01	1.05e-05	0.00925362	95.3	84.5	81.4	680	682.1	804.6						EnsemblGenome
A0A1P8B1B5	High	AT2G05380	Glycine-rich protein 3 short isoform OS=Arabidopsis thaliana OX=3702 GN=GRP3S PE=1 SV=1	13.4	8.38	34.72	22.479	51	5	12	3	2	2.542	1.35	0.000445879	0.0234037	916.8	812.8	905.7	2492.5	2302.3	2032.4						EnsemblGenome
A0A1P8B1L4	High	AT2G38750	Annexin 4 OS=Arabidopsis thaliana OX=3702 GN=ANNAT4 PE=1 SV=1	34.5	8.19	24.92	30.31	32	9	10	9	0	1.023	0.03	0.560077	0.644362	1126.4	1071.6	1078.6	1197.8	1063.2	1103.4			other molecular function	[GO:0005509]; GO:0046872; GO:0043169; GO:0043167; GO:0005488; GO:0003674_x000D_ [GO:0005544]; GO:0005543; GO:0008289; GO:0005488; GO:0003674		EnsemblGenome
A0A1P8B223	High	AT2G35820	Ureidoglycolate hydrolase OS=Arabidopsis thaliana OX=3702 GN=At2g35820 PE=1 SV=1	31.9	8.7	7.5	8.051	12	3	3	3	0	0.727	-0.46	0.0336806	0.110013	176.1	185.3	178.8	119.2	148.4	129.9			other molecular function	[GO:0004848]; GO:0016813; GO:0016810; GO:0016787; GO:0003824; GO:0003674		EnsemblGenome
A0A1P8B252	High	AT2G43560	Peptidylprolyl isomerase OS=Arabidopsis thaliana OX=3702 GN=At2g43560 PE=1 SV=1	17.6	5.14	27.86	36.463	38	6	9	6	0	1.33	0.41	0.387586	0.490989	468.9	1102.1	1456.4	2280.4	1466	832.4	protein metabolism;other metabolic processes		other molecular function	[GO:0003755]; GO:0016859; GO:0140096; GO:0000413; GO:0016853; GO:0003824; GO:0018208; GO:0003674; GO:0018193; GO:0006464; GO:0036211; GO:0044267; GO:0019538; GO:0043412; GO:0044260; GO:0043170; GO:0044238; GO:1901564; GO:0044237; GO:0071704; GO:0008152; GO:0006807; GO:0009987; GO:0008150		EnsemblGenome
A0A1P8B2D9	High	AT2G14260	Proline iminopeptidase OS=Arabidopsis thaliana OX=3702 GN=PIP PE=1 SV=1	42.9	7.58	22.98	28.923	20	7	8	7	0	1.096	0.13	0.0503487	0.134245	1369.5	1377.8	1364	1591.1	1500.4	1466	protein metabolism	other cell component	other molecular function	[GO:0004177]; GO:0008238; GO:0008233; GO:0016787; GO:0140096; GO:0006508; GO:0003824; GO:0019538; GO:0003674; GO:0043170; GO:0044238; GO:1901564; GO:0071704; GO:0008152; GO:0006807; GO:0008150_x000D_ [GO:0005737]; GO:0110165; GO:0005622; GO:0005575		EnsemblGenome
A0A1P8B2F0	High	AT2G02390	Glutathione S-transferase zeta 1 OS=Arabidopsis thaliana OX=3702 GN=GSTZ1 PE=1 SV=1	21.7	5.8	12.35	10.585	18	3	4	3	0	1.417	0.5	0.034528	0.111072	272.1	228.2	230.3	321.4	326.2	328.9	other metabolic processes	other cell component	other molecular function	[GO:0005737]; GO:0110165; GO:0005622; GO:0005575_x000D_ [GO:0006749]; GO:0006518; GO:0006575; GO:0006790; GO:0043603; GO:1901564; GO:0044237; GO:0034641; GO:0006807; GO:0071704; GO:0008152; GO:0009987; GO:0008150_x000D_ [GO:0009072]; GO:0006520; GO:0006725; GO:1901360; GO:0019752; GO:0044238; GO:1901564; GO:0044237; GO:0071704; GO:0043436; GO:0008152; GO:0006807; GO:0009987; GO:0006082; GO:000815…		EnsemblGenome
A0A1P8B346	High	AT2G05530	Glycine-rich protein family OS=Arabidopsis thaliana OX=3702 GN=At2g05530 PE=4 SV=1	10.5	7.72	16.63	8.9	27	3	7	1	0	0.843	-0.25	0.0413185	0.120786	326.8	346.5	373.1	291.9	289.9	319.2						EnsemblGenome
A0A1P8B3K8	High	AT4G28400	Protein phosphatase 2C family protein OS=Arabidopsis thaliana OX=3702 GN=At4g28400 PE=1 SV=1	28.8	7.44	13.2	17.424	17	4	4	1	0	0.724	-0.47	0.0315564	0.106783	150	152.1	153.7	104.4	110.1	125.7	other metabolic processes		other molecular function	[GO:0016791]; GO:0042578; GO:0016311; GO:0016788; GO:0006796; GO:0016787; GO:0006793; GO:0003824; GO:0044237; GO:0003674; GO:0008152; GO:0009987; GO:0008150		EnsemblGenome
A0A1P8B3U2	High	AT4G16260	Glucan endo-1,3-beta-D-glucosidase OS=Arabidopsis thaliana OX=3702 GN=At4g16260 PE=1 SV=1	34.6	8.25	24.65	29.569	31	7	8	7	0	0.723	-0.47	0.907463	0.929477	559.3	1795.2	1955.7	1298.7	1424.5	900.2	other metabolic processes		other molecular function	[GO:0005975]; GO:0044238; GO:0071704; GO:0008152; GO:0008150_x000D_ [GO:0042973]; GO:0008422; GO:0015926; GO:0004553; GO:0016798; GO:0016787; GO:0003824; GO:0003674		EnsemblGenome
A0A1P8B413	High	AT4G13550	Putative triglyceride lipase OS=Arabidopsis thaliana OX=3702 GN=At4g13550 PE=1 SV=1	92.9	5.38	21.61	28.812	10	7	7	7	0	0.968	-0.05	0.329337	0.434822	821.1	777.4	778.4	609.3	753.8	793.7	other metabolic processes			[GO:0006629]; GO:0044238; GO:0071704; GO:0008152; GO:0008150		EnsemblGenome
A0A1P8B485	High	AT4G01800	Protein translocase subunit SecA OS=Arabidopsis thaliana OX=3702 GN=AGY1 PE=1 SV=1	115.2	6.39	74.88	89.93	25	21	24	21	0	0.758	-0.4	0.00605608	0.0500586	2804.6	2902.3	2804.9	2007.6	2126.1	2237.7	transport	other membranes	transporter activity;other molecular function	[GO:0005524]; GO:0032559; GO:0035639; GO:0030554; GO:0032555; GO:0043168; GO:1901265; GO:0017076; GO:0032553; GO:0043167; GO:0097159; GO:1901363; GO:0000166; GO:0097367; GO:0005488; GO:0036094; GO:0003674_x000D_ [GO:0006605]; GO:0006886; GO:0015031; GO:0046907; GO:0034613; GO:0045184; GO:0071702; GO:0071705; GO:0006810; GO:0051641; GO:0051649; GO:0008104; GO:0070727; GO:0051234; GO:0009987; GO:00…		EnsemblGenome
A0A1P8B490	High	AT4G26600	S-adenosyl-L-methionine-dependent methyltransferases superfamily protein OS=Arabidopsis thaliana OX=3702 GN=At4g26600 PE=1 SV=1	60.5	5.07	2.61	7.189	3	2	3	1	0	0.667	-0.58	0.0763208	0.168541	36.4	33.6	48.3	24.3	22.7	33.5	RNA metabolism OR transcription;other metabolic processes;other biological processes	nucleus	nucleic acid binding activity;other molecular function	[GO:0001510]; GO:0009451; GO:0043414; GO:0016070; GO:0043412; GO:0032259; GO:0044260; GO:0090304; GO:0043170; GO:0008152; GO:0044237; GO:0006139; GO:0071704; GO:0008150; GO:0009987; GO:0006725; GO:0034641; GO:0044238; GO:0046483; GO:1901360; GO:0006807_x000D_ [GO:0003723]; GO:0003676; GO:0097159; GO:1901363; GO:0005488; GO:0003674_x000D_ [GO:0005730]; GO:0043232; GO:0031981; GO:0043228; GO:004322…		EnsemblGenome
A0A1P8B493	High	AT4G35360	Pantothenate kinase OS=Arabidopsis thaliana OX=3702 GN=At4g35360 PE=1 SV=1	30.1	5.05	10.45	9.191	13	4	4	3	1	0.853	-0.23	0.013927	0.0725747	386.9	389.5	427.8	332.1	348.6	324.7	other metabolic processes		kinase activity	[GO:0016301]; GO:0016772; GO:0016310; GO:0016740; GO:0006796; GO:0003824; GO:0006793; GO:0003674; GO:0044237; GO:0008152; GO:0009987; GO:0008150		EnsemblGenome
A0A1P8B4J3	High	AT4G04880	Adenosine/AMP deaminase family protein OS=Arabidopsis thaliana OX=3702 GN=At4g04880 PE=1 SV=1	43.3	6.77	7.11	5.279	7	3	3	3	0	0.601	-0.73	0.104588	0.203613	322.7	324.3	359.5	185.3	195	299	other metabolic processes		other molecular function	[GO:0004000]; GO:0016814; GO:0019239; GO:0016810; GO:0016787; GO:0003824; GO:0003674_x000D_ [GO:0006154]; GO:0046085; GO:0046130; GO:0046128; GO:0006152; GO:0042454; GO:0009119; GO:0042278; GO:0009164; GO:0072523; GO:0009116; GO:0072521; GO:0034656; GO:1901565; GO:1901658; GO:0019439; GO:0044270; GO:0046700; GO:1901361; GO:0055086; GO:1901564; GO:1901657; GO:0006725; GO:0034641; GO:0046483; GO:19…		EnsemblGenome
A0A1P8B4X7	High	AT4G31750	Protein-serine/threonine phosphatase OS=Arabidopsis thaliana OX=3702 GN=WIN2 PE=1 SV=1	32.7	4.86	12.71	13.551	15	4	4	4	0	0.986	-0.02	0.643463	0.715805	494.7	467.8	484.5	431.5	477.9	504	protein metabolism;other metabolic processes		other molecular function	[GO:0046872]; GO:0043169; GO:0043167; GO:0005488; GO:0003674_x000D_ [GO:0106306]; GO:0004721; GO:0016791; GO:0140096; GO:0006470; GO:0042578; GO:0016311; GO:0003824; GO:0006464; GO:0016788; GO:0006796; GO:0003674; GO:0036211; GO:0044267; GO:0016787; GO:0006793; GO:0019538; GO:0043412; GO:0044260; GO:0044237; GO:0043170; GO:0044238; GO:1901564; GO:0008152; GO:0009987; GO:0071704; GO:0006807; GO:00…		EnsemblGenome
A0A1P8B5K1	High	AT4G31210	Omega-protein OS=Arabidopsis thaliana OX=3702 GN=At4g31210 PE=1 SV=1	141	9.35	3.27	6.786	2	2	2	2	0	0.798	-0.33	0.214667	0.321093	331	323.3	343.2	149.2	264.1	297.3	cell organization and biogenesis;DNA metabolism;other metabolic processes	other cell component	nucleic acid binding activity;other molecular function	[GO:0003677]; GO:0003676; GO:0097159; GO:1901363; GO:0005488; GO:0003674_x000D_ [GO:0003917]; GO:0003916; GO:0016853; GO:0140097; GO:0003824; GO:0140640; GO:0003674_x000D_ [GO:0005694]; GO:0043232; GO:0043228; GO:0043229; GO:0043226; GO:0005622; GO:0110165; GO:0005575_x000D_ [GO:0006265]; GO:0006259; GO:0071103; GO:0044260; GO:0090304; GO:0051276; GO:0043170; GO:0044237; GO:0006139; GO:0006996; G…		EnsemblGenome
A0A1P8B5L9	High	AT4G39660	Alanine:glyoxylate aminotransferase 2 OS=Arabidopsis thaliana OX=3702 GN=AGT2 PE=1 SV=1	43.3	6.58	11.99	14.814	12	6	6	6	0	0.935	-0.1	0.301492	0.410553	898.4	911	984	798	851.7	952.4			other molecular function	[GO:0008483]; GO:0016769; GO:0016740; GO:0003824; GO:0003674_x000D_ [GO:0030170]; GO:0043168; GO:0070279; GO:0043167; GO:0019842; GO:0097159; GO:1901363; GO:0005488; GO:0036094; GO:0003674		EnsemblGenome
A0A1P8B5Y3	High	AT4G35770	Rhodanese/Cell cycle control phosphatase superfamily protein OS=Arabidopsis thaliana OX=3702 GN=SEN1 PE=1 SV=1	17.3	10.68	2.77	4.257	10	2	2	2	0	1.303	0.38	0.00299579	0.0402599	273.8	256.7	276.4	355.1	356.9	395.8						EnsemblGenome
A0A1P8B637	High	AT4G26555	Peptidylprolyl isomerase OS=Arabidopsis thaliana OX=3702 GN=At4g26555 PE=1 SV=1	17.8	5.35	5.35	4.811	14	2	2	2	0	1.102	0.14	0.740431	0.795093	65.9	64.8	85	78.7	72.6	70.5	protein metabolism;other metabolic processes		other molecular function	[GO:0003755]; GO:0016859; GO:0140096; GO:0000413; GO:0016853; GO:0003824; GO:0018208; GO:0003674; GO:0018193; GO:0006464; GO:0036211; GO:0044267; GO:0019538; GO:0043412; GO:0044260; GO:0043170; GO:0044238; GO:1901564; GO:0044237; GO:0071704; GO:0008152; GO:0006807; GO:0009987; GO:0008150		EnsemblGenome
A0A1P8B644	High	AT4G18370	DEGP protease 5 OS=Arabidopsis thaliana OX=3702 GN=DEG5 PE=1 SV=1	26.3	5.35	4.8	9.224	15	3	3	3	0	0.72	-0.47	0.00259724	0.0383692	666	711.6	697.1	535.7	501.7	479.1	protein metabolism		other molecular function	[GO:0004252]; GO:0004175; GO:0008236; GO:0008233; GO:0017171; GO:0016787; GO:0140096; GO:0006508; GO:0003824; GO:0019538; GO:0003674; GO:0043170; GO:0044238; GO:1901564; GO:0071704; GO:0008152; GO:0006807; GO:0008150		EnsemblGenome
A0A1P8B687	High	AT4G13720	Inosine triphosphate pyrophosphatase OS=Arabidopsis thaliana OX=3702 GN=At4g13720 PE=1 SV=1	23.9	5.99	11.28	12.602	23	4	4	4	0	0.8	-0.32	0.0770058	0.169499	395.1	376	402.5	365.5	301.1	316.2	other metabolic processes	other cell component	other molecular function	[GO:0000166]; GO:0036094; GO:1901265; GO:0005488; GO:0097159; GO:1901363; GO:0003674_x000D_ [GO:0005737]; GO:0110165; GO:0005622; GO:0005575_x000D_ [GO:0009117]; GO:0006753; GO:0006796; GO:0019637; GO:0055086; GO:0006793; GO:0071704; GO:0006139; GO:0044281; GO:0044237; GO:0008152; GO:0006725; GO:0034641; GO:0044238; GO:0046483; GO:1901360; GO:0009987; GO:0008150; GO:0006807_x000D_ [GO:0009204]; G…		EnsemblGenome
A0A1P8B6G3	High	AT4G19006	Proteasome component (PCI) domain protein OS=Arabidopsis thaliana OX=3702 GN=At4g19006 PE=1 SV=1	50.2	5.5	9.33	7.987	7	3	4	3	0	0.915	-0.13	0.083103	0.176742	779.6	745.2	812.6	749.7	709.1	713.6		other cell component		[GO:0000502]; GO:0140535; GO:1905369; GO:0032991; GO:1905368; GO:0005575; GO:1902494		EnsemblGenome
A0A1P8B6W3	High	AT4G31780	Monogalactosyldiacylglycerol synthase OS=Arabidopsis thaliana OX=3702 GN=MGD1 PE=1 SV=1	61.6	9.17	5.29	5.484	3	2	2	2	0	0.965	-0.05	0.90048	0.924236	127.5	135.5	137.2	142.2	125.3	130.7	other metabolic processes	other membranes	other molecular function	[GO:0009247]; GO:0006664; GO:0046467; GO:1901137; GO:0006643; GO:1903509; GO:0008610; GO:0044249; GO:1901135; GO:1901576; GO:0044255; GO:0006629; GO:0009058; GO:0044237; GO:0071704; GO:0044238; GO:0008152; GO:0009987; GO:0008150_x000D_ [GO:0016020]; GO:0110165; GO:0005575_x000D_ [GO:0046509]; GO:0035250; GO:0008194; GO:0008378; GO:0016757; GO:0016758; GO:0016740; GO:0003824; GO:0003674		EnsemblGenome
A0A1P8B7C8	High	AT4G02390	Poly [ADP-ribose] polymerase OS=Arabidopsis thaliana OX=3702 GN=PARP2 PE=1 SV=1	72	6.25	6.96	8.442	5	2	2	2	0	1.778	0.83	0.0561468	0.141625	55.6	34.9	41.3	72.7	76.3	73.5	protein metabolism;other metabolic processes	nucleus	other molecular function	[GO:0003950]; GO:0016763; GO:0016757; GO:0016740; GO:0003824; GO:0003674_x000D_ [GO:0005634]; GO:0043231; GO:0043227; GO:0043229; GO:0043226; GO:0005622; GO:0110165; GO:0005575_x000D_ [GO:0006471]; GO:0006464; GO:0036211; GO:0044267; GO:0019538; GO:0043412; GO:0044260; GO:0043170; GO:0044238; GO:1901564; GO:0044237; GO:0071704; GO:0008152; GO:0006807; GO:0009987; GO:0008150		EnsemblGenome
A0A1P8B7F1	High	AT4G15930	Dynein light chain OS=Arabidopsis thaliana OX=3702 GN=At4g15930 PE=1 SV=1	10.7	8.68	9.69	11.378	24	3	3	3	0	0.887	-0.17	0.0333393	0.109138	248.8	237.2	257.1	233	220.4	220.7	other biological processes	cytoskeleton;other cell component		[GO:0005737]; GO:0110165; GO:0005622; GO:0005575_x000D_ [GO:0005874]; GO:0099513; GO:0015630; GO:0099512; GO:0005856; GO:0099081; GO:0043232; GO:0099080; GO:0043228; GO:0043229; GO:0110165; GO:0043226; GO:0005622; GO:0005575_x000D_ [GO:0007017]; GO:0009987; GO:0008150_x000D_ [GO:0030286]; GO:0005875; GO:1902494; GO:0032991; GO:0015630; GO:0005575; GO:0005856; GO:0043232; GO:0043228; GO:0043229; G…		EnsemblGenome
A0A1P8B7H4	High	AT4G20760	NAD(P)-binding Rossmann-fold superfamily protein OS=Arabidopsis thaliana OX=3702 GN=At4g20750 PE=1 SV=1	34.7	9.6	9.21	9.572	10	4	4	4	0	0.808	-0.31	0.00172366	0.0345653	567.5	542.4	555.3	450.8	422.2	448.9			other molecular function	[GO:0016491]; GO:0003824; GO:0003674		EnsemblGenome
A0A1P8B7M5	High	AT4G20930	3-hydroxyisobutyrate dehydrogenase OS=Arabidopsis thaliana OX=3702 GN=At4g20930 PE=1 SV=1	29.3	5.34	5.04	6.111	8	2	2	2	0	1.07	0.1	0.989774	0.992044	371.4	358.8	425.5	346.1	397.3	411.1	other metabolic processes		other molecular function	[GO:0006574]; GO:0006573; GO:0009083; GO:1901606; GO:0009081; GO:1901605; GO:0009063; GO:0016054; GO:1901565; GO:0006520; GO:0046395; GO:0006082; GO:0044248; GO:0044282; GO:1901575; GO:1901564; GO:0019752; GO:0044238; GO:0044237; GO:0044281; GO:0071704; GO:0009056; GO:0006807; GO:0043436; GO:0008152; GO:0009987; GO:0008150_x000D_ [GO:0008442]; GO:0016616; GO:0016614; GO:0016491; GO:0003824; GO:00…		EnsemblGenome
A0A1P8B7W9	High	AT4G34490	Adenylyl cyclase-associated protein OS=Arabidopsis thaliana OX=3702 GN=CAP1 PE=1 SV=1	58.4	8.35	49.76	52.55	25	14	18	14	0	0.719	-0.48	0.0632597	0.152873	2330	2920.1	2878.7	2074	2070.5	2018.9	cell organization and biogenesis;other biological processes		cytoskeletal activity	[GO:0000902]; GO:0009653; GO:0032502; GO:0048856; GO:0008150_x000D_ [GO:0003779]; GO:0008092; GO:0005515; GO:0005488; GO:0003674_x000D_ [GO:0007010]; GO:0006996; GO:0016043; GO:0071840; GO:0009987; GO:0008150		EnsemblGenome
A0A1P8B849	High	AT4G26140	Beta-galactosidase OS=Arabidopsis thaliana OX=3702 GN=BGAL12 PE=1 SV=1	84.1	8.09	16.41	14.931	7	6	8	1	0	1.922	0.94	0.000670705	0.0245518	62.2	66.2	66.7	127.3	127.3	129.1	other metabolic processes	non-structural extracellular	other molecular function	[GO:0004565]; GO:0015925; GO:0004553; GO:0016798; GO:0016787; GO:0003824; GO:0003674_x000D_ [GO:0005975]; GO:0044238; GO:0071704; GO:0008152; GO:0008150_x000D_ [GO:0048046]; GO:0005576; GO:0110165; GO:0005575		EnsemblGenome
A0A1P8B8I4	High	AT4G28940	Phosphorylase superfamily protein OS=Arabidopsis thaliana OX=3702 GN=At4g28940 PE=1 SV=1	28.3	5.85	14.63	17.044	21	4	4	4	0	1.106	0.15	0.893098	0.918054	641.6	444.9	453.4	385.9	501.4	618.7	other metabolic processes		other molecular function	[GO:0003824]; GO:0003674_x000D_ [GO:0009116]; GO:0055086; GO:1901564; GO:1901657; GO:0006139; GO:0044281; GO:0006807; GO:0071704; GO:1901135; GO:0006725; GO:0034641; GO:0044238; GO:0046483; GO:1901360; GO:0008152; GO:0044237; GO:0008150; GO:0009987		EnsemblGenome
A0A1P8B8I9	High	AT4G14680	Sulfate adenylyltransferase OS=Arabidopsis thaliana OX=3702 GN=APS3 PE=1 SV=1	57.5	8.51	22.1	21.209	16	10	11	3	7	0.586	-0.77	0.00204966	0.0366412	2507.6	2677	2718.8	1463.2	1568.4	1715.1	other metabolic processes		other molecular function	[GO:0000103]; GO:0006790; GO:0044237; GO:0008152; GO:0009987; GO:0008150_x000D_ [GO:0004781]; GO:0004779; GO:0070566; GO:0016779; GO:0016772; GO:0016740; GO:0003824; GO:0003674_x000D_ [GO:0005524]; GO:0032559; GO:0035639; GO:0030554; GO:0032555; GO:0043168; GO:1901265; GO:0017076; GO:0032553; GO:0043167; GO:0097159; GO:1901363; GO:0000166; GO:0097367; GO:0005488; GO:0036094; GO:0003674		EnsemblGenome
A0A1P8B8R9	High	AT4G16660	Heat shock protein 70 (Hsp 70) family protein OS=Arabidopsis thaliana OX=3702 GN=At4g16660 PE=1 SV=1	99.6	6.24	31.39	31.499	11	10	11	10	0	0.938	-0.09	0.118574	0.219932	1348.6	1212.2	1259.3	1181.5	1218.1	1134.9			other molecular function	[GO:0005524]; GO:0032559; GO:0035639; GO:0030554; GO:0032555; GO:0043168; GO:1901265; GO:0017076; GO:0032553; GO:0043167; GO:0097159; GO:1901363; GO:0000166; GO:0097367; GO:0005488; GO:0036094; GO:0003674		EnsemblGenome
A0A1P8B8W5	High	AT4G23730	Glucose-6-phosphate 1-epimerase OS=Arabidopsis thaliana OX=3702 GN=At4g23730 PE=1 SV=1	30.9	6.13	22.53	30.655	29	6	6	6	0	0.92	-0.12	0.114343	0.215511	1219.7	1055	1090.5	977.9	1017.8	1003	other metabolic processes		other molecular function	[GO:0005975]; GO:0044238; GO:0071704; GO:0008152; GO:0008150_x000D_ [GO:0030246]; GO:0005488; GO:0003674_x000D_ [GO:0047938]; GO:0016857; GO:0016854; GO:0016853; GO:0003824; GO:0003674	Glycolysis / Gluconeogenesis; Metabolic pathways; Biosynthesis of secondary metabolites	EnsemblGenome
A0A1P8B9J5	High	AT5G45500	RNI-like superfamily protein OS=Arabidopsis thaliana OX=3702 GN=MFC19.17 PE=1 SV=1	85.7	8.27	3.12	3.879	6	2	2	2	0	0.599	-0.74	0.0145067	0.0737983	117.5	143.9	151.7	83.8	86.3	99.8						EnsemblGenome
A0A1P8B9K9	High	AT5G47840	ATP:AMP phosphotransferase OS=Arabidopsis thaliana OX=3702 GN=AMK2 PE=1 SV=1	29.9	8.38	33.37	41.272	27	9	10	9	0	0.882	-0.18	0.169446	0.272612	1813.8	2144.8	2032.8	1790.8	1793.5	1801.3	other metabolic processes		kinase activity;other molecular function	[GO:0004017]; GO:0050145; GO:0016776; GO:0019205; GO:0046940; GO:0016772; GO:0016301; GO:0009123; GO:0009165; GO:0016740; GO:0016310; GO:0006753; GO:0009117; GO:1901293; GO:0003824; GO:0006796; GO:0019637; GO:0055086; GO:0034654; GO:0090407; GO:0003674; GO:0006793; GO:0071704; GO:0006139; GO:0044281; GO:0018130; GO:0019438; GO:0044271; GO:1901362; GO:1901576; GO:0044237; GO:0008152; GO:0006725; G…		EnsemblGenome
A0A1P8B9L6	High	AT5G23010	Methylthioalkylmalate synthase 1 OS=Arabidopsis thaliana OX=3702 GN=MAM1 PE=1 SV=1	58.3	7.87	26.55	29.65	21	9	9	7	2	0.155	-2.69	0.000804537	0.0250056	1518.4	1962.5	1971.7	285.3	318.2	304.5	other metabolic processes		other molecular function	[GO:0019752]; GO:0043436; GO:0006082; GO:0044237; GO:0044281; GO:0071704; GO:0008152; GO:0009987; GO:0008150_x000D_ [GO:0046912]; GO:0016746; GO:0016740; GO:0003824; GO:0003674		EnsemblGenome
A0A1P8B9P2	High	AT5G35100	Cyclophilin-like peptidyl-prolyl cis-trans isomerase family protein OS=Arabidopsis thaliana OX=3702 GN=At5g35100 PE=1 SV=1	31.4	7.27	10.36	15.074	18	4	4	4	0	0.959	-0.06	0.961735	0.969564	977.6	1329.3	1758.3	1268.4	1374.8	1274.6	protein metabolism;other metabolic processes		other molecular function	[GO:0003755]; GO:0016859; GO:0140096; GO:0000413; GO:0016853; GO:0003824; GO:0018208; GO:0003674; GO:0018193; GO:0006464; GO:0036211; GO:0044267; GO:0019538; GO:0043412; GO:0044260; GO:0043170; GO:0044238; GO:1901564; GO:0044237; GO:0071704; GO:0008152; GO:0006807; GO:0009987; GO:0008150		EnsemblGenome
A0A1P8B9R0	High	AT5G18230	Transcription regulator NOT2/NOT3/NOT5 family protein OS=Arabidopsis thaliana OX=3702 GN=MRG7.19 PE=1 SV=1	95.6	5.55	6.86	9.813	3	2	2	2	0	0.77	-0.38	0.0277341	0.0990548	179.6	197.8	196.3	151.2	158.6	130.3	RNA metabolism OR transcription;other metabolic processes;other biological processes	nucleus;other cell component		[GO:0000289]; GO:0000956; GO:0000288; GO:0006402; GO:0061157; GO:0006401; GO:0010629; GO:0016071; GO:0017148; GO:0043488; GO:0050779; GO:0061014; GO:0016070; GO:0034655; GO:0044265; GO:0010468; GO:0010605; GO:0006417; GO:0032269; GO:0034249; GO:2000113; GO:0043487; GO:0061013; GO:0031331; GO:0051254; GO:1903313; GO:0090304; GO:0006139; GO:0019439; GO:0044270; GO:0046700; GO:1901361; GO:0009057; G…		EnsemblGenome
A0A1P8B9U3	High	AT5G04885	Glycosyl hydrolase family protein OS=Arabidopsis thaliana OX=3702 GN=At5g04885 PE=1 SV=1	74.3	7.17	11.61	11.125	8	6	6	6	0	0.973	-0.04	0.851694	0.885798	558.9	789.1	712.9	674	693.9	717.7	other metabolic processes	non-structural extracellular	other molecular function	[GO:0005576]; GO:0110165; GO:0005575_x000D_ [GO:0008422]; GO:0015926; GO:0004553; GO:0016798; GO:0016787; GO:0003824; GO:0003674_x000D_ [GO:0009251]; GO:0000272; GO:0044042; GO:0005976; GO:0009057; GO:0016052; GO:0005975; GO:0043170; GO:1901575; GO:0044238; GO:0071704; GO:0009056; GO:0008152; GO:0008150	Cyanoamino acid metabolism; Starch and sucrose metabolism; Biosynthesis of various plant secondary metabolites; Metabolic pathways; Biosynthesis of secondary metabolites	EnsemblGenome
A0A1P8BAJ3	High	AT5G52040	RNA-binding (RRM/RBD/RNP motifs) family protein OS=Arabidopsis thaliana OX=3702 GN=RS41 PE=1 SV=1	36.4	10.61	12.55	14.069	17	5	5	3	2	0.657	-0.61	0.0640729	0.153841	382.9	370.2	337.6	243.4	218.3	311.2			nucleic acid binding activity	[GO:0003723]; GO:0003676; GO:0097159; GO:1901363; GO:0005488; GO:0003674		EnsemblGenome
A0A1P8BAQ0	High	AT5G53490	Tetratricopeptide repeat (TPR)-like superfamily protein OS=Arabidopsis thaliana OX=3702 GN=MNC6.3 PE=1 SV=1	28.2	7.56	36.5	32.484	31	6	11	6	0	1.474	0.56	0.252133	0.360724	852.1	2184.5	2080.8	3067.9	3095.1	1795.4						EnsemblGenome
A0A1P8BAU5	High	AT5G63840	Glycosyl hydrolases family 31 protein OS=Arabidopsis thaliana OX=3702 GN=RSW3 PE=1 SV=1	107.3	6.3	37.96	48.23	16	13	15	13	0	1.001	0	0.505261	0.598055	2634.6	2238.9	2355.9	2074	2358.5	2441.4	other metabolic processes		other molecular function	[GO:0004553]; GO:0016798; GO:0016787; GO:0003824; GO:0003674_x000D_ [GO:0005975]; GO:0044238; GO:0071704; GO:0008152; GO:0008150_x000D_ [GO:0030246]; GO:0005488; GO:0003674		EnsemblGenome
A0A1P8BAY5	High	AT5G53850	Probable bifunctional methylthioribulose-1-phosphate dehydratase/enolase-phosphatase E1 OS=Arabidopsis thaliana OX=3702 GN=DEP1 PE=1 SV=1	58.4	6.8	28.88	24.519	15	10	12	10	0	0.897	-0.16	0.00164398	0.0341651	3176	3149.3	3201.8	2846	2848.3	2852.2	other metabolic processes	other cell component	other molecular function	[GO:0000287]; GO:0046872; GO:0043169; GO:0043167; GO:0005488; GO:0003674_x000D_ [GO:0005737]; GO:0110165; GO:0005622; GO:0005575_x000D_ [GO:0008270]; GO:0046914; GO:0046872; GO:0043169; GO:0043167; GO:0005488; GO:0003674_x000D_ [GO:0019284]; GO:0071267; GO:0033353; GO:0043102; GO:0071265; GO:0046500; GO:0008652; GO:0043094; GO:0009086; GO:0006790; GO:0071704; GO:0006520; GO:0046394; GO:1901566; G…		EnsemblGenome
A0A1P8BBW1	High	AT5G15270	RNA-binding KH domain-containing protein OS=Arabidopsis thaliana OX=3702 GN=At5g15270 PE=1 SV=1	57.8	7.68	5.04	7.157	5	2	2	2	0	0.795	-0.33	0.0328652	0.10861	142.1	146	137.9	113	104.2	123.3			nucleic acid binding activity	[GO:0003723]; GO:0003676; GO:0097159; GO:1901363; GO:0005488; GO:0003674		EnsemblGenome
A0A1P8BBY4	High	AT5G05600	2-oxoglutarate (2OG) and Fe(II)-dependent oxygenase superfamily protein OS=Arabidopsis thaliana OX=3702 GN=MOP10.14 PE=1 SV=1	32.9	5.44	6.17	8.988	7	2	2	2	0	1.075	0.1	0.188108	0.294218	122	121.2	116.9	147.1	130.2	122.7			other molecular function	[GO:0016491]; GO:0003824; GO:0003674_x000D_ [GO:0046872]; GO:0043169; GO:0043167; GO:0005488; GO:0003674		EnsemblGenome
A0A1P8BC80	High	AT5G57850	D-aminoacid aminotransferase-like PLP-dependent enzymes superfamily protein OS=Arabidopsis thaliana OX=3702 GN=ADCL PE=1 SV=1	32.3	6.24	8.67	13.013	14	3	3	3	0	0.927	-0.11	0.18314	0.288846	263.5	270.8	275.9	236.2	268.2	251			other molecular function	[GO:0008483]; GO:0016769; GO:0016740; GO:0003824; GO:0003674		EnsemblGenome
A0A1P8BCG1	High	AT5G42770	Maf-like protein OS=Arabidopsis thaliana OX=3702 GN=MJB21.15 PE=1 SV=1	22.7	5.08	8.58	9.95	19	3	3	3	0	1.345	0.43	0.175343	0.279549	60	95.5	80.5	191.3	108.3	88.9			other molecular function	[GO:0047429]; GO:0016462; GO:0016818; GO:0016817; GO:0016787; GO:0003824; GO:0003674		EnsemblGenome
A0A1P8BCJ3	High	AT5G44380	FAD-binding Berberine family protein OS=Arabidopsis thaliana OX=3702 GN=At5g44380 PE=1 SV=1	65.2	9.6	34.01	31.505	18	11	14	9	2	2.598	1.38	0.000200869	0.0179829	1148.2	1085.9	1126	2900.2	2925.8	3237.1		non-structural extracellular;other cell component	other molecular function	[GO:0005576]; GO:0110165; GO:0005575_x000D_ [GO:0005618]; GO:0030312; GO:0110165; GO:0071944; GO:0005575_x000D_ [GO:0016491]; GO:0003824; GO:0003674_x000D_ [GO:0071949]; GO:0050660; GO:0000166; GO:0043168; GO:0036094; GO:1901265; GO:0043167; GO:0005488; GO:0097159; GO:1901363; GO:0003674		EnsemblGenome
A0A1P8BCX7	High	AT5G23060	Calcium sensing receptor OS=Arabidopsis thaliana OX=3702 GN=CaS PE=1 SV=1	32.9	9.06	5.96	6.454	7	2	2	2	0	0.946	-0.08	0.988616	0.991284	218.7	214	194.6	191.8	233.8	202.4	developmental processes;other biological processes	other membranes		[GO:0009704]; GO:0009416; GO:0009640; GO:0009314; GO:0009639; GO:0009791; GO:0009628; GO:0032501; GO:0007275; GO:0050896; GO:0008150; GO:0048856; GO:0032502_x000D_ [GO:0016021]; GO:0031224; GO:0110165; GO:0016020; GO:0005575_x000D_ [GO:0071277]; GO:0051592; GO:0071248; GO:0010038; GO:0071241; GO:0010035; GO:0070887; GO:0042221; GO:0051716; GO:0050896; GO:0009987; GO:0008150_x000D_ [GO:0090333]; G…		EnsemblGenome
A0A1P8BD35	High	AT5G01300	PEBP (Phosphatidylethanolamine-binding protein) family protein OS=Arabidopsis thaliana OX=3702 GN=At5g01300 PE=1 SV=1	15.5	5.53	12.34	17.389	29	4	4	4	0	3.352	1.74	0.00500982	0.0460742	141.8	120.1	122.1	409.1	372.3	573						EnsemblGenome
A0A1P8BD58	High	AT5G08590	SNF1-related protein kinase 2.1 OS=Arabidopsis thaliana OX=3702 GN=SNRK2.1 PE=1 SV=1	31.4	5.15	7.03	6.084	10	3	3	1	0	0.934	-0.1	0.149516	0.254129	143.1	166.1	151.5	133.5	141.5	143.7	protein metabolism;other metabolic processes		kinase activity;other molecular function	[GO:0004672]; GO:0016301; GO:0016773; GO:0140096; GO:0006468; GO:0016772; GO:0016310; GO:0003824; GO:0006464; GO:0016740; GO:0006796; GO:0003674; GO:0036211; GO:0044267; GO:0006793; GO:0019538; GO:0043412; GO:0044260; GO:0044237; GO:0043170; GO:0044238; GO:1901564; GO:0008152; GO:0009987; GO:0071704; GO:0006807; GO:0008150_x000D_ [GO:0005524]; GO:0032559; GO:0035639; GO:0030554; GO:0032555; GO:00…		EnsemblGenome
A0A1P8BDP7	High	AT5G65460	Kinesin like protein for actin based chloroplast movement 2 OS=Arabidopsis thaliana OX=3702 GN=KAC2 PE=1 SV=1	141.5	6.38	19.89	19.298	5	7	7	2	0	0.75	-0.41	0.105358	0.204364	69.1	101.5	78.6	67.5	57.3	58.9	cell organization and biogenesis;other biological processes		cytoskeletal activity;other molecular function	[GO:0005524]; GO:0032559; GO:0035639; GO:0030554; GO:0032555; GO:0043168; GO:1901265; GO:0017076; GO:0032553; GO:0043167; GO:0097159; GO:1901363; GO:0000166; GO:0097367; GO:0005488; GO:0036094; GO:0003674_x000D_ [GO:0007018]; GO:0006928; GO:0007017; GO:0009987; GO:0008150_x000D_ [GO:0008017]; GO:0015631; GO:0008092; GO:0005515; GO:0005488; GO:0003674_x000D_ [GO:0009904]; GO:0009902; GO:0009658; G…		EnsemblGenome
A0A1P8BDV1	High	AT5G58450	Tetratricopeptide repeat (TPR)-like superfamily protein OS=Arabidopsis thaliana OX=3702 GN=MQJ2.5 PE=1 SV=1	114.1	5.99	11.01	13.448	3	3	4	3	0	0.875	-0.19	0.0342059	0.110659	213.4	233.5	232.2	194.2	203.2	204.7						EnsemblGenome
A0A1P8BE58	High	AT5G14220	Protoporphyrinogen oxidase OS=Arabidopsis thaliana OX=3702 GN=HEMG2 PE=1 SV=1	61.3	8.4	6.02	8.371	4	2	2	2	0	0.905	-0.14	0.246938	0.355138	126.3	117.1	125.3	123.9	111.4	113.4	other metabolic processes	other cell component	other molecular function	[GO:0004729]; GO:0016634; GO:0070818; GO:0016627; GO:0016491; GO:0003824; GO:0003674_x000D_ [GO:0006782]; GO:0006779; GO:0046501; GO:0006783; GO:0006778; GO:0033014; GO:0042168; GO:0046148; GO:0033013; GO:0018130; GO:0019438; GO:0044271; GO:1901362; GO:1901566; GO:0042440; GO:0006725; GO:0046483; GO:1901360; GO:1901564; GO:0044249; GO:0034641; GO:1901576; GO:0008152; GO:0044237; GO:0071704; GO:00…		EnsemblGenome
A0A1P8BEU1	High	AT5G27390	Tagatose-6-phosphate ketose/aldose isomerase, putative (Mog1/PsbP/DUF1795-like photosystem II reaction center PsbP family protein) OS=Arabidopsis thaliana OX=3702 GN=At5g27390 PE=1 SV=1	30.4	9.23	13.91	14.01	12	3	4	3	0	0.965	-0.05	0.230416	0.338116	483.1	474.8	460.1	470.9	439	458.3		other cell component	other molecular function	[GO:0009507]; GO:0009536; GO:0043231; GO:0005737; GO:0043227; GO:0043229; GO:0110165; GO:0005622; GO:0043226; GO:0005575_x000D_ [GO:0016853]; GO:0003824; GO:0003674		EnsemblGenome
A0A1P8BF32	High	AT5G42020	Heat shock protein 70 (Hsp 70) family protein OS=Arabidopsis thaliana OX=3702 GN=BIP2 PE=1 SV=1	74.3	5.19	111.28	114.298	40	25	38	2	22	1.1	0.14	0.294814	0.403089	5556.1	4746.1	4853.2	5942.2	5340.1	5123.8		ER/Golgi	other molecular function	[GO:0005524]; GO:0032559; GO:0035639; GO:0030554; GO:0032555; GO:0043168; GO:1901265; GO:0017076; GO:0032553; GO:0043167; GO:0097159; GO:1901363; GO:0000166; GO:0097367; GO:0005488; GO:0036094; GO:0003674_x000D_ [GO:0005783]; GO:0043231; GO:0005737; GO:0012505; GO:0043227; GO:0043229; GO:0110165; GO:0005622; GO:0043226; GO:0005575		EnsemblGenome
A0A1P8BF80	High	AT5G40340	Tudor/PWWP/MBT superfamily protein OS=Arabidopsis thaliana OX=3702 GN=MPO12.6 PE=1 SV=1	113.5	5.06	6.73	9.343	3	3	3	3	0	0.649	-0.62	0.0025798	0.0383692	163.2	186.1	181.6	117.9	116.9	131.3						EnsemblGenome
A0A1P8BFP6	High	AT5G17550	Peroxin 19-2 OS=Arabidopsis thaliana OX=3702 GN=PEX19-2 PE=1 SV=1	22	4.83	5.67	7.455	17	3	3	2	0	1.004	0.01	0.341026	0.445841	348.5	470.5	457.1	748.3	458.8	428.2		other cytoplasmic organelle		[GO:0005777]; GO:0042579; GO:0043231; GO:0005737; GO:0043227; GO:0043229; GO:0110165; GO:0005622; GO:0043226; GO:0005575		EnsemblGenome
A0A1P8BFZ5	High	AT5G58040	FIP1[V]-like protein OS=Arabidopsis thaliana OX=3702 GN=FIP1[V] PE=1 SV=1	133	5.63	4.71	5.953	1	2	2	2	0	0.725	-0.46	0.0570019	0.142668	123.7	155.8	131.8	95.5	95.3	120.8		nucleus		[GO:0005634]; GO:0043231; GO:0043227; GO:0043229; GO:0043226; GO:0005622; GO:0110165; GO:0005575		EnsemblGenome
A0A1P8BG37	High	AT5G23120	Photosystem II stability/assembly factor, chloroplast (HCF136) OS=Arabidopsis thaliana OX=3702 GN=HCF136 PE=1 SV=1	46.9	8.03	92.99	90.709	45	16	30	16	0	1.021	0.03	0.860399	0.892216	4641.9	4482.5	4491.4	4594.4	4585.5	4471.9						EnsemblGenome
A0A1P8BG38	High	AT5G42740	Glucose-6-phosphate isomerase OS=Arabidopsis thaliana OX=3702 GN=MJB21.12 PE=1 SV=1	58.1	6.67	27.94	27.867	19	9	11	9	0	0.994	-0.01	0.598934	0.678147	571.9	527.7	563.1	560	591.2	544.5	other metabolic processes		other molecular function	[GO:0004347]; GO:0016861; GO:0016860; GO:0016853; GO:0003824; GO:0003674_x000D_ [GO:0006094]; GO:0006006; GO:0019319; GO:0019318; GO:0046364; GO:0005996; GO:0016051; GO:0044283; GO:0005975; GO:0044281; GO:1901576; GO:0009058; GO:0044238; GO:0071704; GO:0008152; GO:0008150_x000D_ [GO:0006096]; GO:0006090; GO:0006757; GO:0016052; GO:0032787; GO:0006091; GO:0006165; GO:0046031; GO:0046034; GO:000597…		EnsemblGenome
A0A1P8BGI7	High	AT5G17530	Phosphoglucosamine mutase family protein OS=Arabidopsis thaliana OX=3702 GN=At5g17530 PE=1 SV=1	69.7	6.64	18.89	18.476	11	7	8	7	0	0.966	-0.05	0.324401	0.429723	572.7	538.8	568.3	454.2	549.9	548.8	other metabolic processes	other cell component	other molecular function	[GO:0004615]; GO:0016868; GO:0016866; GO:0016853; GO:0003824; GO:0003674_x000D_ [GO:0005975]; GO:0044238; GO:0071704; GO:0008152; GO:0008150_x000D_ [GO:0009570]; GO:0009532; GO:0009507; GO:0110165; GO:0009536; GO:0005575; GO:0043231; GO:0005737; GO:0043227; GO:0043229; GO:0005622; GO:0043226_x000D_ [GO:0046872]; GO:0043169; GO:0043167; GO:0005488; GO:0003674		EnsemblGenome
A0A1P8BGZ1	High	AT5G51200	Nuclear pore complex protein (DUF3414) OS=Arabidopsis thaliana OX=3702 GN=EMB3142 PE=1 SV=1	209.6	5.63	3.89	2.132	1	2	2	2	0	0.673	-0.57	0.0135345	0.0717054	34.8	42.2	41.3	27.8	29.9	26		nucleus		[GO:0005643]; GO:0140513; GO:0005635; GO:0032991; GO:0005634; GO:0031967; GO:0012505; GO:0005575; GO:0043231; GO:0031975; GO:0043227; GO:0043229; GO:0110165; GO:0043226; GO:0005622		EnsemblGenome
A0A1P8BGZ7	High	AT5G53870	Early nodulin-like protein 1 OS=Arabidopsis thaliana OX=3702 GN=ENODL1 PE=1 SV=1	37.6	9.09	7.09	12.547	7	2	2	2	0	1.205	0.27	0.336129	0.440903	61.2	111.5	139.6	159.9	134.4	112.8	other metabolic processes		other molecular function	[GO:0009055]; GO:0016491; GO:0022900; GO:0003824; GO:0006091; GO:0003674; GO:0044237; GO:0008152; GO:0009987; GO:0008150		EnsemblGenome
A0A1P8BH66	High	AT5G60210	ROP interactive partner 5 OS=Arabidopsis thaliana OX=3702 GN=RIP5 PE=1 SV=1	66.5	5.21	8.02	9.983	6	2	2	2	0	1.064	0.09	0.96416	0.970954	81.5	87.9	77.7	71.7	90.6	86.7						EnsemblGenome
A0A1P8BH73	High	AT5G54430	Adenine nucleotide alpha hydrolases-like superfamily protein OS=Arabidopsis thaliana OX=3702 GN=PHOS32 PE=1 SV=1	26.9	6.76	8.66	12.8	24	4	4	3	0	1.079	0.11	0.015155	0.0753613	749.8	738.8	729.5	797.2	784.7	824.4			other molecular function	[GO:0016787]; GO:0003824; GO:0003674		EnsemblGenome
A0A1P8BHI7	High	AT5G08000	Glucan endo-1,3-beta-glucosidase-like protein 3 OS=Arabidopsis thaliana OX=3702 GN=E13L3 PE=1 SV=1	22.1	7.15	7.62	9.642	13	2	2	2	0	2.013	1.01	0.0478369	0.130979	75.1	141.7	122.1	260.8	245.7	164.4						EnsemblGenome
A0A1R7T377	High	AT5G27560	DUF1995 domain protein, putative (DUF1995) OS=Arabidopsis thaliana OX=3702 GN=At5g27560 PE=1 SV=1	37.8	4.79	14.31	16.122	12	3	5	3	0	0.776	-0.37	0.00366517	0.0421608	580.7	630.8	616.1	478.4	463.2	509.6						EnsemblGenome
A0A1R7T3C8	High	AT5G39790	PROTEIN TARGETING TO STARCH (PTST) OS=Arabidopsis thaliana OX=3702 GN=MKM21.80 PE=1 SV=1	31.9	7.44	5.42	8.467	10	2	2	2	0	0.76	-0.4	0.0322704	0.107617	114.9	100.5	116.4	86.1	90	87.3						EnsemblGenome
A0A1R7T3E0	High	AT5G20360	Octicosapeptide/Phox/Bem1p (PB1) domain-containing protein / tetratricopeptide repeat (TPR)-containing protein OS=Arabidopsis thaliana OX=3702 GN=Phox3 PE=1 SV=1	85	5.26	5.66	6.262	3	2	2	2	0	0.647	-0.63	0.0141742	0.0730486	119.9	137.6	153.7	85.1	89	96.9						EnsemblGenome
A0A1R7T3J1	High	AT5G48370	Thioesterase/thiol ester dehydrase-isomerase superfamily protein OS=Arabidopsis thaliana OX=3702 GN=At5g48370 PE=1 SV=1	37	7.42	5.01	4.505	6	2	2	1	0	0.806	-0.31	0.532683	0.620628	54.2	78.3	74.7	60.2	57.7	69.4			other molecular function	[GO:0016853]; GO:0003824; GO:0003674		EnsemblGenome
A0A1R7T3K7	High	AT5G43430	Electron transfer flavoprotein subunit beta OS=Arabidopsis thaliana OX=3702 GN=ETFBETA PE=1 SV=1	31	7.66	6.92	9.202	13	3	3	3	0	1.032	0.05	0.639819	0.712925	226	210.7	214	180.2	221	226.8	other metabolic processes	mitochondrion	other molecular function	[GO:0005759]; GO:0070013; GO:0005739; GO:0043233; GO:0043229; GO:0043231; GO:0005737; GO:0031974; GO:0043226; GO:0005622; GO:0043227; GO:0110165; GO:0005575_x000D_ [GO:0009055]; GO:0016491; GO:0022900; GO:0003824; GO:0006091; GO:0003674; GO:0044237; GO:0008152; GO:0009987; GO:0008150		EnsemblGenome
A0A2H1ZEA9	High	AT1G11860	Aminomethyltransferase OS=Arabidopsis thaliana OX=3702 GN=At1g11860 PE=1 SV=1	46.3	8.75	107.01	83.405	37	16	38	16	0	0.792	-0.34	0.160468	0.263353	7085	9214.6	8815.9	7500.9	6606.9	6983.8	other metabolic processes	mitochondrion	other molecular function	[GO:0004047]; GO:0008168; GO:0016741; GO:0016740; GO:0003824; GO:0003674_x000D_ [GO:0005739]; GO:0043231; GO:0005737; GO:0043227; GO:0043229; GO:0110165; GO:0005622; GO:0043226; GO:0005575_x000D_ [GO:0006546]; GO:0006544; GO:0009063; GO:0009071; GO:0009069; GO:0006520; GO:0046395; GO:1901565; GO:1901606; GO:1901605; GO:0019752; GO:0044238; GO:1901564; GO:0016054; GO:1901575; GO:0043436; GO:000815…		EnsemblGenome
A0A2H1ZEC4	High	AT1G26230	TCP-1/cpn60 chaperonin family protein OS=Arabidopsis thaliana OX=3702 GN=Cpn60beta4 PE=1 SV=1	60	9.13	19.48	21.988	15	8	9	6	0	0.849	-0.24	0.0204025	0.0854146	571.9	496.1	491	380.7	421.2	424.5	other biological processes		other molecular function	[GO:0005524]; GO:0032559; GO:0035639; GO:0030554; GO:0032555; GO:0043168; GO:1901265; GO:0017076; GO:0032553; GO:0043167; GO:0097159; GO:1901363; GO:0000166; GO:0097367; GO:0005488; GO:0036094; GO:0003674_x000D_ [GO:0042026]; GO:0006457; GO:0009987; GO:0008150		EnsemblGenome
A0A2H1ZEJ8	High	AT3G47930	L-galactono-1,4-lactone dehydrogenase OS=Arabidopsis thaliana OX=3702 GN=GLDH PE=1 SV=1	63.3	8	13.53	15.039	9	4	4	4	0	1.11	0.15	0.112743	0.213778	323.1	304.4	345	340.1	365	358.7	other metabolic processes	other membranes	other molecular function	[GO:0003885]; GO:0016899; GO:0016614; GO:0016491; GO:0003824; GO:0003674_x000D_ [GO:0016020]; GO:0110165; GO:0005575_x000D_ [GO:0016633]; GO:0016632; GO:0016627; GO:0016491; GO:0003824; GO:0003674_x000D_ [GO:0019853]; GO:0019852; GO:0042364; GO:0046364; GO:0046394; GO:1901336; GO:0005996; GO:0006767; GO:0019752; GO:1901334; GO:0009110; GO:0016051; GO:0044283; GO:0016053; GO:0018130; GO:1901362; G…		EnsemblGenome
A0A2H1ZEM8	High	AT4G14570	Acylaminoacyl-peptidase-like protein OS=Arabidopsis thaliana OX=3702 GN=AARE PE=1 SV=1	90.4	6.57	21.13	26.194	12	7	9	7	0	0.998	0	0.424632	0.524333	859.8	754.2	772.4	733.1	770.6	782.6	protein metabolism		other molecular function	[GO:0008236]; GO:0008233; GO:0017171; GO:0016787; GO:0140096; GO:0006508; GO:0003824; GO:0019538; GO:0003674; GO:0043170; GO:0044238; GO:1901564; GO:0071704; GO:0008152; GO:0006807; GO:0008150		EnsemblGenome
A0A2P2CLF9	High	ATCG00120	ATP synthase subunit alpha OS=Arabidopsis thaliana OX=3702 GN=atp1 PE=3 SV=1	55.1	6.33	52.84	56.521	26	14	19	12	0	0.825	-0.28	0.0154613	0.0757512	2210.1	2283.2	2443.9	1836.6	1884.1	2053.4	other metabolic processes;transport	other membranes;mitochondrion	transporter activity;other molecular function	[GO:0005524]; GO:0032559; GO:0035639; GO:0030554; GO:0032555; GO:0043168; GO:1901265; GO:0017076; GO:0032553; GO:0043167; GO:0097159; GO:1901363; GO:0000166; GO:0097367; GO:0005488; GO:0036094; GO:0003674_x000D_ [GO:0005743]; GO:0019866; GO:0031966; GO:0031090; GO:0031967; GO:0005740; GO:0016020; GO:0043227; GO:0031975; GO:0043229; GO:0005739; GO:0110165; GO:0043226; GO:0005622; GO:0043231; GO:00…		ManualAddition
A0JQ00	High	AT5G02740	At5g02740 OS=Arabidopsis thaliana OX=3702 GN=At5g02740 PE=1 SV=1	25.2	9.77	6.05	6.874	11	2	2	2	0	0.911	-0.13	0.134517	0.238112	368.5	295.6	293	198.2	269.4	278.7		translational apparatus	nucleic acid binding activity	[GO:0003676]; GO:0097159; GO:1901363; GO:0005488; GO:0003674_x000D_ [GO:0005840]; GO:0043232; GO:0043228; GO:0043229; GO:0043226; GO:0005622; GO:0110165; GO:0005575		EnsemblGenome
A0JQ12	High	AT1G76020	At1g76020 OS=Arabidopsis thaliana OX=3702 GN=At1g76020 PE=1 SV=1	25.2	8.16	5.05	5.299	9	2	2	2	0	0.986	-0.02	0.77988	0.827781	73.9	97.4	108	96	100.4	90.1		other cytoplasmic organelle;other cell component		[GO:0005618]; GO:0030312; GO:0110165; GO:0071944; GO:0005575_x000D_ [GO:0005773]; GO:0043231; GO:0005737; GO:0043227; GO:0043229; GO:0110165; GO:0005622; GO:0043226; GO:0005575		EnsemblGenome
A0MFS5	High	AT4G01037	Protein WHAT'S THIS FACTOR 1 homolog, chloroplastic OS=Arabidopsis thaliana OX=3702 GN=At4g01037 PE=3 SV=1	61.2	6.68	13.24	14.69	11	6	6	6	0	0.896	-0.16	0.153197	0.2575	732	625.3	614.2	415.2	560.5	593.2	RNA metabolism OR transcription;other metabolic processes	other cell component	nucleic acid binding activity	[GO:0000373]; GO:0000377; GO:0000375; GO:0008380; GO:0006396; GO:0016070; GO:0010467; GO:0090304; GO:0043170; GO:0006139; GO:0071704; GO:0006725; GO:0034641; GO:0044238; GO:0046483; GO:1901360; GO:0008152; GO:0044237; GO:0006807; GO:0008150; GO:0009987_x000D_ [GO:0003723]; GO:0003676; GO:0097159; GO:1901363; GO:0005488; GO:0003674_x000D_ [GO:0003729]; GO:0003723; GO:0003676; GO:0097159; GO:190136…		EnsemblGenome
A1A6H3	High	AT1G17160	Ribokinase OS=Arabidopsis thaliana OX=3702 GN=RBSK PE=1 SV=1	40.2	6.55	21.07	27.338	17	5	6	5	0	0.971	-0.04	0.540888	0.627238	786.2	760.2	721.3	592	738.4	804.9	other metabolic processes	nucleus;other cell component	kinase activity;other molecular function	[GO:0004747]; GO:0016773; GO:0019200; GO:0016772; GO:0016301; GO:0046835; GO:0016740; GO:0016310; GO:0044262; GO:0003824; GO:0006796; GO:0005975; GO:0044237; GO:0003674; GO:0006793; GO:0044238; GO:0071704; GO:0008152; GO:0009987; GO:0008150_x000D_ [GO:0005524]; GO:0032559; GO:0035639; GO:0030554; GO:0032555; GO:0043168; GO:1901265; GO:0017076; GO:0032553; GO:0043167; GO:0097159; GO:1901363; GO:00…	Pentose phosphate pathway; Metabolic pathways	EnsemblGenome
A1L4Y4	High	AT5G61510	At5g61510 OS=Arabidopsis thaliana OX=3702 GN=At5g61510 PE=1 SV=1	44	8.4	7.66	11.423	8	3	4	3	0	1.018	0.03	0.264027	0.373143	587.4	536.5	579.5	597.7	589.9	589.7	stress response;other biological processes	cytosol;other cell component	other molecular function	[GO:0003960]; GO:0016655; GO:0016651; GO:0016491; GO:0003824; GO:0003674_x000D_ [GO:0005737]; GO:0110165; GO:0005622; GO:0005575_x000D_ [GO:0005829]; GO:0110165; GO:0005737; GO:0005575; GO:0005622_x000D_ [GO:0009644]; GO:0009642; GO:0009416; GO:0009314; GO:0009628; GO:0050896; GO:0008150_x000D_ [GO:0034599]; GO:0006979; GO:0062197; GO:0006950; GO:0033554; GO:0070887; GO:0050896; GO:0051716; GO:00…		EnsemblGenome
A2RVJ8	High	AT5G10010	Protein HEAT INTOLERANT 4 OS=Arabidopsis thaliana OX=3702 GN=HIT4 PE=1 SV=1	50.5	4.97	18.95	13.985	18	6	8	6	0	0.904	-0.15	0.00785501	0.0554327	641.6	615	602.7	556.1	558.5	531.9	stress response;other biological processes	nucleus;other cell component		[GO:0005730]; GO:0043232; GO:0031981; GO:0043228; GO:0043229; GO:0070013; GO:0005634; GO:0043226; GO:0005622; GO:0043233; GO:0043231; GO:0110165; GO:0031974; GO:0043227; GO:0005575_x000D_ [GO:0009408]; GO:0006950; GO:0009266; GO:0050896; GO:0009628; GO:0008150_x000D_ [GO:0010286]; GO:0009408; GO:0006950; GO:0009266; GO:0050896; GO:0009628; GO:0008150_x000D_ [GO:0010369]; GO:0043232; GO:0043228; G…		EnsemblGenome
A2RVS6	High	AT3G49430	Serine/arginine-rich splicing factor SR34A OS=Arabidopsis thaliana OX=3702 GN=SR34A PE=2 SV=1	33.6	10.83	17.22	15.569	21	6	6	6	0	0.622	-0.68	0.37091	0.475459	1196	691.5	681.9	416.7	430.4	1048.3	RNA metabolism OR transcription;other metabolic processes	cytosol;nucleus	nucleic acid binding activity	[GO:0000398]; GO:0000377; GO:0006397; GO:0000375; GO:0006396; GO:0016071; GO:0008380; GO:0016070; GO:0010467; GO:0090304; GO:0043170; GO:0006139; GO:0071704; GO:0006725; GO:0034641; GO:0044238; GO:0046483; GO:1901360; GO:0008152; GO:0044237; GO:0006807; GO:0008150; GO:0009987_x000D_ [GO:0003723]; GO:0003676; GO:0097159; GO:1901363; GO:0005488; GO:0003674_x000D_ [GO:0003729]; GO:0003723; GO:000367…	Spliceosome	EnsemblGenome
A2RVV4	High	AT5G57700	At5g57700 OS=Arabidopsis thaliana OX=3702 GN=MRI1.6 PE=1 SV=1	38.5	5.55	4.87	3.686	7	2	2	2	0	1.265	0.34	0.0697023	0.160061	127.6	169.1	158.8	200.9	209	194.9						EnsemblGenome
A3KPF2	High	AT5G49020	Probable histone-arginine methyltransferase 1.4 OS=Arabidopsis thaliana OX=3702 GN=PRMT14 PE=1 SV=1	58.8	5.53	6.62	8.256	5	2	2	2	0	0.827	-0.27	0.041544	0.121152	86.2	83	74	68.7	64.3	71.1	protein metabolism;other metabolic processes;developmental processes;other biological processes	nucleus;other cell component	other molecular function	[GO:0005634]; GO:0043231; GO:0043227; GO:0043229; GO:0043226; GO:0005622; GO:0110165; GO:0005575_x000D_ [GO:0005737]; GO:0110165; GO:0005622; GO:0005575_x000D_ [GO:0008469]; GO:0016274; GO:0042054; GO:0034969; GO:0008276; GO:0016273; GO:0035246; GO:0016571; GO:0018216; GO:0008168; GO:0140096; GO:0006479; GO:0008170; GO:0008757; GO:0016570; GO:0018195; GO:0016741; GO:0003824; GO:0008213; GO:004341…		EnsemblGenome
A4GNA8	High	AT4G25970	Phosphatidylserine decarboxylase proenzyme 3 OS=Arabidopsis thaliana OX=3702 GN=PSD3 PE=1 SV=1	70.3	5.54	8.39	7.702	4	3	3	3	0	0.836	-0.26	0.136478	0.240658	305.2	364.3	357.5	299.7	299	295.6	protein metabolism;other metabolic processes	other membranes;ER/Golgi	other molecular function	[GO:0004609]; GO:0016831; GO:0016830; GO:0016829; GO:0003824; GO:0003674_x000D_ [GO:0005509]; GO:0046872; GO:0043169; GO:0043167; GO:0005488; GO:0003674_x000D_ [GO:0005783]; GO:0043231; GO:0005737; GO:0012505; GO:0043227; GO:0043229; GO:0110165; GO:0005622; GO:0043226; GO:0005575_x000D_ [GO:0005789]; GO:0031090; GO:0042175; GO:0098827; GO:0016020; GO:0043227; GO:0012505; GO:0031984; GO:0005783; G…	Glycerophospholipid metabolism; Metabolic pathways; Biosynthesis of secondary metabolites	EnsemblGenome
A4GSN8	High	AT1G79280	Nuclear-pore anchor OS=Arabidopsis thaliana OX=3702 GN=NUA PE=1 SV=1	236.9	5.06	23.1	25.12	5	9	9	9	0	0.524	-0.93	0.0151311	0.0753613	886.6	1227.6	1204.8	542.1	652.9	631.9	other metabolic processes;transport;developmental processes;other biological processes	other membranes;cytosol;nucleus;other cell component	other molecular function	[GO:0005635]; GO:0031967; GO:0005634; GO:0012505; GO:0031975; GO:0043227; GO:0043229; GO:0043231; GO:0110165; GO:0043226; GO:0005622; GO:0005575_x000D_ [GO:0005643]; GO:0140513; GO:0005635; GO:0032991; GO:0005634; GO:0031967; GO:0012505; GO:0005575; GO:0043231; GO:0031975; GO:0043227; GO:0043229; GO:0110165; GO:0043226; GO:0005622_x000D_ [GO:0005730]; GO:0043232; GO:0031981; GO:0043228; GO:004322…	Nucleocytoplasmic transport	EnsemblGenome
A7WM73	High	AT3G55260	Beta-hexosaminidase 1 OS=Arabidopsis thaliana OX=3702 GN=HEXO1 PE=1 SV=1	61.2	6.27	9.12	8.27	7	4	4	4	0	1.158	0.21	0.0523273	0.136286	445.6	458.6	466.6	531.1	507.6	590.3	other metabolic processes	cytosol;other cytoplasmic organelle	other molecular function	[GO:0004563]; GO:0015929; GO:0004553; GO:0016798; GO:0016787; GO:0003824; GO:0003674_x000D_ [GO:0005773]; GO:0043231; GO:0005737; GO:0043227; GO:0043229; GO:0110165; GO:0005622; GO:0043226; GO:0005575_x000D_ [GO:0005829]; GO:0110165; GO:0005737; GO:0005575; GO:0005622_x000D_ [GO:0005975]; GO:0044238; GO:0071704; GO:0008152; GO:0008150_x000D_ [GO:0015929]; GO:0004553; GO:0016798; GO:0016787; GO:00…	Other glycan degradation; Various types of N-glycan biosynthesis; Amino sugar and nucleotide sugar metabolism; Glycosaminoglycan degradation; Glycosphingolipid biosynthesis; Glycosphingolipid biosynthesis; Metabolic pathways	EnsemblGenome
A8MQ78	High	AT5G37720	ALWAYS EARLY 4 OS=Arabidopsis thaliana OX=3702 GN=ALY4 PE=1 SV=1	29.7	11.5	6.63	6.376	13	3	4	2	0	1.064	0.09	0.612342	0.689029	61.9	52.9	45.4	56.6	54.8	56.3			nucleic acid binding activity	[GO:0003723]; GO:0003676; GO:0097159; GO:1901363; GO:0005488; GO:0003674		EnsemblGenome
A8MQ96	High	AT5G09510	Ribosomal protein S19 family protein OS=Arabidopsis thaliana OX=3702 GN=At5g09510 PE=1 SV=1	13.4	10.86	8	6.822	17	3	3	2	1	0.871	-0.2	0.278731	0.387895	338.3	283.9	345.6	294.8	287.8	297.5	protein metabolism;other metabolic processes	translational apparatus;other cell component	nucleic acid binding activity;other molecular function	[GO:0003723]; GO:0003676; GO:0097159; GO:1901363; GO:0005488; GO:0003674_x000D_ [GO:0003735]; GO:0005198; GO:0003674_x000D_ [GO:0005737]; GO:0110165; GO:0005622; GO:0005575_x000D_ [GO:0006412]; GO:0034645; GO:0043043; GO:0044267; GO:0010467; GO:0009059; GO:0044249; GO:0044260; GO:0006518; GO:0043604; GO:1901566; GO:0019538; GO:0043170; GO:1901576; GO:0009058; GO:0044237; GO:0043603; GO:1901564; G…		EnsemblGenome
A8MQA1	High	AT3G49010	60S ribosomal protein L13 OS=Arabidopsis thaliana OX=3702 GN=BBC1 PE=1 SV=1	23.5	11	31.25	36.948	42	8	11	4	4	1.004	0.01	0.431489	0.530158	2597.4	2549.3	2557.3	2578.4	2567	2007	protein metabolism;other metabolic processes	translational apparatus	other molecular function	[GO:0003735]; GO:0005198; GO:0003674_x000D_ [GO:0005840]; GO:0043232; GO:0043228; GO:0043229; GO:0043226; GO:0005622; GO:0110165; GO:0005575_x000D_ [GO:0006412]; GO:0034645; GO:0043043; GO:0044267; GO:0010467; GO:0009059; GO:0044249; GO:0044260; GO:0006518; GO:0043604; GO:1901566; GO:0019538; GO:0043170; GO:1901576; GO:0009058; GO:0044237; GO:0043603; GO:1901564; GO:0044271; GO:0044238; GO:007170…		EnsemblGenome
A8MQE5	High	AT1G51980	Insulinase (Peptidase family M16) protein OS=Arabidopsis thaliana OX=3702 GN=At1g51980 PE=1 SV=1	48.6	6	6.53	6.938	5	2	2	2	0	0.976	-0.04	0.913952	0.934192	267.6	265.7	244.3	263.2	257.4	259.2	protein metabolism		other molecular function	[GO:0006508]; GO:0019538; GO:0043170; GO:0044238; GO:1901564; GO:0071704; GO:0008152; GO:0006807; GO:0008150_x000D_ [GO:0046872]; GO:0043169; GO:0043167; GO:0005488; GO:0003674		EnsemblGenome
A8MQK3	High	AT3G15020	Malate dehydrogenase OS=Arabidopsis thaliana OX=3702 GN=mMDH2 PE=1 SV=1	33.1	9.45	40.63	36.347	20	6	11	2	0	1.005	0.01	0.450003	0.547116	258.5	296	255.6	245.3	259.9	267.1	other metabolic processes		other molecular function	[GO:0005975]; GO:0044238; GO:0071704; GO:0008152; GO:0008150_x000D_ [GO:0006099]; GO:0044238; GO:0009060; GO:0008152; GO:0045333; GO:0008150; GO:0015980; GO:0006091; GO:0044237; GO:0009987_x000D_ [GO:0006108]; GO:0043648; GO:0019752; GO:0043436; GO:0006082; GO:0044237; GO:0044281; GO:0071704; GO:0008152; GO:0009987; GO:0008150_x000D_ [GO:0030060]; GO:0016615; GO:0016616; GO:0016614; GO:0016491; G…		EnsemblGenome
A8MQL8	High	AT5G15230	GAST1 protein homolog 4 OS=Arabidopsis thaliana OX=3702 GN=GASA4 PE=1 SV=1	9.4	9.19	19.91	12.678	39	6	7	6	0	1.509	0.59	0.00499503	0.0460742	1037.4	892.6	1036.8	1564.6	1590.2	1475	signal transduction	non-structural extracellular		[GO:0005576]; GO:0110165; GO:0005575_x000D_ [GO:0009740]; GO:0010476; GO:0009755; GO:0071370; GO:0007165; GO:0032870; GO:0009739; GO:0071396; GO:1901701; GO:0009987; GO:0050794; GO:0007154; GO:0023052; GO:0051716; GO:0009725; GO:0071310; GO:0071495; GO:0033993; GO:1901700; GO:0070887; GO:0008150; GO:0050789; GO:0050896; GO:0009719; GO:0010033; GO:0042221; GO:0065007		EnsemblGenome
A8MQN9	High	AT5G23210	Carboxypeptidase OS=Arabidopsis thaliana OX=3702 GN=SCPL34 PE=1 SV=1	51.8	8.34	34.95	36.144	24	11	14	11	0	1.241	0.31	0.00683273	0.0520759	1966	1799.1	1791.5	2225.1	2233	2429.8	protein metabolism	non-structural extracellular	other molecular function	[GO:0004185]; GO:0004180; GO:0070008; GO:0008238; GO:0008236; GO:0008233; GO:0017171; GO:0016787; GO:0140096; GO:0006508; GO:0003824; GO:0019538; GO:0003674; GO:0043170; GO:0044238; GO:1901564; GO:0071704; GO:0008152; GO:0006807; GO:0008150_x000D_ [GO:0005576]; GO:0110165; GO:0005575		EnsemblGenome
A8MQP0	High	AT2G22970	Serine carboxypeptidase-like 11 OS=Arabidopsis thaliana OX=3702 GN=SCPL11 PE=1 SV=1	50.4	6.83	5.98	5.931	7	3	3	2	0	1.138	0.19	0.648131	0.718952	22.5	22.8	27.7	25.9	28.3	22.3	protein metabolism		other molecular function	[GO:0004185]; GO:0004180; GO:0070008; GO:0008238; GO:0008236; GO:0008233; GO:0017171; GO:0016787; GO:0140096; GO:0006508; GO:0003824; GO:0019538; GO:0003674; GO:0043170; GO:0044238; GO:1901564; GO:0071704; GO:0008152; GO:0006807; GO:0008150		EnsemblGenome
A8MQP6	High	AT4G10480	Nascent polypeptide-associated complex (NAC), alpha subunit family protein OS=Arabidopsis thaliana OX=3702 GN=At4g10480 PE=1 SV=1	23.1	4.42	34.88	38.507	43	5	9	5	0	1.125	0.17	0.297374	0.406161	1596.1	1377.4	1351.7	1549.2	1555.8	1536.4		translational apparatus		[GO:0005854]; GO:0032991; GO:0005737; GO:0005575; GO:0110165; GO:0005622		EnsemblGenome
A8MQR6	High	AT2G14170	Methylmalonate-semialdehyde dehydrogenase (CoA acylating) OS=Arabidopsis thaliana OX=3702 GN=ALDH6B2 PE=1 SV=1	53.4	6	35.41	43.164	20	10	14	10	0	1.146	0.2	0.111602	0.212638	1744.9	1546.8	1597.3	1686.1	1831	1894.6			other molecular function	[GO:0004491]; GO:0016620; GO:0016903; GO:0016491; GO:0003824; GO:0003674		EnsemblGenome
A8MR02	High	AT5G26280	TRAF-like family protein OS=Arabidopsis thaliana OX=3702 GN=At5g26280 PE=1 SV=1	36.9	8.18	15.65	16.64	19	5	6	4	0	1.095	0.13	0.348837	0.454057	697.1	581.2	563.3	627.9	636.2	768.2						EnsemblGenome
A8MR27	High	AT1G43190	Polypyrimidine tract-binding protein 3 OS=Arabidopsis thaliana OX=3702 GN=PTB3 PE=1 SV=1	48	6.73	9.93	13.786	11	3	3	3	0	0.756	-0.4	0.0160212	0.0771602	322.2	390.3	356.6	247.3	269.6	280.6			nucleic acid binding activity	[GO:0003723]; GO:0003676; GO:0097159; GO:1901363; GO:0005488; GO:0003674		EnsemblGenome
A8MR40	High	AT4G28480	DNAJ heat shock family protein OS=Arabidopsis thaliana OX=3702 GN=At4g28480 PE=1 SV=1	31.8	8.13	8.53	7.654	13	3	3	3	0	1.028	0.04	0.321996	0.428348	387.7	344.2	365.1	371.9	405.4	375.3	other biological processes		other molecular function	[GO:0006457]; GO:0009987; GO:0008150_x000D_ [GO:0051082]; GO:0005515; GO:0005488; GO:0003674		EnsemblGenome
A8MR72	High	AT2G26210	Ankyrin repeat family protein OS=Arabidopsis thaliana OX=3702 GN=At2g26210 PE=1 SV=1	17.7	7.71	6.08	8.483	13	2	2	2	0	1.23	0.3	0.0323387	0.107617	386.9	450.2	458.8	561.7	553.9	516						EnsemblGenome
A8MR97	High	AT3G60240	Eukaryotic translation initiation factor 4G OS=Arabidopsis thaliana OX=3702 GN=EIF4G PE=1 SV=1	187.4	7.71	29.35	35.777	8	11	11	11	0	0.641	-0.64	0.0409892	0.120249	606.7	777.6	777.6	477.5	498.8	508.5	protein metabolism;other metabolic processes		nucleic acid binding activity	[GO:0003743]; GO:0008135; GO:0006413; GO:0003723; GO:0090079; GO:0006412; GO:0044237; GO:0003676; GO:0045182; GO:0034645; GO:0043043; GO:0044267; GO:0010467; GO:0008152; GO:0009987; GO:0097159; GO:1901363; GO:0003674; GO:0006417; GO:0009059; GO:0044249; GO:0044260; GO:0006518; GO:0043604; GO:1901566; GO:0019538; GO:0043170; GO:0008150; GO:0005488; GO:0010608; GO:0032268; GO:0034248; GO:2000112; G…		EnsemblGenome
A8MRI5	High	AT1G71920	HISTIDINE BIOSYNTHESIS 6B OS=Arabidopsis thaliana OX=3702 GN=HISN6B PE=3 SV=1	40.6	5.26	13.3	12.922	10	4	5	4	0	0.858	-0.22	0.212001	0.318911	1195.3	1107.2	985.1	797.6	950.4	1073	other metabolic processes		other molecular function	[GO:0000105]; GO:0006547; GO:0008652; GO:0006520; GO:0046394; GO:1901566; GO:0019752; GO:0044238; GO:1901564; GO:0016053; GO:1901576; GO:0043436; GO:0008152; GO:0006807; GO:0071704; GO:0006082; GO:0044249; GO:0044283; GO:0009058; GO:0008150; GO:0044237; GO:0044281; GO:0009987_x000D_ [GO:0004400]; GO:0008483; GO:0016769; GO:0016740; GO:0003824; GO:0003674_x000D_ [GO:0030170]; GO:0043168; GO:007027…		EnsemblGenome
A8MRK6	High	AT2G19480	Nucleosome assembly protein 12 OS=Arabidopsis thaliana OX=3702 GN=NAP1:2 PE=1 SV=1	42.9	4.41	49.89	56.453	35	11	14	9	2	1.056	0.08	0.628826	0.702678	3246.3	2812.3	2826.1	2970.7	3164.1	2983.6	cell organization and biogenesis	nucleus		[GO:0005634]; GO:0043231; GO:0043227; GO:0043229; GO:0043226; GO:0005622; GO:0110165; GO:0005575_x000D_ [GO:0006334]; GO:0034728; GO:0065004; GO:0031497; GO:0006338; GO:0071824; GO:0065003; GO:0006333; GO:0022607; GO:0006323; GO:0006325; GO:0043933; GO:0016043; GO:0044085; GO:0071103; GO:0051276; GO:0071840; GO:0006996; GO:0009987; GO:0008150		EnsemblGenome
A8MRP2	High	AT2G24390	AIG2-like protein D OS=Arabidopsis thaliana OX=3702 GN=AIG2LD PE=2 SV=1	17.5	4.79	10.74	12.699	24	3	3	3	0	0.992	-0.01	0.474392	0.570977	150.7	179.2	182.2	189.6	177.7	172.2			other molecular function	[GO:0016746]; GO:0016740; GO:0003824; GO:0003674		EnsemblGenome
A8MRQ5	High	AT4G22485	Bifunctional inhibitor/lipid-transfer protein/seed storage 2S albumin superfamily protein OS=Arabidopsis thaliana OX=3702 GN=At4g22485 PE=1 SV=2	68.2	4.58	8.8	13.043	6	3	3	3	0	0.845	-0.24	0.581077	0.662775	44.3	66.8	72.3	56.5	62.5	43.2						EnsemblGenome
A8MRW1	High	AT2G45960	Plasma membrane intrinsic protein 1B OS=Arabidopsis thaliana OX=3702 GN=PIP1B PE=1 SV=1	32.4	8.51	11.16	20.117	11	3	3	1	0	0.741	-0.43	0.20986	0.317053	128	176.3	174.6	129.4	136	126.7	stress response;transport	plasma membrane;other membranes;other cytoplasmic organelle	transporter activity	[GO:0005773]; GO:0043231; GO:0005737; GO:0043227; GO:0043229; GO:0110165; GO:0005622; GO:0043226; GO:0005575_x000D_ [GO:0005886]; GO:0016020; GO:0071944; GO:0110165; GO:0005575_x000D_ [GO:0006833]; GO:0042044; GO:0006810; GO:0051234; GO:0051179; GO:0008150_x000D_ [GO:0009414]; GO:0006950; GO:0009415; GO:0050896; GO:0001101; GO:0009628; GO:0010035; GO:1901700; GO:0008150; GO:0042221_x000D_ [GO:000…		EnsemblGenome
A8MS32	High	AT5G64130	AT5G64130 protein OS=Arabidopsis thaliana OX=3702 GN=MHJ24.11 PE=1 SV=1	15.1	7.94	10.92	9.104	22	3	4	3	0	1.405	0.49	0.21454	0.321093	7	16	13.4	25.3	18.9	13	other biological processes	plasma membrane;other membranes;other cell component	enzyme regulator activity	[GO:0004864]; GO:0019212; GO:0019888; GO:0004857; GO:0019208; GO:0030234; GO:0043086; GO:0098772; GO:0050790; GO:0044092; GO:0003674; GO:0065009; GO:0065007; GO:0008150_x000D_ [GO:0005737]; GO:0110165; GO:0005622; GO:0005575_x000D_ [GO:0005886]; GO:0016020; GO:0071944; GO:0110165; GO:0005575_x000D_ [GO:0035308]; GO:0031400; GO:0035304; GO:0035305; GO:0031399; GO:0032269; GO:0035303; GO:0045936; G…		EnsemblGenome
A8MS48	High	AT5G16660	Low-density receptor-like protein OS=Arabidopsis thaliana OX=3702 GN=MTG13.11 PE=1 SV=1	17.8	7.96	7.22	9.063	27	3	3	3	0	0.801	-0.32	0.129504	0.23282	75.9	81.8	115.1	58.2	75.9	65.5		other membranes		[GO:0016021]; GO:0031224; GO:0110165; GO:0016020; GO:0005575		EnsemblGenome
A8MS68	High	AT3G16950	Dihydrolipoyl dehydrogenase 1, chloroplastic OS=Arabidopsis thaliana OX=3702 GN=LPD1 PE=2 SV=1	66.6	8.41	55.46	66.145	26	13	21	3	12	1.257	0.33	0.121676	0.223088	3645.3	3223.1	3237.9	5963.5	4051.7	4069.5	other metabolic processes;other biological processes	nucleus;other cell component	other molecular function	[GO:0004148]; GO:0016668; GO:0016667; GO:0016491; GO:0003824; GO:0003674_x000D_ [GO:0005730]; GO:0043232; GO:0031981; GO:0043228; GO:0043229; GO:0070013; GO:0005634; GO:0043226; GO:0005622; GO:0043233; GO:0043231; GO:0110165; GO:0031974; GO:0043227; GO:0005575_x000D_ [GO:0006086]; GO:0006085; GO:0006090; GO:0006084; GO:0071616; GO:0032787; GO:0006637; GO:0009152; GO:0034030; GO:0034033; GO:003538…	Glycolysis / Gluconeogenesis; Citrate cycle (TCA cycle); Glycine, serine and threonine metabolism; Valine, leucine and isoleucine degradation; Lysine degradation; Tryptophan metabolism; Pyruvate metabolism; Glyoxylate and dicarboxylate metabolism; Propanoate metabolism; Metabolic pathways; Biosynthesis of secondary metabolites; Carbon metabolism; Biosynthesis of cofactors	EnsemblGenome
A8MSD8	High	AT2G41600	Mitochondrial glycoprotein family protein OS=Arabidopsis thaliana OX=3702 GN=At2g41600 PE=1 SV=1	23.5	6.8	5.16	3.508	11	2	2	2	0	1.092	0.13	0.28325	0.392262	75.9	73.6	57.8	82.5	71.2	80.4		mitochondrion		[GO:0005759]; GO:0070013; GO:0005739; GO:0043233; GO:0043229; GO:0043231; GO:0005737; GO:0031974; GO:0043226; GO:0005622; GO:0043227; GO:0110165; GO:0005575		EnsemblGenome
A8R7K9	High	AT3G51310	Vacuolar protein sorting-associated protein 35C OS=Arabidopsis thaliana OX=3702 GN=VPS35C PE=2 SV=1	89.3	5.34	10.82	11.214	4	3	4	2	1	0.812	-0.3	0.0318079	0.107192	313.3	365.7	333.3	263.1	270.7	272.3	transport	other membranes;cytosol;ER/Golgi;other cytoplasmic organelle;other cell component		[GO:0005770]; GO:0005768; GO:0031410; GO:0012505; GO:0097708; GO:0005737; GO:0110165; GO:0031982; GO:0043231; GO:0005622; GO:0005575; GO:0043227; GO:0043229; GO:0043226_x000D_ [GO:0005771]; GO:0005770; GO:0005768; GO:0031410; GO:0012505; GO:0097708; GO:0005737; GO:0110165; GO:0031982; GO:0043231; GO:0005622; GO:0005575; GO:0043227; GO:0043229; GO:0043226_x000D_ [GO:0005794]; GO:0043231; GO:000573…	Endocytosis	EnsemblGenome
B0F9L4	High	AT3G27530	Golgin candidate 6 OS=Arabidopsis thaliana OX=3702 GN=GC6 PE=1 SV=2	101.8	4.94	11.18	10.884	4	3	4	3	0	0.698	-0.52	0.0020611	0.0366412	204.9	218.1	224.4	152.2	149.1	155.1	cell organization and biogenesis;transport;developmental processes	other membranes;cytosol;ER/Golgi		[GO:0000139]; GO:0098588; GO:0005794; GO:0031090; GO:0043231; GO:0005737; GO:0012505; GO:0016020; GO:0043227; GO:0043229; GO:0110165; GO:0005622; GO:0043226; GO:0005575_x000D_ [GO:0005783]; GO:0043231; GO:0005737; GO:0012505; GO:0043227; GO:0043229; GO:0110165; GO:0005622; GO:0043226; GO:0005575_x000D_ [GO:0005794]; GO:0043231; GO:0005737; GO:0012505; GO:0043227; GO:0043229; GO:0110165; GO:000562…		EnsemblGenome
B3H4B6	High	AT4G39200	40S ribosomal protein S25 OS=Arabidopsis thaliana OX=3702 GN=At4g39200 PE=1 SV=1	11.9	10.68	16.41	10.966	29	3	6	1	2	1.331	0.41	0.0033271	0.0413439	1111.3	1073.6	1111.9	1583.8	1479.1	1440.7		translational apparatus		[GO:0005840]; GO:0043232; GO:0043228; GO:0043229; GO:0043226; GO:0005622; GO:0110165; GO:0005575		EnsemblGenome
B3H581	High	AT2G47940	DEGP protease 2 OS=Arabidopsis thaliana OX=3702 GN=DEG2 PE=1 SV=1	66.6	5.95	22.2	30.824	21	11	11	11	0	0.951	-0.07	0.221919	0.328567	2148.6	2178.8	2166.3	2175.3	2060	2042.6	protein metabolism		other molecular function	[GO:0004252]; GO:0004175; GO:0008236; GO:0008233; GO:0017171; GO:0016787; GO:0140096; GO:0006508; GO:0003824; GO:0019538; GO:0003674; GO:0043170; GO:0044238; GO:1901564; GO:0071704; GO:0008152; GO:0006807; GO:0008150		EnsemblGenome
B3H5L3	High	AT1G73180	Eukaryotic translation initiation factor 2A OS=Arabidopsis thaliana OX=3702 GN=At1g73180 PE=1 SV=1	53.5	8.31	15.48	13.679	9	6	7	6	0	0.833	-0.26	0.0466032	0.129171	1026.2	892.6	890.3	610.4	783.6	743.7	protein metabolism;other metabolic processes		nucleic acid binding activity	[GO:0003743]; GO:0008135; GO:0006413; GO:0003723; GO:0090079; GO:0006412; GO:0044237; GO:0003676; GO:0045182; GO:0034645; GO:0043043; GO:0044267; GO:0010467; GO:0008152; GO:0009987; GO:0097159; GO:1901363; GO:0003674; GO:0006417; GO:0009059; GO:0044249; GO:0044260; GO:0006518; GO:0043604; GO:1901566; GO:0019538; GO:0043170; GO:0008150; GO:0005488; GO:0010608; GO:0032268; GO:0034248; GO:2000112; G…		EnsemblGenome
B3H5V4	High	AT1G51710	Ubiquitin carboxyl-terminal hydrolase OS=Arabidopsis thaliana OX=3702 GN=UBP6 PE=1 SV=1	49.5	5.95	14.14	18.591	13	5	5	5	0	0.756	-0.4	0.0571276	0.142838	697.1	832.3	850.7	548	629	689.7	protein metabolism;other metabolic processes		other molecular function	[GO:0004843]; GO:0008242; GO:0101005; GO:0008233; GO:0019783; GO:0016787; GO:0140096; GO:0006508; GO:0008234; GO:0003824; GO:0019538; GO:0003674; GO:0043170; GO:0044238; GO:1901564; GO:0071704; GO:0008152; GO:0006807; GO:0008150_x000D_ [GO:0016579]; GO:0070646; GO:0006508; GO:0070647; GO:0019538; GO:0006464; GO:0043170; GO:0044238; GO:1901564; GO:0036211; GO:0044267; GO:0071704; GO:0008152; GO:00…		EnsemblGenome
B3H604	High	AT5G40370	Glutaredoxin family protein OS=Arabidopsis thaliana OX=3702 GN=GRXC2 PE=1 SV=1	14.9	5.87	12.53	14.509	41	3	4	3	0	1.259	0.33	0.132748	0.236781	258.8	407.3	374.2	675.9	471.2	401.5		plasma membrane;other membranes;cytosol;ER/Golgi;other cytoplasmic organelle	other molecular function	[GO:0005773]; GO:0043231; GO:0005737; GO:0043227; GO:0043229; GO:0110165; GO:0005622; GO:0043226; GO:0005575_x000D_ [GO:0005794]; GO:0043231; GO:0005737; GO:0012505; GO:0043227; GO:0043229; GO:0110165; GO:0005622; GO:0043226; GO:0005575_x000D_ [GO:0005829]; GO:0110165; GO:0005737; GO:0005575; GO:0005622_x000D_ [GO:0005886]; GO:0016020; GO:0071944; GO:0110165; GO:0005575_x000D_ [GO:0016021]; GO:00…		EnsemblGenome
B3H658	High	AT3G49680	Branched-chain-amino-acid aminotransferase OS=Arabidopsis thaliana OX=3702 GN=BCAT3 PE=1 SV=1	44.7	8.1	40.95	39.992	23	9	12	5	0	0.621	-0.69	0.00329241	0.0411884	1212.4	1303.8	1222.5	659.8	776.7	758.9	other metabolic processes		other molecular function	[GO:0008652]; GO:0006520; GO:0046394; GO:1901566; GO:0019752; GO:0044238; GO:1901564; GO:0016053; GO:1901576; GO:0043436; GO:0008152; GO:0006807; GO:0071704; GO:0006082; GO:0044249; GO:0044283; GO:0009058; GO:0008150; GO:0044237; GO:0044281; GO:0009987_x000D_ [GO:0009082]; GO:0009081; GO:0016053; GO:1901566; GO:0006520; GO:0006082; GO:0044249; GO:0044283; GO:1901576; GO:1901564; GO:0019752; GO:00…		EnsemblGenome
B3H661	High	AT1G42480	TLR4 regulator/MIR-interacting MSAP protein OS=Arabidopsis thaliana OX=3702 GN=At1g42480 PE=1 SV=1	16.6	8.28	5.14	3.998	13	2	2	2	0	0.972	-0.04	0.406317	0.507453	298.1	279	270.5	264.9	283.8	271.1						EnsemblGenome
B3H684	High	AT4G26110	Nucleosome assembly protein11 OS=Arabidopsis thaliana OX=3702 GN=NAP1:1 PE=1 SV=1	41.6	4.45	28.05	33.692	25	8	12	6	0	1.063	0.09	0.64143	0.714506	1647	1481.8	1404.7	1739.2	1575.6	1406.4	cell organization and biogenesis	nucleus		[GO:0005634]; GO:0043231; GO:0043227; GO:0043229; GO:0043226; GO:0005622; GO:0110165; GO:0005575_x000D_ [GO:0006334]; GO:0034728; GO:0065004; GO:0031497; GO:0006338; GO:0071824; GO:0065003; GO:0006333; GO:0022607; GO:0006323; GO:0006325; GO:0043933; GO:0016043; GO:0044085; GO:0071103; GO:0051276; GO:0071840; GO:0006996; GO:0009987; GO:0008150		EnsemblGenome
B3H6I9	High	AT4G05420	Damaged DNA binding protein 1A OS=Arabidopsis thaliana OX=3702 GN=DDB1A PE=1 SV=1	118.9	5.27	18.09	13.946	5	6	7	6	0	0.764	-0.39	0.00426885	0.0440581	761.3	797.9	800.1	581.9	609.3	643.9		nucleus	nucleic acid binding activity	[GO:0003676]; GO:0097159; GO:1901363; GO:0005488; GO:0003674_x000D_ [GO:0005634]; GO:0043231; GO:0043227; GO:0043229; GO:0043226; GO:0005622; GO:0110165; GO:0005575		EnsemblGenome
B3H745	High	AT5G35180	ENHANCED DISEASE RESISTANCE protein (DUF1336) OS=Arabidopsis thaliana OX=3702 GN=At5g35180 PE=1 SV=1	66.7	7.37	9.14	10.53	6	3	3	3	0	0.992	-0.01	0.75801	0.809629	107.5	117.9	114.5	112.3	117.3	113.6			other molecular function	[GO:0008289]; GO:0005488; GO:0003674		EnsemblGenome
B3LFA4	High	AT5G38830	Cysteine--tRNA ligase 2, cytoplasmic OS=Arabidopsis thaliana OX=3702 GN=At5g38830 PE=2 SV=1	57.8	6.33	13.83	16.493	10	5	5	5	0	0.886	-0.17	0.0246659	0.0933261	746.6	726.5	804	631.6	661.8	686.7	protein metabolism;RNA metabolism OR transcription;other metabolic processes;other biological processes	cytosol;other cell component	other molecular function	[GO:0004817]; GO:0004812; GO:0016875; GO:0140101; GO:0016874; GO:0140098; GO:0003824; GO:0140640; GO:0003674_x000D_ [GO:0005524]; GO:0032559; GO:0035639; GO:0030554; GO:0032555; GO:0043168; GO:1901265; GO:0017076; GO:0032553; GO:0043167; GO:0097159; GO:1901363; GO:0000166; GO:0097367; GO:0005488; GO:0036094; GO:0003674_x000D_ [GO:0005737]; GO:0110165; GO:0005622; GO:0005575_x000D_ [GO:0005829]; G…	Aminoacyl-tRNA biosynthesis	EnsemblGenome
B5X503	High	AT5G11240	At5g11240 OS=Arabidopsis thaliana OX=3702 GN=At5g11240 PE=1 SV=1	66.8	6.86	8.38	8.438	6	3	3	3	0	0.92	-0.12	0.119088	0.22019	214.2	167.9	169.7	123.2	160	156.1	RNA metabolism OR transcription;other metabolic processes	nucleus		[GO:0005634]; GO:0043231; GO:0043227; GO:0043229; GO:0043226; GO:0005622; GO:0110165; GO:0005575_x000D_ [GO:0005730]; GO:0043232; GO:0031981; GO:0043228; GO:0043229; GO:0070013; GO:0005634; GO:0043226; GO:0005622; GO:0043233; GO:0043231; GO:0110165; GO:0031974; GO:0043227; GO:0005575_x000D_ [GO:0006364]; GO:0016072; GO:0034470; GO:0042254; GO:0034660; GO:0006396; GO:0022613; GO:0016070; GO:001046…	Ribosome biogenesis in eukaryotes	EnsemblGenome
B6EUA5	High	AT1G12250	Pentapeptide repeat-containing protein OS=Arabidopsis thaliana OX=3702 GN=At1g12250 PE=1 SV=1	21.8	5.71	33.96	47.991	55	9	11	9	0	1.294	0.37	0.335032	0.43994	512.1	837.7	955	1202.5	1083.8	712.5						EnsemblGenome
B9DFG3	High	AT1G70070	DExH-box ATP-dependent RNA helicase DExH15 chloroplastic OS=Arabidopsis thaliana OX=3702 GN=ISE2 PE=1 SV=2	132.4	5.39	15.85	19.28	8	7	7	7	0	0.695	-0.52	0.06876	0.159442	301.3	276.1	297.3	206.7	168.5	242.6	RNA metabolism OR transcription;other metabolic processes;transport;developmental processes;other biological processes	nucleus;other cell component	nucleic acid binding activity;other molecular function	[GO:0000373]; GO:0000377; GO:0000375; GO:0008380; GO:0006396; GO:0016070; GO:0010467; GO:0090304; GO:0043170; GO:0006139; GO:0071704; GO:0006725; GO:0034641; GO:0044238; GO:0046483; GO:1901360; GO:0008152; GO:0044237; GO:0006807; GO:0008150; GO:0009987_x000D_ [GO:0003723]; GO:0003676; GO:0097159; GO:1901363; GO:0005488; GO:0003674_x000D_ [GO:0003724]; GO:0004386; GO:0008186; GO:0140098; GO:014064…		EnsemblGenome
B9DFQ9	High	AT5G37510	AT5G37510 protein OS=Arabidopsis thaliana OX=3702 GN=EMB1467 PE=1 SV=1	81.1	6.64	24.09	28.695	16	9	9	9	0	1.08	0.11	0.643868	0.715916	1512.2	1289.5	1383.1	1298.5	1493.9	1545.2	other metabolic processes;transport	other membranes	transporter activity;other molecular function	[GO:0008137]; GO:0009055; GO:0015453; GO:0050136; GO:0016491; GO:0022900; GO:0015399; GO:0003954; GO:0003955; GO:0003824; GO:0006091; GO:0022804; GO:0016651; GO:0016655; GO:0003674; GO:0044237; GO:0022857; GO:0008152; GO:0009987; GO:0005215; GO:0055085; GO:0008150; GO:0006810; GO:0051234; GO:0051179_x000D_ [GO:0016020]; GO:0110165; GO:0005575_x000D_ [GO:0042773]; GO:0022904; GO:0006119; GO:002290…		EnsemblGenome
B9DFR6	High	AT3G59760	Cysteine synthase OS=Arabidopsis thaliana OX=3702 GN=OASC PE=1 SV=1	46.1	8.37	36.49	50.942	23	9	13	7	0	0.954	-0.07	0.544423	0.630157	1035.3	1087.6	1088.1	1037	1020.7	1096.2	other metabolic processes;other biological processes	mitochondrion;other cell component	other molecular function	[GO:0004124]; GO:0016765; GO:0019344; GO:0016740; GO:0000097; GO:0006534; GO:0009070; GO:0003824; GO:0000096; GO:0016053; GO:0044272; GO:1901566; GO:0009069; GO:1901607; GO:0003674; GO:0006082; GO:0006790; GO:1901564; GO:0044249; GO:0044283; GO:1901576; GO:1901605; GO:0008652; GO:0044237; GO:0044281; GO:0071704; GO:0006807; GO:0009058; GO:0006520; GO:0046394; GO:0008152; GO:0009987; GO:0019752; G…		EnsemblGenome
B9DG17	High	AT1G72370	40S ribosomal protein SA OS=Arabidopsis thaliana OX=3702 GN=P40 PE=1 SV=1	32	5.15	65.78	69.477	40	12	23	12	0	0.964	-0.05	0.161887	0.264916	4525.7	3960.5	4030.4	3483.5	3886.7	3961.4	cell organization and biogenesis;protein metabolism;other metabolic processes	cytosol;translational apparatus	other molecular function	[GO:0000028]; GO:0022618; GO:0042255; GO:0042274; GO:0065003; GO:0071826; GO:0022613; GO:0140694; GO:0042254; GO:0022607; GO:0043933; GO:0044085; GO:0070925; GO:0016043; GO:0071840; GO:0006996; GO:0009987; GO:0008150_x000D_ [GO:0003735]; GO:0005198; GO:0003674_x000D_ [GO:0006412]; GO:0034645; GO:0043043; GO:0044267; GO:0010467; GO:0009059; GO:0044249; GO:0044260; GO:0006518; GO:0043604; GO:190156…		EnsemblGenome
B9DG18	High	AT1G20620	Catalase OS=Arabidopsis thaliana OX=3702 GN=CAT3 PE=1 SV=1	55.9	7.64	95.76	89.12	47	20	33	16	4	0.98	-0.03	0.906294	0.928792	4809.7	5560.6	5880.3	5447.9	5622	5000.6	other metabolic processes;stress response;other biological processes		other molecular function	[GO:0004096]; GO:0004601; GO:0016209; GO:0016684; GO:0003674; GO:0098869; GO:0016491; GO:1990748; GO:0003824; GO:0009987; GO:0098754; GO:0097237; GO:0008150; GO:0009636; GO:0070887; GO:0042221; GO:0051716; GO:0050896_x000D_ [GO:0006979]; GO:0006950; GO:0050896; GO:0008150_x000D_ [GO:0020037]; GO:0046906; GO:0097159; GO:1901363; GO:0005488; GO:0003674_x000D_ [GO:0042744]; GO:0042743; GO:0044248; G…		EnsemblGenome
B9DG63	High	AT4G28030	AT4G28030 protein OS=Arabidopsis thaliana OX=3702 GN=At4g28030 PE=1 SV=1	29.2	6.76	7.84	8.379	9	2	2	2	0	0.57	-0.81	0.00217591	0.0368596	371.3	380.5	375.3	198.6	221.7	214			other molecular function	[GO:0016746]; GO:0016740; GO:0003824; GO:0003674		EnsemblGenome
B9DGD6	High	AT5G36880	Acetyl-coenzyme A synthetase, chloroplastic/glyoxysomal OS=Arabidopsis thaliana OX=3702 GN=ACS PE=1 SV=1	81.8	6.09	30.27	43.11	16	11	11	11	0	0.826	-0.28	0.0330153	0.108876	1577.6	1590.4	1524.6	1153.9	1303.8	1334.1	other metabolic processes	cytosol;other cytoplasmic organelle;other cell component	other molecular function	[GO:0003987]; GO:0016405; GO:0016878; GO:0016877; GO:0016874; GO:0003824; GO:0003674_x000D_ [GO:0005524]; GO:0032559; GO:0035639; GO:0030554; GO:0032555; GO:0043168; GO:1901265; GO:0017076; GO:0032553; GO:0043167; GO:0097159; GO:1901363; GO:0000166; GO:0097367; GO:0005488; GO:0036094; GO:0003674_x000D_ [GO:0005829]; GO:0110165; GO:0005737; GO:0005575; GO:0005622_x000D_ [GO:0006083]; GO:0032787; G…	Glycolysis / Gluconeogenesis; Pyruvate metabolism; Glyoxylate and dicarboxylate metabolism; Propanoate metabolism; Metabolic pathways; Biosynthesis of secondary metabolites; Carbon metabolism	EnsemblGenome
B9DGT7	High	AT1G04820	Tubulin alpha-2 chain OS=Arabidopsis thaliana OX=3702 GN=TUBA2 PE=2 SV=2	49.5	5.06	61.07	50.728	34	15	22	3	13	1.056	0.08	0.349839	0.454965	5417.5	6982.3	6279.6	7240	6630.2	6491.6	cell cycle OR cell proliferation;cell organization and biogenesis	cytoskeleton;other cell component	cytoskeletal activity;other molecular function	[GO:0000226]; GO:0007010; GO:0007017; GO:0006996; GO:0009987; GO:0016043; GO:0008150; GO:0071840_x000D_ [GO:0000278]; GO:0007049; GO:0009987; GO:0008150_x000D_ [GO:0005200]; GO:0005198; GO:0007010; GO:0003674; GO:0006996; GO:0016043; GO:0071840; GO:0009987; GO:0008150_x000D_ [GO:0005525]; GO:0032561; GO:0035639; GO:0019001; GO:0032555; GO:0043168; GO:1901265; GO:0017076; GO:0032553; GO:0043167; G…	Phagosome	EnsemblGenome
B9DH36	High	AT1G17890	GDP-L-fucose synthase OS=Arabidopsis thaliana OX=3702 GN=GER2 PE=1 SV=1	35.4	7.11	10.5	15.22	8	3	4	3	0	1.189	0.25	0.0157918	0.0767231	1373.5	1229.2	1286.8	1663.5	1529.7	1491	other metabolic processes		other molecular function	[GO:0042351]; GO:0042350; GO:0009226; GO:0046368; GO:0009225; GO:0034654; GO:1901137; GO:0006793; GO:0055086; GO:1901135; GO:0006139; GO:0018130; GO:0019438; GO:0044271; GO:1901362; GO:1901576; GO:0044237; GO:0044281; GO:0071704; GO:0006725; GO:0034641; GO:0044238; GO:0046483; GO:1901360; GO:0044249; GO:0009058; GO:0008152; GO:0009987; GO:0006807; GO:0008150_x000D_ [GO:0050577]; GO:0016616; GO:00…		EnsemblGenome
B9DH52	High	AT1G08110	Lactoylglutathione lyase OS=Arabidopsis thaliana OX=3702 GN=At1g08110 PE=1 SV=1	26.5	6.92	26.17	26.167	30	7	9	7	0	1.031	0.04	0.165872	0.269478	1602.7	1646.4	1634.8	1810.3	1663.9	1685.5	other metabolic processes;other biological processes	cytosol;other cell component	other molecular function	[GO:0004462]; GO:0016846; GO:0016829; GO:0003824; GO:0003674_x000D_ [GO:0005829]; GO:0110165; GO:0005737; GO:0005575; GO:0005622_x000D_ [GO:0009507]; GO:0009536; GO:0043231; GO:0005737; GO:0043227; GO:0043229; GO:0110165; GO:0005622; GO:0043226; GO:0005575_x000D_ [GO:0019243]; GO:0061727; GO:0006089; GO:0051596; GO:0032787; GO:1901615; GO:0009438; GO:0042182; GO:0046185; GO:0019752; GO:0071704; G…		EnsemblGenome
B9DH97	High	AT2G33120	AT2G33120 protein OS=Arabidopsis thaliana OX=3702 GN=SAR1 PE=1 SV=1	25.8	8.78	10.88	15.048	14	3	3	3	0	0.593	-0.75	0.000600637	0.0244196	936.5	980.1	1008	581.7	548.7	618.3	cell cycle OR cell proliferation;cell organization and biogenesis;stress response;transport;other biological processes	plasma membrane;other membranes;other cytoplasmic organelle;other cell component		[GO:0005768]; GO:0031410; GO:0012505; GO:0097708; GO:0005737; GO:0110165; GO:0031982; GO:0043231; GO:0005622; GO:0005575; GO:0043227; GO:0043229; GO:0043226_x000D_ [GO:0005774]; GO:0098588; GO:0005773; GO:0031090; GO:0043231; GO:0005737; GO:0016020; GO:0043227; GO:0043229; GO:0110165; GO:0005622; GO:0043226; GO:0005575_x000D_ [GO:0005886]; GO:0016020; GO:0071944; GO:0110165; GO:0005575_x000D_ [GO…		EnsemblGenome
B9DHD7	High	AT1G08820	Vesicle-associated protein 2-2 OS=Arabidopsis thaliana OX=3702 GN=PVA22 PE=1 SV=1	43.2	7.01	4.46	2.406	4	2	2	2	0	0.601	-0.73	0.0100635	0.0621576	199.1	225.1	252.8	133.6	135.3	147	cell organization and biogenesis;transport	plasma membrane;other membranes;ER/Golgi		[GO:0005789]; GO:0031090; GO:0042175; GO:0098827; GO:0016020; GO:0043227; GO:0012505; GO:0031984; GO:0005783; GO:0110165; GO:0043226; GO:0043229; GO:0043231; GO:0005737; GO:0005575; GO:0005622_x000D_ [GO:0005886]; GO:0016020; GO:0071944; GO:0110165; GO:0005575_x000D_ [GO:0016021]; GO:0031224; GO:0110165; GO:0016020; GO:0005575_x000D_ [GO:0046907]; GO:0006810; GO:0051641; GO:0051649; GO:0051234; G…		EnsemblGenome
B9DHK3	High	AT5G14540	AT5G14540 protein OS=Arabidopsis thaliana OX=3702 GN=At5g14540 PE=1 SV=1	59.1	6.37	5.11	6.684	4	2	2	2	0	0.789	-0.34	0.233404	0.34149	184.4	246.8	256.7	210.6	194.8	165.2		cytosol		[GO:0005829]; GO:0110165; GO:0005737; GO:0005575; GO:0005622		EnsemblGenome
B9DHQ0	High	AT5G19770	Tubulin alpha-5 chain OS=Arabidopsis thaliana OX=3702 GN=TUBA5 PE=1 SV=2	49.6	5.1	58.97	45.157	29	13	20	1	1	0.755	-0.41	0.111143	0.212108	144.3	187.4	182	137.4	132.5	139.2	cell cycle OR cell proliferation;cell organization and biogenesis	cytoskeleton;other cell component	cytoskeletal activity;other molecular function	[GO:0000226]; GO:0007010; GO:0007017; GO:0006996; GO:0009987; GO:0016043; GO:0008150; GO:0071840_x000D_ [GO:0000278]; GO:0007049; GO:0009987; GO:0008150_x000D_ [GO:0005200]; GO:0005198; GO:0007010; GO:0003674; GO:0006996; GO:0016043; GO:0071840; GO:0009987; GO:0008150_x000D_ [GO:0005525]; GO:0032561; GO:0035639; GO:0019001; GO:0032555; GO:0043168; GO:1901265; GO:0017076; GO:0032553; GO:0043167; G…	Phagosome	EnsemblGenome
C0Z241	High	AT1G69530	Expansin OS=Arabidopsis thaliana OX=3702 GN=EXPA1 PE=1 SV=1	29.3	8.97	5.62	6.682	6	2	2	2	0	0.817	-0.29	0.160342	0.263353	383.2	419.2	400.8	226.9	327.4	355.6	cell organization and biogenesis;other biological processes	non-structural extracellular;other membranes;other cell component		[GO:0005576]; GO:0110165; GO:0005575_x000D_ [GO:0006949]; GO:0009987; GO:0048646; GO:0008150; GO:0032502; GO:0009653; GO:0048856_x000D_ [GO:0009505]; GO:0005618; GO:0030312; GO:0110165; GO:0071944; GO:0005575_x000D_ [GO:0009664]; GO:0071555; GO:0071669; GO:0045229; GO:0071554; GO:0016043; GO:0009987; GO:0071840; GO:0008150_x000D_ [GO:0009739]; GO:0009725; GO:0033993; GO:1901700; GO:0009719; GO:00…		EnsemblGenome
C0Z268	High	AT4G26700	AT4G26700 protein OS=Arabidopsis thaliana OX=3702 GN=FIM1 PE=1 SV=1	65.5	8.16	6.68	7.004	4	2	2	1	0	0.753	-0.41	0.00312684	0.0406216	70.1	76.1	76.2	57.3	61.3	56.3	cell organization and biogenesis		cytoskeletal activity	[GO:0051015]; GO:0003779; GO:0044877; GO:0008092; GO:0005488; GO:0005515; GO:0003674_x000D_ [GO:0051017]; GO:0022607; GO:0061572; GO:0016043; GO:0044085; GO:0007015; GO:0071840; GO:0097435; GO:0030036; GO:0009987; GO:0007010; GO:0030029; GO:0008150; GO:0006996		EnsemblGenome
C0Z2J1	High	AT1G11360	AT1G11360 protein OS=Arabidopsis thaliana OX=3702 GN=At1g11360 PE=1 SV=1	26.5	5.08	17.46	27.066	31	8	8	8	0	1.144	0.19	0.00112663	0.0290695	1059	1093.1	1056.7	1211.1	1240.4	1195.7		plasma membrane;other membranes;cytosol	other molecular function	[GO:0005829]; GO:0110165; GO:0005737; GO:0005575; GO:0005622_x000D_ [GO:0005886]; GO:0016020; GO:0071944; GO:0110165; GO:0005575_x000D_ [GO:0016787]; GO:0003824; GO:0003674		EnsemblGenome
C0Z352	High	AT3G46000	AT3G46000 protein OS=Arabidopsis thaliana OX=3702 GN=ADF2 PE=1 SV=1	15.1	5.43	10.53	9.058	28	3	4	1	3	1.011	0.02	0.721456	0.779802	679.1	759.8	709	787	717	687.8	cell organization and biogenesis	cytoskeleton;other cell component	cytoskeletal activity	[GO:0003779]; GO:0008092; GO:0005515; GO:0005488; GO:0003674_x000D_ [GO:0005737]; GO:0110165; GO:0005622; GO:0005575_x000D_ [GO:0015629]; GO:0005856; GO:0043232; GO:0043228; GO:0043229; GO:0043226; GO:0005622; GO:0110165; GO:0005575_x000D_ [GO:0030042]; GO:0008154; GO:0051261; GO:0007015; GO:0032984; GO:0097435; GO:0030036; GO:0022411; GO:0043933; GO:0016043; GO:0007010; GO:0030029; GO:0071840; G…		EnsemblGenome
C0Z361	High	AT5G56500	Chaperonin 60 subunit beta 3, chloroplastic OS=Arabidopsis thaliana OX=3702 GN=CPN60B3 PE=1 SV=1	63.3	5.87	81.56	82.717	38	22	29	9	0	0.845	-0.24	0.054264	0.139335	1788	1540.6	1503	1318.1	1301.7	1271.9	other biological processes	cytosol;mitochondrion;translational apparatus;other cell component	other molecular function	[GO:0005524]; GO:0032559; GO:0035639; GO:0030554; GO:0032555; GO:0043168; GO:1901265; GO:0017076; GO:0032553; GO:0043167; GO:0097159; GO:1901363; GO:0000166; GO:0097367; GO:0005488; GO:0036094; GO:0003674_x000D_ [GO:0005739]; GO:0043231; GO:0005737; GO:0043227; GO:0043229; GO:0110165; GO:0005622; GO:0043226; GO:0005575_x000D_ [GO:0005829]; GO:0110165; GO:0005737; GO:0005575; GO:0005622_x000D_ [GO…	RNA degradation	EnsemblGenome
F4HNU6	High	AT1G06900	Nardilysin-like OS=Arabidopsis thaliana OX=3702 GN=At1g06900 PE=2 SV=1	117.1	4.89	24.71	28.074	7	6	7	6	0	0.954	-0.07	0.157758	0.261032	766.5	712.6	721.1	688	723.5	671.8	protein metabolism	cytosol	other molecular function	[GO:0004222]; GO:0004175; GO:0008237; GO:0008233; GO:0016787; GO:0140096; GO:0006508; GO:0003824; GO:0019538; GO:0003674; GO:0043170; GO:0044238; GO:1901564; GO:0071704; GO:0008152; GO:0006807; GO:0008150_x000D_ [GO:0005829]; GO:0110165; GO:0005737; GO:0005575; GO:0005622_x000D_ [GO:0046872]; GO:0043169; GO:0043167; GO:0005488; GO:0003674		EnsemblGenome
F4HQA8	High	AT1G79790	Haloacid dehalogenase-like hydrolase (HAD) superfamily protein OS=Arabidopsis thaliana OX=3702 GN=FHY1 PE=1 SV=2	30.6	5.29	7.48	7.613	9	3	3	3	0	0.796	-0.33	0.042206	0.122513	821.4	813.9	858.5	534.4	653.5	662			other molecular function	[GO:0016787]; GO:0003824; GO:0003674		EnsemblGenome
F4HQD4	High	AT1G79920	Heat shock 70 kDa protein 15 OS=Arabidopsis thaliana OX=3702 GN=HSP70-15 PE=1 SV=1	91.6	5.19	122.85	150.245	37	26	39	4	0	0.942	-0.09	0.127139	0.229926	1458.3	1407	1448.7	1374.9	1364	1235.1		plasma membrane;other membranes;cytosol;nucleus;other cell component	other molecular function	[GO:0005524]; GO:0032559; GO:0035639; GO:0030554; GO:0032555; GO:0043168; GO:1901265; GO:0017076; GO:0032553; GO:0043167; GO:0097159; GO:1901363; GO:0000166; GO:0097367; GO:0005488; GO:0036094; GO:0003674_x000D_ [GO:0005618]; GO:0030312; GO:0110165; GO:0071944; GO:0005575_x000D_ [GO:0005634]; GO:0043231; GO:0043227; GO:0043229; GO:0043226; GO:0005622; GO:0110165; GO:0005575_x000D_ [GO:0005829]; G…		Araport
F4HQE7	High	AT1G79990	Coatomer subunit beta' OS=Arabidopsis thaliana OX=3702 GN=At1g79990 PE=1 SV=1	102.9	5.03	31.3	35.349	10	8	10	3	0	0.531	-0.91	0.00468339	0.0453514	412.5	480.3	489.3	243.3	255	307.3	transport	other membranes;ER/Golgi	other molecular function	[GO:0000139]; GO:0098588; GO:0005794; GO:0031090; GO:0043231; GO:0005737; GO:0012505; GO:0016020; GO:0043227; GO:0043229; GO:0110165; GO:0005622; GO:0043226; GO:0005575_x000D_ [GO:0005198]; GO:0003674_x000D_ [GO:0006886]; GO:0015031; GO:0046907; GO:0034613; GO:0045184; GO:0071702; GO:0071705; GO:0006810; GO:0051641; GO:0051649; GO:0008104; GO:0070727; GO:0051234; GO:0009987; GO:0051179; GO:003303…		EnsemblGenome
F4HQH8	High	AT1G01080	RNA-binding (RRM/RBD/RNP motifs) family protein OS=Arabidopsis thaliana OX=3702 GN=At1g01080 PE=1 SV=1	32.7	8.9	23.22	27.451	18	4	6	4	0	1.042	0.06	0.0698517	0.160157	707.6	725.3	717	771.1	733.3	747	RNA metabolism OR transcription;other metabolic processes	other membranes;nucleus;other cell component	nucleic acid binding activity	[GO:0003729]; GO:0003723; GO:0003676; GO:0097159; GO:1901363; GO:0005488; GO:0003674_x000D_ [GO:0005634]; GO:0043231; GO:0043227; GO:0043229; GO:0043226; GO:0005622; GO:0110165; GO:0005575_x000D_ [GO:0009507]; GO:0009536; GO:0043231; GO:0005737; GO:0043227; GO:0043229; GO:0110165; GO:0005622; GO:0043226; GO:0005575_x000D_ [GO:0009535]; GO:0055035; GO:0009534; GO:0042170; GO:0042651; GO:0031976; G…		EnsemblGenome
F4HQN3	High	AT1G07440	NAD(P)-binding Rossmann-fold superfamily protein OS=Arabidopsis thaliana OX=3702 GN=At1g07440 PE=1 SV=2	18.7	8.16	8.36	9.852	21	3	3	3	0	0.793	-0.33	0.0633222	0.152924	399.8	410.8	426.5	253.6	326	331.9			other molecular function	[GO:0016491]; GO:0003824; GO:0003674		EnsemblGenome
F4HR91	High	AT1G33610	Leucine-rich repeat (LRR) family protein OS=Arabidopsis thaliana OX=3702 GN=At1g33610 PE=1 SV=1	52.6	8.51	12	7.402	7	3	4	3	0	0.952	-0.07	0.910398	0.931713	225.9	230.8	255.8	212.6	219.7	276.1						EnsemblGenome
F4HRT5	High	AT1G67230	Protein CROWDED NUCLEI 1 OS=Arabidopsis thaliana OX=3702 GN=CRWN1 PE=1 SV=1	129	5.3	10.25	11.976	4	3	3	3	0	0.704	-0.51	0.0477142	0.130884	161.8	213	196.1	130.1	138.1	138.3	cell organization and biogenesis	other membranes;cytosol;nucleus;other cell component		[GO:0000785]; GO:0110165; GO:0005694; GO:0005575; GO:0043232; GO:0043228; GO:0043229; GO:0043226; GO:0005622_x000D_ [GO:0005634]; GO:0043231; GO:0043227; GO:0043229; GO:0043226; GO:0005622; GO:0110165; GO:0005575_x000D_ [GO:0005635]; GO:0031967; GO:0005634; GO:0012505; GO:0031975; GO:0043227; GO:0043229; GO:0043231; GO:0110165; GO:0043226; GO:0005622; GO:0005575_x000D_ [GO:0005652]; GO:0110165; G…		EnsemblGenome
F4HS63	High	AT1G80380	p-loop containing nucleoside triphosphate hydrolases superfamily protein OS=Arabidopsis thaliana OX=3702 GN=At1g80380 PE=1 SV=1	50.2	6.73	31.49	40.104	25	9	12	9	0	0.958	-0.06	0.619924	0.695554	1114.5	1260.4	1224.5	1169.8	1175.5	1172.5			other molecular function	[GO:0016787]; GO:0003824; GO:0003674		EnsemblGenome
F4HS76	High	AT1G80460	Glycerol kinase OS=Arabidopsis thaliana OX=3702 GN=NHO1 PE=1 SV=1	52.5	6.55	45.42	46.649	29	13	17	13	0	1.331	0.41	0.000104913	0.0166765	3089.7	2947.6	2998.8	3990.4	3957.4	4121.3	other metabolic processes		kinase activity;other molecular function	[GO:0004370]; GO:0016301; GO:0016773; GO:0016772; GO:0016310; GO:0016740; GO:0006796; GO:0003824; GO:0006793; GO:0003674; GO:0044237; GO:0008152; GO:0009987; GO:0008150_x000D_ [GO:0005524]; GO:0032559; GO:0035639; GO:0030554; GO:0032555; GO:0043168; GO:1901265; GO:0017076; GO:0032553; GO:0043167; GO:0097159; GO:1901363; GO:0000166; GO:0097367; GO:0005488; GO:0036094; GO:0003674_x000D_ [GO:0006072…		EnsemblGenome
F4HSX1	High	AT1G27450	Adenine phosphoribosyltransferase OS=Arabidopsis thaliana OX=3702 GN=APT1 PE=1 SV=1	31	7.96	6.56	5.528	8	2	2	2	0	1.037	0.05	0.957252	0.96583	212.5	179	166.9	181	191.4	185.6	other metabolic processes;other biological processes	plasma membrane;other membranes;cytosol;ER/Golgi;other cell component	other molecular function	[GO:0003999]; GO:0106130; GO:0016763; GO:0016757; GO:0016740; GO:0003824; GO:0003674_x000D_ [GO:0005794]; GO:0043231; GO:0005737; GO:0012505; GO:0043227; GO:0043229; GO:0110165; GO:0005622; GO:0043226; GO:0005575_x000D_ [GO:0005829]; GO:0110165; GO:0005737; GO:0005575; GO:0005622_x000D_ [GO:0005886]; GO:0016020; GO:0071944; GO:0110165; GO:0005575_x000D_ [GO:0006166]; GO:0043101; GO:0043174; GO:00…		EnsemblGenome
F4HSY9	High	AT1G27580	F-box protein (DUF295) OS=Arabidopsis thaliana OX=3702 GN=At1g27580 PE=1 SV=1	42.4	6.67	4.62	3.698	5	2	2	2	0	1.001	0	0.935195	0.949653	134.9	176.7	162.1	148.8	163.8	162.2						EnsemblGenome
F4HTA0	High	AT1G47540	Scorpion toxin-like knottin superfamily protein OS=Arabidopsis thaliana OX=3702 GN=At1g47540 PE=1 SV=1	11.1	6.47	6.41	10.239	25	2	2	2	0	5.08	2.34	0.0299238	0.103281	14.3	23.8	12.3	70.4	72.5	257.1	stress response;other biological processes	non-structural extracellular	other molecular function	[GO:0005576]; GO:0110165; GO:0005575_x000D_ [GO:0019871]; GO:0008200; GO:0017080; GO:0016248; GO:0099106; GO:0016247; GO:0140678; GO:0098772; GO:0003674_x000D_ [GO:0031640]; GO:0001906; GO:0044419; GO:0009987; GO:0008150_x000D_ [GO:0044063]; GO:0044003; GO:0051701; GO:0044403; GO:0044419; GO:0008150_x000D_ [GO:0050832]; GO:0009620; GO:0098542; GO:0051707; GO:0006952; GO:0043207; GO:0044419; GO:00…		EnsemblGenome
F4HTA1	High	AT1G47550	Exocyst complex component sec3A OS=Arabidopsis thaliana OX=3702 GN=SEC3A PE=1 SV=1	100.1	5.76	8.45	8.162	3	3	3	3	0	0.612	-0.71	0.0462739	0.128695	277.8	371.3	368.3	225.4	250.3	222.5	transport;other biological processes	plasma membrane;other membranes;other cell component		[GO:0000145]; GO:0099023; GO:0005938; GO:0032991; GO:0005737; GO:0071944; GO:0005575; GO:0110165; GO:0005622_x000D_ [GO:0005886]; GO:0016020; GO:0071944; GO:0110165; GO:0005575_x000D_ [GO:0006887]; GO:0016192; GO:0032940; GO:0006810; GO:0046903; GO:0140352; GO:0051234; GO:0009987; GO:0051179; GO:0008150_x000D_ [GO:0048868]; GO:0003006; GO:0048856; GO:0009856; GO:0022414; GO:0032502; GO:0044706; G…		EnsemblGenome
F4HTT6	High	AT1G74070	Peptidyl-prolyl cis-trans isomerase CYP26-2, chloroplastic OS=Arabidopsis thaliana OX=3702 GN=CYP26-2 PE=2 SV=1	34.4	9.47	34.63	32.508	23	7	11	7	0	0.894	-0.16	0.0199678	0.0848655	1720.9	1655.6	1797.1	1539.3	1473.6	1580.9	protein metabolism;other metabolic processes	other cell component	other molecular function	[GO:0003755]; GO:0016859; GO:0140096; GO:0000413; GO:0016853; GO:0003824; GO:0018208; GO:0003674; GO:0018193; GO:0006464; GO:0036211; GO:0044267; GO:0019538; GO:0043412; GO:0044260; GO:0043170; GO:0044238; GO:1901564; GO:0044237; GO:0071704; GO:0008152; GO:0006807; GO:0009987; GO:0008150_x000D_ [GO:0009507]; GO:0009536; GO:0043231; GO:0005737; GO:0043227; GO:0043229; GO:0110165; GO:0005622; GO:00…		EnsemblGenome
F4HUG9	High	AT1G14210	Ribonuclease T(2) OS=Arabidopsis thaliana OX=3702 GN=At1g14210 PE=1 SV=1	28.2	6.28	15.2	15.45	17	3	5	3	0	1.231	0.3	0.00413124	0.0438364	772.7	814.3	801.4	950	986.8	1039.6	RNA metabolism OR transcription;other metabolic processes	non-structural extracellular	nucleic acid binding activity;other molecular function	[GO:0003723]; GO:0003676; GO:0097159; GO:1901363; GO:0005488; GO:0003674_x000D_ [GO:0004521]; GO:0004519; GO:0004540; GO:0090502; GO:0004518; GO:0140098; GO:0090501; GO:0016788; GO:0090305; GO:0140640; GO:0016070; GO:0016787; GO:0090304; GO:0003824; GO:0006139; GO:0043170; GO:0003674; GO:0006725; GO:0034641; GO:0044238; GO:0046483; GO:1901360; GO:0071704; GO:0044237; GO:0006807; GO:0008152; GO:00…		EnsemblGenome
F4HUK6	High	AT1G20560	Butanoate--CoA ligase AAE1 OS=Arabidopsis thaliana OX=3702 GN=AAE1 PE=1 SV=1	61	7.83	4.3	5.792	3	2	2	2	0	0.81	-0.3	0.0171537	0.0798121	277.5	285.6	310.3	231.4	205.1	241.9	other metabolic processes	other cytoplasmic organelle	other molecular function	[GO:0005777]; GO:0042579; GO:0043231; GO:0005737; GO:0043227; GO:0043229; GO:0110165; GO:0005622; GO:0043226; GO:0005575_x000D_ [GO:0006631]; GO:0032787; GO:0044255; GO:0019752; GO:0006629; GO:0044237; GO:0043436; GO:0044238; GO:0071704; GO:0008152; GO:0009987; GO:0006082; GO:0008150; GO:0044281_x000D_ [GO:0016874]; GO:0003824; GO:0003674		EnsemblGenome
F4HUX0	High	AT1G34220	Regulator of Vps4 activity in the MVB pathway protein OS=Arabidopsis thaliana OX=3702 GN=At1g34220 PE=1 SV=1	72.5	5.26	16.08	16.76	10	4	4	4	0	0.862	-0.21	0.024816	0.0936081	165	174.3	175.5	146.6	150.3	160.1	transport;other biological processes			[GO:0008104]; GO:0033036; GO:0051179; GO:0008150_x000D_ [GO:0015031]; GO:0045184; GO:0071702; GO:0071705; GO:0008104; GO:0051234; GO:0006810; GO:0033036; GO:0051179; GO:0008150		EnsemblGenome
F4HW26	High	AT1G08420	Serine/threonine-protein phosphatase OS=Arabidopsis thaliana OX=3702 GN=BSL2 PE=1 SV=1	108	5.8	12.35	19.477	5	4	4	1	3	1.123	0.17	0.15398	0.258036	227.2	305.5	286.1	370.6	321.3	301	protein metabolism;other metabolic processes;signal transduction	nucleus	other molecular function	[GO:0005634]; GO:0043231; GO:0043227; GO:0043229; GO:0043226; GO:0005622; GO:0110165; GO:0005575_x000D_ [GO:0009742]; GO:0043401; GO:0071367; GO:0009755; GO:0071383; GO:0009741; GO:0032870; GO:0071396; GO:0071407; GO:1901701; GO:0007165; GO:0048545; GO:0009725; GO:0014070; GO:0033993; GO:1901700; GO:0071310; GO:0071495; GO:0070887; GO:0009987; GO:0050794; GO:0007154; GO:0023052; GO:0051716; GO:00…		EnsemblGenome
F4HWC3	High	AT1G20970	Calponin-like domain protein OS=Arabidopsis thaliana OX=3702 GN=At1g20970 PE=1 SV=1	150.1	4.75	22.21	22.802	7	7	7	7	0	0.734	-0.45	0.0110148	0.0650882	742.4	757.5	786	500.8	555.7	585.5		plasma membrane;other membranes;other cytoplasmic organelle	nucleic acid binding activity	[GO:0003729]; GO:0003723; GO:0003676; GO:0097159; GO:1901363; GO:0005488; GO:0003674_x000D_ [GO:0005773]; GO:0043231; GO:0005737; GO:0043227; GO:0043229; GO:0110165; GO:0005622; GO:0043226; GO:0005575_x000D_ [GO:0005886]; GO:0016020; GO:0071944; GO:0110165; GO:0005575_x000D_ [GO:0016021]; GO:0031224; GO:0110165; GO:0016020; GO:0005575		EnsemblGenome
F4HWL4	High	AT1G28350	Tyrosine--tRNA ligase 2, cytoplasmic OS=Arabidopsis thaliana OX=3702 GN=At1g28350 PE=1 SV=1	84.7	6.61	30.27	37.602	15	9	9	9	0	0.943	-0.08	0.0144946	0.0737983	1273.6	1218.6	1219	1155.9	1149.4	1104.5	protein metabolism;RNA metabolism OR transcription;other metabolic processes	cytosol	other molecular function	[GO:0004831]; GO:0004812; GO:0016875; GO:0140101; GO:0016874; GO:0140098; GO:0003824; GO:0140640; GO:0003674_x000D_ [GO:0005524]; GO:0032559; GO:0035639; GO:0030554; GO:0032555; GO:0043168; GO:1901265; GO:0017076; GO:0032553; GO:0043167; GO:0097159; GO:1901363; GO:0000166; GO:0097367; GO:0005488; GO:0036094; GO:0003674_x000D_ [GO:0005829]; GO:0110165; GO:0005737; GO:0005575; GO:0005622_x000D_ [GO…	Aminoacyl-tRNA biosynthesis	EnsemblGenome
F4HWQ8	High	AT1G47960	Cell wall / vacuolar inhibitor of fructosidase 1 OS=Arabidopsis thaliana OX=3702 GN=C/VIF1 PE=1 SV=1	22.3	8.15	10.55	10.85	20	3	4	3	0	2.064	1.05	0.0906183	0.186018	72.7	168.7	197.6	385	348.3	245	other biological processes	other cytoplasmic organelle;other cell component	enzyme regulator activity	[GO:0004857]; GO:0030234; GO:0043086; GO:0098772; GO:0050790; GO:0044092; GO:0003674; GO:0065009; GO:0065007; GO:0008150_x000D_ [GO:0005618]; GO:0030312; GO:0110165; GO:0071944; GO:0005575_x000D_ [GO:0005773]; GO:0043231; GO:0005737; GO:0043227; GO:0043229; GO:0110165; GO:0005622; GO:0043226; GO:0005575_x000D_ [GO:0043086]; GO:0044092; GO:0050790; GO:0065009; GO:0065007; GO:0008150		EnsemblGenome
F4HWR0	High	AT1G47980	Desiccation-like protein OS=Arabidopsis thaliana OX=3702 GN=At1g47980 PE=1 SV=1	34.3	8.65	8.96	12.509	11	3	3	3	0	14.669	3.87	0.00658705	0.0510411	31	15.6	17.1	258.2	250.8	235.4						EnsemblGenome
F4HX50	High	AT1G62180	5'adenylylphosphosulfate reductase 2 OS=Arabidopsis thaliana OX=3702 GN=APR2 PE=1 SV=1	49.9	7.39	8.02	6.475	5	3	4	2	1	0.871	-0.2	0.0230374	0.0907692	816.9	759.5	728	661.6	668.4	595.5	other metabolic processes		other molecular function	[GO:0016671]; GO:0016667; GO:0016491; GO:0003824; GO:0003674_x000D_ [GO:0019419]; GO:0006790; GO:0044237; GO:0008152; GO:0009987; GO:0008150		EnsemblGenome
F4HXD2	High	AT1G74920	Aldehyde dehydrogenase 10A8 OS=Arabidopsis thaliana OX=3702 GN=ALDH10A8 PE=1 SV=1	53.9	5.35	19.85	18.102	12	6	8	5	1	1.067	0.09	0.180486	0.285725	1337.3	1190.5	1258.2	1380.9	1342.9	1315			other molecular function	[GO:0016620]; GO:0016903; GO:0016491; GO:0003824; GO:0003674		EnsemblGenome
F4HXV6	High	AT1G14850	Nuclear pore complex protein NUP155 OS=Arabidopsis thaliana OX=3702 GN=NUP155 PE=1 SV=1	159.9	5.48	6.22	7.637	3	2	2	2	0	0.562	-0.83	0.000414175	0.0234037	106.2	102.9	118.2	53.9	61.4	59.8	cell organization and biogenesis;transport;other biological processes	plasma membrane;other membranes;nucleus;other cell component	other molecular function	[GO:0000972]; GO:0051276; GO:0006996; GO:0016043; GO:0071840; GO:0009987; GO:0008150_x000D_ [GO:0005643]; GO:0140513; GO:0005635; GO:0032991; GO:0005634; GO:0031967; GO:0012505; GO:0005575; GO:0043231; GO:0031975; GO:0043227; GO:0043229; GO:0110165; GO:0043226; GO:0005622_x000D_ [GO:0005730]; GO:0043232; GO:0031981; GO:0043228; GO:0043229; GO:0070013; GO:0005634; GO:0043226; GO:0005622; GO:004323…	Nucleocytoplasmic transport	EnsemblGenome
F4HXY8	High	AT1G15120	Ubiquinol-cytochrome C reductase hinge protein OS=Arabidopsis thaliana OX=3702 GN=At1g15120 PE=1 SV=1	19	5.96	5.41	4.371	11	2	2	2	0	1.337	0.42	0.360116	0.464103	97.1	198	236.3	484.5	264.8	142.5	other metabolic processes	other membranes;mitochondrion		[GO:0005739]; GO:0043231; GO:0005737; GO:0043227; GO:0043229; GO:0110165; GO:0005622; GO:0043226; GO:0005575_x000D_ [GO:0005750]; GO:0045275; GO:0098800; GO:0005746; GO:0070069; GO:0098803; GO:1902495; GO:1990204; GO:0098796; GO:0098798; GO:0005743; GO:0070469; GO:0032991; GO:1990351; GO:0016021; GO:1902494; GO:0016020; GO:0005739; GO:0019866; GO:0031966; GO:0110165; GO:0005575; GO:0031224; GO:00…		EnsemblGenome
F4HXZ1	High	AT1G15130	Vacuolar-sorting protein BRO1 OS=Arabidopsis thaliana OX=3702 GN=BRO1 PE=1 SV=1	95.1	6.44	34.68	32.428	13	12	14	12	0	0.862	-0.21	0.000386956	0.0231698	2564.1	2534.1	2620.3	2258.2	2210.8	2195.3	cell organization and biogenesis;protein metabolism;other metabolic processes;transport	cytosol;other cytoplasmic organelle;other cell component	other molecular function	[GO:0005737]; GO:0110165; GO:0005622; GO:0005575_x000D_ [GO:0005770]; GO:0005768; GO:0031410; GO:0012505; GO:0097708; GO:0005737; GO:0110165; GO:0031982; GO:0043231; GO:0005622; GO:0005575; GO:0043227; GO:0043229; GO:0043226_x000D_ [GO:0005771]; GO:0005770; GO:0005768; GO:0031410; GO:0012505; GO:0097708; GO:0005737; GO:0110165; GO:0031982; GO:0043231; GO:0005622; GO:0005575; GO:0043227; GO:004322…	Endocytosis	EnsemblGenome
F4HYC0	High	AT1G35340	ATP-dependent protease La (LON) domain protein OS=Arabidopsis thaliana OX=3702 GN=At1g35340 PE=1 SV=1	34.7	8.09	7.56	6.179	10	3	3	3	0	0.826	-0.28	0.0250258	0.0940175	399.9	396.7	405.3	296.9	334.9	330.2	protein metabolism		other molecular function	[GO:0008233]; GO:0016787; GO:0140096; GO:0006508; GO:0003824; GO:0019538; GO:0003674; GO:0043170; GO:0044238; GO:1901564; GO:0071704; GO:0008152; GO:0006807; GO:0008150		EnsemblGenome
F4HYF3	High	AT1G48420	Bifunctional D-cysteine desulfhydrase/1-aminocyclopropane-1-carboxylate deaminase, mitochondrial OS=Arabidopsis thaliana OX=3702 GN=DCD PE=1 SV=1	43.9	7.36	20.75	26.445	23	8	8	8	0	0.897	-0.16	0.0048942	0.0456894	1409.7	1384.4	1363	1285.9	1242.1	1230.6	other metabolic processes;stress response;other biological processes	cytosol;mitochondrion;other cell component	other molecular function	[GO:0005739]; GO:0043231; GO:0005737; GO:0043227; GO:0043229; GO:0110165; GO:0005622; GO:0043226; GO:0005575_x000D_ [GO:0005829]; GO:0110165; GO:0005737; GO:0005575; GO:0005622_x000D_ [GO:0009507]; GO:0009536; GO:0043231; GO:0005737; GO:0043227; GO:0043229; GO:0110165; GO:0005622; GO:0043226; GO:0005575_x000D_ [GO:0009693]; GO:0009692; GO:0043450; GO:0043449; GO:0044249; GO:1900674; GO:0044237; G…	Cysteine and methionine metabolism; D-Amino acid metabolism; Metabolic pathways	EnsemblGenome
F4HZE0	High	AT1G09130	ATP-dependent Clp protease proteolytic subunit OS=Arabidopsis thaliana OX=3702 GN=At1g09130 PE=1 SV=1	40.9	8.75	28.28	23.033	20	7	10	7	0	1.056	0.08	0.27454	0.384129	2127.2	2008.9	2010	2291.5	2051.1	2122.1	protein metabolism	mitochondrion;other cell component	other molecular function	[GO:0004176]; GO:0008233; GO:0140657; GO:0016787; GO:0140096; GO:0006508; GO:0003674; GO:0003824; GO:0019538; GO:0043170; GO:0044238; GO:1901564; GO:0071704; GO:0008152; GO:0006807; GO:0008150_x000D_ [GO:0004252]; GO:0004175; GO:0008236; GO:0008233; GO:0017171; GO:0016787; GO:0140096; GO:0006508; GO:0003824; GO:0019538; GO:0003674; GO:0043170; GO:0044238; GO:1901564; GO:0071704; GO:0008152; GO:00…		EnsemblGenome
F4HZG9	High	AT1G09300	Intermediate cleaving peptidase 55, mitochondrial OS=Arabidopsis thaliana OX=3702 GN=ICP55 PE=1 SV=1	54.9	7.33	9.23	8.505	8	3	3	3	0	0.97	-0.04	0.886752	0.914059	84.5	82.4	71.6	83.2	79.9	72.9	protein metabolism;other biological processes	mitochondrion;nucleus	other molecular function	[GO:0004177]; GO:0008238; GO:0008233; GO:0016787; GO:0140096; GO:0006508; GO:0003824; GO:0019538; GO:0003674; GO:0043170; GO:0044238; GO:1901564; GO:0071704; GO:0008152; GO:0006807; GO:0008150_x000D_ [GO:0005634]; GO:0043231; GO:0043227; GO:0043229; GO:0043226; GO:0005622; GO:0110165; GO:0005575_x000D_ [GO:0005739]; GO:0043231; GO:0005737; GO:0043227; GO:0043229; GO:0110165; GO:0005622; GO:004322…		EnsemblGenome
F4I082	High	AT1G55260	Non-specific lipid transfer protein GPI-anchored 6 OS=Arabidopsis thaliana OX=3702 GN=LTPG6 PE=2 SV=2	20.1	6.52	11.66	12.469	15	3	5	3	0	1.388	0.47	0.0229269	0.0905742	1006.9	1154.2	1229.4	1602.3	1725.6	1371.7	stress response	plasma membrane;other membranes;nucleus		[GO:0005634]; GO:0043231; GO:0043227; GO:0043229; GO:0043226; GO:0005622; GO:0110165; GO:0005575_x000D_ [GO:0005886]; GO:0016020; GO:0071944; GO:0110165; GO:0005575_x000D_ [GO:0031225]; GO:0031224; GO:0110165; GO:0016020; GO:0005575_x000D_ [GO:0050832]; GO:0009620; GO:0098542; GO:0051707; GO:0006952; GO:0043207; GO:0044419; GO:0006950; GO:0009605; GO:0009607; GO:0008150; GO:0050896		EnsemblGenome
F4I0N7	High	AT1G75750	GAST1 protein homolog 1 OS=Arabidopsis thaliana OX=3702 GN=GASA1 PE=1 SV=1	10.6	9.11	19.92	14.242	47	5	8	5	0	2.349	1.23	0.00122693	0.0307082	193.4	232.3	231.8	608.2	544.4	461.2	signal transduction	non-structural extracellular		[GO:0005576]; GO:0110165; GO:0005575_x000D_ [GO:0009740]; GO:0010476; GO:0009755; GO:0071370; GO:0007165; GO:0032870; GO:0009739; GO:0071396; GO:1901701; GO:0009987; GO:0050794; GO:0007154; GO:0023052; GO:0051716; GO:0009725; GO:0071310; GO:0071495; GO:0033993; GO:1901700; GO:0070887; GO:0008150; GO:0050789; GO:0050896; GO:0009719; GO:0010033; GO:0042221; GO:0065007		EnsemblGenome
F4I116	High	AT1G09620	Leucine--tRNA ligase, cytoplasmic OS=Arabidopsis thaliana OX=3702 GN=At1g09620 PE=1 SV=1	123.4	6.02	42.38	40.37	13	12	14	12	0	0.77	-0.38	0.00648898	0.050733	1221.1	1304.5	1324.4	952.5	1004.8	1073.5	protein metabolism;RNA metabolism OR transcription;other metabolic processes	cytosol;other cell component	other molecular function	[GO:0002161]; GO:0052689; GO:0140101; GO:0106074; GO:0016788; GO:0140098; GO:0006399; GO:0006450; GO:0016787; GO:0140640; GO:0034660; GO:0065008; GO:0003824; GO:0016070; GO:0065007; GO:0003674; GO:0090304; GO:0008150; GO:0006139; GO:0043170; GO:0006725; GO:0034641; GO:0044238; GO:0046483; GO:1901360; GO:0071704; GO:0044237; GO:0006807; GO:0008152; GO:0009987_x000D_ [GO:0004823]; GO:0004812; GO:00…	Aminoacyl-tRNA biosynthesis	EnsemblGenome
F4I2A1	High	AT1G76140	Prolyl endopeptidase OS=Arabidopsis thaliana OX=3702 GN=At1g76140 PE=1 SV=1	89	5.85	24.01	25.445	12	9	9	9	0	1.046	0.07	0.000507994	0.0235975	1657	1673.9	1672.6	1742	1750.4	1755.8	protein metabolism		other molecular function	[GO:0004252]; GO:0004175; GO:0008236; GO:0008233; GO:0017171; GO:0016787; GO:0140096; GO:0006508; GO:0003824; GO:0019538; GO:0003674; GO:0043170; GO:0044238; GO:1901564; GO:0071704; GO:0008152; GO:0006807; GO:0008150		EnsemblGenome
F4I353	High	AT1G29840	Alpha/beta-Hydrolases superfamily protein OS=Arabidopsis thaliana OX=3702 GN=At1g29840 PE=1 SV=1	35.3	7.83	7.14	8.94	9	3	3	3	0	0.892	-0.16	0.157379	0.26058	326.5	321.7	348.6	220.8	291.2	301.3		cytosol	other molecular function	[GO:0005829]; GO:0110165; GO:0005737; GO:0005575; GO:0005622_x000D_ [GO:0016787]; GO:0003824; GO:0003674		EnsemblGenome
F4I354	High	AT1G29850	Double-stranded DNA-binding family protein OS=Arabidopsis thaliana OX=3702 GN=At1g29850 PE=1 SV=2	15.7	5.71	13.8	13.556	15	2	5	2	0	1.198	0.26	0.138874	0.242408	174.2	213.2	201.3	291.3	241.1	207.7	DNA metabolism;other metabolic processes;stress response;other biological processes	cytosol;nucleus	nucleic acid binding activity	[GO:0003684]; GO:0003677; GO:0003676; GO:0097159; GO:1901363; GO:0005488; GO:0003674_x000D_ [GO:0005634]; GO:0043231; GO:0043227; GO:0043229; GO:0043226; GO:0005622; GO:0110165; GO:0005575_x000D_ [GO:0005829]; GO:0110165; GO:0005737; GO:0005575; GO:0005622_x000D_ [GO:0006281]; GO:0006259; GO:0006974; GO:0044260; GO:0090304; GO:0033554; GO:0043170; GO:0044237; GO:0006139; GO:0006950; GO:0051716; G…		EnsemblGenome
F4I3B3	High	AT1G49600	Polyadenylate-binding protein RBP47A OS=Arabidopsis thaliana OX=3702 GN=RBP47A PE=2 SV=1	48.5	6	16.42	19.345	16	5	5	4	1	0.742	-0.43	0.00478445	0.0453514	502.2	489.6	504	372.6	370.7	401.6	RNA metabolism OR transcription;other metabolic processes;stress response	cytosol;nucleus;other cell component	nucleic acid binding activity	[GO:0003729]; GO:0003723; GO:0003676; GO:0097159; GO:1901363; GO:0005488; GO:0003674_x000D_ [GO:0005634]; GO:0043231; GO:0043227; GO:0043229; GO:0043226; GO:0005622; GO:0110165; GO:0005575_x000D_ [GO:0005829]; GO:0110165; GO:0005737; GO:0005575; GO:0005622_x000D_ [GO:0006397]; GO:0006396; GO:0016071; GO:0016070; GO:0010467; GO:0090304; GO:0043170; GO:0006139; GO:0071704; GO:0006725; GO:0034641; G…		EnsemblGenome
F4I3C3	High	AT1G49670	ARP protein (REF) OS=Arabidopsis thaliana OX=3702 GN=NQR PE=1 SV=1	70.5	9.01	8.58	12.805	5	4	4	4	0	1.055	0.08	0.227425	0.334652	768.3	762.6	763.9	850.9	806	764.9	stress response	mitochondrion;other cytoplasmic organelle	other molecular function	[GO:0005739]; GO:0043231; GO:0005737; GO:0043227; GO:0043229; GO:0110165; GO:0005622; GO:0043226; GO:0005575_x000D_ [GO:0005777]; GO:0042579; GO:0043231; GO:0005737; GO:0043227; GO:0043229; GO:0110165; GO:0005622; GO:0043226; GO:0005575_x000D_ [GO:0006979]; GO:0006950; GO:0050896; GO:0008150_x000D_ [GO:0008270]; GO:0046914; GO:0046872; GO:0043169; GO:0043167; GO:0005488; GO:0003674_x000D_ [GO:001…		EnsemblGenome
F4I3J0	High	AT1G56050	Obg-like ATPase 1 OS=Arabidopsis thaliana OX=3702 GN=At1g56050 PE=1 SV=1	45.6	5.97	42.24	33.983	29	9	13	9	0	0.929	-0.11	0.280485	0.389586	1329.2	1191.1	1193.7	1073.7	1109.4	1260.1		other cell component	translation activity;other molecular function	[GO:0005524]; GO:0032559; GO:0035639; GO:0030554; GO:0032555; GO:0043168; GO:1901265; GO:0017076; GO:0032553; GO:0043167; GO:0097159; GO:1901363; GO:0000166; GO:0097367; GO:0005488; GO:0036094; GO:0003674_x000D_ [GO:0005525]; GO:0032561; GO:0035639; GO:0019001; GO:0032555; GO:0043168; GO:1901265; GO:0017076; GO:0032553; GO:0043167; GO:0097159; GO:1901363; GO:0000166; GO:0097367; GO:0005488; GO:00…		EnsemblGenome
F4I3P9	High	AT1G63680	UDP-N-acetylmuramoyl-L-alanyl-D-glutamate--2,6-diaminopimelate ligase MurE homolog, chloroplastic OS=Arabidopsis thaliana OX=3702 GN=MURE PE=1 SV=1	85.5	4.69	11.95	19.92	6	4	5	4	0	0.715	-0.48	0.00403457	0.0435844	453.2	419	451.9	323	318.2	326.4	cell organization and biogenesis;other metabolic processes;other biological processes	other cell component	other molecular function	[GO:0005524]; GO:0032559; GO:0035639; GO:0030554; GO:0032555; GO:0043168; GO:1901265; GO:0017076; GO:0032553; GO:0043167; GO:0097159; GO:1901363; GO:0000166; GO:0097367; GO:0005488; GO:0036094; GO:0003674_x000D_ [GO:0008360]; GO:0022604; GO:0065008; GO:0022603; GO:0065007; GO:0050793; GO:0008150; GO:0050789_x000D_ [GO:0009058]; GO:0008152; GO:0008150_x000D_ [GO:0009507]; GO:0009536; GO:0043231; G…		EnsemblGenome
F4I420	High	AT1G76810	Eukaryotic translation initiation factor 5B OS=Arabidopsis thaliana OX=3702 GN=At1g76810 PE=1 SV=1	142	5.39	68.74	78.71	21	20	23	20	0	0.954	-0.07	0.391146	0.493398	1866	1569.7	1657.1	1548.2	1672.6	1581.1	protein metabolism;other metabolic processes	plasma membrane;other membranes	nucleic acid binding activity;other molecular function	[GO:0003729]; GO:0003723; GO:0003676; GO:0097159; GO:1901363; GO:0005488; GO:0003674_x000D_ [GO:0003743]; GO:0008135; GO:0006413; GO:0003723; GO:0090079; GO:0006412; GO:0044237; GO:0003676; GO:0045182; GO:0034645; GO:0043043; GO:0044267; GO:0010467; GO:0008152; GO:0009987; GO:0097159; GO:1901363; GO:0003674; GO:0006417; GO:0009059; GO:0044249; GO:0044260; GO:0006518; GO:0043604; GO:1901566; GO:00…		EnsemblGenome
F4I450	High	AT1G04080	Tetratricopeptide repeat (TPR)-like superfamily protein OS=Arabidopsis thaliana OX=3702 GN=PRP39 PE=1 SV=1	64.9	5.34	21.24	26.904	18	8	8	1	0	1.03	0.04	0.259224	0.368264	211.4	209.5	204.7	207.4	215.8	217.9	RNA metabolism OR transcription;other metabolic processes			[GO:0006396]; GO:0016070; GO:0010467; GO:0090304; GO:0043170; GO:0006139; GO:0071704; GO:0006725; GO:0034641; GO:0044238; GO:0046483; GO:1901360; GO:0008152; GO:0044237; GO:0006807; GO:0008150; GO:0009987		EnsemblGenome
F4I576	High	AT1G63940	Monodehydroascorbate reductase 6 OS=Arabidopsis thaliana OX=3702 GN=MDAR6 PE=1 SV=1	52.1	7.75	69.28	70.864	45	18	26	17	1	1.367	0.45	0.0154828	0.0757512	4230.5	3783.6	3735.7	5174	5115.6	5271			other molecular function	[GO:0016491]; GO:0003824; GO:0003674_x000D_ [GO:0050660]; GO:0000166; GO:0043168; GO:0036094; GO:1901265; GO:0043167; GO:0005488; GO:0097159; GO:1901363; GO:0003674		EnsemblGenome
F4I5P3	High	AT1G04510	Pre-mRNA-processing factor 19 OS=Arabidopsis thaliana OX=3702 GN=MAC3A PE=1 SV=1	56.8	6.64	16.58	20.183	12	6	6	4	0	0.812	-0.3	0.0154199	0.075734	628.5	635.7	740.1	466.9	516.2	530	protein metabolism;DNA metabolism;RNA metabolism OR transcription;other metabolic processes;stress response	nucleus;other cell component	other molecular function	[GO:0000398]; GO:0000377; GO:0006397; GO:0000375; GO:0006396; GO:0016071; GO:0008380; GO:0016070; GO:0010467; GO:0090304; GO:0043170; GO:0006139; GO:0071704; GO:0006725; GO:0034641; GO:0044238; GO:0046483; GO:1901360; GO:0008152; GO:0044237; GO:0006807; GO:0008150; GO:0009987_x000D_ [GO:0000974]; GO:0032991; GO:0005575_x000D_ [GO:0005681]; GO:0140513; GO:1990904; GO:0032991; GO:0005634; GO:000557…		EnsemblGenome
F4I6B4	High	AT1G30470	SIT4 phosphatase-associated family protein OS=Arabidopsis thaliana OX=3702 GN=At1g30470 PE=1 SV=2	84.8	4.5	14.75	17.654	7	5	5	5	0	0.913	-0.13	0.920128	0.937796	530.8	811.4	786.2	739.6	717.6	668.7	other biological processes		other molecular function	[GO:0019903]; GO:0019902; GO:0019899; GO:0005515; GO:0005488; GO:0003674_x000D_ [GO:0043666]; GO:0010921; GO:0035304; GO:0035303; GO:0051336; GO:0031399; GO:0019220; GO:0050790; GO:0032268; GO:0051174; GO:0065009; GO:0031323; GO:0051246; GO:0065007; GO:0019222; GO:0050794; GO:0051171; GO:0060255; GO:0080090; GO:0008150; GO:0050789		EnsemblGenome
F4I6G9	High	AT1G30820	CTP synthase OS=Arabidopsis thaliana OX=3702 GN=At1g30820 PE=1 SV=1	65.7	7.23	9.52	8.885	7	4	4	3	0	0.899	-0.15	0.287282	0.396279	172	200.3	231.1	170	180.4	180	other metabolic processes	cytosol	other molecular function	[GO:0003883]; GO:0016879; GO:0016874; GO:0003824; GO:0003674_x000D_ [GO:0005524]; GO:0032559; GO:0035639; GO:0030554; GO:0032555; GO:0043168; GO:1901265; GO:0017076; GO:0032553; GO:0043167; GO:0097159; GO:1901363; GO:0000166; GO:0097367; GO:0005488; GO:0036094; GO:0003674_x000D_ [GO:0005829]; GO:0110165; GO:0005737; GO:0005575; GO:0005622_x000D_ [GO:0006241]; GO:0009209; GO:0009220; GO:0046036; G…	Pyrimidine metabolism; Metabolic pathways; Biosynthesis of cofactors	EnsemblGenome
F4I7B6	High	AT1G10940	Protein kinase superfamily protein OS=Arabidopsis thaliana OX=3702 GN=SNRK2.4 PE=1 SV=1	42.1	5.77	22.36	23.258	17	7	8	3	4	0.896	-0.16	0.0061992	0.0503456	1101.3	1155	1104.6	1000.2	938.7	990	protein metabolism;other metabolic processes;stress response;developmental processes;other biological processes	other membranes;cytosol;nucleus	kinase activity;other molecular function	[GO:0004672]; GO:0016301; GO:0016773; GO:0140096; GO:0006468; GO:0016772; GO:0016310; GO:0003824; GO:0006464; GO:0016740; GO:0006796; GO:0003674; GO:0036211; GO:0044267; GO:0006793; GO:0019538; GO:0043412; GO:0044260; GO:0044237; GO:0043170; GO:0044238; GO:1901564; GO:0008152; GO:0009987; GO:0071704; GO:0006807; GO:0008150_x000D_ [GO:0004674]; GO:0004672; GO:0016301; GO:0016773; GO:0140096; GO:00…		EnsemblGenome
F4I7I0	High	AT1G17290	Alanine aminotransferase 1, mitochondrial OS=Arabidopsis thaliana OX=3702 GN=ALAAT1 PE=1 SV=1	59.8	6.43	71	70.834	29	15	24	10	6	1.023	0.03	0.676457	0.743492	4872.7	4579.8	4488.2	4684.9	4695.1	4338.5	other metabolic processes;stress response;other biological processes	mitochondrion	other molecular function	[GO:0001666]; GO:0006950; GO:0036293; GO:0050896; GO:0070482; GO:0008150; GO:0009628_x000D_ [GO:0004021]; GO:0047635; GO:0008483; GO:0016769; GO:0016740; GO:0003824; GO:0003674_x000D_ [GO:0005524]; GO:0032559; GO:0035639; GO:0030554; GO:0032555; GO:0043168; GO:1901265; GO:0017076; GO:0032553; GO:0043167; GO:0097159; GO:1901363; GO:0000166; GO:0097367; GO:0005488; GO:0036094; GO:0003674_x000D_ [GO…	Arginine biosynthesis; Alanine, aspartate and glutamate metabolism; Carbon fixation in photosynthetic organisms; Metabolic pathways; Carbon metabolism; 2-Oxocarboxylic acid metabolism; Biosynthesis of amino acids	EnsemblGenome
F4I7V2	High	AT1G31070	N-acetylglucosamine-1-phosphate uridylyltransferase 1 OS=Arabidopsis thaliana OX=3702 GN=GlcNAc1pUT1 PE=1 SV=2	42.4	6.04	9.58	12.482	9	3	3	3	0	0.899	-0.15	0.063963	0.153822	198.4	197.4	201	167.9	187	178.3			other molecular function	[GO:0070569]; GO:0016779; GO:0016772; GO:0016740; GO:0003824; GO:0003674		EnsemblGenome
F4I7X1	High	AT1G41830	SKU5-similar 6 OS=Arabidopsis thaliana OX=3702 GN=SKS6 PE=1 SV=1	60.5	9.45	30.3	30.913	15	8	10	4	0	0.74	-0.43	0.0658765	0.15605	876.1	804.4	826.5	513.9	611.9	708.6		non-structural extracellular;other cell component	other molecular function	[GO:0005507]; GO:0046914; GO:0046872; GO:0043169; GO:0043167; GO:0005488; GO:0003674_x000D_ [GO:0005618]; GO:0030312; GO:0110165; GO:0071944; GO:0005575_x000D_ [GO:0009506]; GO:0005911; GO:0055044; GO:0070161; GO:0110165; GO:0030054; GO:0005575_x000D_ [GO:0016491]; GO:0003824; GO:0003674_x000D_ [GO:0048046]; GO:0005576; GO:0110165; GO:0005575		EnsemblGenome
F4I8B9	High	AT1G65010	Putative WEB family protein At1g65010, chloroplastic OS=Arabidopsis thaliana OX=3702 GN=At1g65010 PE=1 SV=1	152.6	4.94	36.69	30.04	12	14	14	13	1	0.804	-0.31	0.00636283	0.050733	1841.1	1967.7	2059.6	1582.7	1590.4	1486.5	cell cycle OR cell proliferation;cell organization and biogenesis;DNA metabolism	cytoskeleton;other cell component		[GO:0005875]; GO:0032991; GO:0015630; GO:0005575; GO:0005856; GO:0043232; GO:0043228; GO:0043229; GO:0043226; GO:0005622; GO:0110165_x000D_ [GO:0007131]; GO:0140527; GO:1903046; GO:0007127; GO:0035825; GO:0022402; GO:0022414; GO:0051321; GO:0061982; GO:0140013; GO:0006310; GO:0009987; GO:0007049; GO:0008150; GO:0000003; GO:0000280; GO:0006259; GO:0048285; GO:0044260; GO:0090304; GO:0006996; GO:00…		EnsemblGenome
F4I907	High	AT1G17650	Glyoxylate/succinic semialdehyde reductase 2, chloroplastic OS=Arabidopsis thaliana OX=3702 GN=GLYR2 PE=1 SV=1	37.8	8.44	28.98	37.336	22	7	10	7	0	0.983	-0.02	0.580181	0.661956	1245.5	1106	1135.9	1010.5	1117.1	1227.1		other cell component	other molecular function	[GO:0009507]; GO:0009536; GO:0043231; GO:0005737; GO:0043227; GO:0043229; GO:0110165; GO:0005622; GO:0043226; GO:0005575_x000D_ [GO:0009570]; GO:0009532; GO:0009507; GO:0110165; GO:0009536; GO:0005575; GO:0043231; GO:0005737; GO:0043227; GO:0043229; GO:0005622; GO:0043226_x000D_ [GO:0016616]; GO:0016614; GO:0016491; GO:0003824; GO:0003674_x000D_ [GO:0030267]; GO:0106345; GO:0016616; GO:0016614; G…	Glyoxylate and dicarboxylate metabolism; Butanoate metabolism; Metabolic pathways; Biosynthesis of secondary metabolites; Carbon metabolism	EnsemblGenome
F4I9J7	High	AT1G51510	RNA-binding protein Y14 OS=Arabidopsis thaliana OX=3702 GN=Y14 PE=1 SV=1	22.4	5.3	6.05	6.561	9	2	2	2	0	1.027	0.04	0.51173	0.603981	366.2	340.3	335	275.7	349.6	355.4	RNA metabolism OR transcription;other metabolic processes;transport;other biological processes	nucleus;other cell component	nucleic acid binding activity	[GO:0000184]; GO:0000956; GO:0006402; GO:0006401; GO:0010629; GO:0016071; GO:0016070; GO:0034655; GO:0044265; GO:0010468; GO:0010605; GO:0090304; GO:0006139; GO:0019439; GO:0044270; GO:0046700; GO:1901361; GO:0009057; GO:0044248; GO:0044260; GO:0060255; GO:0009892; GO:0043170; GO:0006725; GO:0034641; GO:0044238; GO:0046483; GO:1901360; GO:1901575; GO:0009056; GO:0044237; GO:0019222; GO:0048519; G…	Nucleocytoplasmic transport; mRNA surveillance pathway; Spliceosome	EnsemblGenome
F4IA20	High	AT1G71710	DNAse I-like superfamily protein OS=Arabidopsis thaliana OX=3702 GN=At1g71710 PE=1 SV=1	73.9	6.52	10.38	11.28	6	5	5	5	0	1.107	0.15	0.523819	0.613378	1118.8	979.9	1036.2	958.9	1147.5	1243	other metabolic processes		other molecular function	[GO:0016791]; GO:0042578; GO:0016311; GO:0016788; GO:0006796; GO:0016787; GO:0006793; GO:0003824; GO:0044237; GO:0003674; GO:0008152; GO:0009987; GO:0008150_x000D_ [GO:0046856]; GO:0046488; GO:0046839; GO:0006650; GO:0016311; GO:0030258; GO:0006644; GO:0046486; GO:0006796; GO:0044255; GO:0019637; GO:0006793; GO:0006629; GO:0044237; GO:0071704; GO:0044238; GO:0008152; GO:0009987; GO:0008150		EnsemblGenome
F4IA34	High	AT1G71820	SEC6 OS=Arabidopsis thaliana OX=3702 GN=SEC6 PE=1 SV=1	88.4	4.88	11.46	9.993	5	4	4	4	0	0.613	-0.71	0.0243355	0.0929752	695.9	918.4	845.3	508.7	558	518.4	transport;other biological processes	plasma membrane;other membranes;cytosol;other cell component		[GO:0000145]; GO:0099023; GO:0005938; GO:0032991; GO:0005737; GO:0071944; GO:0005575; GO:0110165; GO:0005622_x000D_ [GO:0005829]; GO:0110165; GO:0005737; GO:0005575; GO:0005622_x000D_ [GO:0005886]; GO:0016020; GO:0071944; GO:0110165; GO:0005575_x000D_ [GO:0006887]; GO:0016192; GO:0032940; GO:0006810; GO:0046903; GO:0140352; GO:0051234; GO:0009987; GO:0051179; GO:0008150_x000D_ [GO:0009506]; GO:00…		EnsemblGenome
F4IA48	High	AT1G78150	N-lysine methyltransferase OS=Arabidopsis thaliana OX=3702 GN=At1g78150 PE=1 SV=1	33.1	6.04	5.4	11.042	19	4	4	4	0	1.488	0.57	0.00652386	0.050733	108.4	117.3	128.5	179.6	165.2	174.5	other metabolic processes		other molecular function	[GO:0008168]; GO:0016741; GO:0016740; GO:0003824; GO:0003674_x000D_ [GO:0032259]; GO:0008152; GO:0008150		EnsemblGenome
F4IAG1	High	AT1G11720	Starch synthase 3 OS=Arabidopsis thaliana OX=3702 GN=SS3 PE=1 SV=1	124.2	6.76	16.01	16.769	4	5	5	5	0	0.741	-0.43	0.264556	0.373464	366.4	390.9	392.6	251.4	289.8	404.5	other metabolic processes	other cell component	other molecular function	[GO:0004373]; GO:0035251; GO:0008194; GO:0046527; GO:0016757; GO:0016758; GO:0016740; GO:0003824; GO:0003674_x000D_ [GO:0009011]; GO:0046527; GO:0016758; GO:0016757; GO:0016740; GO:0003824; GO:0003674_x000D_ [GO:0009507]; GO:0009536; GO:0043231; GO:0005737; GO:0043227; GO:0043229; GO:0110165; GO:0005622; GO:0043226; GO:0005575_x000D_ [GO:0019252]; GO:0005982; GO:0009250; GO:0006073; GO:0033692; G…		EnsemblGenome
F4IAX0	High	AT1G31690	Amine oxidase OS=Arabidopsis thaliana OX=3702 GN=At1g31690 PE=1 SV=1	76.6	7.4	5.27	4.258	4	2	2	2	0	0.19	-2.39	0.00122733	0.0307082	655.2	761.4	752.5	143.3	161.9	111.9	other metabolic processes		other molecular function	[GO:0005507]; GO:0046914; GO:0046872; GO:0043169; GO:0043167; GO:0005488; GO:0003674_x000D_ [GO:0008131]; GO:0016641; GO:0016638; GO:0016491; GO:0003824; GO:0003674_x000D_ [GO:0009308]; GO:1901564; GO:0006807; GO:0071704; GO:0008152; GO:0008150_x000D_ [GO:0048038]; GO:0005488; GO:0003674_x000D_ [GO:0052593]; GO:0016641; GO:0016638; GO:0016491; GO:0003824; GO:0003674_x000D_ [GO:0052594]; GO:001664…	Glycine, serine and threonine metabolism; Tyrosine metabolism; Phenylalanine metabolism; beta-Alanine metabolism; Isoquinoline alkaloid biosynthesis; Tropane, piperidine and pyridine alkaloid biosynthesis; Metabolic pathways; Biosynthesis of secondary metabolites	EnsemblGenome
F4IBT7	High	AT1G78680	Folate gamma-glutamyl hydrolase OS=Arabidopsis thaliana OX=3702 GN=GGH2 PE=1 SV=1	36.9	7.14	12.58	15.964	24	5	6	4	1	0.846	-0.24	0.330995	0.435986	698.3	823.3	780.8	797.9	660.9	643.2	protein metabolism	non-structural extracellular	other molecular function	[GO:0005615]; GO:0110165; GO:0005576; GO:0005575_x000D_ [GO:0034722]; GO:0008234; GO:0008242; GO:0008233; GO:0016787; GO:0140096; GO:0006508; GO:0003824; GO:0019538; GO:0003674; GO:0043170; GO:0044238; GO:1901564; GO:0071704; GO:0008152; GO:0006807; GO:0008150		EnsemblGenome
F4IC59	High	AT1G12230	Transaldolase OS=Arabidopsis thaliana OX=3702 GN=At1g12230 PE=1 SV=1	46.5	7.78	37.17	53.236	29	12	16	12	0	1.239	0.31	0.0462927	0.128695	3303.7	3145.2	3056.8	4743.5	3849.7	3896.3	other metabolic processes	other cell component	other molecular function	[GO:0004801]; GO:0016744; GO:0016740; GO:0003824; GO:0003674_x000D_ [GO:0005975]; GO:0044238; GO:0071704; GO:0008152; GO:0008150_x000D_ [GO:0008270]; GO:0046914; GO:0046872; GO:0043169; GO:0043167; GO:0005488; GO:0003674_x000D_ [GO:0009052]; GO:0006091; GO:1901135; GO:0006098; GO:0044237; GO:0071704; GO:0006740; GO:0051156; GO:0008152; GO:0009987; GO:0006739; GO:0006796; GO:0019637; GO:0008150; G…	Pentose phosphate pathway; Metabolic pathways; Biosynthesis of secondary metabolites; Carbon metabolism; Biosynthesis of amino acids	EnsemblGenome
F4ICK8	High	AT1G32130	Protein IWS1 homolog 1 OS=Arabidopsis thaliana OX=3702 GN=IWS1 PE=1 SV=1	57.4	5.26	5.64	4.386	5	2	2	2	0	0.81	-0.3	0.129217	0.23261	34.8	35.7	29.6	31.6	28.2	26.1	signal transduction;other biological processes	nucleus		[GO:0005634]; GO:0043231; GO:0043227; GO:0043229; GO:0043226; GO:0005622; GO:0110165; GO:0005575_x000D_ [GO:0009742]; GO:0043401; GO:0071367; GO:0009755; GO:0071383; GO:0009741; GO:0032870; GO:0071396; GO:0071407; GO:1901701; GO:0007165; GO:0048545; GO:0009725; GO:0014070; GO:0033993; GO:1901700; GO:0071310; GO:0071495; GO:0070887; GO:0009987; GO:0050794; GO:0007154; GO:0023052; GO:0051716; GO:00…		EnsemblGenome
F4ICX9	High	AT1G52410	TSK-associating protein 1 OS=Arabidopsis thaliana OX=3702 GN=TSA1 PE=1 SV=1	84.3	4.65	90.27	105.233	35	20	26	19	0	0.382	-1.39	0.00255394	0.0382219	6558.6	8896.9	8915.9	3486	3397.1	2740	stress response;developmental processes	other membranes;ER/Golgi;nucleus;other cytoplasmic organelle	other molecular function	[GO:0005509]; GO:0046872; GO:0043169; GO:0043167; GO:0005488; GO:0003674_x000D_ [GO:0005635]; GO:0031967; GO:0005634; GO:0012505; GO:0031975; GO:0043227; GO:0043229; GO:0043231; GO:0110165; GO:0043226; GO:0005622; GO:0005575_x000D_ [GO:0005773]; GO:0043231; GO:0005737; GO:0043227; GO:0043229; GO:0110165; GO:0005622; GO:0043226; GO:0005575_x000D_ [GO:0005777]; GO:0042579; GO:0043231; GO:0005737; G…		EnsemblGenome
F4IDE8	High	AT1G72640	NAD(P)-binding Rossmann-fold superfamily protein OS=Arabidopsis thaliana OX=3702 GN=At1g72640 PE=1 SV=1	33.5	5.69	9.88	12.759	13	2	2	2	0	0.905	-0.14	0.0945015	0.191236	127.2	140.4	137.9	116.8	124.8	128.6						EnsemblGenome
F4IE14	High	AT1G19140	Ubiquinone biosynthesis protein OS=Arabidopsis thaliana OX=3702 GN=At1g19140 PE=1 SV=1	34.4	8.69	14.85	16.698	21	5	7	4	1	1.134	0.18	0.619262	0.695126	612.9	917.2	1076	1040.4	1260.9	685.5	other metabolic processes	other membranes;mitochondrion	other molecular function	[GO:0005739]; GO:0043231; GO:0005737; GO:0043227; GO:0043229; GO:0110165; GO:0005622; GO:0043226; GO:0005575_x000D_ [GO:0005743]; GO:0019866; GO:0031966; GO:0031090; GO:0031967; GO:0005740; GO:0016020; GO:0043227; GO:0031975; GO:0043229; GO:0005739; GO:0110165; GO:0043226; GO:0005622; GO:0043231; GO:0005737; GO:0005575_x000D_ [GO:0006744]; GO:0006743; GO:1901663; GO:1901661; GO:0042181; GO:004218…		EnsemblGenome
F4IEC7	High	AT1G32790	CTC-interacting domain 11 OS=Arabidopsis thaliana OX=3702 GN=CID11 PE=1 SV=1	44.3	7.12	5.16	7.022	5	2	2	2	0	0.883	-0.18	0.233046	0.341212	70	66.2	60.6	48.7	64.8	58.4			nucleic acid binding activity	[GO:0003729]; GO:0003723; GO:0003676; GO:0097159; GO:1901363; GO:0005488; GO:0003674		EnsemblGenome
F4IF15	High	AT1G72970	Glucose-methanol-choline (GMC) oxidoreductase family protein OS=Arabidopsis thaliana OX=3702 GN=HTH PE=1 SV=1	62.2	9.7	8.55	10.617	8	5	5	5	0	1.128	0.17	0.118919	0.219932	637.3	583	539.1	695.6	657.5	625.8			other molecular function	[GO:0016614]; GO:0016491; GO:0003824; GO:0003674_x000D_ [GO:0050660]; GO:0000166; GO:0043168; GO:0036094; GO:1901265; GO:0043167; GO:0005488; GO:0097159; GO:1901363; GO:0003674		EnsemblGenome
F4IFA9	High	AT2G04690	Pyridoxamine 5'-phosphate oxidase family protein OS=Arabidopsis thaliana OX=3702 GN=At2g04690 PE=1 SV=1	22.8	7.03	12.09	16.191	28	4	4	4	0	1.523	0.61	0.0129846	0.070212	289	350.2	379.6	598.8	533.3	531.9		non-structural extracellular		[GO:0005576]; GO:0110165; GO:0005575		EnsemblGenome
F4IFC5	High	AT2G04842	Threonine--tRNA ligase, chloroplastic/mitochondrial 2 OS=Arabidopsis thaliana OX=3702 GN=EMB2761 PE=2 SV=1	74.7	6.93	19.45	21.667	11	7	7	7	0	0.945	-0.08	0.283542	0.392292	961.8	967.6	890.1	909.3	883.3	917.5	protein metabolism;RNA metabolism OR transcription;other metabolic processes;developmental processes	mitochondrion;other cell component	other molecular function	[GO:0004829]; GO:0004812; GO:0016875; GO:0140101; GO:0016874; GO:0140098; GO:0003824; GO:0140640; GO:0003674_x000D_ [GO:0005524]; GO:0032559; GO:0035639; GO:0030554; GO:0032555; GO:0043168; GO:1901265; GO:0017076; GO:0032553; GO:0043167; GO:0097159; GO:1901363; GO:0000166; GO:0097367; GO:0005488; GO:0036094; GO:0003674_x000D_ [GO:0005739]; GO:0043231; GO:0005737; GO:0043227; GO:0043229; GO:011016…	Aminoacyl-tRNA biosynthesis	EnsemblGenome
F4IFM6	High	AT2G20990	Synaptotagmin A OS=Arabidopsis thaliana OX=3702 GN=SYTA PE=1 SV=1	66.2	7.78	6.93	6.028	4	2	2	2	0	0.964	-0.05	0.388204	0.491104	24.7	26	31.2	27.7	25.1	21.5	cell organization and biogenesis;stress response;transport;other biological processes	plasma membrane;other membranes;ER/Golgi;other cytoplasmic organelle;other cell component	other molecular function	[GO:0001778]; GO:0007009; GO:0042060; GO:0061024; GO:0010256; GO:0009611; GO:0016043; GO:0006950; GO:0071840; GO:0050896; GO:0009987; GO:0008150_x000D_ [GO:0005768]; GO:0031410; GO:0012505; GO:0097708; GO:0005737; GO:0110165; GO:0031982; GO:0043231; GO:0005622; GO:0005575; GO:0043227; GO:0043229; GO:0043226_x000D_ [GO:0005773]; GO:0043231; GO:0005737; GO:0043227; GO:0043229; GO:0110165; GO:000562…		EnsemblGenome
F4IFQ0	High	AT2G27210	Serine/threonine-protein phosphatase OS=Arabidopsis thaliana OX=3702 GN=BSL3 PE=1 SV=1	107	5.81	12.66	20.028	5	4	4	1	0	0.791	-0.34	0.0744673	0.166176	95.5	101.9	94.8	89.1	70.4	75.5	protein metabolism;other metabolic processes;signal transduction	nucleus	other molecular function	[GO:0005634]; GO:0043231; GO:0043227; GO:0043229; GO:0043226; GO:0005622; GO:0110165; GO:0005575_x000D_ [GO:0009742]; GO:0043401; GO:0071367; GO:0009755; GO:0071383; GO:0009741; GO:0032870; GO:0071396; GO:0071407; GO:1901701; GO:0007165; GO:0048545; GO:0009725; GO:0014070; GO:0033993; GO:1901700; GO:0071310; GO:0071495; GO:0070887; GO:0009987; GO:0050794; GO:0007154; GO:0023052; GO:0051716; GO:00…		EnsemblGenome
F4IFZ9	High	AT2G39800	Delta-1-pyrroline-5-carboxylate synthase OS=Arabidopsis thaliana OX=3702 GN=P5CS1 PE=1 SV=1	77.4	6.24	90.61	81.725	33	20	30	10	11	1.042	0.06	0.161364	0.264384	3984	4608.1	4601.8	5024.6	4749.3	4793.1	other metabolic processes	other cell component	kinase activity;other molecular function	[GO:0004349]; GO:0016774; GO:0019202; GO:0016772; GO:0016301; GO:0016740; GO:0016310; GO:0003824; GO:0006796; GO:0003674; GO:0006793; GO:0044237; GO:0008152; GO:0009987; GO:0008150_x000D_ [GO:0004350]; GO:0016620; GO:0016903; GO:0016491; GO:0003824; GO:0003674_x000D_ [GO:0005524]; GO:0032559; GO:0035639; GO:0030554; GO:0032555; GO:0043168; GO:1901265; GO:0017076; GO:0032553; GO:0043167; GO:009715…		EnsemblGenome
F4IGR4	High	AT2G27720	60S acidic ribosomal protein family OS=Arabidopsis thaliana OX=3702 GN=At2g27720 PE=1 SV=1	13	4.53	26.51	25.477	50	4	8	2	2	1.112	0.15	0.154046	0.258036	935.4	981.6	904.8	1172.3	1040.3	970.4	protein metabolism;other metabolic processes;stress response	cytosol;translational apparatus;nucleus	nucleic acid binding activity;other molecular function	[GO:0002182]; GO:0006414; GO:0002181; GO:0034645; GO:0006412; GO:0009059; GO:0044249; GO:0044260; GO:0043043; GO:0044267; GO:0010467; GO:0043170; GO:1901576; GO:0009058; GO:0044237; GO:0006518; GO:0043604; GO:1901566; GO:0019538; GO:0071704; GO:0008152; GO:0009987; GO:0043603; GO:1901564; GO:0044271; GO:0044238; GO:0008150; GO:0034641; GO:0006807_x000D_ [GO:0003729]; GO:0003723; GO:0003676; GO:00…		EnsemblGenome
F4IH74	High	AT2G45990	Ribosomal RNA small subunit methyltransferase G OS=Arabidopsis thaliana OX=3702 GN=At2g45990 PE=1 SV=1	23.4	4.97	8.73	7.711	17	4	4	4	0	0.968	-0.05	0.234007	0.341623	1117.9	1121	1081.6	978.1	1083.1	1081.7	other metabolic processes		other molecular function	[GO:0008168]; GO:0016741; GO:0016740; GO:0003824; GO:0003674_x000D_ [GO:0032259]; GO:0008152; GO:0008150		EnsemblGenome
F4IHJ8	High	AT2G21580	40S ribosomal protein S25 OS=Arabidopsis thaliana OX=3702 GN=At2g21580 PE=1 SV=1	11.9	10.68	14.48	13.814	29	3	5	1	0	1.56	0.64	0.0010724	0.0282589	216.9	230.2	224.2	356.4	349.7	321.8		translational apparatus		[GO:0005840]; GO:0043232; GO:0043228; GO:0043229; GO:0043226; GO:0005622; GO:0110165; GO:0005575		EnsemblGenome
F4IHW4	High	AT2G34470	Urease accessory protein G OS=Arabidopsis thaliana OX=3702 GN=UREG PE=1 SV=1	30.2	6.6	17.53	24.663	20	5	5	5	0	0.848	-0.24	0.0195743	0.0840303	1004.6	910.6	921.3	781.2	798.7	773.8	other metabolic processes;other biological processes		other molecular function	[GO:0000166]; GO:0036094; GO:1901265; GO:0005488; GO:0097159; GO:1901363; GO:0003674_x000D_ [GO:0003924]; GO:0017111; GO:0016462; GO:0016818; GO:0016817; GO:0016787; GO:0003824; GO:0003674_x000D_ [GO:0006807]; GO:0008152; GO:0008150_x000D_ [GO:0016151]; GO:0046914; GO:0046872; GO:0043169; GO:0043167; GO:0005488; GO:0003674_x000D_ [GO:1905182]; GO:0051345; GO:1905181; GO:0043085; GO:0051336; GO:00…		EnsemblGenome
F4IHY7	High	AT2G34640	Protein PLASTID TRANSCRIPTIONALLY ACTIVE 12, chloroplastic OS=Arabidopsis thaliana OX=3702 GN=PTAC12 PE=1 SV=1	60.9	5.06	6.05	5.305	6	2	2	2	0	0.963	-0.05	0.333844	0.439079	130.8	123.8	145.9	126.6	123.5	126	RNA metabolism OR transcription;other metabolic processes;signal transduction;other biological processes	nucleus;other cell component		[GO:0000427]; GO:0000428; GO:0009536; GO:0030880; GO:0043231; GO:0005737; GO:0061695; GO:0140535; GO:0043227; GO:0043229; GO:0110165; GO:0005622; GO:1990234; GO:0032991; GO:0043226; GO:0005575; GO:1902494_x000D_ [GO:0005634]; GO:0043231; GO:0043227; GO:0043229; GO:0043226; GO:0005622; GO:0110165; GO:0005575_x000D_ [GO:0009416]; GO:0009314; GO:0009628; GO:0050896; GO:0008150_x000D_ [GO:0009507]; G…		EnsemblGenome
F4II29	High	AT2G40730	Kinase family with ARM repeat domain-containing protein OS=Arabidopsis thaliana OX=3702 GN=CTEXP PE=1 SV=1	86	7.85	12.08	11.433	6	3	3	3	0	0.695	-0.53	0.0124139	0.0685855	145.3	169.1	180.3	117.5	104.7	118.7	protein metabolism;other metabolic processes		kinase activity;other molecular function	[GO:0004672]; GO:0016301; GO:0016773; GO:0140096; GO:0006468; GO:0016772; GO:0016310; GO:0003824; GO:0006464; GO:0016740; GO:0006796; GO:0003674; GO:0036211; GO:0044267; GO:0006793; GO:0019538; GO:0043412; GO:0044260; GO:0044237; GO:0043170; GO:0044238; GO:1901564; GO:0008152; GO:0009987; GO:0071704; GO:0006807; GO:0008150_x000D_ [GO:0005524]; GO:0032559; GO:0035639; GO:0030554; GO:0032555; GO:00…		EnsemblGenome
F4IIM1	High	AT2G22125	Protein CELLULOSE SYNTHASE INTERACTIVE 1 OS=Arabidopsis thaliana OX=3702 GN=CSI1 PE=1 SV=1	230.6	5.33	12.97	16.984	3	6	6	6	0	0.74	-0.43	0.0278025	0.0991841	460.4	502.9	556.2	367.6	380.6	372.1	cell cycle OR cell proliferation;cell organization and biogenesis;other metabolic processes;stress response;developmental processes;other biological processes	plasma membrane;other membranes;cytoskeleton;ER/Golgi;other cell component	cytoskeletal activity	[GO:0005737]; GO:0110165; GO:0005622; GO:0005575_x000D_ [GO:0005794]; GO:0043231; GO:0005737; GO:0012505; GO:0043227; GO:0043229; GO:0110165; GO:0005622; GO:0043226; GO:0005575_x000D_ [GO:0005886]; GO:0016020; GO:0071944; GO:0110165; GO:0005575_x000D_ [GO:0008017]; GO:0015631; GO:0008092; GO:0005515; GO:0005488; GO:0003674_x000D_ [GO:0008360]; GO:0022604; GO:0065008; GO:0022603; GO:0065007; GO:00…		EnsemblGenome
F4IIQ3	High	AT2G28470	Beta-galactosidase OS=Arabidopsis thaliana OX=3702 GN=BGAL8 PE=1 SV=1	92.5	7.85	10.89	17.953	6	4	4	4	0	1.341	0.42	0.146877	0.250735	334.7	438.1	404.7	1147	542.7	523.9	other metabolic processes	non-structural extracellular	other molecular function	[GO:0004565]; GO:0015925; GO:0004553; GO:0016798; GO:0016787; GO:0003824; GO:0003674_x000D_ [GO:0005975]; GO:0044238; GO:0071704; GO:0008152; GO:0008150_x000D_ [GO:0030246]; GO:0005488; GO:0003674_x000D_ [GO:0048046]; GO:0005576; GO:0110165; GO:0005575		EnsemblGenome
F4IIU4	High	AT2G34680	187-kDa microtubule-associated protein AIR9 OS=Arabidopsis thaliana OX=3702 GN=AIR9 PE=1 SV=1	186.7	6.24	7.46	8.023	2	2	2	2	0	0.51	-0.97	0.0190068	0.0833493	22.2	20.5	22.9	11.3	11.2	15	cell cycle OR cell proliferation;developmental processes;other biological processes	plasma membrane;other membranes;cytoskeleton;other cell component		[GO:0005886]; GO:0016020; GO:0071944; GO:0110165; GO:0005575_x000D_ [GO:0007049]; GO:0009987; GO:0008150_x000D_ [GO:0009506]; GO:0005911; GO:0055044; GO:0070161; GO:0110165; GO:0030054; GO:0005575_x000D_ [GO:0009524]; GO:0110165; GO:0005737; GO:0005575; GO:0005622_x000D_ [GO:0009574]; GO:0110165; GO:0005737; GO:0015630; GO:0005575; GO:0005622; GO:0005856; GO:0043232; GO:0043228; GO:0043229; GO:00…		EnsemblGenome
F4IJ44	High	AT2G41100	Calcium-binding EF hand family protein OS=Arabidopsis thaliana OX=3702 GN=TCH3 PE=1 SV=1	32.8	5.07	11.22	12.349	16	4	4	4	0	0.602	-0.73	0.0499062	0.133831	883.7	847.5	884.7	381.7	531.6	596.1			other molecular function	[GO:0005509]; GO:0046872; GO:0043169; GO:0043167; GO:0005488; GO:0003674		EnsemblGenome
F4IJW3	High	AT2G35390	Ribose-phosphate pyrophosphokinase OS=Arabidopsis thaliana OX=3702 GN=At2g35390 PE=1 SV=1	37.3	8.35	9.22	11.314	13	4	4	2	0	1.066	0.09	0.849064	0.883916	14.3	14.1	17.3	16.4	15.2	14.7	other metabolic processes		kinase activity;other molecular function	[GO:0000287]; GO:0046872; GO:0043169; GO:0043167; GO:0005488; GO:0003674_x000D_ [GO:0004749]; GO:0016778; GO:0016772; GO:0016740; GO:0003824; GO:0003674_x000D_ [GO:0005524]; GO:0032559; GO:0035639; GO:0030554; GO:0032555; GO:0043168; GO:1901265; GO:0017076; GO:0032553; GO:0043167; GO:0097159; GO:1901363; GO:0000166; GO:0097367; GO:0005488; GO:0036094; GO:0003674_x000D_ [GO:0009116]; GO:0055086; G…		EnsemblGenome
F4IKK4	High	AT2G22990	Sinapoylglucose 1 OS=Arabidopsis thaliana OX=3702 GN=SNG1 PE=1 SV=1	36.7	6.93	14.3	12.184	13	4	5	3	1	1.267	0.34	0.0535781	0.138172	1198.2	1145.4	1086	1248.9	1510.2	1450.8	protein metabolism		other molecular function	[GO:0004185]; GO:0004180; GO:0070008; GO:0008238; GO:0008236; GO:0008233; GO:0017171; GO:0016787; GO:0140096; GO:0006508; GO:0003824; GO:0019538; GO:0003674; GO:0043170; GO:0044238; GO:1901564; GO:0071704; GO:0008152; GO:0006807; GO:0008150		EnsemblGenome
F4IKM1	High	AT2G29340	Tropinone reductase homolog At2g29340 OS=Arabidopsis thaliana OX=3702 GN=At2g29340 PE=2 SV=1	32.9	5.67	15.39	17.744	21	5	5	4	1	1.133	0.18	0.0245389	0.0932244	746	693.5	699.2	812.9	792.6	781.7			other molecular function	[GO:0016491]; GO:0003824; GO:0003674	Tropane, piperidine and pyridine alkaloid biosynthesis; Metabolic pathways; Biosynthesis of secondary metabolites	EnsemblGenome
F4IL68	High	AT2G07360	SH3 domain-containing protein OS=Arabidopsis thaliana OX=3702 GN=At2g07360 PE=1 SV=1	130.3	5.69	13.37	22.8	6	5	5	5	0	0.767	-0.38	0.00302675	0.0402599	431.7	462.3	476.1	368	354.7	342		plasma membrane;other membranes;cytosol;nucleus		[GO:0005634]; GO:0043231; GO:0043227; GO:0043229; GO:0043226; GO:0005622; GO:0110165; GO:0005575_x000D_ [GO:0005829]; GO:0110165; GO:0005737; GO:0005575; GO:0005622_x000D_ [GO:0005886]; GO:0016020; GO:0071944; GO:0110165; GO:0005575		EnsemblGenome
F4ILE0	High	AT2G16940	Splicing factor, CC1-like protein OS=Arabidopsis thaliana OX=3702 GN=At2g16940 PE=1 SV=1	67.3	6.87	19.7	22.346	15	4	6	4	0	0.724	-0.47	0.0494388	0.133641	141.9	147.8	139.2	90.1	102.8	118.8	RNA metabolism OR transcription;other metabolic processes	nucleus	nucleic acid binding activity	[GO:0003723]; GO:0003676; GO:0097159; GO:1901363; GO:0005488; GO:0003674_x000D_ [GO:0005634]; GO:0043231; GO:0043227; GO:0043229; GO:0043226; GO:0005622; GO:0110165; GO:0005575_x000D_ [GO:0006397]; GO:0006396; GO:0016071; GO:0016070; GO:0010467; GO:0090304; GO:0043170; GO:0006139; GO:0071704; GO:0006725; GO:0034641; GO:0044238; GO:0046483; GO:1901360; GO:0008152; GO:0044237; GO:0006807; GO:000815…		EnsemblGenome
F4ILE5	High	AT2G23010	Serine carboxypeptidase-like 9 OS=Arabidopsis thaliana OX=3702 GN=SCPL9 PE=1 SV=1	49.8	6.98	7.61	5.93	5	3	3	1	1	0.676	-0.57	0.00248518	0.038077	565.1	496.7	520.7	351.8	345.5	369.8	protein metabolism		other molecular function	[GO:0004185]; GO:0004180; GO:0070008; GO:0008238; GO:0008236; GO:0008233; GO:0017171; GO:0016787; GO:0140096; GO:0006508; GO:0003824; GO:0019538; GO:0003674; GO:0043170; GO:0044238; GO:1901564; GO:0071704; GO:0008152; GO:0006807; GO:0008150		EnsemblGenome
F4IN36	High	AT2G42500	Serine/threonine-protein phosphatase OS=Arabidopsis thaliana OX=3702 GN=PP2A-3 PE=1 SV=1	30.6	5.08	24.83	28.844	26	5	6	4	0	0.934	-0.1	0.0788669	0.171438	395.2	390.3	419.4	366.8	389	369.1	protein metabolism;other metabolic processes		other molecular function	[GO:0106306]; GO:0004721; GO:0016791; GO:0140096; GO:0006470; GO:0042578; GO:0016311; GO:0003824; GO:0006464; GO:0016788; GO:0006796; GO:0003674; GO:0036211; GO:0044267; GO:0016787; GO:0006793; GO:0019538; GO:0043412; GO:0044260; GO:0044237; GO:0043170; GO:0044238; GO:1901564; GO:0008152; GO:0009987; GO:0071704; GO:0006807; GO:0008150_x000D_ [GO:0106307]; GO:0004721; GO:0016791; GO:0140096; GO:00…		EnsemblGenome
F4INU4	High	AT2G30520	Phototropic-responsive NPH3 family protein OS=Arabidopsis thaliana OX=3702 GN=RPT2 PE=1 SV=1	60.6	7.88	12.09	12.793	8	5	5	5	0	0.686	-0.54	0.0499232	0.133831	723.4	762.4	766.1	467.9	523.4	623.6	protein metabolism;other metabolic processes;other biological processes			[GO:0009638]; GO:0009606; GO:0009637; GO:0009605; GO:0009416; GO:0050896; GO:0009314; GO:0008150; GO:0009628_x000D_ [GO:0016567]; GO:0032446; GO:0070647; GO:0006464; GO:0036211; GO:0044267; GO:0019538; GO:0043412; GO:0044260; GO:0043170; GO:0044238; GO:1901564; GO:0044237; GO:0071704; GO:0008152; GO:0006807; GO:0009987; GO:0008150		EnsemblGenome
F4IP22	High	AT2G36870	Xyloglucan endotransglucosylase/hydrolase 32 OS=Arabidopsis thaliana OX=3702 GN=XTH32 PE=1 SV=1	20.2	9.45	3.83	2.915	10	2	2	2	0	1.13	0.18	0.0557237	0.141294	142.5	127.9	137.6	146.6	155.6	169.1	other metabolic processes		other molecular function	[GO:0004553]; GO:0016798; GO:0016787; GO:0003824; GO:0003674_x000D_ [GO:0005975]; GO:0044238; GO:0071704; GO:0008152; GO:0008150		EnsemblGenome
F4IPY2	High	AT2G31170	Cysteine--tRNA ligase, chloroplastic/mitochondrial OS=Arabidopsis thaliana OX=3702 GN=SYCO PE=2 SV=1	63.9	7.2	11.32	14.117	9	4	4	4	0	0.905	-0.14	0.553296	0.637844	330.3	354.5	347.6	314.5	312.2	368.4	cell organization and biogenesis;protein metabolism;RNA metabolism OR transcription;other metabolic processes;developmental processes;other biological processes	mitochondrion;other cell component	other molecular function	[GO:0004817]; GO:0004812; GO:0016875; GO:0140101; GO:0016874; GO:0140098; GO:0003824; GO:0140640; GO:0003674_x000D_ [GO:0005524]; GO:0032559; GO:0035639; GO:0030554; GO:0032555; GO:0043168; GO:1901265; GO:0017076; GO:0032553; GO:0043167; GO:0097159; GO:1901363; GO:0000166; GO:0097367; GO:0005488; GO:0036094; GO:0003674_x000D_ [GO:0005737]; GO:0110165; GO:0005622; GO:0005575_x000D_ [GO:0005739]; G…	Aminoacyl-tRNA biosynthesis	EnsemblGenome
F4IQ05	High	AT2G37130	Peroxidase OS=Arabidopsis thaliana OX=3702 GN=At2g37130 PE=1 SV=1	33.3	7.68	34.3	37.715	39	11	11	11	0	3.349	1.74	0.00301461	0.0402599	779.6	506.4	538.6	1803.9	1795.7	2360.4	other metabolic processes;stress response;other biological processes	non-structural extracellular	other molecular function	[GO:0004601]; GO:0016209; GO:0016684; GO:0003674; GO:0098869; GO:0016491; GO:1990748; GO:0003824; GO:0009987; GO:0098754; GO:0097237; GO:0008150; GO:0009636; GO:0070887; GO:0042221; GO:0051716; GO:0050896_x000D_ [GO:0005576]; GO:0110165; GO:0005575_x000D_ [GO:0006979]; GO:0006950; GO:0050896; GO:0008150_x000D_ [GO:0020037]; GO:0046906; GO:0097159; GO:1901363; GO:0005488; GO:0003674_x000D_ [GO:004…		EnsemblGenome
F4IR82	High	AT2G02570	Nucleic acid binding/RNA binding protein OS=Arabidopsis thaliana OX=3702 GN=At2g02570 PE=1 SV=1	32	5.43	4.09	2.722	7	2	2	2	0	0.979	-0.03	0.622731	0.69765	132.5	196.8	202.6	192.6	215	164.9					Spliceosome	EnsemblGenome
F4IRR2	High	AT2G31660	Importin beta-like SAD2 OS=Arabidopsis thaliana OX=3702 GN=SAD2 PE=1 SV=1	119.2	4.89	6.72	10.712	3	3	3	3	0	0.909	-0.14	0.0471593	0.129841	78.5	76.3	80.3	75.7	71.3	71	cell organization and biogenesis;transport	cytosol;nucleus;other cell component	other molecular function	[GO:0005634]; GO:0043231; GO:0043227; GO:0043229; GO:0043226; GO:0005622; GO:0110165; GO:0005575_x000D_ [GO:0005635]; GO:0031967; GO:0005634; GO:0012505; GO:0031975; GO:0043227; GO:0043229; GO:0043231; GO:0110165; GO:0043226; GO:0005622; GO:0005575_x000D_ [GO:0005737]; GO:0110165; GO:0005622; GO:0005575_x000D_ [GO:0005829]; GO:0110165; GO:0005737; GO:0005575; GO:0005622_x000D_ [GO:0006606]; GO:00…	Nucleocytoplasmic transport	EnsemblGenome
F4IRX7	High	AT2G37970	SOUL heme-binding family protein OS=Arabidopsis thaliana OX=3702 GN=SOUL-1 PE=1 SV=2	27.3	9.2	13.29	12.706	25	5	6	5	0	1.187	0.25	0.0770364	0.169516	1941.1	2419.5	2402.4	2905.4	2851.4	2752.2	signal transduction	plasma membrane;other membranes;ER/Golgi;other cytoplasmic organelle	other molecular function	[GO:0005773]; GO:0043231; GO:0005737; GO:0043227; GO:0043229; GO:0110165; GO:0005622; GO:0043226; GO:0005575_x000D_ [GO:0005794]; GO:0043231; GO:0005737; GO:0012505; GO:0043227; GO:0043229; GO:0110165; GO:0005622; GO:0043226; GO:0005575_x000D_ [GO:0005886]; GO:0016020; GO:0071944; GO:0110165; GO:0005575_x000D_ [GO:0010017]; GO:0007165; GO:0071489; GO:0009987; GO:0050794; GO:0007154; GO:0023052; G…		EnsemblGenome
F4IS20	High	AT2G43640	Signal recognition particle, SRP9/SRP14 subunit OS=Arabidopsis thaliana OX=3702 GN=At2g43640 PE=1 SV=1	12.7	10.11	9.5	10.258	27	3	3	3	0	0.979	-0.03	0.320439	0.42774	730.1	681.9	688.2	586.2	700.5	674	transport	translational apparatus	nucleic acid binding activity;other molecular function	[GO:0005786]; GO:0048500; GO:1990904; GO:0005737; GO:0032991; GO:0110165; GO:0005622; GO:0005575_x000D_ [GO:0006614]; GO:0006613; GO:0045047; GO:0006612; GO:0006605; GO:0072599; GO:0090150; GO:0006886; GO:0070972; GO:0072594; GO:0045184; GO:0072657; GO:0015031; GO:0046907; GO:0034613; GO:0033365; GO:0008104; GO:0051234; GO:0051668; GO:0071702; GO:0071705; GO:0006810; GO:0051641; GO:0051649; GO:00…		EnsemblGenome
F4ISU2	High	AT2G32240	Early endosome antigen OS=Arabidopsis thaliana OX=3702 GN=At2g32240 PE=1 SV=1	148.5	4.75	81.21	103.353	21	26	27	26	0	0.938	-0.09	0.104091	0.203072	3364.2	3521.4	3790.2	3301.6	3333.5	2979.8	stress response;other biological processes	plasma membrane;other membranes;ER/Golgi		[GO:0005783]; GO:0043231; GO:0005737; GO:0012505; GO:0043227; GO:0043229; GO:0110165; GO:0005622; GO:0043226; GO:0005575_x000D_ [GO:0005886]; GO:0016020; GO:0071944; GO:0110165; GO:0005575_x000D_ [GO:0009737]; GO:0009725; GO:0033993; GO:0097305; GO:0009719; GO:0010033; GO:1901700; GO:0050896; GO:0042221; GO:0008150_x000D_ [GO:0046686]; GO:0010038; GO:0010035; GO:0042221; GO:0050896; GO:0008150_x0…		EnsemblGenome
F4ISY3	High	AT2G38400	Alanine:glyoxylate aminotransferase 3 OS=Arabidopsis thaliana OX=3702 GN=AGT3 PE=1 SV=1	53.7	7.87	1.7	2.479	4	2	2	2	0	0.978	-0.03	0.821905	0.863505	152.2	118.1	137	134	108	155.1			other molecular function	[GO:0008483]; GO:0016769; GO:0016740; GO:0003824; GO:0003674_x000D_ [GO:0030170]; GO:0043168; GO:0070279; GO:0043167; GO:0019842; GO:0097159; GO:1901363; GO:0005488; GO:0036094; GO:0003674		EnsemblGenome
F4IT21	High	AT2G43945	Uncharacterized protein OS=Arabidopsis thaliana OX=3702 GN=At2g43945 PE=1 SV=1	32.1	6.71	9.92	8.241	13	4	4	1	3	1.28	0.36	0.283362	0.392262	69.1	108.9	116.6	167	139.3	92.2		other cell component		[GO:0009507]; GO:0009536; GO:0043231; GO:0005737; GO:0043227; GO:0043229; GO:0110165; GO:0005622; GO:0043226; GO:0005575_x000D_ [GO:0009570]; GO:0009532; GO:0009507; GO:0110165; GO:0009536; GO:0005575; GO:0043231; GO:0005737; GO:0043227; GO:0043229; GO:0005622; GO:0043226		EnsemblGenome
F4IV16	High	AT2G44750	Thiamine pyrophosphokinase 2 OS=Arabidopsis thaliana OX=3702 GN=TPK2 PE=2 SV=1	30.2	6.13	4.66	3.807	9	2	2	2	0	0.949	-0.08	0.128144	0.231294	388.1	374.5	404.3	371.6	331.8	368.2	other metabolic processes	cytosol	kinase activity;other molecular function	[GO:0004788]; GO:0016778; GO:0016772; GO:0016740; GO:0003824; GO:0003674_x000D_ [GO:0005524]; GO:0032559; GO:0035639; GO:0030554; GO:0032555; GO:0043168; GO:1901265; GO:0017076; GO:0032553; GO:0043167; GO:0097159; GO:1901363; GO:0000166; GO:0097367; GO:0005488; GO:0036094; GO:0003674_x000D_ [GO:0005829]; GO:0110165; GO:0005737; GO:0005575; GO:0005622_x000D_ [GO:0006772]; GO:0034308; GO:0042723; G…	Thiamine metabolism; Metabolic pathways; Biosynthesis of cofactors	EnsemblGenome
F4IV18	High	AT2G44760	Dihydroorotate dehydrogenase (DUF3598) OS=Arabidopsis thaliana OX=3702 GN=At2g44760 PE=1 SV=1	55.8	6.3	12.77	15.564	9	4	5	4	0	0.966	-0.05	0.55253	0.637257	303.6	291.7	301.7	258.6	291.6	314						EnsemblGenome
F4IVR2	High	AT2G33210	Heat shock protein 60-2 OS=Arabidopsis thaliana OX=3702 GN=HSP60-2 PE=1 SV=1	61.4	6.33	108.58	126.702	46	25	37	13	0	0.877	-0.19	0.0145982	0.0739967	2990	2906.4	3087.1	2621.8	2630.7	2407.9	other biological processes		other molecular function	[GO:0005524]; GO:0032559; GO:0035639; GO:0030554; GO:0032555; GO:0043168; GO:1901265; GO:0017076; GO:0032553; GO:0043167; GO:0097159; GO:1901363; GO:0000166; GO:0097367; GO:0005488; GO:0036094; GO:0003674_x000D_ [GO:0042026]; GO:0006457; GO:0009987; GO:0008150		EnsemblGenome
F4IVY6	High	AT2G39670	Radical SAM superfamily protein OS=Arabidopsis thaliana OX=3702 GN=At2g39670 PE=1 SV=1	47.7	8.87	10.14	6.764	8	4	4	4	0	0.903	-0.15	0.33185	0.43692	600.1	630	610.5	637.3	534.6	551.3	RNA metabolism OR transcription;other metabolic processes	other cell component	other molecular function	[GO:0005737]; GO:0110165; GO:0005622; GO:0005575_x000D_ [GO:0008173]; GO:0008168; GO:0140098; GO:0001510; GO:0016741; GO:0140640; GO:0009451; GO:0043414; GO:0016740; GO:0003824; GO:0016070; GO:0043412; GO:0032259; GO:0044260; GO:0003674; GO:0090304; GO:0043170; GO:0008152; GO:0044237; GO:0006139; GO:0071704; GO:0008150; GO:0009987; GO:0006725; GO:0034641; GO:0044238; GO:0046483; GO:1901360; GO:00…		EnsemblGenome
F4IW05	High	AT2G39780	Ribonuclease T(2) OS=Arabidopsis thaliana OX=3702 GN=RNS2 PE=1 SV=1	25.3	6.2	6.14	6.286	8	2	2	2	0	1.123	0.17	0.16594	0.269478	139	130	125.1	145.9	147	132.6	RNA metabolism OR transcription;other metabolic processes		nucleic acid binding activity;other molecular function	[GO:0003723]; GO:0003676; GO:0097159; GO:1901363; GO:0005488; GO:0003674_x000D_ [GO:0033897]; GO:0004521; GO:0016849; GO:0004519; GO:0004540; GO:0090502; GO:0016829; GO:0004518; GO:0140098; GO:0090501; GO:0003824; GO:0016788; GO:0090305; GO:0140640; GO:0016070; GO:0003674; GO:0016787; GO:0090304; GO:0006139; GO:0043170; GO:0006725; GO:0034641; GO:0044238; GO:0046483; GO:1901360; GO:0071704; GO:00…		EnsemblGenome
F4IW10	High	AT2G45030	Elongation factor G-2, mitochondrial OS=Arabidopsis thaliana OX=3702 GN=MEFG2 PE=1 SV=1	83.1	6.35	8.7	7.769	4	3	3	3	0	0.761	-0.39	0.0390452	0.117904	253	263.4	283.3	195.8	237	200.5	protein metabolism;other metabolic processes;other biological processes	mitochondrion	nucleic acid binding activity;other molecular function	[GO:0003746]; GO:0008135; GO:0006414; GO:0003723; GO:0090079; GO:0006412; GO:0034645; GO:0003676; GO:0045182; GO:0043043; GO:0044267; GO:0010467; GO:0009059; GO:0044249; GO:0044260; GO:0097159; GO:1901363; GO:0003674; GO:0006417; GO:0006518; GO:0043604; GO:1901566; GO:0019538; GO:0043170; GO:1901576; GO:0009058; GO:0044237; GO:0005488; GO:0010608; GO:0032268; GO:0034248; GO:2000112; GO:0043603; G…		EnsemblGenome
F4IW47	High	AT2G45290	Transketolase-2, chloroplastic OS=Arabidopsis thaliana OX=3702 GN=TKL-2 PE=1 SV=1	79.9	6.58	42.38	27.287	14	9	16	2	0	1.081	0.11	0.395042	0.497468	77.1	82.6	93.5	89.6	89.2	89.3	other metabolic processes;other biological processes	other membranes;other cell component	other molecular function	[GO:0004802]; GO:0016744; GO:0016740; GO:0003824; GO:0003674_x000D_ [GO:0006098]; GO:0006740; GO:0051156; GO:0006091; GO:0006739; GO:0006796; GO:0019637; GO:1901135; GO:0044237; GO:0008152; GO:0006793; GO:0071704; GO:0009987; GO:0008150_x000D_ [GO:0009507]; GO:0009536; GO:0043231; GO:0005737; GO:0043227; GO:0043229; GO:0110165; GO:0005622; GO:0043226; GO:0005575_x000D_ [GO:0009535]; GO:0055035; G…	Pentose phosphate pathway; Carbon fixation in photosynthetic organisms; Metabolic pathways; Biosynthesis of secondary metabolites; Carbon metabolism; Biosynthesis of amino acids	EnsemblGenome
F4IWK4	High	AT3G27570	Sucrase/ferredoxin-like family protein OS=Arabidopsis thaliana OX=3702 GN=At3g27570 PE=1 SV=1	41.6	5.74	4.66	5.304	4	2	2	2	0	0.976	-0.04	0.718476	0.77794	179.9	224.9	221.4	207.5	218.7	216		other membranes;cytosol		[GO:0005829]; GO:0110165; GO:0005737; GO:0005575; GO:0005622_x000D_ [GO:0016021]; GO:0031224; GO:0110165; GO:0016020; GO:0005575		EnsemblGenome
F4IWV2	High	AT3G55410	Oxoglutarate dehydrogenase (succinyl-transferring) OS=Arabidopsis thaliana OX=3702 GN=At3g55410 PE=1 SV=1	115.1	6.93	64.15	71.452	24	21	25	10	11	0.944	-0.08	0.170402	0.27349	4291.9	4410.5	4559.1	4263.1	4161.4	3670.2	other metabolic processes	mitochondrion;other cell component	other molecular function	[GO:0004591]; GO:0016624; GO:0016903; GO:0016491; GO:0003824; GO:0003674_x000D_ [GO:0005739]; GO:0043231; GO:0005737; GO:0043227; GO:0043229; GO:0110165; GO:0005622; GO:0043226; GO:0005575_x000D_ [GO:0006099]; GO:0044238; GO:0009060; GO:0008152; GO:0045333; GO:0008150; GO:0015980; GO:0006091; GO:0044237; GO:0009987_x000D_ [GO:0008270]; GO:0046914; GO:0046872; GO:0043169; GO:0043167; GO:0005488; G…	Citrate cycle (TCA cycle); Metabolic pathways; Biosynthesis of secondary metabolites; Carbon metabolism	EnsemblGenome
F4IX23	High	AT3G62010	Metal ion-binding protein OS=Arabidopsis thaliana OX=3702 GN=At3g62010 PE=1 SV=1	141.1	6.95	9.96	15.951	4	3	3	3	0	0.851	-0.23	0.0619544	0.150698	314	358.4	362.5	278.8	305.1	305.7						EnsemblGenome
F4IXW2	High	AT3G43300	Brefeldin A-inhibited guanine nucleotide-exchange protein 5 OS=Arabidopsis thaliana OX=3702 GN=BIG5 PE=1 SV=2	192.8	5.58	32.08	45.856	8	10	10	10	0	0.569	-0.81	0.0151814	0.07541	1303.4	1704.2	1744.7	840.6	969.5	978.6	stress response;transport;other biological processes	other membranes;cytosol;ER/Golgi;other cytoplasmic organelle	enzyme regulator activity	[GO:0005085]; GO:0030695; GO:0060589; GO:0030234; GO:0098772; GO:0050790; GO:0003674; GO:0065009; GO:0065007; GO:0008150_x000D_ [GO:0005769]; GO:0005768; GO:0031410; GO:0012505; GO:0097708; GO:0005737; GO:0110165; GO:0031982; GO:0043231; GO:0005622; GO:0005575; GO:0043227; GO:0043229; GO:0043226_x000D_ [GO:0005802]; GO:0098791; GO:0031984; GO:0005794; GO:0110165; GO:0043227; GO:0043229; GO:004323…		EnsemblGenome
F4IY75	High	AT3G56130	Biotin/lipoyl attachment domain-containing protein OS=Arabidopsis thaliana OX=3702 GN=At3g56130 PE=1 SV=1	29.5	9.45	18.16	21.838	16	4	5	4	0	1.252	0.32	0.0110442	0.0650882	768.2	731.9	686.9	836.4	917.4	916						EnsemblGenome
F4IYF8	High	AT3G02760	Histidine--tRNA ligase, cytoplasmic OS=Arabidopsis thaliana OX=3702 GN=At3g02760 PE=2 SV=1	97.5	6.42	45.95	52.823	16	14	15	14	0	0.881	-0.18	0.00173501	0.0345653	2557.7	2474.8	2505.8	2199.7	2283.1	2206.5	protein metabolism;RNA metabolism OR transcription;other metabolic processes	cytosol;mitochondrion	other molecular function	[GO:0004821]; GO:0004812; GO:0016875; GO:0140101; GO:0016874; GO:0140098; GO:0003824; GO:0140640; GO:0003674_x000D_ [GO:0005524]; GO:0032559; GO:0035639; GO:0030554; GO:0032555; GO:0043168; GO:1901265; GO:0017076; GO:0032553; GO:0043167; GO:0097159; GO:1901363; GO:0000166; GO:0097367; GO:0005488; GO:0036094; GO:0003674_x000D_ [GO:0005739]; GO:0043231; GO:0005737; GO:0043227; GO:0043229; GO:011016…	Aminoacyl-tRNA biosynthesis	EnsemblGenome
F4IYH1	High	AT3G02870	Inositol-1-monophosphatase OS=Arabidopsis thaliana OX=3702 GN=VTC4 PE=1 SV=1	28.9	5.38	21.07	29.959	26	7	7	7	0	1.394	0.48	0.271319	0.380338	525	1343.2	1365.6	1984.9	1872.9	1109.5	other metabolic processes		other molecular function	[GO:0006021]; GO:0006020; GO:0034637; GO:0046173; GO:0019751; GO:0044262; GO:0016051; GO:0044249; GO:0046165; GO:0006066; GO:0005975; GO:0044237; GO:1901576; GO:0009058; GO:0044283; GO:1901617; GO:0044281; GO:1901615; GO:0044238; GO:0071704; GO:0008152; GO:0009987; GO:0008150_x000D_ [GO:0008934]; GO:0052834; GO:0052745; GO:0016791; GO:0042578; GO:0016311; GO:0016788; GO:0006796; GO:0016787; GO:00…		EnsemblGenome
F4IYK3	High	At3g08943	ARM repeat superfamily protein OS=Arabidopsis thaliana OX=3702 GN=At3g08943 PE=1 SV=2	96.4	4.75	32.85	31.165	12	9	12	9	0	0.96	-0.06	0.388409	0.491279	1192.1	1177.6	1265.1	1123.7	1238.4	1144.7	transport	cytosol;nucleus;other cell component	other molecular function	[GO:0005634]; GO:0043231; GO:0043227; GO:0043229; GO:0043226; GO:0005622; GO:0110165; GO:0005575_x000D_ [GO:0005737]; GO:0110165; GO:0005622; GO:0005575_x000D_ [GO:0005829]; GO:0110165; GO:0005737; GO:0005575; GO:0005622_x000D_ [GO:0006606]; GO:0006886; GO:0017038; GO:0034504; GO:0051170; GO:0072594; GO:0015031; GO:0046907; GO:0034613; GO:0033365; GO:0006913; GO:0045184; GO:0071702; GO:0071705; G…	Nucleocytoplasmic transport	Gene_OrderedLocusName
F4IYR7	High	AT3G15410	Leucine-rich repeat (LRR) family protein OS=Arabidopsis thaliana OX=3702 GN=At3g15410 PE=1 SV=1	64.8	6.09	19.79	19.201	12	8	8	8	0	0.953	-0.07	0.116444	0.217739	1616.8	1598.6	1566.8	1522.9	1471.5	1571.1						EnsemblGenome
F4IZV9	High	AT3G09250	Nuclear transport factor 2 (NTF2) family protein OS=Arabidopsis thaliana OX=3702 GN=At3g09250 PE=1 SV=1	28.2	6.98	8.51	7.322	10	2	3	2	0	0.97	-0.04	0.94067	0.952722	183.7	187.6	188.5	201.3	175.4	182		other cell component		[GO:0009507]; GO:0009536; GO:0043231; GO:0005737; GO:0043227; GO:0043229; GO:0110165; GO:0005622; GO:0043226; GO:0005575		EnsemblGenome
F4J034	High	AT3G15840	Post-illumination chlorophyll fluorescence increase OS=Arabidopsis thaliana OX=3702 GN=PIFI PE=1 SV=1	29.4	6.09	10.29	7.155	11	3	4	3	0	1.202	0.27	0.359375	0.463471	383.1	609.3	649	783.6	732.6	512.1						EnsemblGenome
F4J0J9	High	AT3G50210	2-oxoglutarate (2OG) and Fe(II)-dependent oxygenase superfamily protein OS=Arabidopsis thaliana OX=3702 GN=At3g50210 PE=1 SV=1	27.9	5.49	6.43	4.495	10	3	4	3	0	1.008	0.01	0.760762	0.811779	488.3	524.6	492.6	496.7	480.5	513.5			other molecular function	[GO:0016491]; GO:0003824; GO:0003674_x000D_ [GO:0046872]; GO:0043169; GO:0043167; GO:0005488; GO:0003674		EnsemblGenome
F4J0P2	High	AT3G50590	Transducin/WD40 repeat-like superfamily protein OS=Arabidopsis thaliana OX=3702 GN=At3g50590 PE=1 SV=1	176.2	8.32	10.61	22.805	4	5	5	5	0	0.551	-0.86	0.0553349	0.140965	281.7	430.1	398.6	209.4	219.6	223.1	cell organization and biogenesis;other metabolic processes;developmental processes	plasma membrane;other membranes;other cytoplasmic organelle		[GO:0000045]; GO:0070925; GO:1905037; GO:0006996; GO:0022607; GO:0007033; GO:0016236; GO:0016043; GO:0044085; GO:0006914; GO:0071840; GO:0044248; GO:0061919; GO:0009987; GO:0009056; GO:0044237; GO:0008150; GO:0008152_x000D_ [GO:0000421]; GO:0005774; GO:0005776; GO:0098588; GO:0005773; GO:0031090; GO:0043231; GO:0005737; GO:0016020; GO:0043227; GO:0043229; GO:0110165; GO:0005622; GO:0043226; GO:00…		EnsemblGenome
F4J0U9	High	AT3G56940	Magnesium-protoporphyrin IX monomethyl ester (oxidative) cyclase OS=Arabidopsis thaliana OX=3702 GN=CRD1 PE=1 SV=1	39.2	6.44	15.75	8.616	9	3	5	3	0	1.09	0.12	0.350676	0.455811	844.1	849.3	876.9	828.1	1023.7	925.5	other metabolic processes		other molecular function	[GO:0015979]; GO:0044237; GO:0008152; GO:0009987; GO:0008150_x000D_ [GO:0015995]; GO:0006779; GO:0015994; GO:0046148; GO:0006778; GO:0033014; GO:0042440; GO:0033013; GO:0018130; GO:0019438; GO:0044271; GO:1901362; GO:1901566; GO:0008152; GO:0006725; GO:0046483; GO:1901360; GO:1901564; GO:0044249; GO:0034641; GO:1901576; GO:0008150; GO:0044237; GO:0071704; GO:0006807; GO:0009058; GO:0009987_x000D_…		EnsemblGenome
F4J110	High	AT3G63460	Transducin family protein / WD-40 repeat family protein OS=Arabidopsis thaliana OX=3702 GN=SEC31B PE=1 SV=1	118.6	5.12	51.12	62.284	15	15	17	15	0	0.813	-0.3	0.00398948	0.0434206	2792.2	2838.3	3055.1	2419.4	2308.5	2226.1	transport	ER/Golgi		[GO:0005783]; GO:0043231; GO:0005737; GO:0012505; GO:0043227; GO:0043229; GO:0110165; GO:0005622; GO:0043226; GO:0005575_x000D_ [GO:0006888]; GO:0046907; GO:0048193; GO:0006810; GO:0051641; GO:0051649; GO:0016192; GO:0051234; GO:0009987; GO:0051179; GO:0008150		EnsemblGenome
F4J117	High	AT3G01510	Phosphoglucan phosphatase LSF1, chloroplastic OS=Arabidopsis thaliana OX=3702 GN=LSF1 PE=1 SV=1	65.7	9.03	12.66	15.3	8	4	4	4	0	0.826	-0.28	0.343094	0.448073	262.4	332.3	337.8	291.2	272.7	274.5	protein metabolism;other metabolic processes	other cell component	other molecular function	[GO:0005983]; GO:0005982; GO:0009251; GO:0044247; GO:0006073; GO:0000272; GO:0044042; GO:0044264; GO:0044275; GO:0005976; GO:0009057; GO:0016052; GO:0044260; GO:0044262; GO:0044248; GO:0005975; GO:0043170; GO:1901575; GO:0044237; GO:0009056; GO:0044238; GO:0071704; GO:0008152; GO:0009987; GO:0008150_x000D_ [GO:0008138]; GO:0004721; GO:0016791; GO:0140096; GO:0006470; GO:0042578; GO:0016311; GO:00…		EnsemblGenome
F4J153	High	AT3G03570	Signal transducer, putative (DUF3550/UPF0682) OS=Arabidopsis thaliana OX=3702 GN=At3g03570 PE=1 SV=1	68.6	7.58	6.5	7.591	6	4	4	4	0	0.632	-0.66	0.00400611	0.043459	307.5	319.2	314.2	198.6	197.3	220.2	RNA metabolism OR transcription;other metabolic processes;other biological processes	cytosol;nucleus	other molecular function	[GO:0003714]; GO:0003712; GO:0045892; GO:0140110; GO:0006355; GO:1903507; GO:0003674; GO:0010468; GO:1903506; GO:1902679; GO:0060255; GO:2001141; GO:0010558; GO:0031327; GO:0051253; GO:0019222; GO:0010556; GO:0031326; GO:0051252; GO:0009890; GO:0010605; GO:0031324; GO:0045934; GO:0050789; GO:0009889; GO:0031323; GO:0019219; GO:0009892; GO:0048523; GO:0051172; GO:0065007; GO:0050794; GO:0051171; G…		EnsemblGenome
F4J1U2	High	AT3G29185	Glutamate NMDA receptor subunit epsilon-1, putative (DUF3598) OS=Arabidopsis thaliana OX=3702 GN=At3g29185 PE=1 SV=1	44.6	5.38	55.24	58.961	36	10	16	10	0	0.904	-0.15	0.0346677	0.111329	2069.8	1905.9	1971.9	1782.6	1792.1	1749.1	cell organization and biogenesis;other biological processes	other membranes		[GO:0009706]; GO:0009528; GO:0031969; GO:0019866; GO:0042170; GO:0009941; GO:0031090; GO:0031967; GO:0009526; GO:0009507; GO:0016020; GO:0043227; GO:0031975; GO:0043229; GO:0009536; GO:0110165; GO:0043226; GO:0005622; GO:0043231; GO:0005737; GO:0005575_x000D_ [GO:0010020]; GO:0009658; GO:0043572; GO:0009657; GO:0048285; GO:0006996; GO:0016043; GO:0071840; GO:0009987; GO:0008150_x000D_ [GO:0032955…		EnsemblGenome
F4J1V2	High	AT3G44110	DNAJ homologue 3 OS=Arabidopsis thaliana OX=3702 GN=J3 PE=1 SV=1	37.7	8.18	39.01	44.701	32	13	15	4	10	0.812	-0.3	0.0919056	0.187708	3229.5	3951.7	3983.9	2674.2	3216.9	3207.5	other biological processes		other molecular function	[GO:0006457]; GO:0009987; GO:0008150_x000D_ [GO:0030544]; GO:0031072; GO:0005515; GO:0005488; GO:0003674_x000D_ [GO:0046872]; GO:0043169; GO:0043167; GO:0005488; GO:0003674_x000D_ [GO:0051082]; GO:0005515; GO:0005488; GO:0003674		EnsemblGenome
F4J1Y2	High	AT3G44340	Uncharacterized protein OS=Arabidopsis thaliana OX=3702 GN=CEF PE=1 SV=1	114.6	7.06	21.47	28.051	9	8	8	7	1	0.621	-0.69	0.00106006	0.0281332	1179	1245	1297.2	776.9	749.8	773	transport	other membranes;ER/Golgi	other molecular function	[GO:0006886]; GO:0015031; GO:0046907; GO:0034613; GO:0045184; GO:0071702; GO:0071705; GO:0006810; GO:0051641; GO:0051649; GO:0008104; GO:0070727; GO:0051234; GO:0009987; GO:0051179; GO:0033036; GO:0008150_x000D_ [GO:0006888]; GO:0046907; GO:0048193; GO:0006810; GO:0051641; GO:0051649; GO:0016192; GO:0051234; GO:0009987; GO:0051179; GO:0008150_x000D_ [GO:0008270]; GO:0046914; GO:0046872; GO:004316…		EnsemblGenome
F4J2K2	High	AT3G10160	Folylpolyglutamate synthase OS=Arabidopsis thaliana OX=3702 GN=FPGS2 PE=1 SV=1	68.9	8.38	5.71	6.169	3	2	2	2	0	0.911	-0.13	0.00879563	0.0581775	252.6	259.7	261.6	243.4	232.9	236.7	other metabolic processes;developmental processes	other membranes;cytosol;mitochondrion;other cell component	other molecular function	[GO:0004326]; GO:0016881; GO:0046901; GO:0016879; GO:0009396; GO:0046900; GO:0016874; GO:0006760; GO:0042398; GO:0042559; GO:0003824; GO:0006575; GO:0042558; GO:1901566; GO:0018130; GO:0019438; GO:0044271; GO:1901362; GO:0003674; GO:0044237; GO:1901564; GO:0006725; GO:0046483; GO:1901360; GO:1901576; GO:0044249; GO:0034641; GO:0008152; GO:0009987; GO:0006807; GO:0071704; GO:0009058; GO:0008150_x0…	Folate biosynthesis; Metabolic pathways; Biosynthesis of cofactors	EnsemblGenome
F4J2T9	High	AT3G22980	Ribosomal protein S5/Elongation factor G/III/V family protein OS=Arabidopsis thaliana OX=3702 GN=At3g22980 PE=1 SV=1	111.9	6	14.19	18.024	4	3	4	3	0	0.989	-0.02	0.324417	0.429723	873	802.2	829.7	820.9	822.4	771.9	cell organization and biogenesis;protein metabolism;other metabolic processes	cytosol;translational apparatus;other cell component	translation activity;nucleic acid binding activity;other molecular function	[GO:0003746]; GO:0008135; GO:0006414; GO:0003723; GO:0090079; GO:0006412; GO:0034645; GO:0003676; GO:0045182; GO:0043043; GO:0044267; GO:0010467; GO:0009059; GO:0044249; GO:0044260; GO:0097159; GO:1901363; GO:0003674; GO:0006417; GO:0006518; GO:0043604; GO:1901566; GO:0019538; GO:0043170; GO:1901576; GO:0009058; GO:0044237; GO:0005488; GO:0010608; GO:0032268; GO:0034248; GO:2000112; GO:0043603; G…	Ribosome biogenesis in eukaryotes	EnsemblGenome
F4J2Z7	High	AT3G29250	Short-chain dehydrogenase reductase 4 OS=Arabidopsis thaliana OX=3702 GN=SDR4 PE=2 SV=1	31.8	7.11	20.09	18.838	17	4	6	2	2	1.666	0.74	0.0780552	0.170536	104.7	70.9	81.4	98.7	135.5	137.1			other molecular function	[GO:0016491]; GO:0003824; GO:0003674		EnsemblGenome
F4J355	High	AT3G44620	Acid phosphatase OS=Arabidopsis thaliana OX=3702 GN=At3g44620 PE=1 SV=1	29.7	8.43	7.12	10.286	13	2	3	2	0	0.802	-0.32	0.0791722	0.171624	311.5	364.1	388.9	295.6	292.2	276.7	protein metabolism;other metabolic processes	other cell component	other molecular function	[GO:0003993]; GO:0016791; GO:0042578; GO:0016311; GO:0016788; GO:0006796; GO:0016787; GO:0006793; GO:0003824; GO:0044237; GO:0003674; GO:0008152; GO:0009987; GO:0008150_x000D_ [GO:0004725]; GO:0004721; GO:0035335; GO:0016791; GO:0140096; GO:0006470; GO:0042578; GO:0016311; GO:0003824; GO:0006464; GO:0016788; GO:0006796; GO:0003674; GO:0036211; GO:0044267; GO:0016787; GO:0006793; GO:0019538; GO:00…		EnsemblGenome
F4J3E6	High	AT3G57520	Galactinol--sucrose galactosyltransferase OS=Arabidopsis thaliana OX=3702 GN=SIP2 PE=1 SV=1	62.5	5.94	6.49	4.963	3	2	3	1	0	0.861	-0.22	0.123735	0.225713	179.3	201.5	214.2	176.3	170.4	173.6	other metabolic processes		other molecular function	[GO:0005975]; GO:0044238; GO:0071704; GO:0008152; GO:0008150_x000D_ [GO:0047274]; GO:0008378; GO:0016758; GO:0016757; GO:0016740; GO:0003824; GO:0003674		EnsemblGenome
F4J3M2	High	AT3G04260	Plastid transcriptionally active 3 OS=Arabidopsis thaliana OX=3702 GN=PTAC3 PE=1 SV=1	102.9	5.03	19.56	23.589	6	5	5	5	0	0.73	-0.45	0.000733918	0.0250056	1081.4	1144.5	1151.7	789.1	857	835.1		other cell component		[GO:0009507]; GO:0009536; GO:0043231; GO:0005737; GO:0043227; GO:0043229; GO:0110165; GO:0005622; GO:0043226; GO:0005575_x000D_ [GO:0009508]; GO:0005694; GO:0042646; GO:0043232; GO:0009295; GO:0009532; GO:0043228; GO:0043229; GO:0110165; GO:0009536; GO:0043226; GO:0005622; GO:0005575; GO:0043231; GO:0005737; GO:0043227_x000D_ [GO:0042644]; GO:0042646; GO:0009570; GO:0009295; GO:0043232; GO:000953…		EnsemblGenome
F4J447	High	AT3G23600	Alpha/beta-Hydrolases superfamily protein OS=Arabidopsis thaliana OX=3702 GN=At3g23600 PE=1 SV=1	25.5	5.2	13.54	21.462	26	5	6	5	0	0.852	-0.23	0.00706227	0.0529428	851.5	926.6	883.6	753.2	771	710.9			other molecular function	[GO:0016787]; GO:0003824; GO:0003674		EnsemblGenome
F4J4T3	High	AT3G04600	Tryptophanyl-tRNA synthetase OS=Arabidopsis thaliana OX=3702 GN=At3g04600 PE=1 SV=1	45.7	6.24	38.68	36.443	28	10	12	10	0	0.997	0	0.544319	0.630157	1224.6	1197.2	1215.6	1201	1212.5	1276.4	protein metabolism;RNA metabolism OR transcription;other metabolic processes		other molecular function	[GO:0004830]; GO:0004812; GO:0016875; GO:0140101; GO:0016874; GO:0140098; GO:0003824; GO:0140640; GO:0003674_x000D_ [GO:0005524]; GO:0032559; GO:0035639; GO:0030554; GO:0032555; GO:0043168; GO:1901265; GO:0017076; GO:0032553; GO:0043167; GO:0097159; GO:1901363; GO:0000166; GO:0097367; GO:0005488; GO:0036094; GO:0003674_x000D_ [GO:0006436]; GO:0006418; GO:0043039; GO:0006412; GO:0006399; GO:004303…		EnsemblGenome
F4J4V4	High	AT3G04710	Ankyrin repeat family protein OS=Arabidopsis thaliana OX=3702 GN=TPR10 PE=1 SV=1	49.1	5.33	12.09	10.042	9	5	5	5	0	1.006	0.01	0.505923	0.598347	757.1	723.9	724.3	729	712.8	734.8						EnsemblGenome
F4J504	High	AT3G10920	Superoxide dismutase OS=Arabidopsis thaliana OX=3702 GN=MSD1 PE=1 SV=1	25.3	8.48	20.83	18.998	20	4	7	4	0	0.868	-0.2	0.0780962	0.170536	1754.9	1764.5	1797.9	1398.1	1531.6	1642.3	other metabolic processes;stress response		other molecular function	[GO:0004784]; GO:0016209; GO:0016721; GO:0019430; GO:0003674; GO:0098869; GO:0016491; GO:0006801; GO:0071451; GO:1990748; GO:0003824; GO:0072593; GO:0000303; GO:0071450; GO:0009987; GO:0098754; GO:0097237; GO:0044237; GO:0000305; GO:0034614; GO:0008150; GO:0009636; GO:0070887; GO:0008152; GO:0000302; GO:0010035; GO:0034599; GO:1901701; GO:0042221; GO:0051716; GO:0006979; GO:1901700; GO:0062197; G…		EnsemblGenome
F4J573	High	AT3G17520	Late embryogenesis abundant protein (LEA) family protein OS=Arabidopsis thaliana OX=3702 GN=At3g17520 PE=1 SV=1	32.5	5.38	25.51	24.675	35	10	11	10	0	6.676	2.74	9.19e-05	0.0162858	358.1	282.5	319.2	2130.9	2053.5	2719.5	developmental processes	other membranes;ER/Golgi;other cytoplasmic organelle		[GO:0005773]; GO:0043231; GO:0005737; GO:0043227; GO:0043229; GO:0110165; GO:0005622; GO:0043226; GO:0005575_x000D_ [GO:0005783]; GO:0043231; GO:0005737; GO:0012505; GO:0043227; GO:0043229; GO:0110165; GO:0005622; GO:0043226; GO:0005575_x000D_ [GO:0016021]; GO:0031224; GO:0110165; GO:0016020; GO:0005575_x000D_ [GO:0048316]; GO:0009791; GO:0048608; GO:0010154; GO:0032501; GO:0007275; GO:0003006; G…		EnsemblGenome
F4J5A7	High	AT3G23900	RNA recognition motif (RRM)-containing protein OS=Arabidopsis thaliana OX=3702 GN=At3g23900 PE=1 SV=1	108.7	10.1	7.67	10.934	3	2	2	2	0	0.68	-0.56	0.0818157	0.174805	161.2	183.5	166.9	113.4	100.5	149.3	other biological processes		nucleic acid binding activity;other molecular function	[GO:0003723]; GO:0003676; GO:0097159; GO:1901363; GO:0005488; GO:0003674_x000D_ [GO:0046872]; GO:0043169; GO:0043167; GO:0005488; GO:0003674_x000D_ [GO:1901652]; GO:0010243; GO:1901700; GO:0010033; GO:1901698; GO:0042221; GO:0050896; GO:0008150		EnsemblGenome
F4J5I0	High	AT3G45190	SIT4 phosphatase-associated family protein OS=Arabidopsis thaliana OX=3702 GN=At3g45190 PE=1 SV=1	87.6	4.55	9.83	10.02	5	3	3	2	0	0.68	-0.56	0.0530391	0.137499	368.8	335.8	345.2	164.7	246.4	234.9	other biological processes		enzyme regulator activity;other molecular function	[GO:0019888]; GO:0019208; GO:0030234; GO:0098772; GO:0050790; GO:0003674; GO:0065009; GO:0065007; GO:0008150_x000D_ [GO:0019903]; GO:0019902; GO:0019899; GO:0005515; GO:0005488; GO:0003674_x000D_ [GO:0043666]; GO:0010921; GO:0035304; GO:0035303; GO:0051336; GO:0031399; GO:0019220; GO:0050790; GO:0032268; GO:0051174; GO:0065009; GO:0031323; GO:0051246; GO:0065007; GO:0019222; GO:0050794; GO:005117…		EnsemblGenome
F4J5M5	High	AT3G51880	High mobility group B1 OS=Arabidopsis thaliana OX=3702 GN=HMGB1 PE=1 SV=1	18.3	6	13.23	11.276	21	4	8	4	0	1.047	0.07	0.10473	0.203731	596.7	608.7	598.2	610.7	626.5	646.3		nucleus	nucleic acid binding activity	[GO:0003677]; GO:0003676; GO:0097159; GO:1901363; GO:0005488; GO:0003674_x000D_ [GO:0005634]; GO:0043231; GO:0043227; GO:0043229; GO:0043226; GO:0005622; GO:0110165; GO:0005575		EnsemblGenome
F4J5R9	High	AT3G52140	Clustered mitochondria protein homolog OS=Arabidopsis thaliana OX=3702 GN=NOXY38 PE=1 SV=1	155.1	6.4	73.18	101.266	17	21	21	21	0	0.804	-0.32	0.000433221	0.0234037	3705.5	3597.2	3717.7	2856	2978.4	2989.5	cell organization and biogenesis;other biological processes	plasma membrane;other membranes;cytosol	nucleic acid binding activity	[GO:0003729]; GO:0003723; GO:0003676; GO:0097159; GO:1901363; GO:0005488; GO:0003674_x000D_ [GO:0005829]; GO:0110165; GO:0005737; GO:0005575; GO:0005622_x000D_ [GO:0005886]; GO:0016020; GO:0071944; GO:0110165; GO:0005575_x000D_ [GO:0010636]; GO:0010635; GO:0010822; GO:0051094; GO:0010821; GO:0022603; GO:0010638; GO:0048518; GO:0050793; GO:0033043; GO:0051130; GO:0050789; GO:0051128; GO:0048522; G…		EnsemblGenome
F4J5T2	High	AT3G52200	Dihydrolipoamide acetyltransferase component of pyruvate dehydrogenase complex OS=Arabidopsis thaliana OX=3702 GN=LTA3 PE=1 SV=1	77.8	6.21	32.97	43.665	19	11	13	11	0	0.933	-0.1	0.09377	0.190228	2361.1	2557.5	2492.2	2324.7	2330.6	2106.8		mitochondrion	other molecular function	[GO:0005524]; GO:0032559; GO:0035639; GO:0030554; GO:0032555; GO:0043168; GO:1901265; GO:0017076; GO:0032553; GO:0043167; GO:0097159; GO:1901363; GO:0000166; GO:0097367; GO:0005488; GO:0036094; GO:0003674_x000D_ [GO:0005739]; GO:0043231; GO:0005737; GO:0043227; GO:0043229; GO:0110165; GO:0005622; GO:0043226; GO:0005575_x000D_ [GO:0016746]; GO:0016740; GO:0003824; GO:0003674		EnsemblGenome
F4J6A1	High	AT3G11400	Eukaryotic translation initiation factor 3 subunit G OS=Arabidopsis thaliana OX=3702 GN=EIF3G1 PE=1 SV=1	35.6	7.39	26.7	27.094	30	8	10	8	0	1.026	0.04	0.0653108	0.155517	990.4	955.7	976.7	1002.3	998.3	1020	cell organization and biogenesis;protein metabolism;other metabolic processes	plasma membrane;other membranes;translational apparatus;other cell component	nucleic acid binding activity	[GO:0001732]; GO:0022618; GO:0002183; GO:0065003; GO:0071826; GO:0022613; GO:0006413; GO:0002181; GO:0022607; GO:0043933; GO:0044085; GO:0044237; GO:0006412; GO:0016043; GO:0071840; GO:0008152; GO:0009987; GO:0034645; GO:0043043; GO:0044267; GO:0010467; GO:0008150; GO:0009059; GO:0044249; GO:0044260; GO:0006518; GO:0043604; GO:1901566; GO:0019538; GO:0043170; GO:1901576; GO:0009058; GO:0043603; G…		EnsemblGenome
F4J6A8	High	AT3G11450	DnaJ and Myb-like DNA-binding domain-containing protein OS=Arabidopsis thaliana OX=3702 GN=At3g11450 PE=1 SV=1	73.9	8.5	12.43	13.744	7	6	6	5	1	0.783	-0.35	0.00651501	0.050733	592.7	654.6	630.8	452.6	493.7	512.2	cell organization and biogenesis;developmental processes;other biological processes	nucleus	translation activity;nucleic acid binding activity;other molecular function	[GO:0003677]; GO:0003676; GO:0097159; GO:1901363; GO:0005488; GO:0003674_x000D_ [GO:0005634]; GO:0043231; GO:0043227; GO:0043229; GO:0043226; GO:0005622; GO:0110165; GO:0005575_x000D_ [GO:0006342]; GO:0031497; GO:0045814; GO:0070828; GO:0006333; GO:0022607; GO:0006323; GO:0010629; GO:0040029; GO:0006325; GO:0016043; GO:0044085; GO:0071103; GO:0010468; GO:0010605; GO:0051276; GO:0071840; GO:006025…		EnsemblGenome
F4J6Z1	High	AT3G52560	Ubiquitin E2 variant 1D-4 OS=Arabidopsis thaliana OX=3702 GN=UEV1D-4 PE=1 SV=1	18.6	6.38	16.1	13.5	37	4	7	2	0	0.972	-0.04	0.302653	0.411606	53.7	113.4	109.7	235	106.7	98.9	DNA metabolism;other metabolic processes;stress response;other biological processes	cytosol;other cell component		[GO:0005829]; GO:0110165; GO:0005737; GO:0005575; GO:0005622_x000D_ [GO:0006301]; GO:0006281; GO:0006259; GO:0006974; GO:0044260; GO:0090304; GO:0033554; GO:0043170; GO:0044237; GO:0006139; GO:0006950; GO:0051716; GO:0071704; GO:0008152; GO:0009987; GO:0006725; GO:0034641; GO:0044238; GO:0046483; GO:1901360; GO:0050896; GO:0008150; GO:0006807_x000D_ [GO:0006974]; GO:0033554; GO:0006950; GO:005171…		EnsemblGenome
F4J738	High	AT3G59020	Importin beta-like SAD2 homolog OS=Arabidopsis thaliana OX=3702 GN=At3g59020 PE=1 SV=1	117.7	4.88	7.53	5.263	3	3	3	3	0	0.852	-0.23	0.0174071	0.0802931	268	257.1	280.7	228.4	236.5	210.4	transport	cytosol;nucleus	other molecular function	[GO:0005635]; GO:0031967; GO:0005634; GO:0012505; GO:0031975; GO:0043227; GO:0043229; GO:0043231; GO:0110165; GO:0043226; GO:0005622; GO:0005575_x000D_ [GO:0005829]; GO:0110165; GO:0005737; GO:0005575; GO:0005622_x000D_ [GO:0006606]; GO:0006886; GO:0017038; GO:0034504; GO:0051170; GO:0072594; GO:0015031; GO:0046907; GO:0034613; GO:0033365; GO:0006913; GO:0045184; GO:0071702; GO:0071705; GO:000681…	Nucleocytoplasmic transport	EnsemblGenome
F4J7C4	High	AT3G05520	Subunits of heterodimeric actin filament capping protein Capz superfamily OS=Arabidopsis thaliana OX=3702 GN=CPA PE=1 SV=1	43.5	5.14	5.36	4.426	7	2	2	2	0	0.879	-0.19	0.0319682	0.107249	122.5	124.6	139.2	109.6	100.5	113.8	cell organization and biogenesis	cytoskeleton;nucleus	cytoskeletal activity	[GO:0003779]; GO:0008092; GO:0005515; GO:0005488; GO:0003674_x000D_ [GO:0005634]; GO:0043231; GO:0043227; GO:0043229; GO:0043226; GO:0005622; GO:0110165; GO:0005575_x000D_ [GO:0007015]; GO:0097435; GO:0030036; GO:0016043; GO:0007010; GO:0030029; GO:0071840; GO:0006996; GO:0009987; GO:0008150_x000D_ [GO:0008290]; GO:0032991; GO:0015629; GO:0005575; GO:0005856; GO:0043232; GO:0043228; GO:0043229; G…		EnsemblGenome
F4J7I2	High	AT3G11910	Ubiquitinyl hydrolase 1 OS=Arabidopsis thaliana OX=3702 GN=UBP13 PE=1 SV=1	130.4	5.58	62.86	59.902	18	20	23	9	11	0.791	-0.34	0.0134165	0.0715424	5164.8	5700.2	5693.1	4347	4506	4529.5	protein metabolism;other metabolic processes		other molecular function	[GO:0004843]; GO:0008242; GO:0101005; GO:0008233; GO:0019783; GO:0016787; GO:0140096; GO:0006508; GO:0008234; GO:0003824; GO:0019538; GO:0003674; GO:0043170; GO:0044238; GO:1901564; GO:0071704; GO:0008152; GO:0006807; GO:0008150_x000D_ [GO:0006511]; GO:0019941; GO:0043632; GO:0051603; GO:0044265; GO:0006508; GO:0044257; GO:0009057; GO:0044248; GO:0044260; GO:0019538; GO:0030163; GO:0044267; GO:00…		EnsemblGenome
F4J8D3	High	AT3G01780	Protein TPLATE OS=Arabidopsis thaliana OX=3702 GN=TPLATE PE=1 SV=1	130.8	5.96	26.81	38.157	10	8	8	8	0	0.679	-0.56	0.0108012	0.0646734	297.6	347.9	364.9	214.4	236.2	242.6	transport;developmental processes	plasma membrane;other membranes;cytosol;cytoskeleton;nucleus;other cell component	other molecular function	[GO:0005634]; GO:0043231; GO:0043227; GO:0043229; GO:0043226; GO:0005622; GO:0110165; GO:0005575_x000D_ [GO:0005737]; GO:0110165; GO:0005622; GO:0005575_x000D_ [GO:0005829]; GO:0110165; GO:0005737; GO:0005575; GO:0005622_x000D_ [GO:0005856]; GO:0043232; GO:0043228; GO:0043229; GO:0043226; GO:0005622; GO:0110165; GO:0005575_x000D_ [GO:0005886]; GO:0016020; GO:0071944; GO:0110165; GO:0005575_x000D_…		EnsemblGenome
F4J8G7	High	AT3G05680	Protein virilizer homolog OS=Arabidopsis thaliana OX=3702 GN=VIR PE=1 SV=1	234.1	5.63	11.01	5.19	1	3	4	2	0	0.576	-0.8	0.0803183	0.172948	70.9	117.9	95.2	73.6	53.4	54.9	RNA metabolism OR transcription;other metabolic processes;developmental processes	nucleus		[GO:0005654]; GO:0110165; GO:0031981; GO:0005575; GO:0070013; GO:0005634; GO:0043233; GO:0043229; GO:0043231; GO:0031974; GO:0043226; GO:0005622; GO:0043227_x000D_ [GO:0006397]; GO:0006396; GO:0016071; GO:0016070; GO:0010467; GO:0090304; GO:0043170; GO:0006139; GO:0071704; GO:0006725; GO:0034641; GO:0044238; GO:0046483; GO:1901360; GO:0008152; GO:0044237; GO:0006807; GO:0008150; GO:0009987_x000D_…		EnsemblGenome
F4J8J7	High	AT3G11930	Adenine nucleotide alpha hydrolases-like superfamily protein OS=Arabidopsis thaliana OX=3702 GN=At3g11930 PE=1 SV=1	21.4	5.78	27.1	27.695	24	4	8	4	0	1.159	0.21	0.0109992	0.0650882	2066.1	2033.3	2077.8	2394.4	2346.2	2517.8			other molecular function	[GO:0016787]; GO:0003824; GO:0003674		EnsemblGenome
F4J8M2	High	AT3G12080	GTP-binding protein EngA OS=Arabidopsis thaliana OX=3702 GN=emb2738 PE=1 SV=1	64.5	5.3	4.45	5.989	3	2	2	2	0	0.874	-0.19	0.0894965	0.184377	262.6	292.3	280.9	245.6	242.3	268.4	other biological processes		other molecular function	[GO:0005525]; GO:0032561; GO:0035639; GO:0019001; GO:0032555; GO:0043168; GO:1901265; GO:0017076; GO:0032553; GO:0043167; GO:0097159; GO:1901363; GO:0000166; GO:0097367; GO:0005488; GO:0036094; GO:0003674_x000D_ [GO:0042254]; GO:0022613; GO:0044085; GO:0071840; GO:0009987; GO:0008150		EnsemblGenome
F4J912	High	AT3G25520	Ribosomal protein L5 OS=Arabidopsis thaliana OX=3702 GN=ATL5 PE=1 SV=1	21.5	5.86	39.51	39.554	51	11	14	4	7	1.411	0.5	0.0698146	0.160157	2525.5	1938.1	2032.3	2903.1	2868.1	2675	protein metabolism;other metabolic processes	translational apparatus	nucleic acid binding activity;other molecular function	[GO:0003735]; GO:0005198; GO:0003674_x000D_ [GO:0005840]; GO:0043232; GO:0043228; GO:0043229; GO:0043226; GO:0005622; GO:0110165; GO:0005575_x000D_ [GO:0006412]; GO:0034645; GO:0043043; GO:0044267; GO:0010467; GO:0009059; GO:0044249; GO:0044260; GO:0006518; GO:0043604; GO:1901566; GO:0019538; GO:0043170; GO:1901576; GO:0009058; GO:0044237; GO:0043603; GO:1901564; GO:0044271; GO:0044238; GO:007170…		EnsemblGenome
F4J9A0	High	AT3G53180	Nodulin/glutamine synthase-like protein OS=Arabidopsis thaliana OX=3702 GN=NodGS PE=1 SV=1	94.3	5.85	30.48	34.17	13	10	11	10	0	0.891	-0.17	0.776815	0.825506	1414.3	1675.1	1620.7	1787.7	1444.5	1358.4	other metabolic processes;developmental processes;other biological processes	cytosol	cytoskeletal activity;other molecular function	[GO:0005829]; GO:0110165; GO:0005737; GO:0005575; GO:0005622_x000D_ [GO:0006542]; GO:0006541; GO:0009084; GO:0009064; GO:1901607; GO:1901605; GO:0008652; GO:0006520; GO:0046394; GO:1901566; GO:0019752; GO:0044238; GO:1901564; GO:0016053; GO:1901576; GO:0043436; GO:0008152; GO:0006807; GO:0071704; GO:0006082; GO:0044249; GO:0044283; GO:0009058; GO:0008150; GO:0044237; GO:0044281; GO:0009987_x000D_…		EnsemblGenome
F4J9K9	High	AT3G05900	Neurofilament protein-like protein OS=Arabidopsis thaliana OX=3702 GN=At3g05900 PE=1 SV=1	73.4	4.35	181.8	221.546	81	48	59	48	0	1.574	0.65	0.00291835	0.0402599	8574	9830.9	9986.5	16535.3	15477.2	13740.5						EnsemblGenome
F4J9W8	High	AT3G18860	Transducin family protein / WD-40 repeat family protein OS=Arabidopsis thaliana OX=3702 GN=At3g18860 PE=1 SV=1	84.2	5.58	23.08	23.166	13	7	8	7	0	0.805	-0.31	0.0351404	0.112024	313	341.5	371.1	234.4	274.8	287.6		other cell component		[GO:0005737]; GO:0110165; GO:0005622; GO:0005575		EnsemblGenome
F4J9Y8	High	AT3G19000	2-oxoglutarate (2OG) and Fe(II)-dependent oxygenase superfamily protein OS=Arabidopsis thaliana OX=3702 GN=At3g19000 PE=1 SV=1	31.7	5.64	13.78	16.084	17	3	4	3	0	1.039	0.05	0.693593	0.75762	358.2	314.9	269.4	311.2	334.7	327.1			other molecular function	[GO:0016491]; GO:0003824; GO:0003674_x000D_ [GO:0046872]; GO:0043169; GO:0043167; GO:0005488; GO:0003674		EnsemblGenome
F4JAB7	High	AT3G47040	Beta-glucosidase OS=Arabidopsis thaliana OX=3702 GN=At3g47040 PE=1 SV=1	70.5	5.5	5.95	5.529	3	2	2	1	0	1.058	0.08	0.892385	0.917575	166.5	130.8	117.9	141.3	138.4	125.1	other metabolic processes	non-structural extracellular	other molecular function	[GO:0005576]; GO:0110165; GO:0005575_x000D_ [GO:0008422]; GO:0015926; GO:0004553; GO:0016798; GO:0016787; GO:0003824; GO:0003674_x000D_ [GO:0009251]; GO:0000272; GO:0044042; GO:0005976; GO:0009057; GO:0016052; GO:0005975; GO:0043170; GO:1901575; GO:0044238; GO:0071704; GO:0009056; GO:0008152; GO:0008150_x000D_ [GO:0102483]; GO:0004553; GO:0016798; GO:0016787; GO:0003824; GO:0003674	Cyanoamino acid metabolism; Starch and sucrose metabolism; Biosynthesis of various plant secondary metabolites; Metabolic pathways; Biosynthesis of secondary metabolites	EnsemblGenome
F4JAE0	High	AT3G53390	Transducin/WD40 repeat-like superfamily protein OS=Arabidopsis thaliana OX=3702 GN=At3g53390 PE=1 SV=1	59.8	7.74	7.62	4.685	5	2	3	1	1	0.856	-0.22	0.106748	0.206682	71.6	69.9	69.7	52.1	59.9	65.1						EnsemblGenome
F4JAF3	High	AT3G53460	Chloroplast RNA-binding protein 29 OS=Arabidopsis thaliana OX=3702 GN=CP29 PE=1 SV=1	38.4	5.63	44.14	38.736	25	9	16	6	3	0.92	-0.12	0.111807	0.212817	3695	3035.1	3155.1	2398.7	2901.1	2944.9	RNA metabolism OR transcription;other metabolic processes;stress response;other biological processes	other cell component	nucleic acid binding activity	[GO:0003723]; GO:0003676; GO:0097159; GO:1901363; GO:0005488; GO:0003674_x000D_ [GO:0003729]; GO:0003723; GO:0003676; GO:0097159; GO:1901363; GO:0005488; GO:0003674_x000D_ [GO:0006396]; GO:0016070; GO:0010467; GO:0090304; GO:0043170; GO:0006139; GO:0071704; GO:0006725; GO:0034641; GO:0044238; GO:0046483; GO:1901360; GO:0008152; GO:0044237; GO:0006807; GO:0008150; GO:0009987_x000D_ [GO:0008266]; G…		EnsemblGenome
F4JBC5	High	AT3G26020	Serine/threonine protein phosphatase 2A regulatory subunit OS=Arabidopsis thaliana OX=3702 GN=At3g26020 PE=1 SV=1	58.7	8.4	6.8	7.165	5	3	3	3	0	0.84	-0.25	0.0483186	0.131667	226.3	220.4	224.6	161.8	188.8	189.3	signal transduction	other cell component	enzyme regulator activity	[GO:0000159]; GO:0005963; GO:0008287; GO:0140535; GO:1903293; GO:0032991; GO:1902494; GO:0005575_x000D_ [GO:0007165]; GO:0009987; GO:0050794; GO:0007154; GO:0023052; GO:0051716; GO:0008150; GO:0050789; GO:0050896; GO:0065007_x000D_ [GO:0019888]; GO:0019208; GO:0030234; GO:0098772; GO:0050790; GO:0003674; GO:0065009; GO:0065007; GO:0008150		EnsemblGenome
F4JBV0	High	AT3G60510	ATP-dependent caseinolytic (Clp) protease/crotonase family protein OS=Arabidopsis thaliana OX=3702 GN=At3g60510 PE=1 SV=1	47.4	6.84	10.82	9.369	10	4	5	4	0	0.888	-0.17	0.05151	0.135469	713.8	642.3	700.7	622.2	623.2	588.3	protein metabolism		other molecular function	[GO:0003860]; GO:0016289; GO:0016790; GO:0016788; GO:0016787; GO:0003824; GO:0003674_x000D_ [GO:0008233]; GO:0016787; GO:0140096; GO:0006508; GO:0003824; GO:0019538; GO:0003674; GO:0043170; GO:0044238; GO:1901564; GO:0071704; GO:0008152; GO:0006807; GO:0008150		EnsemblGenome
F4JBY2	High	AT3G60750	Transketolase OS=Arabidopsis thaliana OX=3702 GN=AtTKL1 PE=1 SV=1	79.8	6.43	132.1	111.396	37	23	48	16	7	0.915	-0.13	0.918622	0.937289	8912.8	8800.3	8477	10912	8049.4	7853.9			other molecular function	[GO:0004802]; GO:0016744; GO:0016740; GO:0003824; GO:0003674_x000D_ [GO:0046872]; GO:0043169; GO:0043167; GO:0005488; GO:0003674		EnsemblGenome
F4JCI4	High	AT3G26380	Alpha-galactosidase OS=Arabidopsis thaliana OX=3702 GN=At3g26380 PE=1 SV=1	72.3	8.75	9.91	9.816	8	4	5	4	0	1.282	0.36	0.00285421	0.0400938	284.4	316.9	308.2	429	390.2	395	protein metabolism;other metabolic processes	other cell component	other molecular function	[GO:0004553]; GO:0016798; GO:0016787; GO:0003824; GO:0003674_x000D_ [GO:0005618]; GO:0030312; GO:0110165; GO:0071944; GO:0005575_x000D_ [GO:0005975]; GO:0044238; GO:0071704; GO:0008152; GO:0008150_x000D_ [GO:0010405]; GO:0010404; GO:0010384; GO:0006029; GO:0044036; GO:0009100; GO:0044260; GO:0071554; GO:0019538; GO:1901135; GO:0043170; GO:0044237; GO:0009987; GO:0044238; GO:1901564; GO:0071704; G…		EnsemblGenome
F4JCU3	High	AT3G54250	Diphosphomevalonate decarboxylase MVD2, peroxisomal OS=Arabidopsis thaliana OX=3702 GN=MVD2 PE=1 SV=1	46.2	6.47	12.39	11.721	12	5	5	3	0	0.955	-0.07	0.304082	0.412794	211.6	214.6	248.4	204.9	201.1	220.7	other metabolic processes	cytosol;other cytoplasmic organelle	other molecular function	[GO:0004163]; GO:0016831; GO:0016830; GO:0016829; GO:0003824; GO:0003674_x000D_ [GO:0005524]; GO:0032559; GO:0035639; GO:0030554; GO:0032555; GO:0043168; GO:1901265; GO:0017076; GO:0032553; GO:0043167; GO:0097159; GO:1901363; GO:0000166; GO:0097367; GO:0005488; GO:0036094; GO:0003674_x000D_ [GO:0005777]; GO:0042579; GO:0043231; GO:0005737; GO:0043227; GO:0043229; GO:0110165; GO:0005622; GO:004322…	Terpenoid backbone biosynthesis; Metabolic pathways; Biosynthesis of secondary metabolites	EnsemblGenome
F4JCX1	High	AT3G54440	Lactase OS=Arabidopsis thaliana OX=3702 GN=At3g54440 PE=1 SV=1	126.7	5.77	30.8	37.386	12	14	14	14	0	0.814	-0.3	0.0247089	0.0933462	2671.4	2989.4	2982.1	2322.1	2426	2546.3	other metabolic processes	other cell component	other molecular function	[GO:0004565]; GO:0015925; GO:0004553; GO:0016798; GO:0016787; GO:0003824; GO:0003674_x000D_ [GO:0005990]; GO:0005988; GO:0046352; GO:0005984; GO:0009313; GO:0044275; GO:0009311; GO:0044262; GO:0016052; GO:0044248; GO:0005975; GO:0044237; GO:1901575; GO:0009056; GO:0044238; GO:0071704; GO:0008152; GO:0009987; GO:0008150_x000D_ [GO:0009341]; GO:1902494; GO:0032991; GO:0005575_x000D_ [GO:0009507]; G…		EnsemblGenome
F4JDC3	High	AT3G13460	Evolutionarily conserved C-terminal region 2 OS=Arabidopsis thaliana OX=3702 GN=ECT2 PE=1 SV=1	72.3	5.96	24.34	29.316	12	7	7	6	1	0.828	-0.27	0.0012864	0.0310604	496.8	511.1	525.2	412.4	425.3	423.3			nucleic acid binding activity	[GO:0003723]; GO:0003676; GO:0097159; GO:1901363; GO:0005488; GO:0003674		EnsemblGenome
F4JE40	High	AT3G54860	Sec1/munc18-like (SM) proteins superfamily OS=Arabidopsis thaliana OX=3702 GN=ATVPS33 PE=1 SV=1	68.9	6.13	13.46	14.671	9	4	4	4	0	0.898	-0.15	0.0399852	0.119175	933.3	986.3	986.6	886	886.7	884.4	cell organization and biogenesis;transport	other membranes;cytosol;other cytoplasmic organelle		[GO:0005829]; GO:0110165; GO:0005737; GO:0005575; GO:0005622_x000D_ [GO:0007033]; GO:0006996; GO:0016043; GO:0071840; GO:0009987; GO:0008150_x000D_ [GO:0009705]; GO:0005774; GO:0000325; GO:0098588; GO:0005773; GO:0031090; GO:0043231; GO:0005737; GO:0016020; GO:0043227; GO:0043229; GO:0110165; GO:0005622; GO:0043226; GO:0005575_x000D_ [GO:0016192]; GO:0006810; GO:0051234; GO:0051179; GO:0008150		EnsemblGenome
F4JEJ0	High	AT3G13790	Glycosyl hydrolases family 32 protein OS=Arabidopsis thaliana OX=3702 GN=ATBFRUCT1 PE=1 SV=1	65.9	9.13	50.28	39.411	23	12	20	12	0	1.931	0.95	0.013016	0.0702412	2456.1	2186.2	2381.4	3826.3	4599.5	5366.8	other metabolic processes		other molecular function	[GO:0004553]; GO:0016798; GO:0016787; GO:0003824; GO:0003674_x000D_ [GO:0005975]; GO:0044238; GO:0071704; GO:0008152; GO:0008150		EnsemblGenome
F4JEJ3	High	AT3G13800	Metallo-hydrolase/oxidoreductase superfamily protein OS=Arabidopsis thaliana OX=3702 GN=At3g13800 PE=1 SV=1	31.5	7.03	6.47	7.046	11	2	2	2	0	0.77	-0.38	0.00430804	0.0442046	165.9	173.6	185.9	133.7	127.2	141.7			other molecular function	[GO:0016787]; GO:0003824; GO:0003674		EnsemblGenome
F4JET6	High	AT3G20810	2-oxoglutarate (2OG) and Fe(II)-dependent oxygenase superfamily protein OS=Arabidopsis thaliana OX=3702 GN=JMJD5 PE=1 SV=1	44.6	5.47	5.78	6.82	7	2	2	2	0	0.643	-0.64	0.0261486	0.0963842	73.2	101.9	90	60.3	50.8	57.9						EnsemblGenome
F4JF21	High	AT3G48500	Protein PLASTID TRANSCRIPTIONALLY ACTIVE 10 OS=Arabidopsis thaliana OX=3702 GN=PTAC10 PE=1 SV=1	78.8	5.07	13.03	13.777	11	6	6	6	0	0.797	-0.33	0.0100961	0.0621576	586.3	599	629.3	437.6	477.5	499.3		cytosol;other cell component	nucleic acid binding activity	[GO:0003676]; GO:0097159; GO:1901363; GO:0005488; GO:0003674_x000D_ [GO:0005829]; GO:0110165; GO:0005737; GO:0005575; GO:0005622_x000D_ [GO:0009507]; GO:0009536; GO:0043231; GO:0005737; GO:0043227; GO:0043229; GO:0110165; GO:0005622; GO:0043226; GO:0005575_x000D_ [GO:0009508]; GO:0005694; GO:0042646; GO:0043232; GO:0009295; GO:0009532; GO:0043228; GO:0043229; GO:0110165; GO:0009536; GO:0043226; G…		EnsemblGenome
F4JFN3	High	AT3G07770	Heat shock protein 90-6, mitochondrial OS=Arabidopsis thaliana OX=3702 GN=HSP90-6 PE=1 SV=1	90.5	5.39	64.64	66.252	24	17	21	13	0	0.886	-0.17	0.0239663	0.0922285	2333	2104.6	2222.3	1849.8	1983.8	1969.8	other biological processes	mitochondrion;ER/Golgi;other cell component	other molecular function	[GO:0005524]; GO:0032559; GO:0035639; GO:0030554; GO:0032555; GO:0043168; GO:1901265; GO:0017076; GO:0032553; GO:0043167; GO:0097159; GO:1901363; GO:0000166; GO:0097367; GO:0005488; GO:0036094; GO:0003674_x000D_ [GO:0005618]; GO:0030312; GO:0110165; GO:0071944; GO:0005575_x000D_ [GO:0005739]; GO:0043231; GO:0005737; GO:0043227; GO:0043229; GO:0110165; GO:0005622; GO:0043226; GO:0005575_x000D_ [GO…	Protein processing in endoplasmic reticulum; Plant-pathogen interaction	EnsemblGenome
F4JGD2	High	AT4G04460	Saposin-like aspartyl protease family protein OS=Arabidopsis thaliana OX=3702 GN=At4g04460 PE=1 SV=1	55.1	7.34	7.14	9.907	6	2	2	2	0	3.982	1.99	0.000366619	0.0224526	162.9	132	129.4	521	525.7	689.5	protein metabolism;other metabolic processes		other molecular function	[GO:0004190]; GO:0004175; GO:0070001; GO:0008233; GO:0016787; GO:0140096; GO:0006508; GO:0003824; GO:0019538; GO:0003674; GO:0043170; GO:0044238; GO:1901564; GO:0071704; GO:0008152; GO:0006807; GO:0008150_x000D_ [GO:0006629]; GO:0044238; GO:0071704; GO:0008152; GO:0008150		EnsemblGenome
F4JGR5	High	AT4G04040	Pyrophosphate--fructose 6-phosphate 1-phosphotransferase subunit beta 2 OS=Arabidopsis thaliana OX=3702 GN=PFP-BETA2 PE=3 SV=1	62.7	5.6	31.99	36.68	20	11	13	5	0	0.996	-0.01	0.946736	0.95756	1006.9	965	1031	887.8	1002.9	1108.4	other metabolic processes;developmental processes;other biological processes	cytosol	kinase activity;other molecular function	[GO:0003872]; GO:0008443; GO:0061615; GO:0016773; GO:0019200; GO:0006096; GO:0016772; GO:0016301; GO:0046835; GO:0006090; GO:0006757; GO:0016052; GO:0016740; GO:0016310; GO:0044262; GO:0032787; GO:0006091; GO:0006165; GO:0046031; GO:0046034; GO:0005975; GO:1901575; GO:0003824; GO:0006796; GO:0044237; GO:0019752; GO:0009117; GO:0009132; GO:0046939; GO:0009150; GO:0009179; GO:0008152; GO:0044238; G…	Glycolysis / Gluconeogenesis; Pentose phosphate pathway; Fructose and mannose metabolism; Metabolic pathways; Biosynthesis of secondary metabolites	EnsemblGenome
F4JGY0	High	AT4G04830	Methionine sulfoxide reductase B5 OS=Arabidopsis thaliana OX=3702 GN=MSRB5 PE=1 SV=1	14	5.26	11.46	18.603	32	3	3	3	0	1.504	0.59	0.00529066	0.0465765	259.1	222.6	229	318	344.4	349.4	protein metabolism;other metabolic processes;stress response		other molecular function	[GO:0006979]; GO:0006950; GO:0050896; GO:0008150_x000D_ [GO:0030091]; GO:0044267; GO:0019538; GO:0044260; GO:0043170; GO:0044238; GO:1901564; GO:0044237; GO:0071704; GO:0008152; GO:0006807; GO:0009987; GO:0008150_x000D_ [GO:0033743]; GO:0016671; GO:0016667; GO:0016491; GO:0003824; GO:0003674		EnsemblGenome
F4JHJ0	High	AT4G02450	HSP20-like chaperones superfamily protein OS=Arabidopsis thaliana OX=3702 GN=At4g02450 PE=1 SV=1	25.3	4.56	32.27	20.845	28	8	12	8	0	1.221	0.29	0.0274026	0.0985091	3211.9	3026.1	2942.8	3694.5	3711.2	3330						EnsemblGenome
F4JHW1	High	AT4G02860	Phenazine biosynthesis PhzC/PhzF protein OS=Arabidopsis thaliana OX=3702 GN=At4g02860 PE=1 SV=1	34.3	6.1	10.96	13.737	14	4	4	4	0	1.208	0.27	0.0448861	0.127382	224.9	250.3	219.9	271.8	260.1	276.6	other metabolic processes	cytosol;other cell component	other molecular function	[GO:0005737]; GO:0110165; GO:0005622; GO:0005575_x000D_ [GO:0005829]; GO:0110165; GO:0005737; GO:0005575; GO:0005622_x000D_ [GO:0009058]; GO:0008152; GO:0008150_x000D_ [GO:0016853]; GO:0003824; GO:0003674		EnsemblGenome
F4JI63	High	AT4G03200	Catalytics OS=Arabidopsis thaliana OX=3702 GN=At4g03200 PE=1 SV=1	91.8	6.34	32.42	38.131	13	10	11	10	0	0.985	-0.02	0.150505	0.255064	1596.3	1544.9	1542.4	1431.2	1521.8	1525.2	other metabolic processes	other cell component		[GO:0005975]; GO:0044238; GO:0071704; GO:0008152; GO:0008150_x000D_ [GO:0009507]; GO:0009536; GO:0043231; GO:0005737; GO:0043227; GO:0043229; GO:0110165; GO:0005622; GO:0043226; GO:0005575		EnsemblGenome
F4JIE1	High	AT4G14710	1,2-dihydroxy-3-keto-5-methylthiopentene dioxygenase OS=Arabidopsis thaliana OX=3702 GN=ATARD2 PE=1 SV=1	23.6	5.12	22.37	29.626	33	7	8	7	0	0.933	-0.1	0.652416	0.721981	681.2	775.1	776.1	721.1	733.9	723.2	other metabolic processes	cytosol;nucleus	other molecular function	[GO:0005506]; GO:0046914; GO:0046872; GO:0043169; GO:0043167; GO:0005488; GO:0003674_x000D_ [GO:0005634]; GO:0043231; GO:0043227; GO:0043229; GO:0043226; GO:0005622; GO:0110165; GO:0005575_x000D_ [GO:0005829]; GO:0110165; GO:0005737; GO:0005575; GO:0005622_x000D_ [GO:0010309]; GO:0016702; GO:0016701; GO:0051213; GO:0016491; GO:0003824; GO:0003674_x000D_ [GO:0019509]; GO:0071267; GO:0043102; GO:00…		EnsemblGenome
F4JJL6	High	AT4G21620	Glycine-rich protein OS=Arabidopsis thaliana OX=3702 GN=At4g21620 PE=1 SV=1	10	9.64	16.57	28.97	36	3	5	3	0	1.64	0.71	0.00346822	0.0419308	171.8	194.1	192	324.5	314.8	269.6						EnsemblGenome
F4JJT9	High	AT4G33760	Aspartate--tRNA ligase, chloroplastic/mitochondrial OS=Arabidopsis thaliana OX=3702 GN=At4g33760 PE=2 SV=1	74.5	7.18	37.18	43.672	23	14	14	14	0	0.982	-0.03	0.903297	0.926232	2240.5	2110.1	1973.5	1912.9	2072.7	2427.9	protein metabolism;RNA metabolism OR transcription;other metabolic processes	mitochondrion;other cell component	nucleic acid binding activity;other molecular function	[GO:0003677]; GO:0003676; GO:0097159; GO:1901363; GO:0005488; GO:0003674_x000D_ [GO:0004815]; GO:0004812; GO:0016875; GO:0140101; GO:0016874; GO:0140098; GO:0003824; GO:0140640; GO:0003674_x000D_ [GO:0005524]; GO:0032559; GO:0035639; GO:0030554; GO:0032555; GO:0043168; GO:1901265; GO:0017076; GO:0032553; GO:0043167; GO:0097159; GO:1901363; GO:0000166; GO:0097367; GO:0005488; GO:0036094; GO:000367…	Aminoacyl-tRNA biosynthesis	EnsemblGenome
F4JJY7	High	AT4G34090	Cyclin delta-3 OS=Arabidopsis thaliana OX=3702 GN=At4g34090 PE=1 SV=1	43.9	5.9	6.95	7.768	7	3	4	3	0	1.035	0.05	0.523605	0.613378	282.6	325.3	290	306.3	238.1	300.1		other cell component		[GO:0009507]; GO:0009536; GO:0043231; GO:0005737; GO:0043227; GO:0043229; GO:0110165; GO:0005622; GO:0043226; GO:0005575_x000D_ [GO:0009570]; GO:0009532; GO:0009507; GO:0110165; GO:0009536; GO:0005575; GO:0043231; GO:0005737; GO:0043227; GO:0043229; GO:0005622; GO:0043226		EnsemblGenome
F4JK17	High	AT4G09520	Cofactor-independent phosphoglycerate mutase OS=Arabidopsis thaliana OX=3702 GN=At4g09520 PE=1 SV=1	53.1	5.57	8.16	12.559	5	2	2	2	0	1.03	0.04	0.99061	0.992614	96.5	97.6	104.1	91.8	106.4	100.6		cytosol	other molecular function	[GO:0005829]; GO:0110165; GO:0005737; GO:0005575; GO:0005622_x000D_ [GO:0046537]; GO:0004619; GO:0016868; GO:0016866; GO:0016853; GO:0003824; GO:0003674_x000D_ [GO:0046872]; GO:0043169; GO:0043167; GO:0005488; GO:0003674		EnsemblGenome
F4JKH6	High	AT4G28080	Protein REDUCED CHLOROPLAST COVERAGE 2 OS=Arabidopsis thaliana OX=3702 GN=REC2 PE=1 SV=1	199	6.16	90.37	99.807	15	26	30	24	2	0.675	-0.57	0.000190322	0.0179829	4445.5	4604.4	4784	3033	3249.1	3108.9	cell cycle OR cell proliferation;other biological processes	cytosol;nucleus;other cell component	nucleic acid binding activity	[GO:0003729]; GO:0003723; GO:0003676; GO:0097159; GO:1901363; GO:0005488; GO:0003674_x000D_ [GO:0005634]; GO:0043231; GO:0043227; GO:0043229; GO:0043226; GO:0005622; GO:0110165; GO:0005575_x000D_ [GO:0005737]; GO:0110165; GO:0005622; GO:0005575_x000D_ [GO:0005829]; GO:0110165; GO:0005737; GO:0005575; GO:0005622_x000D_ [GO:0007049]; GO:0009987; GO:0008150_x000D_ [GO:0009737]; GO:0009725; GO:003399…		EnsemblGenome
F4JKM2	High	AT4G34230	Cinnamyl alcohol dehydrogenase 5 OS=Arabidopsis thaliana OX=3702 GN=CAD5 PE=1 SV=1	38.7	5.44	15.21	20.954	18	6	7	5	1	1.328	0.41	0.00899168	0.0590258	1423.3	1509.5	1522.9	2180	2004.1	1874.5			other molecular function	[GO:0008270]; GO:0046914; GO:0046872; GO:0043169; GO:0043167; GO:0005488; GO:0003674_x000D_ [GO:0016491]; GO:0003824; GO:0003674		EnsemblGenome
F4JKZ9	High	AT4G16060	Uncharacterized protein OS=Arabidopsis thaliana OX=3702 GN=At4g16060 PE=1 SV=1	32.7	7.31	15.34	23.015	17	4	5	4	0	0.877	-0.19	0.0466717	0.129217	855.1	872.1	795.5	741.4	750.1	786.8		cytosol;other cell component		[GO:0005829]; GO:0110165; GO:0005737; GO:0005575; GO:0005622_x000D_ [GO:0009507]; GO:0009536; GO:0043231; GO:0005737; GO:0043227; GO:0043229; GO:0110165; GO:0005622; GO:0043226; GO:0005575_x000D_ [GO:0009570]; GO:0009532; GO:0009507; GO:0110165; GO:0009536; GO:0005575; GO:0043231; GO:0005737; GO:0043227; GO:0043229; GO:0005622; GO:0043226		EnsemblGenome
F4JL11	High	AT4G16143	Importin subunit alpha-2 OS=Arabidopsis thaliana OX=3702 GN=IMPA2 PE=1 SV=1	58.9	5.1	45.92	41.461	20	10	15	6	4	1.096	0.13	0.00984732	0.0618036	1757.8	1702.2	1697.7	1929.7	1866.2	1837.6	transport	cytosol;nucleus;other cell component	other molecular function	[GO:0005634]; GO:0043231; GO:0043227; GO:0043229; GO:0043226; GO:0005622; GO:0110165; GO:0005575_x000D_ [GO:0005635]; GO:0031967; GO:0005634; GO:0012505; GO:0031975; GO:0043227; GO:0043229; GO:0043231; GO:0110165; GO:0043226; GO:0005622; GO:0005575_x000D_ [GO:0005730]; GO:0043232; GO:0031981; GO:0043228; GO:0043229; GO:0070013; GO:0005634; GO:0043226; GO:0005622; GO:0043233; GO:0043231; GO:011016…		EnsemblGenome
F4JL28	High	AT4G22140	Chromatin remodeling protein EBS OS=Arabidopsis thaliana OX=3702 GN=EBS PE=1 SV=1	26.5	7.93	5.35	3.251	9	2	2	2	0	0.835	-0.26	0.12097	0.222421	179.6	198.2	203.6	148.3	165.6	185.1	cell organization and biogenesis;developmental processes;other biological processes	nucleus	nucleic acid binding activity;other molecular function	[GO:0000976]; GO:0001067; GO:1990837; GO:0003676; GO:0003690; GO:0043565; GO:0097159; GO:1901363; GO:0003677; GO:0005488; GO:0003674_x000D_ [GO:0003682]; GO:0005488; GO:0003674_x000D_ [GO:0005634]; GO:0043231; GO:0043227; GO:0043229; GO:0043226; GO:0005622; GO:0110165; GO:0005575_x000D_ [GO:0006325]; GO:0016043; GO:0051276; GO:0071840; GO:0006996; GO:0009987; GO:0008150_x000D_ [GO:0006355]; GO:00…		EnsemblGenome
F4JLK2	High	AT4G10120	Probable sucrose-phosphate synthase 4 OS=Arabidopsis thaliana OX=3702 GN=SPS4 PE=1 SV=1	118.8	6.67	10.17	12.002	6	5	5	2	0	0.615	-0.7	0.00240128	0.0374077	151.6	178.6	154.7	93	95.2	103.2	other metabolic processes	plasma membrane;other membranes	other molecular function	[GO:0005886]; GO:0016020; GO:0071944; GO:0110165; GO:0005575_x000D_ [GO:0005986]; GO:0005985; GO:0046351; GO:0005984; GO:0009312; GO:0034637; GO:0009311; GO:0044262; GO:0016051; GO:0044249; GO:0005975; GO:0044237; GO:1901576; GO:0009058; GO:0044238; GO:0071704; GO:0008152; GO:0009987; GO:0008150_x000D_ [GO:0016157]; GO:0035251; GO:0008194; GO:0046527; GO:0016757; GO:0016758; GO:0016740; GO:000382…	Starch and sucrose metabolism; Metabolic pathways; Biosynthesis of secondary metabolites	EnsemblGenome
F4JLM5	High	AT4G10320	Isoleucine--tRNA ligase, cytoplasmic OS=Arabidopsis thaliana OX=3702 GN=At4g10320 PE=2 SV=1	135.4	6.3	54.69	57.733	17	17	18	17	0	0.821	-0.28	0.00024739	0.0190074	2028.9	2038	2095.1	1650.2	1718.5	1673.3	protein metabolism;RNA metabolism OR transcription;other metabolic processes;other biological processes	cytosol	nucleic acid binding activity;other molecular function	[GO:0000049]; GO:0003723; GO:0003676; GO:0097159; GO:1901363; GO:0005488; GO:0003674_x000D_ [GO:0002161]; GO:0052689; GO:0140101; GO:0106074; GO:0016788; GO:0140098; GO:0006399; GO:0006450; GO:0016787; GO:0140640; GO:0034660; GO:0065008; GO:0003824; GO:0016070; GO:0065007; GO:0003674; GO:0090304; GO:0008150; GO:0006139; GO:0043170; GO:0006725; GO:0034641; GO:0044238; GO:0046483; GO:1901360; GO:00…	Aminoacyl-tRNA biosynthesis	EnsemblGenome
F4JLP5	High	AT4G16155	Dihydrolipoyl dehydrogenase 2, chloroplastic OS=Arabidopsis thaliana OX=3702 GN=LPD2 PE=2 SV=2	60.1	7.61	53.95	61.599	27	13	19	3	0	1.044	0.06	0.689408	0.754713	220.7	185.9	181.1	194.2	191.9	220.2	other biological processes	other cell component	other molecular function	[GO:0004148]; GO:0016668; GO:0016667; GO:0016491; GO:0003824; GO:0003674_x000D_ [GO:0009507]; GO:0009536; GO:0043231; GO:0005737; GO:0043227; GO:0043229; GO:0110165; GO:0005622; GO:0043226; GO:0005575_x000D_ [GO:0009570]; GO:0009532; GO:0009507; GO:0110165; GO:0009536; GO:0005575; GO:0043231; GO:0005737; GO:0043227; GO:0043229; GO:0005622; GO:0043226_x000D_ [GO:0009941]; GO:0009526; GO:0009507; G…	Glycolysis / Gluconeogenesis; Citrate cycle (TCA cycle); Glycine, serine and threonine metabolism; Valine, leucine and isoleucine degradation; Lysine degradation; Tryptophan metabolism; Pyruvate metabolism; Glyoxylate and dicarboxylate metabolism; Propanoate metabolism; Metabolic pathways; Biosynthesis of secondary metabolites; Carbon metabolism; Biosynthesis of cofactors	EnsemblGenome
F4JLV4	High	AT4G22470	Protease inhibitor/seed storage/lipid transfer protein (LTP) family protein OS=Arabidopsis thaliana OX=3702 GN=At4g22470 PE=1 SV=1	38.8	8.25	3.21	4.387	9	2	2	2	0	5.129	2.36	0.000799383	0.0250056	127	90.4	85.9	463.7	535.6	377.9	other biological processes	plasma membrane;other membranes;other cell component		[GO:0005886]; GO:0016020; GO:0071944; GO:0110165; GO:0005575_x000D_ [GO:0009506]; GO:0005911; GO:0055044; GO:0070161; GO:0110165; GO:0030054; GO:0005575_x000D_ [GO:1901672]; GO:0002833; GO:0010112; GO:0031349; GO:0032103; GO:0002831; GO:0048584; GO:0031347; GO:0032101; GO:0048583; GO:0048518; GO:0080134; GO:0050789; GO:0065007; GO:0008150		EnsemblGenome
F4JLV7	High	AT4G22505	Bifunctional inhibitor/lipid-transfer protein/seed storage 2S albumin superfamily protein OS=Arabidopsis thaliana OX=3702 GN=At4g22505 PE=1 SV=1	55.2	12.4	8.95	11.68	5	2	3	2	0	0.673	-0.57	0.590703	0.671283	68.9	144.1	170.3	97	106	96.9						EnsemblGenome
F4JM86	High	AT4G35090	Catalase OS=Arabidopsis thaliana OX=3702 GN=CAT2 PE=1 SV=1	55	6.83	69.26	64.82	40	16	29	8	6	1.156	0.21	0.160313	0.263353	4822.6	4035.1	4075	5160.5	4691.2	4711.2	other metabolic processes;stress response;other biological processes		other molecular function	[GO:0004096]; GO:0004601; GO:0016209; GO:0016684; GO:0003674; GO:0098869; GO:0016491; GO:1990748; GO:0003824; GO:0009987; GO:0098754; GO:0097237; GO:0008150; GO:0009636; GO:0070887; GO:0042221; GO:0051716; GO:0050896_x000D_ [GO:0006979]; GO:0006950; GO:0050896; GO:0008150_x000D_ [GO:0020037]; GO:0046906; GO:0097159; GO:1901363; GO:0005488; GO:0003674_x000D_ [GO:0042744]; GO:0042743; GO:0044248; G…		EnsemblGenome
F4JML5	High	AT4G16800	Probable enoyl-CoA hydratase 2, mitochondrial OS=Arabidopsis thaliana OX=3702 GN=At4g16800 PE=2 SV=1	32.8	7.97	4.45	4.533	7	2	2	2	0	1.403	0.49	0.0203595	0.085379	221	230.4	228.5	349.6	320.7	289.1	protein metabolism;other metabolic processes	mitochondrion	other molecular function	[GO:0004300]; GO:0016836; GO:0016835; GO:0016829; GO:0003824; GO:0003674_x000D_ [GO:0004490]; GO:0016836; GO:0016835; GO:0016829; GO:0003824; GO:0003674_x000D_ [GO:0005739]; GO:0043231; GO:0005737; GO:0043227; GO:0043229; GO:0110165; GO:0005622; GO:0043226; GO:0005575_x000D_ [GO:0006635]; GO:0009062; GO:0019395; GO:0006631; GO:0044242; GO:0072329; GO:0034440; GO:0032787; GO:0044255; GO:0016042; G…	Valine, leucine and isoleucine degradation; Metabolic pathways	EnsemblGenome
F4JN13	High	AT4G35450	Ankyrin repeat-containing protein 2 OS=Arabidopsis thaliana OX=3702 GN=AKR2 PE=1 SV=1	38	4.64	30.51	29.509	27	10	13	8	2	1.13	0.18	0.0226285	0.0898249	2459.3	2517.9	2335.5	2783.5	2778.5	2727.9	stress response;transport;developmental processes;other biological processes	other membranes;nucleus;other cell component		[GO:0005634]; GO:0043231; GO:0043227; GO:0043229; GO:0043226; GO:0005622; GO:0110165; GO:0005575_x000D_ [GO:0005737]; GO:0110165; GO:0005622; GO:0005575_x000D_ [GO:0006457]; GO:0009987; GO:0008150_x000D_ [GO:0009791]; GO:0032501; GO:0007275; GO:0008150; GO:0048856; GO:0032502_x000D_ [GO:0010228]; GO:0003006; GO:0009791; GO:0048608; GO:0022414; GO:0032502; GO:0032501; GO:0007275; GO:0048856; GO:00…		EnsemblGenome
F4JNE1	High	AT4G17100	Poly(U)-specific endoribonuclease-B protein OS=Arabidopsis thaliana OX=3702 GN=At4g17100 PE=1 SV=2	35.9	4.96	27.84	35.791	27	8	10	8	0	0.67	-0.58	0.0320806	0.107324	963.1	964.6	970.6	646	639.9	777.3	RNA metabolism OR transcription;other metabolic processes		other molecular function	[GO:0004521]; GO:0004519; GO:0004540; GO:0090502; GO:0004518; GO:0140098; GO:0090501; GO:0016788; GO:0090305; GO:0140640; GO:0016070; GO:0016787; GO:0090304; GO:0003824; GO:0006139; GO:0043170; GO:0003674; GO:0006725; GO:0034641; GO:0044238; GO:0046483; GO:1901360; GO:0071704; GO:0044237; GO:0006807; GO:0008152; GO:0009987; GO:0008150		EnsemblGenome
F4JPJ7	High	AT4G30190	Plasma membrane ATPase OS=Arabidopsis thaliana OX=3702 GN=HA2 PE=1 SV=1	108.2	7.14	15.72	22.156	6	5	5	5	0	0.688	-0.54	0.0931217	0.189404	406.9	592.1	529.1	371.8	364.3	349.3	transport	plasma membrane;other membranes;ER/Golgi;other cytoplasmic organelle;other cell component	transporter activity;other molecular function	[GO:0005524]; GO:0032559; GO:0035639; GO:0030554; GO:0032555; GO:0043168; GO:1901265; GO:0017076; GO:0032553; GO:0043167; GO:0097159; GO:1901363; GO:0000166; GO:0097367; GO:0005488; GO:0036094; GO:0003674_x000D_ [GO:0005774]; GO:0098588; GO:0005773; GO:0031090; GO:0043231; GO:0005737; GO:0016020; GO:0043227; GO:0043229; GO:0110165; GO:0005622; GO:0043226; GO:0005575_x000D_ [GO:0005794]; GO:004323…		EnsemblGenome
F4JPR7	High	AT4G11740	Plant UBX domain-containing protein 8 OS=Arabidopsis thaliana OX=3702 GN=PUX8 PE=1 SV=1	62.3	4.67	10.34	12.369	11	4	4	4	0	1.119	0.16	0.33624	0.440903	206.7	208.5	246.3	257	233.4	223.5	transport	cytosol;nucleus		[GO:0005634]; GO:0043231; GO:0043227; GO:0043229; GO:0043226; GO:0005622; GO:0110165; GO:0005575_x000D_ [GO:0005829]; GO:0110165; GO:0005737; GO:0005575; GO:0005622_x000D_ [GO:0016192]; GO:0006810; GO:0051234; GO:0051179; GO:0008150		EnsemblGenome
F4JPZ7	High	AT4G17830	Peptidase M20/M25/M40 family protein OS=Arabidopsis thaliana OX=3702 GN=At4g17830 PE=1 SV=1	48.7	5.35	25.18	27.031	18	7	8	7	0	0.963	-0.05	0.12116	0.222461	1576.4	1702.2	1622.2	1562.3	1500.9	1574.6	other metabolic processes	cytosol	other molecular function	[GO:0005829]; GO:0110165; GO:0005737; GO:0005575; GO:0005622_x000D_ [GO:0006592]; GO:0006591; GO:1901607; GO:1901605; GO:0008652; GO:0006520; GO:0046394; GO:1901566; GO:0019752; GO:0044238; GO:1901564; GO:0016053; GO:1901576; GO:0043436; GO:0008152; GO:0006807; GO:0071704; GO:0006082; GO:0044249; GO:0044283; GO:0009058; GO:0008150; GO:0044237; GO:0044281; GO:0009987_x000D_ [GO:0008777]; GO:001681…		EnsemblGenome
F4JQ90	High	AT4G30310	FGGY family of carbohydrate kinase OS=Arabidopsis thaliana OX=3702 GN=At4g30310 PE=1 SV=1	62.5	6.15	27.13	30.365	16	7	8	7	0	0.822	-0.28	0.0747864	0.166588	838.6	801.4	831	563.2	683.1	710.1	other metabolic processes	other cell component	kinase activity;other molecular function	[GO:0005975]; GO:0044238; GO:0071704; GO:0008152; GO:0008150_x000D_ [GO:0009507]; GO:0009536; GO:0043231; GO:0005737; GO:0043227; GO:0043229; GO:0110165; GO:0005622; GO:0043226; GO:0005575_x000D_ [GO:0016301]; GO:0016772; GO:0016310; GO:0016740; GO:0006796; GO:0003824; GO:0006793; GO:0003674; GO:0044237; GO:0008152; GO:0009987; GO:0008150_x000D_ [GO:0016773]; GO:0016772; GO:0016740; GO:0003824; G…		EnsemblGenome
F4JQE2	High	AT4G30720	FAD/NAD(P)-binding oxidoreductase family protein OS=Arabidopsis thaliana OX=3702 GN=PDE327 PE=1 SV=1	77	8.5	11.91	17.563	9	6	6	6	0	0.935	-0.1	0.495893	0.590446	785.8	765.9	767.8	717.8	690.9	819.5	other metabolic processes	other cell component	other molecular function	[GO:0009507]; GO:0009536; GO:0043231; GO:0005737; GO:0043227; GO:0043229; GO:0110165; GO:0005622; GO:0043226; GO:0005575_x000D_ [GO:0015979]; GO:0044237; GO:0008152; GO:0009987; GO:0008150_x000D_ [GO:0016491]; GO:0003824; GO:0003674		EnsemblGenome
F4JQH3	High	AT4G36760	Aminopeptidase P1 OS=Arabidopsis thaliana OX=3702 GN=APP1 PE=1 SV=1	71.9	5.31	16.78	19.568	12	8	8	8	0	1.208	0.27	0.0232272	0.0908765	1865.1	1661.8	1663.6	2002.2	2202.3	2009.6	protein metabolism;transport	plasma membrane;other membranes;cytosol;ER/Golgi;other cell component	other molecular function	[GO:0004177]; GO:0008238; GO:0008233; GO:0016787; GO:0140096; GO:0006508; GO:0003824; GO:0019538; GO:0003674; GO:0043170; GO:0044238; GO:1901564; GO:0071704; GO:0008152; GO:0006807; GO:0008150_x000D_ [GO:0005737]; GO:0110165; GO:0005622; GO:0005575_x000D_ [GO:0005783]; GO:0043231; GO:0005737; GO:0012505; GO:0043227; GO:0043229; GO:0110165; GO:0005622; GO:0043226; GO:0005575_x000D_ [GO:0005829]; G…		EnsemblGenome
F4JQJ7	High	AT4G36945	PLC-like phosphodiesterases superfamily protein OS=Arabidopsis thaliana OX=3702 GN=At4g36945 PE=1 SV=1	44.3	5.15	11.67	12.969	10	4	4	4	0	1.318	0.4	0.00127135	0.0310604	450.9	429.3	438.9	581.8	578.3	543.2	other metabolic processes	plasma membrane;other membranes	other molecular function	[GO:0005886]; GO:0016020; GO:0071944; GO:0110165; GO:0005575_x000D_ [GO:0006629]; GO:0044238; GO:0071704; GO:0008152; GO:0008150_x000D_ [GO:0008081]; GO:0042578; GO:0016788; GO:0016787; GO:0003824; GO:0003674		EnsemblGenome
F4JRE7	High	AT4G12720	MutT/nudix family protein OS=Arabidopsis thaliana OX=3702 GN=NUDT7 PE=1 SV=1	36.5	6.27	4.36	3.784	6	2	2	2	0	0.692	-0.53	0.0153015	0.0755105	107.3	114.6	112.5	76.4	77.9	89.8	protein metabolism;other metabolic processes;stress response;signal transduction;other biological processes	cytosol	other molecular function	[GO:0000210]; GO:0004551; GO:0016462; GO:0016818; GO:0016817; GO:0016787; GO:0003824; GO:0003674_x000D_ [GO:0002758]; GO:0002218; GO:0002757; GO:0002253; GO:0045089; GO:0002764; GO:0002376; GO:0050778; GO:0002833; GO:0031349; GO:0032103; GO:0045088; GO:0007165; GO:0050776; GO:0008150; GO:0002684; GO:0048584; GO:0002831; GO:0031347; GO:0032101; GO:0009987; GO:0050794; GO:0007154; GO:0023052; GO:00…		EnsemblGenome
F4JRN8	High	AT4G18810	NAD(P)-binding Rossmann-fold superfamily protein OS=Arabidopsis thaliana OX=3702 GN=At4g18810 PE=1 SV=1	69.1	9.07	38.86	41.555	20	12	15	12	0	1.21	0.27	0.0447002	0.127094	1637.4	1943.3	1828.5	2247.8	2096.6	2211.7	cell organization and biogenesis	other cytoplasmic organelle;other cell component	other molecular function	[GO:0005773]; GO:0043231; GO:0005737; GO:0043227; GO:0043229; GO:0110165; GO:0005622; GO:0043226; GO:0005575_x000D_ [GO:0009507]; GO:0009536; GO:0043231; GO:0005737; GO:0043227; GO:0043229; GO:0110165; GO:0005622; GO:0043226; GO:0005575_x000D_ [GO:0009570]; GO:0009532; GO:0009507; GO:0110165; GO:0009536; GO:0005575; GO:0043231; GO:0005737; GO:0043227; GO:0043229; GO:0005622; GO:0043226_x000D_ [GO…		EnsemblGenome
F4JRY2	High	AT4G31300	Proteasome subunit beta OS=Arabidopsis thaliana OX=3702 GN=PBA1 PE=1 SV=1	25.3	5.55	28.4	31.299	28	7	11	7	0	1.022	0.03	0.871728	0.901699	1900.6	1921.7	1845.6	1752.5	1941.8	1942.7	protein metabolism;other metabolic processes;other biological processes	other membranes;cytosol;nucleus;other cytoplasmic organelle;other cell component	other molecular function	[GO:0000502]; GO:0140535; GO:1905369; GO:0032991; GO:1905368; GO:0005575; GO:1902494_x000D_ [GO:0004298]; GO:0004175; GO:0070003; GO:0008233; GO:0016787; GO:0140096; GO:0006508; GO:0003824; GO:0019538; GO:0003674; GO:0043170; GO:0044238; GO:1901564; GO:0071704; GO:0008152; GO:0006807; GO:0008150_x000D_ [GO:0005634]; GO:0043231; GO:0043227; GO:0043229; GO:0043226; GO:0005622; GO:0110165; GO:000557…		EnsemblGenome
F4JSG6	High	AT4G19150	Ankyrin repeat family protein OS=Arabidopsis thaliana OX=3702 GN=At4g19150 PE=1 SV=1	24	5.99	12.56	21.561	26	4	4	4	0	0.866	-0.21	0.148751	0.253177	395.2	395	396.2	341.7	342.4	390.4						EnsemblGenome
F4JTE7	High	AT4G25840	(DL)-glycerol-3-phosphatase 1, mitochondrial OS=Arabidopsis thaliana OX=3702 GN=GPP1 PE=1 SV=1	33.1	8.05	3.94	5.631	7	2	2	1	1	0.923	-0.12	0.00419878	0.0438762	174.5	178.4	172.5	164.7	159.8	161.2	other metabolic processes	mitochondrion	other molecular function	[GO:0000121]; GO:0016791; GO:0042578; GO:0016311; GO:0016788; GO:0006796; GO:0016787; GO:0006793; GO:0003824; GO:0044237; GO:0003674; GO:0008152; GO:0009987; GO:0008150_x000D_ [GO:0005739]; GO:0043231; GO:0005737; GO:0043227; GO:0043229; GO:0110165; GO:0005622; GO:0043226; GO:0005575_x000D_ [GO:0006114]; GO:0006071; GO:0019401; GO:0019400; GO:0034637; GO:0046173; GO:0019751; GO:0044262; GO:001605…	Glycerolipid metabolism; Metabolic pathways	EnsemblGenome
F4JTF2	High	AT4G31880	Transcriptional regulator OS=Arabidopsis thaliana OX=3702 GN=At4g31880 PE=1 SV=1	94	5.6	30.94	38.283	20	12	12	12	0	0.824	-0.28	0.0432168	0.124619	2001.9	2143.1	2134.2	1537.7	1758	1827.6	cell cycle OR cell proliferation;cell organization and biogenesis;other biological processes	nucleus		[GO:0005634]; GO:0043231; GO:0043227; GO:0043229; GO:0043226; GO:0005622; GO:0110165; GO:0005575_x000D_ [GO:0007064]; GO:0007062; GO:1903047; GO:0000070; GO:0022402; GO:0051276; GO:0000819; GO:0000278; GO:0140014; GO:0009987; GO:0007049; GO:0006996; GO:0098813; GO:0000280; GO:0008150; GO:0016043; GO:0007059; GO:0048285; GO:0071840_x000D_ [GO:0051301]; GO:0009987; GO:0008150		EnsemblGenome
F4JTI1	High	AT4G32070	Protein PHOX4 OS=Arabidopsis thaliana OX=3702 GN=PHOX4 PE=2 SV=1	87.9	5.74	2.43	4.887	4	3	3	3	0	0.753	-0.41	0.0844573	0.178732	460.8	560.1	603.1	406	421.9	434.1		other cytoplasmic organelle		[GO:0005773]; GO:0043231; GO:0005737; GO:0043227; GO:0043229; GO:0110165; GO:0005622; GO:0043226; GO:0005575		EnsemblGenome
F4JTK8	High	AT4G38220	N-acyl-L-amino-acid amidohydrolase OS=Arabidopsis thaliana OX=3702 GN=AQI PE=1 SV=1	48	6.35	34.45	36.671	26	11	13	11	0	1.058	0.08	0.391855	0.493957	3616.2	3319.1	3203.1	3652.8	3511.5	3392.2	other metabolic processes;other biological processes	ER/Golgi;other cytoplasmic organelle	other molecular function	[GO:0004046]; GO:0016811; GO:0016810; GO:0016787; GO:0003824; GO:0003674_x000D_ [GO:0005773]; GO:0043231; GO:0005737; GO:0043227; GO:0043229; GO:0110165; GO:0005622; GO:0043226; GO:0005575_x000D_ [GO:0005783]; GO:0043231; GO:0005737; GO:0012505; GO:0043227; GO:0043229; GO:0110165; GO:0005622; GO:0043226; GO:0005575_x000D_ [GO:0005794]; GO:0043231; GO:0005737; GO:0012505; GO:0043227; GO:0043229; G…		EnsemblGenome
F4JTP5	High	AT4G38470	Serine/threonine-protein kinase STY46 OS=Arabidopsis thaliana OX=3702 GN=STY46 PE=1 SV=1	64.8	6.02	11.8	14.946	8	4	4	3	1	1.08	0.11	0.601855	0.681039	211.7	164.8	174	187.9	186.8	199.4	cell organization and biogenesis;protein metabolism;other metabolic processes;other biological processes	cytosol	kinase activity;other molecular function	[GO:0004672]; GO:0016301; GO:0016773; GO:0140096; GO:0006468; GO:0016772; GO:0016310; GO:0003824; GO:0006464; GO:0016740; GO:0006796; GO:0003674; GO:0036211; GO:0044267; GO:0006793; GO:0019538; GO:0043412; GO:0044260; GO:0044237; GO:0043170; GO:0044238; GO:1901564; GO:0008152; GO:0009987; GO:0071704; GO:0006807; GO:0008150_x000D_ [GO:0004674]; GO:0004672; GO:0016301; GO:0016773; GO:0140096; GO:00…		EnsemblGenome
F4JUM1	High	AT4G14160	Protein transport protein SEC23 OS=Arabidopsis thaliana OX=3702 GN=At4g14160 PE=1 SV=1	85.3	5.97	27.68	32.271	14	9	9	8	1	0.56	-0.84	0.00415517	0.0438364	1517.2	1847.3	1778	932.2	994.9	1033.4	cell organization and biogenesis;transport	other membranes;cytosol;ER/Golgi	enzyme regulator activity;other molecular function	[GO:0005096]; GO:0008047; GO:0030695; GO:0030234; GO:0060589; GO:0098772; GO:0050790; GO:0003674; GO:0065009; GO:0065007; GO:0008150_x000D_ [GO:0005789]; GO:0031090; GO:0042175; GO:0098827; GO:0016020; GO:0043227; GO:0012505; GO:0031984; GO:0005783; GO:0110165; GO:0043226; GO:0043229; GO:0043231; GO:0005737; GO:0005575; GO:0005622_x000D_ [GO:0005829]; GO:0110165; GO:0005737; GO:0005575; GO:000562…		EnsemblGenome
F4JUX3	High	AT4G26310	Elongation factor P (EF-P) family protein OS=Arabidopsis thaliana OX=3702 GN=At4g26310 PE=1 SV=1	29.3	9.63	5.14	5.475	6	2	2	2	0	0.833	-0.26	0.381437	0.48502	222.7	185.7	246.5	185.4	221.8	181.9	protein metabolism;other metabolic processes	other cell component	nucleic acid binding activity	[GO:0003746]; GO:0008135; GO:0006414; GO:0003723; GO:0090079; GO:0006412; GO:0034645; GO:0003676; GO:0045182; GO:0043043; GO:0044267; GO:0010467; GO:0009059; GO:0044249; GO:0044260; GO:0097159; GO:1901363; GO:0003674; GO:0006417; GO:0006518; GO:0043604; GO:1901566; GO:0019538; GO:0043170; GO:1901576; GO:0009058; GO:0044237; GO:0005488; GO:0010608; GO:0032268; GO:0034248; GO:2000112; GO:0043603; G…		EnsemblGenome
F4JV80	High	AT4G32915	Glutamyl-tRNA(Gln) amidotransferase subunit C, chloroplastic/mitochondrial OS=Arabidopsis thaliana OX=3702 GN=GATC PE=1 SV=1	17.5	7.87	6.73	10.3	29	3	3	3	0	0.656	-0.61	0.0325794	0.108159	262.6	258.1	321.4	226.3	172.3	166.3	protein metabolism;RNA metabolism OR transcription;other metabolic processes;other biological processes	mitochondrion;other cell component	other molecular function	[GO:0005524]; GO:0032559; GO:0035639; GO:0030554; GO:0032555; GO:0043168; GO:1901265; GO:0017076; GO:0032553; GO:0043167; GO:0097159; GO:1901363; GO:0000166; GO:0097367; GO:0005488; GO:0036094; GO:0003674_x000D_ [GO:0005739]; GO:0043231; GO:0005737; GO:0043227; GO:0043229; GO:0110165; GO:0005622; GO:0043226; GO:0005575_x000D_ [GO:0006450]; GO:0065008; GO:0065007; GO:0008150_x000D_ [GO:0030956]; G…	Aminoacyl-tRNA biosynthesis; Metabolic pathways	EnsemblGenome
F4JVN6	High	AT4G20850	Tripeptidyl-peptidase 2 OS=Arabidopsis thaliana OX=3702 GN=TPP2 PE=1 SV=1	152.3	6.07	147.25	161.472	31	40	50	40	0	0.944	-0.08	0.0558147	0.141294	9131	8605.1	8591.5	7702.9	8363.5	8126	protein metabolism	other membranes;cytosol;translational apparatus;other cytoplasmic organelle;other cell component	nucleic acid binding activity;other molecular function	[GO:0003729]; GO:0003723; GO:0003676; GO:0097159; GO:1901363; GO:0005488; GO:0003674_x000D_ [GO:0004177]; GO:0008238; GO:0008233; GO:0016787; GO:0140096; GO:0006508; GO:0003824; GO:0019538; GO:0003674; GO:0043170; GO:0044238; GO:1901564; GO:0071704; GO:0008152; GO:0006807; GO:0008150_x000D_ [GO:0004252]; GO:0004175; GO:0008236; GO:0008233; GO:0017171; GO:0016787; GO:0140096; GO:0006508; GO:000382…		EnsemblGenome
F4JVV4	High	AT4G32930	Uncharacterized protein OS=Arabidopsis thaliana OX=3702 GN=At4g32930 PE=1 SV=1	19.3	4.86	7.51	6.666	23	3	3	3	0	0.793	-0.34	0.022546	0.0897373	441.4	491.2	494.5	389.4	400.2	381.7			other molecular function	[GO:0008270]; GO:0046914; GO:0046872; GO:0043169; GO:0043167; GO:0005488; GO:0003674		EnsemblGenome
F4JVY8	High	AT4G33150	Lysine ketoglutarate reductase OS=Arabidopsis thaliana OX=3702 GN=LKR PE=1 SV=1	117.1	6	21.76	23.848	7	7	7	7	0	1.31	0.39	9.64e-05	0.0162858	1067.3	1105	1073.8	1407.2	1389.7	1424.2	other metabolic processes;other biological processes	cytosol;other cell component	other molecular function	[GO:0004753]; GO:0016646; GO:0016645; GO:0016491; GO:0003824; GO:0003674_x000D_ [GO:0005737]; GO:0110165; GO:0005622; GO:0005575_x000D_ [GO:0005829]; GO:0110165; GO:0005737; GO:0005575; GO:0005622_x000D_ [GO:0019477]; GO:0006554; GO:0046440; GO:0006553; GO:0009063; GO:0009068; GO:0009066; GO:0006520; GO:0046395; GO:1901565; GO:1901606; GO:1901605; GO:0019752; GO:0044238; GO:1901564; GO:0016054; G…		EnsemblGenome
F4JW69	High	AT5G04230	Phenylalanine ammonia-lyase OS=Arabidopsis thaliana OX=3702 GN=PAL3 PE=1 SV=1	76.6	6.51	26.41	37.634	18	10	11	8	2	0.851	-0.23	0.00641787	0.050733	2202.2	2306.3	2363	1943.8	1962.6	2046.5	other metabolic processes	other cell component	other molecular function	[GO:0005737]; GO:0110165; GO:0005622; GO:0005575_x000D_ [GO:0006559]; GO:0006558; GO:0009063; GO:0009074; GO:1902222; GO:0009072; GO:1902221; GO:0006520; GO:0046395; GO:1901565; GO:0016054; GO:0019439; GO:1901361; GO:1901606; GO:0006725; GO:1901360; GO:1901605; GO:0019752; GO:0044238; GO:1901564; GO:1901575; GO:0006082; GO:0044248; GO:0044282; GO:0044237; GO:0071704; GO:0043436; GO:0008152; GO:00…		EnsemblGenome
F4JWF6	High	AT5G11200	DEAD/DEAH box RNA helicase family protein OS=Arabidopsis thaliana OX=3702 GN=UAP56b PE=4 SV=1	55.4	5.92	36.49	47.778	24	10	13	10	0	0.919	-0.12	0.108621	0.208946	2599.1	2274.3	2324.9	2126.4	2145.3	2136.4		nucleus;other cell component	nucleic acid binding activity;other molecular function	[GO:0003690]; GO:0003677; GO:0003676; GO:0097159; GO:1901363; GO:0005488; GO:0003674_x000D_ [GO:0003697]; GO:0003677; GO:0003676; GO:0097159; GO:1901363; GO:0005488; GO:0003674_x000D_ [GO:0003724]; GO:0004386; GO:0008186; GO:0140098; GO:0140640; GO:0140657; GO:0003824; GO:0003674_x000D_ [GO:0003725]; GO:0003723; GO:0003676; GO:0097159; GO:1901363; GO:0005488; GO:0003674_x000D_ [GO:0003729]; GO:00…		EnsemblGenome
F4JWV5	High	AT5G34940	Glucuronidase 3 OS=Arabidopsis thaliana OX=3702 GN=GUS3 PE=1 SV=1	44.7	9.14	15.41	21.635	16	5	5	5	0	1.34	0.42	0.00649295	0.050733	211.4	233.5	243.7	312.8	304.1	357.3		other membranes	other molecular function	[GO:0016020]; GO:0110165; GO:0005575_x000D_ [GO:0016798]; GO:0016787; GO:0003824; GO:0003674		EnsemblGenome
F4JXW2	High	AT5G11500	Coiled-coil protein OS=Arabidopsis thaliana OX=3702 GN=At5g11500 PE=1 SV=1	25	7.53	6.61	8.172	11	3	3	3	0	1.128	0.17	0.416427	0.516914	301.7	335.8	333.5	387.2	376.2	299.2						EnsemblGenome
F4JY76	High	AT5G25754	Eukaryotic translation initiation factor 3 subunit L OS=Arabidopsis thaliana OX=3702 GN=At5g25754 PE=1 SV=1	60.1	6.29	27.75	29.395	20	9	9	9	0	0.819	-0.29	0.00994723	0.0619077	1249.9	1326.8	1380.1	1140.9	1086	1077.9	cell organization and biogenesis;protein metabolism;other metabolic processes	plasma membrane;other membranes;cytosol;translational apparatus;other cell component	nucleic acid binding activity	[GO:0001732]; GO:0022618; GO:0002183; GO:0065003; GO:0071826; GO:0022613; GO:0006413; GO:0002181; GO:0022607; GO:0043933; GO:0044085; GO:0044237; GO:0006412; GO:0016043; GO:0071840; GO:0008152; GO:0009987; GO:0034645; GO:0043043; GO:0044267; GO:0010467; GO:0008150; GO:0009059; GO:0044249; GO:0044260; GO:0006518; GO:0043604; GO:1901566; GO:0019538; GO:0043170; GO:1901576; GO:0009058; GO:0043603; G…		EnsemblGenome
F4JYL8	High	AT5G47690	Binding protein OS=Arabidopsis thaliana OX=3702 GN=At5g47690 PE=1 SV=1	181.2	6.27	9.98	9.696	2	4	4	4	0	0.638	-0.65	0.00652681	0.050733	821.4	967	939.7	582	599.4	629.5	cell cycle OR cell proliferation;cell organization and biogenesis;other biological processes	nucleus		[GO:0005634]; GO:0043231; GO:0043227; GO:0043229; GO:0043226; GO:0005622; GO:0110165; GO:0005575_x000D_ [GO:0007064]; GO:0007062; GO:1903047; GO:0000070; GO:0022402; GO:0051276; GO:0000819; GO:0000278; GO:0140014; GO:0009987; GO:0007049; GO:0006996; GO:0098813; GO:0000280; GO:0008150; GO:0016043; GO:0007059; GO:0048285; GO:0071840_x000D_ [GO:0051301]; GO:0009987; GO:0008150		EnsemblGenome
F4JZM1	High	AT5G19110	Eukaryotic aspartyl protease family protein OS=Arabidopsis thaliana OX=3702 GN=At5g19110 PE=1 SV=1	43.3	9.16	8.72	12.128	8	3	3	3	0	1.292	0.37	0.00675082	0.0516636	243.2	217.5	230	297.3	285.8	327.3	protein metabolism		other molecular function	[GO:0004190]; GO:0004175; GO:0070001; GO:0008233; GO:0016787; GO:0140096; GO:0006508; GO:0003824; GO:0019538; GO:0003674; GO:0043170; GO:0044238; GO:1901564; GO:0071704; GO:0008152; GO:0006807; GO:0008150		EnsemblGenome
F4JZX8	High	AT5G41770	Crooked neck protein, putative / cell cycle protein OS=Arabidopsis thaliana OX=3702 GN=At5g41770 PE=1 SV=1	84.5	6.06	2.37	2.402	3	2	2	2	0	0.816	-0.29	0.0736085	0.165152	38.7	43.3	51.5	35.3	36.5	31.4	cell organization and biogenesis;RNA metabolism OR transcription;other metabolic processes	nucleus;other cell component		[GO:0000245]; GO:0022618; GO:0000398; GO:0065003; GO:0071826; GO:0022613; GO:0000377; GO:0006397; GO:0022607; GO:0043933; GO:0044085; GO:0000375; GO:0006396; GO:0016071; GO:0016043; GO:0071840; GO:0008380; GO:0016070; GO:0010467; GO:0009987; GO:0090304; GO:0043170; GO:0008150; GO:0006139; GO:0071704; GO:0006725; GO:0034641; GO:0044238; GO:0046483; GO:1901360; GO:0008152; GO:0044237; GO:0006807_x0…	Spliceosome	EnsemblGenome
F4JZY1	High	AT5G41790	COP1-interactive protein 1 OS=Arabidopsis thaliana OX=3702 GN=CIP1 PE=1 SV=1	181.9	4.91	70.61	78.803	16	23	23	22	1	0.756	-0.4	0.0445485	0.127006	2208.1	2573	2633.3	1944.1	1971.6	1899.6	stress response;signal transduction;other biological processes	plasma membrane;other membranes;cytoskeleton;other cytoplasmic organelle	cytoskeletal activity	[GO:0003779]; GO:0008092; GO:0005515; GO:0005488; GO:0003674_x000D_ [GO:0005773]; GO:0043231; GO:0005737; GO:0043227; GO:0043229; GO:0110165; GO:0005622; GO:0043226; GO:0005575_x000D_ [GO:0005774]; GO:0098588; GO:0005773; GO:0031090; GO:0043231; GO:0005737; GO:0016020; GO:0043227; GO:0043229; GO:0110165; GO:0005622; GO:0043226; GO:0005575_x000D_ [GO:0005856]; GO:0043232; GO:0043228; GO:0043229; G…		EnsemblGenome
F4K000	High	AT5G41970	Metal-dependent protein hydrolase OS=Arabidopsis thaliana OX=3702 GN=MJC20.7 PE=1 SV=1	42.3	6.29	27.18	35.485	23	8	8	8	0	0.947	-0.08	0.0160218	0.0771602	1143.8	1169.8	1156.1	1097.7	1095.1	1057.9		cytosol;mitochondrion;nucleus;other cell component	other molecular function	[GO:0005634]; GO:0043231; GO:0043227; GO:0043229; GO:0043226; GO:0005622; GO:0110165; GO:0005575_x000D_ [GO:0005737]; GO:0110165; GO:0005622; GO:0005575_x000D_ [GO:0005739]; GO:0043231; GO:0005737; GO:0043227; GO:0043229; GO:0110165; GO:0005622; GO:0043226; GO:0005575_x000D_ [GO:0005829]; GO:0110165; GO:0005737; GO:0005575; GO:0005622_x000D_ [GO:0016787]; GO:0003824; GO:0003674		EnsemblGenome
F4K0E8	High	AT5G60600	4-hydroxy-3-methylbut-2-en-1-yl diphosphate synthase (ferredoxin), chloroplastic OS=Arabidopsis thaliana OX=3702 GN=ISPG PE=1 SV=1	82.2	6.43	66.94	55.434	23	18	25	18	0	0.903	-0.15	0.0225099	0.0897373	3556.4	3307.8	3357.2	3030.5	3004.6	3109.8	other metabolic processes;stress response;signal transduction;other biological processes	other cell component	other molecular function	[GO:0005506]; GO:0046914; GO:0046872; GO:0043169; GO:0043167; GO:0005488; GO:0003674_x000D_ [GO:0009507]; GO:0009536; GO:0043231; GO:0005737; GO:0043227; GO:0043229; GO:0110165; GO:0005622; GO:0043226; GO:0005575_x000D_ [GO:0009570]; GO:0009532; GO:0009507; GO:0110165; GO:0009536; GO:0005575; GO:0043231; GO:0005737; GO:0043227; GO:0043229; GO:0005622; GO:0043226_x000D_ [GO:0009617]; GO:0051707; G…	Terpenoid backbone biosynthesis; Metabolic pathways; Biosynthesis of secondary metabolites	EnsemblGenome
F4K0K7	High	AT5G66400	Dehydrin family protein OS=Arabidopsis thaliana OX=3702 GN=RAB18 PE=1 SV=1	18.3	8.31	13.28	17.021	11	2	4	2	0	4.136	2.05	0.000778302	0.0250056	255.1	325.3	291.5	1311.8	929	1205.6	other biological processes			[GO:0009415]; GO:0001101; GO:0009628; GO:0010035; GO:1901700; GO:0042221; GO:0050896; GO:0008150		EnsemblGenome
F4K0M7	High	AT5G66550	Maf-like protein OS=Arabidopsis thaliana OX=3702 GN=At5g66550 PE=1 SV=1	22.6	5.5	10.98	13.752	16	3	4	3	0	0.944	-0.08	0.160471	0.263353	562	500	530	476.3	505.5	500.4		other cell component	other molecular function	[GO:0009507]; GO:0009536; GO:0043231; GO:0005737; GO:0043227; GO:0043229; GO:0110165; GO:0005622; GO:0043226; GO:0005575_x000D_ [GO:0047429]; GO:0016462; GO:0016818; GO:0016817; GO:0016787; GO:0003824; GO:0003674		EnsemblGenome
F4K1G7	High	AT5G35970	P-loop containing nucleoside triphosphate hydrolases superfamily protein OS=Arabidopsis thaliana OX=3702 GN=MEE13.8 PE=1 SV=1	105	7.77	26.33	24.583	8	8	10	8	0	0.838	-0.25	0.00562967	0.0481405	1915.9	2000.5	2001.8	1671.8	1677.2	1777.4	cell organization and biogenesis	other cell component	nucleic acid binding activity;other molecular function	[GO:0003729]; GO:0003723; GO:0003676; GO:0097159; GO:1901363; GO:0005488; GO:0003674_x000D_ [GO:0009507]; GO:0009536; GO:0043231; GO:0005737; GO:0043227; GO:0043229; GO:0110165; GO:0005622; GO:0043226; GO:0005575_x000D_ [GO:0009570]; GO:0009532; GO:0009507; GO:0110165; GO:0009536; GO:0005575; GO:0043231; GO:0005737; GO:0043227; GO:0043229; GO:0005622; GO:0043226_x000D_ [GO:0009941]; GO:0009526; G…		EnsemblGenome
F4K1P8	High	AT5G48440	FAD-dependent oxidoreductase family protein OS=Arabidopsis thaliana OX=3702 GN=MJE7.7 PE=1 SV=1	46.6	7.31	5.3	5.373	5	2	2	2	0	0.755	-0.41	0.0149978	0.0750495	171.5	154.6	159.3	104.5	126.8	120.2			other molecular function	[GO:0016491]; GO:0003824; GO:0003674		EnsemblGenome
F4K2A1	High	AT5G05980	Folylpolyglutamate synthase OS=Arabidopsis thaliana OX=3702 GN=FPGS1 PE=1 SV=1	63.3	6.54	21.6	26.016	16	7	7	7	0	0.902	-0.15	0.0448947	0.127382	816	757.7	758.7	684.2	671.4	736.7	other metabolic processes;developmental processes;other biological processes	cytosol;mitochondrion;other cell component	other molecular function	[GO:0004326]; GO:0016881; GO:0046901; GO:0016879; GO:0009396; GO:0046900; GO:0016874; GO:0006760; GO:0042398; GO:0042559; GO:0003824; GO:0006575; GO:0042558; GO:1901566; GO:0018130; GO:0019438; GO:0044271; GO:1901362; GO:0003674; GO:0044237; GO:1901564; GO:0006725; GO:0046483; GO:1901360; GO:1901576; GO:0044249; GO:0034641; GO:0008152; GO:0009987; GO:0006807; GO:0071704; GO:0009058; GO:0008150_x0…	Folate biosynthesis; Metabolic pathways; Biosynthesis of cofactors	EnsemblGenome
F4K2P2	High	AT5G19940	Plastid-lipid associated protein PAP / fibrillin family protein OS=Arabidopsis thaliana OX=3702 GN=At5g19940 PE=1 SV=1	26	9.33	12.81	16.631	19	4	6	4	0	0.988	-0.02	0.949792	0.959867	617.1	652.1	649.9	610	641.8	663.9		other cell component		[GO:0009507]; GO:0009536; GO:0043231; GO:0005737; GO:0043227; GO:0043229; GO:0110165; GO:0005622; GO:0043226; GO:0005575		EnsemblGenome
F4K2Y3	High	AT5G36210	Alpha/beta-Hydrolases superfamily protein OS=Arabidopsis thaliana OX=3702 GN=MAB16.20 PE=1 SV=1	81.3	5.8	55.23	67.966	22	17	20	17	0	0.92	-0.12	0.00689674	0.0523592	2548.7	2555.8	2549.1	2345.6	2315	2374.9	protein metabolism	cytosol;other cell component	other molecular function	[GO:0005829]; GO:0110165; GO:0005737; GO:0005575; GO:0005622_x000D_ [GO:0008236]; GO:0008233; GO:0017171; GO:0016787; GO:0140096; GO:0006508; GO:0003824; GO:0019538; GO:0003674; GO:0043170; GO:0044238; GO:1901564; GO:0071704; GO:0008152; GO:0006807; GO:0008150_x000D_ [GO:0009507]; GO:0009536; GO:0043231; GO:0005737; GO:0043227; GO:0043229; GO:0110165; GO:0005622; GO:0043226; GO:0005575		EnsemblGenome
F4K329	High	AT5G42765	Plasma membrane fusion protein OS=Arabidopsis thaliana OX=3702 GN=At5g42765 PE=1 SV=1	25.1	6.25	9.66	8.309	17	3	3	3	0	1.132	0.18	0.10984	0.210575	130.7	145.8	145.2	164.4	170.7	144.9		other membranes;other cell component		[GO:0009507]; GO:0009536; GO:0043231; GO:0005737; GO:0043227; GO:0043229; GO:0110165; GO:0005622; GO:0043226; GO:0005575_x000D_ [GO:0009535]; GO:0055035; GO:0009534; GO:0042170; GO:0042651; GO:0031976; GO:0009507; GO:0031090; GO:0009526; GO:0034357; GO:0009579; GO:0031984; GO:0009536; GO:0016020; GO:0043227; GO:0031967; GO:0005622; GO:0110165; GO:0043229; GO:0043231; GO:0005737; GO:0043226; GO:00…		EnsemblGenome
F4K3A9	High	AT5G48960	HAD-superfamily hydrolase, subfamily IG, 5'-nucleotidase OS=Arabidopsis thaliana OX=3702 GN=At5g48960 PE=1 SV=1	72.8	6.4	23.85	30.678	18	10	10	10	0	0.961	-0.06	0.271828	0.380908	1095.3	1103.5	1110.6	1060.4	982.8	1104.5	other metabolic processes	other cell component	other molecular function	[GO:0008253]; GO:0008252; GO:0016791; GO:0042578; GO:0016311; GO:0016788; GO:0006796; GO:0016787; GO:0006793; GO:0003824; GO:0044237; GO:0003674; GO:0008152; GO:0009987; GO:0008150_x000D_ [GO:0009507]; GO:0009536; GO:0043231; GO:0005737; GO:0043227; GO:0043229; GO:0110165; GO:0005622; GO:0043226; GO:0005575_x000D_ [GO:0009570]; GO:0009532; GO:0009507; GO:0110165; GO:0009536; GO:0005575; GO:004323…		EnsemblGenome
F4K410	High	AT5G13650	Putative elongation factor TypA-like SVR3, chloroplastic OS=Arabidopsis thaliana OX=3702 GN=SVR3 PE=1 SV=1	74.3	7.25	38.08	41.471	17	10	13	10	0	0.776	-0.37	0.00358595	0.0420581	3244.5	2921.7	2930.4	2051.7	2314.1	2275.3	protein metabolism;RNA metabolism OR transcription;other metabolic processes;stress response;other biological processes	other cell component	nucleic acid binding activity;other molecular function	[GO:0003746]; GO:0008135; GO:0006414; GO:0003723; GO:0090079; GO:0006412; GO:0034645; GO:0003676; GO:0045182; GO:0043043; GO:0044267; GO:0010467; GO:0009059; GO:0044249; GO:0044260; GO:0097159; GO:1901363; GO:0003674; GO:0006417; GO:0006518; GO:0043604; GO:1901566; GO:0019538; GO:0043170; GO:1901576; GO:0009058; GO:0044237; GO:0005488; GO:0010608; GO:0032268; GO:0034248; GO:2000112; GO:0043603; G…		EnsemblGenome
F4K470	High	AT5G20250	Galactinol--sucrose galactosyltransferase OS=Arabidopsis thaliana OX=3702 GN=DIN10 PE=1 SV=1	94.2	7.37	39.65	35.239	16	13	15	12	1	1.157	0.21	0.0895272	0.184389	2352.9	2100.5	2100.1	2430.9	2426	2480.7	other metabolic processes;stress response;other biological processes	other cell component	nucleic acid binding activity;other molecular function	[GO:0003729]; GO:0003723; GO:0003676; GO:0097159; GO:1901363; GO:0005488; GO:0003674_x000D_ [GO:0005975]; GO:0044238; GO:0071704; GO:0008152; GO:0008150_x000D_ [GO:0006979]; GO:0006950; GO:0050896; GO:0008150_x000D_ [GO:0009409]; GO:0006950; GO:0009266; GO:0050896; GO:0009628; GO:0008150_x000D_ [GO:0009506]; GO:0005911; GO:0055044; GO:0070161; GO:0110165; GO:0030054; GO:0005575_x000D_ [GO:0009507…		EnsemblGenome
F4K4D5	High	AT5G27640	Eukaryotic translation initiation factor 3 subunit B OS=Arabidopsis thaliana OX=3702 GN=TIF3B1 PE=1 SV=1	84.9	5.31	43.65	42.201	18	16	17	16	0	0.812	-0.3	0.417015	0.5174	3399.5	3552.6	3425.8	3860.9	2780.4	2740.9	cell organization and biogenesis;protein metabolism;other metabolic processes	cytosol;translational apparatus;nucleus;other cell component	nucleic acid binding activity;other molecular function	[GO:0001732]; GO:0022618; GO:0002183; GO:0065003; GO:0071826; GO:0022613; GO:0006413; GO:0002181; GO:0022607; GO:0043933; GO:0044085; GO:0044237; GO:0006412; GO:0016043; GO:0071840; GO:0008152; GO:0009987; GO:0034645; GO:0043043; GO:0044267; GO:0010467; GO:0008150; GO:0009059; GO:0044249; GO:0044260; GO:0006518; GO:0043604; GO:1901566; GO:0019538; GO:0043170; GO:1901576; GO:0009058; GO:0043603; G…		EnsemblGenome
F4K4E3	High	AT5G27720	Sm-like protein LSM4 OS=Arabidopsis thaliana OX=3702 GN=LSM4 PE=1 SV=1	14.3	9.92	4.43	2.758	12	2	2	2	0	1.198	0.26	0.397524	0.499815	678.5	699.1	788.4	1038.8	837.2	658.3	cell organization and biogenesis;RNA metabolism OR transcription;other metabolic processes	nucleus;other cell component	nucleic acid binding activity	[GO:0000387]; GO:0022618; GO:0000398; GO:0065003; GO:0071826; GO:0022613; GO:0000377; GO:0006397; GO:0022607; GO:0043933; GO:0044085; GO:0000375; GO:0006396; GO:0016071; GO:0016043; GO:0071840; GO:0008380; GO:0016070; GO:0010467; GO:0009987; GO:0090304; GO:0043170; GO:0008150; GO:0006139; GO:0071704; GO:0006725; GO:0034641; GO:0044238; GO:0046483; GO:1901360; GO:0008152; GO:0044237; GO:0006807_x0…	RNA degradation; Spliceosome	EnsemblGenome
F4K4Y5	High	AT5G55660	DEK domain-containing chromatin-associated protein 4 OS=Arabidopsis thaliana OX=3702 GN=DEK4 PE=1 SV=1	87.2	4.81	50.01	49.488	20	16	19	16	0	0.972	-0.04	0.2378	0.346352	3633.1	3708.6	3859.5	3152.2	3642.3	3603.6	cell organization and biogenesis;other biological processes	mitochondrion;nucleus	nucleic acid binding activity;other molecular function	[GO:0003677]; GO:0003676; GO:0097159; GO:1901363; GO:0005488; GO:0003674_x000D_ [GO:0005634]; GO:0043231; GO:0043227; GO:0043229; GO:0043226; GO:0005622; GO:0110165; GO:0005575_x000D_ [GO:0005739]; GO:0043231; GO:0005737; GO:0043227; GO:0043229; GO:0110165; GO:0005622; GO:0043226; GO:0005575_x000D_ [GO:0006325]; GO:0016043; GO:0051276; GO:0071840; GO:0006996; GO:0009987; GO:0008150_x000D_ [GO:004…		EnsemblGenome
F4K5B9	High	AT5G07030	Eukaryotic aspartyl protease family protein OS=Arabidopsis thaliana OX=3702 GN=MOJ9.20 PE=1 SV=1	48.7	9.64	35.54	37.049	24	10	15	10	0	0.953	-0.07	0.143243	0.247085	2451.1	2339.3	2373.2	2262.7	2221.9	2370.6	protein metabolism	other cell component	other molecular function	[GO:0004190]; GO:0004175; GO:0070001; GO:0008233; GO:0016787; GO:0140096; GO:0006508; GO:0003824; GO:0019538; GO:0003674; GO:0043170; GO:0044238; GO:1901564; GO:0071704; GO:0008152; GO:0006807; GO:0008150_x000D_ [GO:0005618]; GO:0030312; GO:0110165; GO:0071944; GO:0005575		EnsemblGenome
F4K5T6	High	AT5G28050	Cytidine/deoxycytidylate deaminase family protein OS=Arabidopsis thaliana OX=3702 GN=GSDA PE=1 SV=1	22.2	6.42	8.85	9.913	12	2	2	2	0	0.943	-0.08	0.199015	0.305996	614.6	564.6	587.3	582.8	553.8	544.5	other metabolic processes	cytosol	other molecular function	[GO:0005829]; GO:0110165; GO:0005737; GO:0005575; GO:0005622_x000D_ [GO:0006152]; GO:0009164; GO:0042278; GO:0072523; GO:0009116; GO:0034656; GO:1901565; GO:1901658; GO:0072521; GO:0019439; GO:0044270; GO:0046700; GO:1901361; GO:0055086; GO:1901564; GO:1901657; GO:0034655; GO:0044282; GO:1901575; GO:1901136; GO:0006725; GO:0034641; GO:0046483; GO:1901360; GO:0044248; GO:0006139; GO:0044281; GO:00…		EnsemblGenome
F4K658	High	AT5G49555	FAD/NAD(P)-binding oxidoreductase family protein OS=Arabidopsis thaliana OX=3702 GN=At5g49555 PE=1 SV=1	60.5	6.8	10.38	12.028	7	3	3	3	0	0.742	-0.43	0.150326	0.254981	164.7	217.7	211.7	172.7	157.1	156.6		mitochondrion	other molecular function	[GO:0005507]; GO:0046914; GO:0046872; GO:0043169; GO:0043167; GO:0005488; GO:0003674_x000D_ [GO:0005739]; GO:0043231; GO:0005737; GO:0043227; GO:0043229; GO:0110165; GO:0005622; GO:0043226; GO:0005575_x000D_ [GO:0016491]; GO:0003824; GO:0003674		EnsemblGenome
F4K6Y8	High	AT5G21060	Homoserine dehydrogenase OS=Arabidopsis thaliana OX=3702 GN=At5g21060 PE=1 SV=1	40.6	6.74	13.06	9.002	11	5	5	5	0	0.967	-0.05	0.522937	0.613378	909.8	982	961.7	930.4	923.5	947.8	other metabolic processes	cytosol	kinase activity;other molecular function	[GO:0004072]; GO:0016774; GO:0019202; GO:0016772; GO:0016301; GO:0016740; GO:0016310; GO:0003824; GO:0006796; GO:0003674; GO:0006793; GO:0044237; GO:0008152; GO:0009987; GO:0008150_x000D_ [GO:0004412]; GO:0016616; GO:0016614; GO:0016491; GO:0003824; GO:0003674_x000D_ [GO:0005829]; GO:0110165; GO:0005737; GO:0005575; GO:0005622_x000D_ [GO:0009067]; GO:0009066; GO:1901607; GO:1901605; GO:0008652; G…		EnsemblGenome
F4K6Z4	High	AT5G21105	Plant L-ascorbate oxidase OS=Arabidopsis thaliana OX=3702 GN=At5g21105 PE=1 SV=1	60.8	8.51	4.21	4.187	6	2	2	2	0	0.683	-0.55	0.0457362	0.128294	77.3	72.8	68.8	47.1	49.7	62		non-structural extracellular	other molecular function	[GO:0005507]; GO:0046914; GO:0046872; GO:0043169; GO:0043167; GO:0005488; GO:0003674_x000D_ [GO:0005576]; GO:0110165; GO:0005575_x000D_ [GO:0016491]; GO:0003824; GO:0003674		EnsemblGenome
F4K703	High	AT5G21160	LA RNA-binding protein OS=Arabidopsis thaliana OX=3702 GN=LARP1a PE=1 SV=1	92.1	8.53	19.21	17.596	6	4	6	4	0	0.671	-0.58	0.0262775	0.0965239	384	450	472.9	302.5	301.9	295.5			nucleic acid binding activity	[GO:0003723]; GO:0003676; GO:0097159; GO:1901363; GO:0005488; GO:0003674		EnsemblGenome
F4K7E0	High	AT5G43960	Nuclear transport factor 2 (NTF2) family protein with RNA binding (RRM-RBD-RNP motifs) domain-containing protein OS=Arabidopsis thaliana OX=3702 GN=MRH10.6 PE=1 SV=1	43.5	4.97	19.32	18.274	18	6	6	6	0	1.002	0	0.644045	0.715916	1128.2	1048.4	1071.5	1076.7	1073.3	1058.3			nucleic acid binding activity	[GO:0003723]; GO:0003676; GO:0097159; GO:1901363; GO:0005488; GO:0003674		EnsemblGenome
F4K7T6	High	AT5G62790	1-deoxy-D-xylulose-5-phosphate reductoisomerase OS=Arabidopsis thaliana OX=3702 GN=DXR PE=1 SV=1	54.2	7.25	63.16	55.289	33	14	22	14	0	0.875	-0.19	0.0427168	0.123471	4400.5	3890.8	3932.6	3576.4	3441.5	3402.1	other metabolic processes;other biological processes	other cell component	other molecular function	[GO:0008299]; GO:0006720; GO:0008610; GO:0044249; GO:0044255; GO:0006629; GO:1901576; GO:0009058; GO:0044237; GO:0044238; GO:0071704; GO:0008152; GO:0009987; GO:0008150_x000D_ [GO:0009507]; GO:0009536; GO:0043231; GO:0005737; GO:0043227; GO:0043229; GO:0110165; GO:0005622; GO:0043226; GO:0005575_x000D_ [GO:0009570]; GO:0009532; GO:0009507; GO:0110165; GO:0009536; GO:0005575; GO:0043231; GO:000573…		EnsemblGenome
F4K875	High	AT5G14740	Carbonic anhydrase OS=Arabidopsis thaliana OX=3702 GN=CA2 PE=1 SV=1	36.5	7.64	133.99	79.125	32	10	42	4	0	0.614	-0.7	0.00614769	0.050294	1679.5	1889.7	1968.3	1202.1	1139.2	1160.4	other biological processes		other molecular function	[GO:0004089]; GO:0016836; GO:0016835; GO:0016829; GO:0003824; GO:0003674_x000D_ [GO:0008270]; GO:0046914; GO:0046872; GO:0043169; GO:0043167; GO:0005488; GO:0003674_x000D_ [GO:0015976]; GO:0008150		EnsemblGenome
F4K9Y6	High	AT5G22620	Phosphoglycerate/bisphosphoglycerate mutase family protein OS=Arabidopsis thaliana OX=3702 GN=MDJ22.4 PE=1 SV=1	50.8	7.46	32.78	45.263	22	7	9	7	0	0.71	-0.49	0.000782091	0.0250056	772.6	795	842.9	528.6	564.2	583.8			other molecular function	[GO:0003824]; GO:0003674		EnsemblGenome
F4KA67	High	AT5G38360	Alpha/beta-Hydrolases superfamily protein OS=Arabidopsis thaliana OX=3702 GN=MXI10.2 PE=1 SV=2	36.9	7.37	6.76	9.174	7	2	2	2	0	0.721	-0.47	0.184158	0.290116	149.2	206.4	223.6	148.9	142.6	156.6			other molecular function	[GO:0016787]; GO:0003824; GO:0003674		EnsemblGenome
F4KAS6	High	AT5G63620	GroES-like zinc-binding alcohol dehydrogenase family protein OS=Arabidopsis thaliana OX=3702 GN=MBK5.9 PE=1 SV=1	45.5	7.46	12.14	14.64	12	4	4	4	0	1.184	0.24	0.0765985	0.168953	491.3	531.2	510.3	725.3	580.1	603.9			other molecular function	[GO:0016491]; GO:0003824; GO:0003674		EnsemblGenome
F4KBF3	High	AT5G23050	Probable acyl-activating enzyme 17, peroxisomal OS=Arabidopsis thaliana OX=3702 GN=AAE17 PE=2 SV=1	79.1	7.62	16.17	19.529	9	6	6	6	0	1.089	0.12	0.187981	0.294218	415.1	373.1	390.4	397.9	433.6	425.3	other metabolic processes	other cytoplasmic organelle	other molecular function	[GO:0005777]; GO:0042579; GO:0043231; GO:0005737; GO:0043227; GO:0043229; GO:0110165; GO:0005622; GO:0043226; GO:0005575_x000D_ [GO:0006631]; GO:0032787; GO:0044255; GO:0019752; GO:0006629; GO:0044237; GO:0043436; GO:0044238; GO:0071704; GO:0008152; GO:0009987; GO:0006082; GO:0008150; GO:0044281_x000D_ [GO:0016874]; GO:0003824; GO:0003674		EnsemblGenome
F4KBV0	High	AT5G51110	4a-hydroxytetrahydrobiopterin dehydratase OS=Arabidopsis thaliana OX=3702 GN=MWD22.5 PE=1 SV=1	20.9	7.39	11.84	14.436	22	4	4	4	0	0.777	-0.36	0.0378106	0.116686	946.1	815.7	772.2	656.5	633.6	623.3	other metabolic processes		other molecular function	[GO:0006729]; GO:0034312; GO:0042559; GO:0046146; GO:0034311; GO:0046173; GO:0018130; GO:0019438; GO:0042558; GO:0044271; GO:1901362; GO:1901566; GO:0019751; GO:0046165; GO:0044249; GO:0046483; GO:0006725; GO:1901360; GO:1901564; GO:0034641; GO:1901576; GO:0006066; GO:0044283; GO:1901617; GO:0009058; GO:0044237; GO:0071704; GO:0006807; GO:0044281; GO:1901615; GO:0008152; GO:0009987; GO:0008150_x0…		EnsemblGenome
F4KC57	High	AT5G63880	SNF7 family protein OS=Arabidopsis thaliana OX=3702 GN=VPS20.1 PE=1 SV=1	27.7	4.73	5.43	5.21	8	2	2	2	0	0.845	-0.24	0.0819022	0.174889	169.1	202.5	184.8	150.4	156.2	170.3	transport	plasma membrane;other membranes;other cytoplasmic organelle		[GO:0000815]; GO:0036452; GO:0098796; GO:0010008; GO:0032991; GO:0005768; GO:0016020; GO:0030659; GO:0098588; GO:0005575; GO:0031410; GO:0012505; GO:0110165; GO:0012506; GO:0031090; GO:0097708; GO:0005737; GO:0031982; GO:0043227; GO:0043231; GO:0005622; GO:0043226; GO:0043229_x000D_ [GO:0005886]; GO:0016020; GO:0071944; GO:0110165; GO:0005575_x000D_ [GO:0007034]; GO:0046907; GO:0006810; GO:005164…		EnsemblGenome
F4KCL2	High	AT5G09390	CD2-binding protein-like protein OS=Arabidopsis thaliana OX=3702 GN=At5g09390 PE=1 SV=1	40	4.6	6.37	10.163	9	2	2	2	0	0.888	-0.17	0.0997058	0.197371	118.8	115.8	126.4	114.8	96.6	105.6		nucleus		[GO:0005682]; GO:0097525; GO:0030532; GO:0120114; GO:0140513; GO:1990904; GO:0032991; GO:0005634; GO:0005575; GO:0043231; GO:0043227; GO:0043229; GO:0043226; GO:0005622; GO:0110165		EnsemblGenome
F4KDI1	High	AT5G58060	SNARE-like superfamily protein OS=Arabidopsis thaliana OX=3702 GN=YKT61 PE=1 SV=1	24.9	7.36	15.01	11.34	17	4	5	4	0	0.791	-0.34	0.00994424	0.0619077	868	974.2	959.8	690.7	759	772.5	transport	other membranes;cytosol;ER/Golgi;other cell component		[GO:0005737]; GO:0110165; GO:0005622; GO:0005575_x000D_ [GO:0005794]; GO:0043231; GO:0005737; GO:0012505; GO:0043227; GO:0043229; GO:0110165; GO:0005622; GO:0043226; GO:0005575_x000D_ [GO:0005829]; GO:0110165; GO:0005737; GO:0005575; GO:0005622_x000D_ [GO:0016021]; GO:0031224; GO:0110165; GO:0016020; GO:0005575_x000D_ [GO:0016192]; GO:0006810; GO:0051234; GO:0051179; GO:0008150_x000D_ [GO:0031982…		EnsemblGenome
F4KDK1	High	AT5G58200	Calcineurin-like metallo-phosphoesterase superfamily protein OS=Arabidopsis thaliana OX=3702 GN=MCK7.7 PE=1 SV=1	34.1	6.54	3	6.369	8	2	2	2	0	1.322	0.4	0.0319188	0.107249	22.5	17.6	21.2	26.6	35.7	28			other molecular function	[GO:0016787]; GO:0003824; GO:0003674		EnsemblGenome
F4KE63	High	AT5G16715	Valine--tRNA ligase, chloroplastic/mitochondrial 2 OS=Arabidopsis thaliana OX=3702 GN=EMB2247 PE=3 SV=1	110.6	6.37	41.43	44.442	12	13	15	13	0	0.93	-0.1	0.0246413	0.0933261	2828.9	2704.6	2667.1	2463.4	2516.5	2579.7	protein metabolism;RNA metabolism OR transcription;other metabolic processes;developmental processes	cytosol;mitochondrion;other cell component	other molecular function	[GO:0002161]; GO:0052689; GO:0140101; GO:0106074; GO:0016788; GO:0140098; GO:0006399; GO:0006450; GO:0016787; GO:0140640; GO:0034660; GO:0065008; GO:0003824; GO:0016070; GO:0065007; GO:0003674; GO:0090304; GO:0008150; GO:0006139; GO:0043170; GO:0006725; GO:0034641; GO:0044238; GO:0046483; GO:1901360; GO:0071704; GO:0044237; GO:0006807; GO:0008152; GO:0009987_x000D_ [GO:0004832]; GO:0004812; GO:00…	Aminoacyl-tRNA biosynthesis	EnsemblGenome
F4KEU1	High	AT5G52200	Phosphoprotein phosphatase inhibitor OS=Arabidopsis thaliana OX=3702 GN=I-2 PE=1 SV=2	16.6	4.56	5.48	9.097	19	2	2	2	0	0.89	-0.17	0.306312	0.414836	119.5	104.6	114.7	63.5	102.1	109.9	other biological processes	nucleus	enzyme regulator activity	[GO:0004864]; GO:0019212; GO:0019888; GO:0004857; GO:0019208; GO:0030234; GO:0043086; GO:0098772; GO:0050790; GO:0044092; GO:0003674; GO:0065009; GO:0065007; GO:0008150_x000D_ [GO:0005634]; GO:0043231; GO:0043227; GO:0043229; GO:0043226; GO:0005622; GO:0110165; GO:0005575_x000D_ [GO:0009966]; GO:0010646; GO:0023051; GO:0048583; GO:0050794; GO:0050789; GO:0065007; GO:0008150_x000D_ [GO:0080163]; G…		EnsemblGenome
F4KEV7	High	AT5G58240	Bifunctional bis(5'-adenosyl)-triphosphatase/adenylylsulfatase FHIT OS=Arabidopsis thaliana OX=3702 GN=FHIT PE=1 SV=1	20.4	6.68	13.6	14.267	13	2	3	2	0	1	0	0.284017	0.392729	279.4	306.7	279.2	257.1	283.3	279.5		cytosol	other molecular function	[GO:0000166]; GO:0036094; GO:1901265; GO:0005488; GO:0097159; GO:1901363; GO:0003674_x000D_ [GO:0005829]; GO:0110165; GO:0005737; GO:0005575; GO:0005622_x000D_ [GO:0043530]; GO:0016811; GO:0016810; GO:0016787; GO:0003824; GO:0003674_x000D_ [GO:0047627]; GO:0016819; GO:0016817; GO:0016787; GO:0003824; GO:0003674_x000D_ [GO:0047710]; GO:0004551; GO:0016462; GO:0016818; GO:0016817; GO:0016787; GO:00…	Purine metabolism; Metabolic pathways	EnsemblGenome
F4KFD7	High	AT5G09900	26S proteasome regulatory subunit, putative (RPN5) OS=Arabidopsis thaliana OX=3702 GN=EMB2107 PE=1 SV=1	50.8	7.66	21.38	26.333	24	10	10	10	0	0.955	-0.07	0.065746	0.15589	1190	1201.1	1265.1	1169.5	1147.4	1093		other cell component		[GO:0000502]; GO:0140535; GO:1905369; GO:0032991; GO:1905368; GO:0005575; GO:1902494		EnsemblGenome
F4KFJ2	High	AT5G16880	Target of Myb protein 1 OS=Arabidopsis thaliana OX=3702 GN=At5g16880 PE=1 SV=1	33.3	4.89	23.1	19.13	28	7	9	7	0	0.993	-0.01	0.470244	0.567178	818.9	825.4	837.1	819.8	836.6	780.1	protein metabolism;other metabolic processes;transport		other molecular function	[GO:0035091]; GO:0005543; GO:0008289; GO:0005488; GO:0003674_x000D_ [GO:0043130]; GO:0032182; GO:0005515; GO:0005488; GO:0003674_x000D_ [GO:0043328]; GO:0006886; GO:0032511; GO:0072666; GO:0043162; GO:0015031; GO:0046907; GO:0034613; GO:0032509; GO:0045324; GO:0072594; GO:0072665; GO:0006511; GO:0045184; GO:0071702; GO:0071705; GO:0006810; GO:0051641; GO:0051649; GO:0008104; GO:0070727; GO:001619…		EnsemblGenome
F4KFT7	High	AT5G32470	Bifunctional TH2 protein, mitochondrial OS=Arabidopsis thaliana OX=3702 GN=TH2 PE=1 SV=1	68.9	5.55	16.88	16.942	10	6	6	6	0	0.843	-0.25	0.00136969	0.0320196	486.3	499	496.7	435.1	418.6	418.3	other metabolic processes	cytosol;mitochondrion	other molecular function	[GO:0005739]; GO:0043231; GO:0005737; GO:0043227; GO:0043229; GO:0110165; GO:0005622; GO:0043226; GO:0005575_x000D_ [GO:0005829]; GO:0110165; GO:0005737; GO:0005575; GO:0005622_x000D_ [GO:0009228]; GO:0006772; GO:0034309; GO:0042724; GO:0034308; GO:0042723; GO:0046165; GO:0019438; GO:0042364; GO:0044272; GO:0072528; GO:0006066; GO:0006725; GO:0006767; GO:0006790; GO:0072527; GO:0044283; GO:190161…	Thiamine metabolism; Metabolic pathways; Biosynthesis of cofactors	EnsemblGenome
F4KFV6	High	AT5G39830	Trypsin family protein with PDZ domain-containing protein OS=Arabidopsis thaliana OX=3702 GN=DEG8 PE=1 SV=1	46.2	8.35	22.77	26.791	16	7	8	7	0	0.767	-0.38	0.00719404	0.0532567	1111.8	1247.9	1224.5	939.7	985.8	891.4	protein metabolism		other molecular function	[GO:0004252]; GO:0004175; GO:0008236; GO:0008233; GO:0017171; GO:0016787; GO:0140096; GO:0006508; GO:0003824; GO:0019538; GO:0003674; GO:0043170; GO:0044238; GO:1901564; GO:0071704; GO:0008152; GO:0006807; GO:0008150		EnsemblGenome
F4KG14	High	AT5G46070	Guanylate-binding family protein OS=Arabidopsis thaliana OX=3702 GN=MCL19.12 PE=1 SV=1	122.7	6.64	41.05	45.202	13	15	15	15	0	0.643	-0.64	0.0207549	0.0863066	2155.3	2617.9	2652.8	1638.3	1782.9	1683		nucleus	other molecular function	[GO:0003924]; GO:0017111; GO:0016462; GO:0016818; GO:0016817; GO:0016787; GO:0003824; GO:0003674_x000D_ [GO:0005525]; GO:0032561; GO:0035639; GO:0019001; GO:0032555; GO:0043168; GO:1901265; GO:0017076; GO:0032553; GO:0043167; GO:0097159; GO:1901363; GO:0000166; GO:0097367; GO:0005488; GO:0036094; GO:0003674_x000D_ [GO:0005730]; GO:0043232; GO:0031981; GO:0043228; GO:0043229; GO:0070013; GO:000563…		EnsemblGenome
F4KG91	High	AT5G52580	RabGAP/TBC domain-containing protein OS=Arabidopsis thaliana OX=3702 GN=At5g52580 PE=1 SV=1	79.6	5.77	6.96	10.892	6	3	3	3	0	0.709	-0.5	0.0522777	0.136259	199.4	206	189.8	129.3	141.4	169.9	transport;other biological processes	other membranes;cytosol	enzyme regulator activity	[GO:0005096]; GO:0008047; GO:0030695; GO:0030234; GO:0060589; GO:0098772; GO:0050790; GO:0003674; GO:0065009; GO:0065007; GO:0008150_x000D_ [GO:0005829]; GO:0110165; GO:0005737; GO:0005575; GO:0005622_x000D_ [GO:0006886]; GO:0015031; GO:0046907; GO:0034613; GO:0045184; GO:0071702; GO:0071705; GO:0006810; GO:0051641; GO:0051649; GO:0008104; GO:0070727; GO:0051234; GO:0009987; GO:0051179; GO:003303…		EnsemblGenome
F4KGP6	High	AT5G03660	RAB6-interacting golgin OS=Arabidopsis thaliana OX=3702 GN=At5g03660 PE=1 SV=1	17.7	5.1	17.39	12.275	23	4	6	2	0	1.091	0.13	0.527709	0.616647	685.9	804.9	734.9	824.8	801.8	704.9		ER/Golgi		[GO:0005794]; GO:0043231; GO:0005737; GO:0012505; GO:0043227; GO:0043229; GO:0110165; GO:0005622; GO:0043226; GO:0005575		EnsemblGenome
F4KGV2	High	AT5G10450	G-box regulating factor 6 OS=Arabidopsis thaliana OX=3702 GN=GRF6 PE=1 SV=1	27.7	4.89	64.01	55.92	50	12	26	4	0	0.861	-0.22	0.617938	0.69427	1326.1	1281.1	1319.9	1488.8	1128.7	1136.8		nucleus		[GO:0005634]; GO:0043231; GO:0043227; GO:0043229; GO:0043226; GO:0005622; GO:0110165; GO:0005575		EnsemblGenome
F4KHD5	High	AT5G40450	A-kinase anchor-like protein OS=Arabidopsis thaliana OX=3702 GN=MPO12.160 PE=1 SV=1	322.8	4.3	195.85	230.442	26	59	63	59	0	0.914	-0.13	0.748642	0.802533	7422.7	8803.2	8988.2	8049.7	8474.1	8042.6	cell organization and biogenesis;other metabolic processes	plasma membrane;other membranes;cytosol;other cell component	kinase activity	[GO:0005829]; GO:0110165; GO:0005737; GO:0005575; GO:0005622_x000D_ [GO:0005886]; GO:0016020; GO:0071944; GO:0110165; GO:0005575_x000D_ [GO:0009507]; GO:0009536; GO:0043231; GO:0005737; GO:0043227; GO:0043229; GO:0110165; GO:0005622; GO:0043226; GO:0005575_x000D_ [GO:0016301]; GO:0016772; GO:0016310; GO:0016740; GO:0006796; GO:0003824; GO:0006793; GO:0003674; GO:0044237; GO:0008152; GO:0009987; G…		EnsemblGenome
F4KHF4	High	AT5G46290	Beta-ketoacyl-[acyl-carrier-protein] synthase I OS=Arabidopsis thaliana OX=3702 GN=KASI PE=1 SV=1	52.1	8.21	33.29	30.243	12	7	13	7	0	1.029	0.04	0.112852	0.213819	1581.3	1635.5	1614.9	1759.1	1656.3	1660.9	cell organization and biogenesis;other metabolic processes;developmental processes	other cell component	other molecular function	[GO:0004315]; GO:0004312; GO:0016747; GO:0016746; GO:0016740; GO:0003824; GO:0003674_x000D_ [GO:0006633]; GO:0006631; GO:0008610; GO:0072330; GO:0032787; GO:0044255; GO:0006629; GO:1901576; GO:0046394; GO:0019752; GO:0044237; GO:0044238; GO:0071704; GO:0009058; GO:0016053; GO:0043436; GO:0008152; GO:0009987; GO:0006082; GO:0044249; GO:0044283; GO:0008150; GO:0044281_x000D_ [GO:0009507]; GO:000953…		EnsemblGenome
F4KHG6	High	AT5G46390	Carboxyl-terminal-processing peptidase 1, chloroplastic OS=Arabidopsis thaliana OX=3702 GN=CTPA1 PE=1 SV=1	53	5.41	12.76	19.161	10	4	4	4	0	0.834	-0.26	0.0616229	0.150211	315.7	363.5	355.3	287.5	311.4	296.4	protein metabolism	other cell component	other molecular function	[GO:0004175]; GO:0008233; GO:0016787; GO:0140096; GO:0006508; GO:0003824; GO:0019538; GO:0003674; GO:0043170; GO:0044238; GO:1901564; GO:0071704; GO:0008152; GO:0006807; GO:0008150_x000D_ [GO:0004252]; GO:0004175; GO:0008236; GO:0008233; GO:0017171; GO:0016787; GO:0140096; GO:0006508; GO:0003824; GO:0019538; GO:0003674; GO:0043170; GO:0044238; GO:1901564; GO:0071704; GO:0008152; GO:0006807; GO:00…		EnsemblGenome
F4KHS2	High	AT5G59090	Subtilase 4.12 OS=Arabidopsis thaliana OX=3702 GN=SBT4.12 PE=1 SV=1	77.5	8.91	28.66	33.047	12	9	10	9	0	1.454	0.54	0.0791614	0.171624	1541.6	1189.2	1137.2	1709	1789.7	1728.8	protein metabolism		other molecular function	[GO:0004252]; GO:0004175; GO:0008236; GO:0008233; GO:0017171; GO:0016787; GO:0140096; GO:0006508; GO:0003824; GO:0019538; GO:0003674; GO:0043170; GO:0044238; GO:1901564; GO:0071704; GO:0008152; GO:0006807; GO:0008150		EnsemblGenome
F4KHU8	High	AT5G59290	UDP-glucuronate decarboxylase OS=Arabidopsis thaliana OX=3702 GN=UXS3 PE=1 SV=1	40.2	8.35	24.3	19.207	21	9	11	1	0	1.039	0.06	0.765077	0.815212	201	163.8	165.6	142.1	172.1	198.8	other metabolic processes	cytosol;other cell component	other molecular function	[GO:0005737]; GO:0110165; GO:0005622; GO:0005575_x000D_ [GO:0005829]; GO:0110165; GO:0005737; GO:0005575; GO:0005622_x000D_ [GO:0033320]; GO:0009226; GO:0033319; GO:0009225; GO:0034654; GO:1901137; GO:0006793; GO:0055086; GO:1901135; GO:0006139; GO:0018130; GO:0019438; GO:0044271; GO:1901362; GO:1901576; GO:0044237; GO:0044281; GO:0071704; GO:0006725; GO:0034641; GO:0044238; GO:0046483; GO:190136…		EnsemblGenome
F4KIH8	High	AT5G24710	Transducin/WD40 repeat-like superfamily protein OS=Arabidopsis thaliana OX=3702 GN=MXC17.10 PE=1 SV=1	148	6.73	10.87	10.841	3	4	4	4	0	0.629	-0.67	0.0488363	0.132301	447.5	590.2	577.8	361.1	363.3	377.9	developmental processes	plasma membrane;other membranes		[GO:0005886]; GO:0016020; GO:0071944; GO:0110165; GO:0005575_x000D_ [GO:0009555]; GO:0048229; GO:0007275; GO:0032501; GO:0048856; GO:0008150; GO:0032502		EnsemblGenome
O03042	High	ATCG00490	Ribulose bisphosphate carboxylase large chain OS=Arabidopsis thaliana OX=3702 GN=rbcL PE=1 SV=1	52.9	6.29	993.72	192.167	49	28	378	28	0	0.639	-0.65	0.000749448	0.0250056	49753.3	50059.2	50942.6	31999.5	32964.9	30720.8	other metabolic processes;other biological processes	non-structural extracellular;other membranes;cytosol;translational apparatus;other cell component	nucleic acid binding activity;other molecular function	[GO:0000287]; GO:0046872; GO:0043169; GO:0043167; GO:0005488; GO:0003674_x000D_ [GO:0003729]; GO:0003723; GO:0003676; GO:0097159; GO:1901363; GO:0005488; GO:0003674_x000D_ [GO:0004497]; GO:0016491; GO:0003824; GO:0003674_x000D_ [GO:0005618]; GO:0030312; GO:0110165; GO:0071944; GO:0005575_x000D_ [GO:0009507]; GO:0009536; GO:0043231; GO:0005737; GO:0043227; GO:0043229; GO:0110165; GO:0005622; GO:00…	Glyoxylate and dicarboxylate metabolism; Carbon fixation in photosynthetic organisms; Metabolic pathways; Biosynthesis of secondary metabolites; Carbon metabolism	EnsemblGenome
O03983	High	AT1G01470	Probable desiccation-related protein LEA14 OS=Arabidopsis thaliana OX=3702 GN=LEA14 PE=1 SV=1	16.5	4.96	8.85	4.962	17	2	3	2	0	1.307	0.39	0.0274329	0.0985091	440.9	509.4	458.8	601.2	528.8	599.8	stress response;other biological processes	cytosol		[GO:0005829]; GO:0110165; GO:0005737; GO:0005575; GO:0005622_x000D_ [GO:0009269]; GO:0009414; GO:0006950; GO:0009415; GO:0050896; GO:0001101; GO:0009628; GO:0010035; GO:1901700; GO:0008150; GO:0042221_x000D_ [GO:0009611]; GO:0006950; GO:0050896; GO:0008150_x000D_ [GO:0009644]; GO:0009642; GO:0009416; GO:0009314; GO:0009628; GO:0050896; GO:0008150_x000D_ [GO:0050832]; GO:0009620; GO:0098542; GO:00…		EnsemblGenome
O03986	High	AT5G56000	Heat shock protein 90-4 OS=Arabidopsis thaliana OX=3702 GN=HSP90-4 PE=1 SV=1	80.1	5.05	104.62	106.563	36	26	37	4	0	0.791	-0.34	0.105207	0.204364	122.6	92.5	87.9	73.1	87.2	69.2	stress response;other biological processes	non-structural extracellular;plasma membrane;other membranes;cytosol;ER/Golgi;nucleus;other cytoplasmic organelle;other cell component	nucleic acid binding activity;other molecular function	[GO:0003729]; GO:0003723; GO:0003676; GO:0097159; GO:1901363; GO:0005488; GO:0003674_x000D_ [GO:0005524]; GO:0032559; GO:0035639; GO:0030554; GO:0032555; GO:0043168; GO:1901265; GO:0017076; GO:0032553; GO:0043167; GO:0097159; GO:1901363; GO:0000166; GO:0097367; GO:0005488; GO:0036094; GO:0003674_x000D_ [GO:0005618]; GO:0030312; GO:0110165; GO:0071944; GO:0005575_x000D_ [GO:0005634]; GO:0043231; G…	Protein processing in endoplasmic reticulum; Plant-pathogen interaction	EnsemblGenome
O04005	High	AT1G48130	1-Cys peroxiredoxin PER1 OS=Arabidopsis thaliana OX=3702 GN=PER1 PE=2 SV=1	24.1	6.61	10.32	6.722	13	3	4	3	0	10.191	3.35	0.000155591	0.0175181	34.8	23.6	34	312.6	346.3	480.1	stress response;developmental processes;other biological processes	cytosol;mitochondrion;nucleus	other molecular function	[GO:0005634]; GO:0043231; GO:0043227; GO:0043229; GO:0043226; GO:0005622; GO:0110165; GO:0005575_x000D_ [GO:0005739]; GO:0043231; GO:0005737; GO:0043227; GO:0043229; GO:0110165; GO:0005622; GO:0043226; GO:0005575_x000D_ [GO:0005829]; GO:0110165; GO:0005737; GO:0005575; GO:0005622_x000D_ [GO:0008379]; GO:0004601; GO:0051920; GO:0016209; GO:0016684; GO:0003674; GO:0098869; GO:0016491; GO:1990748; G…	Glutathione metabolism; Phenylpropanoid biosynthesis; Metabolic pathways; Biosynthesis of secondary metabolites	EnsemblGenome
O04023	High	AT1G09070	Protein SRC2 homolog OS=Arabidopsis thaliana OX=3702 GN=SRC2 PE=1 SV=1	34.2	6.95	5.02	4.008	6	2	2	2	0	1.026	0.04	0.774225	0.823543	529.6	547.2	539.7	489	554.3	553.6	stress response;transport	plasma membrane;other membranes;ER/Golgi;other cytoplasmic organelle		[GO:0000326]; GO:0000322; GO:0000325; GO:0005773; GO:0043231; GO:0005737; GO:0043227; GO:0043229; GO:0110165; GO:0005622; GO:0043226; GO:0005575_x000D_ [GO:0005783]; GO:0043231; GO:0005737; GO:0012505; GO:0043227; GO:0043229; GO:0110165; GO:0005622; GO:0043226; GO:0005575_x000D_ [GO:0005789]; GO:0031090; GO:0042175; GO:0098827; GO:0016020; GO:0043227; GO:0012505; GO:0031984; GO:0005783; GO:011016…		EnsemblGenome
O04130	High	AT1G17745	D-3-phosphoglycerate dehydrogenase 2, chloroplastic OS=Arabidopsis thaliana OX=3702 GN=PGDH2 PE=1 SV=2	66.4	6.13	41.98	45.426	21	11	13	8	0	0.643	-0.64	0.000430955	0.0234037	1247.8	1119.3	1157.8	693.3	746.3	744.2	other metabolic processes	cytosol;nucleus;other cell component	other molecular function	[GO:0004617]; GO:0016616; GO:0016614; GO:0016491; GO:0003824; GO:0003674_x000D_ [GO:0005634]; GO:0043231; GO:0043227; GO:0043229; GO:0043226; GO:0005622; GO:0110165; GO:0005575_x000D_ [GO:0005829]; GO:0110165; GO:0005737; GO:0005575; GO:0005622_x000D_ [GO:0006564]; GO:0006563; GO:0009070; GO:0009069; GO:1901607; GO:1901605; GO:0008652; GO:0006520; GO:0046394; GO:1901566; GO:0019752; GO:0044238; G…	Glycine, serine and threonine metabolism; Cysteine and methionine metabolism; Metabolic pathways; Biosynthesis of secondary metabolites; Carbon metabolism; Biosynthesis of amino acids	EnsemblGenome
O04147	High	AT4G18930	Cyclic phosphodiesterase OS=Arabidopsis thaliana OX=3702 GN=At4g18930 PE=1 SV=1	20.5	4.98	5.86	9.3	12	2	2	2	0	0.859	-0.22	0.132816	0.236781	453.7	445.7	427	324.2	382.8	414.5	RNA metabolism OR transcription;other metabolic processes	other cell component	other molecular function	[GO:0004113]; GO:0004112; GO:0008081; GO:0042578; GO:0016788; GO:0016787; GO:0003824; GO:0003674_x000D_ [GO:0005737]; GO:0110165; GO:0005622; GO:0005575_x000D_ [GO:0006388]; GO:0000394; GO:0008033; GO:0008380; GO:0006399; GO:0034470; GO:0006396; GO:0034660; GO:0016070; GO:0010467; GO:0090304; GO:0043170; GO:0006139; GO:0071704; GO:0006725; GO:0034641; GO:0044238; GO:0046483; GO:1901360; GO:000815…		EnsemblGenome
O04151	High	AT1G56340	Calreticulin-1 OS=Arabidopsis thaliana OX=3702 GN=CRT1 PE=1 SV=1	48.5	4.6	47.48	54.305	33	13	16	7	6	1.022	0.03	0.94931	0.959641	2998	2674.1	2505.4	2733.8	2782.1	2610.1	stress response;signal transduction;other biological processes	other membranes;mitochondrion;ER/Golgi;other cytoplasmic organelle;other cell component	other molecular function	[GO:0005509]; GO:0046872; GO:0043169; GO:0043167; GO:0005488; GO:0003674_x000D_ [GO:0005739]; GO:0043231; GO:0005737; GO:0043227; GO:0043229; GO:0110165; GO:0005622; GO:0043226; GO:0005575_x000D_ [GO:0005774]; GO:0098588; GO:0005773; GO:0031090; GO:0043231; GO:0005737; GO:0016020; GO:0043227; GO:0043229; GO:0110165; GO:0005622; GO:0043226; GO:0005575_x000D_ [GO:0005783]; GO:0043231; GO:0005737; G…	Protein processing in endoplasmic reticulum; Phagosome	EnsemblGenome
O04153	High	AT1G08450	Calreticulin-3 OS=Arabidopsis thaliana OX=3702 GN=CRT3 PE=1 SV=2	49.8	6.13	19.29	14.098	10	4	6	4	0	0.907	-0.14	0.0311249	0.105835	750.4	725.1	700.1	657.4	676.5	657.5	other metabolic processes;stress response;signal transduction;other biological processes	other membranes;ER/Golgi	other molecular function	[GO:0002758]; GO:0002218; GO:0002757; GO:0002253; GO:0045089; GO:0002764; GO:0002376; GO:0050778; GO:0002833; GO:0031349; GO:0032103; GO:0045088; GO:0007165; GO:0050776; GO:0008150; GO:0002684; GO:0048584; GO:0002831; GO:0031347; GO:0032101; GO:0009987; GO:0050794; GO:0007154; GO:0023052; GO:0051716; GO:0002682; GO:0048583; GO:0048518; GO:0080134; GO:0050789; GO:0050896; GO:0065007_x000D_ [GO:000…	Protein processing in endoplasmic reticulum; Phagosome	EnsemblGenome
O04196	High	AT2G39930	Isoamylase 1, chloroplastic OS=Arabidopsis thaliana OX=3702 GN=ISA1 PE=1 SV=1	89.4	6.19	6.56	10.361	4	2	2	2	0	0.657	-0.61	0.0107179	0.0643854	286	319	314.7	201	206.7	241.6	other metabolic processes	other cell component	other molecular function	[GO:0005983]; GO:0005982; GO:0009251; GO:0044247; GO:0006073; GO:0000272; GO:0044042; GO:0044264; GO:0044275; GO:0005976; GO:0009057; GO:0016052; GO:0044260; GO:0044262; GO:0044248; GO:0005975; GO:0043170; GO:1901575; GO:0044237; GO:0009056; GO:0044238; GO:0071704; GO:0008152; GO:0009987; GO:0008150_x000D_ [GO:0009507]; GO:0009536; GO:0043231; GO:0005737; GO:0043227; GO:0043229; GO:0110165; GO:00…	Starch and sucrose metabolism; Metabolic pathways; Biosynthesis of secondary metabolites	EnsemblGenome
O04202	High	AT2G39990	Eukaryotic translation initiation factor 3 subunit F OS=Arabidopsis thaliana OX=3702 GN=TIF3F1 PE=1 SV=1	31.8	5.14	15.34	23.984	27	6	7	6	0	0.78	-0.36	0.00273818	0.039627	848.8	903.5	824.1	654.4	662	706.4	cell organization and biogenesis;protein metabolism;other metabolic processes;developmental processes;other biological processes	cytosol;translational apparatus;nucleus;other cell component	nucleic acid binding activity;other molecular function	[GO:0001732]; GO:0022618; GO:0002183; GO:0065003; GO:0071826; GO:0022613; GO:0006413; GO:0002181; GO:0022607; GO:0043933; GO:0044085; GO:0044237; GO:0006412; GO:0016043; GO:0071840; GO:0008152; GO:0009987; GO:0034645; GO:0043043; GO:0044267; GO:0010467; GO:0008150; GO:0009059; GO:0044249; GO:0044260; GO:0006518; GO:0043604; GO:1901566; GO:0019538; GO:0043170; GO:1901576; GO:0009058; GO:0043603; G…		EnsemblGenome
O04209	High	AT2G40060	Clathrin light chain 2 OS=Arabidopsis thaliana OX=3702 GN=CLC2 PE=1 SV=1	28.8	4.98	22.76	22.825	28	7	9	7	0	0.633	-0.66	0.201588	0.308802	1323.2	2179.4	2141.2	1325.6	1355.8	1371.5	cell organization and biogenesis;transport	plasma membrane;other membranes;cytoskeleton;ER/Golgi;other cell component	other molecular function	[GO:0005198]; GO:0003674_x000D_ [GO:0005856]; GO:0043232; GO:0043228; GO:0043229; GO:0043226; GO:0005622; GO:0110165; GO:0005575_x000D_ [GO:0005886]; GO:0016020; GO:0071944; GO:0110165; GO:0005575_x000D_ [GO:0006886]; GO:0015031; GO:0046907; GO:0034613; GO:0045184; GO:0071702; GO:0071705; GO:0006810; GO:0051641; GO:0051649; GO:0008104; GO:0070727; GO:0051234; GO:0009987; GO:0051179; GO:0033036; G…		EnsemblGenome
O04309	High	AT3G16470	Jacalin-related lectin 35 OS=Arabidopsis thaliana OX=3702 GN=JAL35 PE=1 SV=1	48.5	5.26	41	50.14	33	10	12	10	0	1.016	0.02	0.630432	0.704049	1983.6	2767.6	2646.1	3642.1	2688.7	2031.2	stress response;developmental processes;other biological processes	nucleus;other cytoplasmic organelle;other cell component	other molecular function	[GO:0005634]; GO:0043231; GO:0043227; GO:0043229; GO:0043226; GO:0005622; GO:0110165; GO:0005575_x000D_ [GO:0005773]; GO:0043231; GO:0005737; GO:0043227; GO:0043229; GO:0110165; GO:0005622; GO:0043226; GO:0005575_x000D_ [GO:0009409]; GO:0006950; GO:0009266; GO:0050896; GO:0009628; GO:0008150_x000D_ [GO:0009506]; GO:0005911; GO:0055044; GO:0070161; GO:0110165; GO:0030054; GO:0005575_x000D_ [GO:000…		EnsemblGenome
O04310	High	AT3G16460	Jacalin-related lectin 34 OS=Arabidopsis thaliana OX=3702 GN=JAL34 PE=1 SV=1	72.4	5.5	116.58	99.447	35	19	32	18	0	1.767	0.82	0.00617655	0.0503456	3339	2845.5	2855.3	5112.5	5045.1	4829.2	stress response	cytosol;nucleus;other cell component	other molecular function	[GO:0005634]; GO:0043231; GO:0043227; GO:0043229; GO:0043226; GO:0005622; GO:0110165; GO:0005575_x000D_ [GO:0005829]; GO:0110165; GO:0005737; GO:0005575; GO:0005622_x000D_ [GO:0009409]; GO:0006950; GO:0009266; GO:0050896; GO:0009628; GO:0008150_x000D_ [GO:0009506]; GO:0005911; GO:0055044; GO:0070161; GO:0110165; GO:0030054; GO:0005575_x000D_ [GO:0030246]; GO:0005488; GO:0003674		EnsemblGenome
O04311	High	AT3G16450	Jacalin-related lectin 33 OS=Arabidopsis thaliana OX=3702 GN=JAL33 PE=1 SV=1	32	5.22	57.94	62.942	30	11	17	10	0	1.706	0.77	0.000990083	0.0271487	2470.9	2600.9	2515.6	4741.2	4273	4291.7	stress response;other biological processes	nucleus;other cell component	other molecular function	[GO:0005634]; GO:0043231; GO:0043227; GO:0043229; GO:0043226; GO:0005622; GO:0110165; GO:0005575_x000D_ [GO:0009409]; GO:0006950; GO:0009266; GO:0050896; GO:0009628; GO:0008150_x000D_ [GO:0009506]; GO:0005911; GO:0055044; GO:0070161; GO:0110165; GO:0030054; GO:0005575_x000D_ [GO:0010043]; GO:0010038; GO:0010035; GO:0042221; GO:0050896; GO:0008150_x000D_ [GO:0030246]; GO:0005488; GO:0003674		EnsemblGenome
O04313	High	AT3G16430	PYK10-binding protein 2 OS=Arabidopsis thaliana OX=3702 GN=PBP2 PE=1 SV=1	32.2	6.29	56.54	44.22	27	8	18	3	0	1.76	0.82	0.00625605	0.0505312	426.1	446.1	417.2	875.2	713.7	749.9			other molecular function	[GO:0030246]; GO:0005488; GO:0003674		EnsemblGenome
O04314	High	AT3G16420	PYK10-binding protein 1 OS=Arabidopsis thaliana OX=3702 GN=PBP1 PE=1 SV=1	32.1	5.77	60.78	48.548	30	9	21	4	4	1.686	0.75	0.000699134	0.0249597	2190.1	1985.5	2017	3775	3401	3305.6	other biological processes	cytosol;nucleus;other cell component	enzyme regulator activity;other molecular function	[GO:0005634]; GO:0043231; GO:0043227; GO:0043229; GO:0043226; GO:0005622; GO:0110165; GO:0005575_x000D_ [GO:0005829]; GO:0110165; GO:0005737; GO:0005575; GO:0005622_x000D_ [GO:0006457]; GO:0009987; GO:0008150_x000D_ [GO:0009506]; GO:0005911; GO:0055044; GO:0070161; GO:0110165; GO:0030054; GO:0005575_x000D_ [GO:0030234]; GO:0098772; GO:0050790; GO:0003674; GO:0065009; GO:0065007; GO:0008150_x000D_…		EnsemblGenome
O04350	High	AT2G30410	Tubulin-folding cofactor A OS=Arabidopsis thaliana OX=3702 GN=TFCA PE=1 SV=2	12.8	5.05	18.86	21.326	40	6	6	6	0	1.464	0.55	0.293423	0.401922	260.2	670.2	715	980.9	1039.2	524.9	cell organization and biogenesis;other biological processes	cytosol;cytoskeleton	cytoskeletal activity	[GO:0005829]; GO:0110165; GO:0005737; GO:0005575; GO:0005622_x000D_ [GO:0006457]; GO:0009987; GO:0008150_x000D_ [GO:0007021]; GO:0065003; GO:0022607; GO:0043933; GO:0016043; GO:0044085; GO:0071840; GO:0009987; GO:0008150_x000D_ [GO:0007023]; GO:0006457; GO:0009987; GO:0008150_x000D_ [GO:0015630]; GO:0005856; GO:0043232; GO:0043228; GO:0043229; GO:0043226; GO:0005622; GO:0110165; GO:0005575_x000D_…		EnsemblGenome
O04373	High	AT1G51760	IAA-amino acid hydrolase ILR1-like 4 OS=Arabidopsis thaliana OX=3702 GN=ILL4 PE=1 SV=2	48.2	6.73	9.55	11.489	8	3	3	3	0	0.811	-0.3	0.00366053	0.0421608	211.9	221.6	206.7	173.1	171.8	168.4	other metabolic processes;stress response	plasma membrane;other membranes;ER/Golgi	other molecular function	[GO:0005783]; GO:0043231; GO:0005737; GO:0012505; GO:0043227; GO:0043229; GO:0110165; GO:0005622; GO:0043226; GO:0005575_x000D_ [GO:0005788]; GO:0070013; GO:0005783; GO:0043233; GO:0043229; GO:0043231; GO:0005737; GO:0012505; GO:0031974; GO:0043226; GO:0005622; GO:0043227; GO:0110165; GO:0005575_x000D_ [GO:0005886]; GO:0016020; GO:0071944; GO:0110165; GO:0005575_x000D_ [GO:0009611]; GO:0006950; G…		EnsemblGenome
O04379	High	AT1G48410	Protein argonaute 1 OS=Arabidopsis thaliana OX=3702 GN=AGO1 PE=1 SV=1	116.1	9.29	36.09	45.983	13	12	13	12	0	0.906	-0.14	0.0271636	0.0979153	2426.7	2489.8	2516.9	2247.2	2256.1	2373.4	RNA metabolism OR transcription;other metabolic processes;stress response;developmental processes;other biological processes	cytosol;nucleus;other cell component	nucleic acid binding activity;other molecular function	[GO:0003729]; GO:0003723; GO:0003676; GO:0097159; GO:1901363; GO:0005488; GO:0003674_x000D_ [GO:0004521]; GO:0004519; GO:0004540; GO:0090502; GO:0004518; GO:0140098; GO:0090501; GO:0016788; GO:0090305; GO:0140640; GO:0016070; GO:0016787; GO:0090304; GO:0003824; GO:0006139; GO:0043170; GO:0003674; GO:0006725; GO:0034641; GO:0044238; GO:0046483; GO:1901360; GO:0071704; GO:0044237; GO:0006807; GO:00…		EnsemblGenome
O04420	High	AT2G26230	Uricase OS=Arabidopsis thaliana OX=3702 GN=At2g26230 PE=1 SV=2	34.9	8.48	5.56	5.677	7	2	2	2	0	1.115	0.16	0.089372	0.184274	147.1	136.1	132.4	160	145.1	151.7	cell organization and biogenesis;other metabolic processes	other cytoplasmic organelle	other molecular function	[GO:0004846]; GO:0016663; GO:0016661; GO:0016491; GO:0003824; GO:0003674_x000D_ [GO:0005777]; GO:0042579; GO:0043231; GO:0005737; GO:0043227; GO:0043229; GO:0110165; GO:0005622; GO:0043226; GO:0005575_x000D_ [GO:0006144]; GO:0009112; GO:0072521; GO:0055086; GO:1901564; GO:0006725; GO:0034641; GO:0046483; GO:1901360; GO:0006139; GO:0044281; GO:0006807; GO:0071704; GO:0044237; GO:0044238; GO:000815…	Purine metabolism; Caffeine metabolism; Metabolic pathways	EnsemblGenome
O04450	High	AT1G24510	T-complex protein 1 subunit epsilon OS=Arabidopsis thaliana OX=3702 GN=CCT5 PE=1 SV=1	59.3	5.66	45.19	56.505	25	14	16	14	0	1.049	0.07	0.390829	0.493249	3284.1	3073	3142.5	3871.2	3297.8	3091.9	other biological processes	plasma membrane;other membranes;cytosol;other cell component	other molecular function	[GO:0005524]; GO:0032559; GO:0035639; GO:0030554; GO:0032555; GO:0043168; GO:1901265; GO:0017076; GO:0032553; GO:0043167; GO:0097159; GO:1901363; GO:0000166; GO:0097367; GO:0005488; GO:0036094; GO:0003674_x000D_ [GO:0005829]; GO:0110165; GO:0005737; GO:0005575; GO:0005622_x000D_ [GO:0005832]; GO:0101031; GO:0005829; GO:0032991; GO:0110165; GO:0005737; GO:0005575; GO:0005622_x000D_ [GO:0005886]; G…		EnsemblGenome
O04482	High	AT1G65650	Ubiquitin carboxyl-terminal hydrolase 2 OS=Arabidopsis thaliana OX=3702 GN=UCH2 PE=1 SV=1	37.5	5.11	10.83	8.523	10	4	4	4	0	0.874	-0.19	0.00647381	0.050733	1037.3	1050.5	1056.1	918.1	911.2	953.1	protein metabolism;other metabolic processes;developmental processes	nucleus;other cell component	other molecular function	[GO:0004843]; GO:0008242; GO:0101005; GO:0008233; GO:0019783; GO:0016787; GO:0140096; GO:0006508; GO:0008234; GO:0003824; GO:0019538; GO:0003674; GO:0043170; GO:0044238; GO:1901564; GO:0071704; GO:0008152; GO:0006807; GO:0008150_x000D_ [GO:0005634]; GO:0043231; GO:0043227; GO:0043229; GO:0043226; GO:0005622; GO:0110165; GO:0005575_x000D_ [GO:0005737]; GO:0110165; GO:0005622; GO:0005575_x000D_ [GO…		EnsemblGenome
O04487	High	AT1G09640	Probable elongation factor 1-gamma 1 OS=Arabidopsis thaliana OX=3702 GN=At1g09640 PE=1 SV=1	46.6	5.48	70.74	60.081	32	12	24	7	7	0.815	-0.3	0.00139669	0.0321326	3826.3	4092.1	3969	3119.6	3233.4	3306.6	protein metabolism;other metabolic processes	plasma membrane;other membranes;cytosol;other cytoplasmic organelle;other cell component	nucleic acid binding activity;other molecular function	[GO:0003746]; GO:0008135; GO:0006414; GO:0003723; GO:0090079; GO:0006412; GO:0034645; GO:0003676; GO:0045182; GO:0043043; GO:0044267; GO:0010467; GO:0009059; GO:0044249; GO:0044260; GO:0097159; GO:1901363; GO:0003674; GO:0006417; GO:0006518; GO:0043604; GO:1901566; GO:0019538; GO:0043170; GO:1901576; GO:0009058; GO:0044237; GO:0005488; GO:0010608; GO:0032268; GO:0034248; GO:2000112; GO:0043603; G…		EnsemblGenome
O04496	High	AT1G09750	Aspartyl protease AED3 OS=Arabidopsis thaliana OX=3702 GN=AED3 PE=1 SV=1	47.6	7.52	8.55	8.101	9	3	3	3	0	1.064	0.09	0.16551	0.269303	703.5	796.9	771.1	852.4	782.1	820.4	protein metabolism;stress response;other biological processes	non-structural extracellular;other cell component	other molecular function	[GO:0000166]; GO:0036094; GO:1901265; GO:0005488; GO:0097159; GO:1901363; GO:0003674_x000D_ [GO:0004190]; GO:0004175; GO:0070001; GO:0008233; GO:0016787; GO:0140096; GO:0006508; GO:0003824; GO:0019538; GO:0003674; GO:0043170; GO:0044238; GO:1901564; GO:0071704; GO:0008152; GO:0006807; GO:0008150_x000D_ [GO:0005618]; GO:0030312; GO:0110165; GO:0071944; GO:0005575_x000D_ [GO:0009627]; GO:0098542; G…		EnsemblGenome
O04499	High	AT1G09780	2,3-bisphosphoglycerate-independent phosphoglycerate mutase 1 OS=Arabidopsis thaliana OX=3702 GN=PGM1 PE=1 SV=3	60.5	5.53	76.19	73.59	36	18	27	12	7	1.083	0.12	0.188508	0.29454	4207.5	3901.1	3737.6	4245.7	4225.9	4188.6	other metabolic processes;stress response;developmental processes;other biological processes	plasma membrane;other membranes;cytosol;mitochondrion;other cell component	other molecular function	[GO:0005740]; GO:0031967; GO:0005739; GO:0031975; GO:0043227; GO:0043229; GO:0043231; GO:0005737; GO:0110165; GO:0043226; GO:0005622; GO:0005575_x000D_ [GO:0005829]; GO:0110165; GO:0005737; GO:0005575; GO:0005622_x000D_ [GO:0005886]; GO:0016020; GO:0071944; GO:0110165; GO:0005575_x000D_ [GO:0006007]; GO:0006006; GO:0019320; GO:0019318; GO:0046365; GO:0005996; GO:0016052; GO:0044282; GO:0005975; G…	Glycolysis / Gluconeogenesis; Glycine, serine and threonine metabolism; Metabolic pathways; Biosynthesis of secondary metabolites; Carbon metabolism; Biosynthesis of amino acids	EnsemblGenome
O04603	High	AT4G01310	50S ribosomal protein L5, chloroplastic OS=Arabidopsis thaliana OX=3702 GN=RPL5 PE=2 SV=1	28.3	9.99	33.27	35.812	33	9	12	9	0	1.038	0.05	0.224617	0.331572	4374.5	4222.1	4105.8	4435.6	4288.2	4383.3	protein metabolism;other metabolic processes	cytosol;translational apparatus;other cell component	nucleic acid binding activity;other molecular function	[GO:0003723]; GO:0003676; GO:0097159; GO:1901363; GO:0005488; GO:0003674_x000D_ [GO:0003729]; GO:0003723; GO:0003676; GO:0097159; GO:1901363; GO:0005488; GO:0003674_x000D_ [GO:0003735]; GO:0005198; GO:0003674_x000D_ [GO:0006412]; GO:0034645; GO:0043043; GO:0044267; GO:0010467; GO:0009059; GO:0044249; GO:0044260; GO:0006518; GO:0043604; GO:1901566; GO:0019538; GO:0043170; GO:1901576; GO:0009058; G…	Ribosome	EnsemblGenome
O04630	High	AT5G26830	Threonine--tRNA ligase, mitochondrial 1 OS=Arabidopsis thaliana OX=3702 GN=THRRS PE=1 SV=3	80.9	6.98	48.69	61.393	23	17	20	17	0	0.928	-0.11	0.0588367	0.145503	4327.9	4590.9	4436.4	3918	4115.5	4267.3	protein metabolism;RNA metabolism OR transcription;other metabolic processes	plasma membrane;other membranes;cytosol;mitochondrion;other cell component	other molecular function	[GO:0004829]; GO:0004812; GO:0016875; GO:0140101; GO:0016874; GO:0140098; GO:0003824; GO:0140640; GO:0003674_x000D_ [GO:0005524]; GO:0032559; GO:0035639; GO:0030554; GO:0032555; GO:0043168; GO:1901265; GO:0017076; GO:0032553; GO:0043167; GO:0097159; GO:1901363; GO:0000166; GO:0097367; GO:0005488; GO:0036094; GO:0003674_x000D_ [GO:0005618]; GO:0030312; GO:0110165; GO:0071944; GO:0005575_x000D_ [GO…	Aminoacyl-tRNA biosynthesis	EnsemblGenome
O04663	High	AT5G35620	Eukaryotic translation initiation factor isoform 4E OS=Arabidopsis thaliana OX=3702 GN=EIF(ISO)4E PE=1 SV=2	22.5	5.69	11.01	11.984	15	4	4	4	0	0.894	-0.16	0.919544	0.937796	592.3	682.9	696.4	801.2	610.2	596.8	protein metabolism;other metabolic processes;other biological processes	cytosol;translational apparatus;nucleus;other cell component	nucleic acid binding activity	[GO:0000340]; GO:0000339; GO:0003723; GO:0003676; GO:0097159; GO:1901363; GO:0005488; GO:0003674_x000D_ [GO:0003743]; GO:0008135; GO:0006413; GO:0003723; GO:0090079; GO:0006412; GO:0044237; GO:0003676; GO:0045182; GO:0034645; GO:0043043; GO:0044267; GO:0010467; GO:0008152; GO:0009987; GO:0097159; GO:1901363; GO:0003674; GO:0006417; GO:0009059; GO:0044249; GO:0044260; GO:0006518; GO:0043604; GO:19…		EnsemblGenome
O04904	High	AT4G22930	Dihydroorotase, mitochondrial OS=Arabidopsis thaliana OX=3702 GN=PYR4 PE=1 SV=1	41.9	8.46	36.77	33.45	26	7	10	7	0	1.221	0.29	0.118094	0.21939	481.5	675.1	643.4	893.3	785.6	670.7	other metabolic processes	mitochondrion;other cell component	other molecular function	[GO:0004151]; GO:0016812; GO:0016810; GO:0016787; GO:0003824; GO:0003674_x000D_ [GO:0005737]; GO:0110165; GO:0005622; GO:0005575_x000D_ [GO:0005739]; GO:0043231; GO:0005737; GO:0043227; GO:0043229; GO:0110165; GO:0005622; GO:0043226; GO:0005575_x000D_ [GO:0006207]; GO:0019856; GO:0006206; GO:0046112; GO:0072528; GO:0009112; GO:0072527; GO:0018130; GO:1901362; GO:1901566; GO:0044271; GO:0055086; G…	Pyrimidine metabolism; Metabolic pathways; Biosynthesis of cofactors	EnsemblGenome
O04905	High	AT5G26667	UMP-CMP kinase 3 OS=Arabidopsis thaliana OX=3702 GN=UMK3 PE=1 SV=1	22.5	6.01	15.02	11.864	22	5	6	4	1	0.958	-0.06	0.0715949	0.162516	558.7	606	557	505.7	535.1	538.8	other metabolic processes	cytosol;nucleus;other cell component	kinase activity;other molecular function	[GO:0004127]; GO:0050145; GO:0016776; GO:0019205; GO:0046940; GO:0016772; GO:0016301; GO:0009123; GO:0009165; GO:0016740; GO:0016310; GO:0006753; GO:0009117; GO:1901293; GO:0003824; GO:0006796; GO:0019637; GO:0055086; GO:0034654; GO:0090407; GO:0003674; GO:0006793; GO:0071704; GO:0006139; GO:0044281; GO:0018130; GO:0019438; GO:0044271; GO:1901362; GO:1901576; GO:0044237; GO:0008152; GO:0006725; G…	Pyrimidine metabolism; Metabolic pathways; Biosynthesis of cofactors	EnsemblGenome
O04922	High	AT2G31570	Probable glutathione peroxidase 2 OS=Arabidopsis thaliana OX=3702 GN=GPX2 PE=1 SV=1	18.9	5.72	28.8	25.869	49	10	12	8	2	0.988	-0.02	0.963422	0.970744	2185.2	1846.7	1991.6	1879.4	1967.1	2153.9	stress response;other biological processes	plasma membrane;other membranes;cytosol;nucleus	other molecular function	[GO:0004601]; GO:0016209; GO:0016684; GO:0003674; GO:0098869; GO:0016491; GO:1990748; GO:0003824; GO:0009987; GO:0098754; GO:0097237; GO:0008150; GO:0009636; GO:0070887; GO:0042221; GO:0051716; GO:0050896_x000D_ [GO:0004602]; GO:0004601; GO:0016209; GO:0016684; GO:0003674; GO:0098869; GO:0016491; GO:1990748; GO:0003824; GO:0009987; GO:0098754; GO:0097237; GO:0008150; GO:0009636; GO:0070887; GO:00…	Glutathione metabolism; Arachidonic acid metabolism; Metabolic pathways	EnsemblGenome
O04983	High	AT5G35360	Biotin carboxylase, chloroplastic OS=Arabidopsis thaliana OX=3702 GN=CAC2 PE=1 SV=1	58.4	7.25	72.96	68.022	40	18	24	18	0	1.016	0.02	0.607085	0.685424	3513.6	3247.9	3292.5	3075.5	3345.6	3413.5	other metabolic processes	other cell component	other molecular function	[GO:0003989]; GO:0016421; GO:0016885; GO:0016874; GO:0003824; GO:0003674_x000D_ [GO:0004075]; GO:0016879; GO:0016874; GO:0003824; GO:0003674_x000D_ [GO:0005524]; GO:0032559; GO:0035639; GO:0030554; GO:0032555; GO:0043168; GO:1901265; GO:0017076; GO:0032553; GO:0043167; GO:0097159; GO:1901363; GO:0000166; GO:0097367; GO:0005488; GO:0036094; GO:0003674_x000D_ [GO:0006633]; GO:0006631; GO:0008610; G…	Fatty acid biosynthesis; Pyruvate metabolism; Propanoate metabolism; Metabolic pathways; Biosynthesis of secondary metabolites; Carbon metabolism; Fatty acid metabolism	EnsemblGenome
O22126	High	AT2G45470	Fasciclin-like arabinogalactan protein 8 OS=Arabidopsis thaliana OX=3702 GN=FLA8 PE=2 SV=1	43	5.68	37.85	36.971	16	7	12	5	2	1.067	0.09	0.282773	0.392104	3703	3619.6	3470.2	3960.6	3860.8	3539.1		non-structural extracellular;plasma membrane;other membranes		[GO:0005886]; GO:0016020; GO:0071944; GO:0110165; GO:0005575_x000D_ [GO:0031225]; GO:0031224; GO:0110165; GO:0016020; GO:0005575_x000D_ [GO:0046658]; GO:0031225; GO:0031226; GO:0031224; GO:0005886; GO:0110165; GO:0016020; GO:0071944; GO:0005575_x000D_ [GO:0048046]; GO:0005576; GO:0110165; GO:0005575		EnsemblGenome
O22149	High	AT2G45220	Probable pectinesterase/pectinesterase inhibitor 17 OS=Arabidopsis thaliana OX=3702 GN=PME17 PE=2 SV=2	55.9	9.04	24.7	36.61	20	8	8	8	0	1.403	0.49	0.0673475	0.157717	543.1	836.8	861.7	1173.8	1139.9	1322.3	cell organization and biogenesis;other metabolic processes;stress response;other biological processes	non-structural extracellular;other cell component	enzyme regulator activity;other molecular function	[GO:0005576]; GO:0110165; GO:0005575_x000D_ [GO:0005618]; GO:0030312; GO:0110165; GO:0071944; GO:0005575_x000D_ [GO:0009617]; GO:0051707; GO:0043207; GO:0044419; GO:0009605; GO:0009607; GO:0008150; GO:0050896_x000D_ [GO:0009620]; GO:0051707; GO:0043207; GO:0044419; GO:0009605; GO:0009607; GO:0008150; GO:0050896_x000D_ [GO:0030599]; GO:0052689; GO:0016788; GO:0016787; GO:0003824; GO:0003674_x000D_…	Pentose and glucuronate interconversions; Metabolic pathways	EnsemblGenome
O22160	High	AT2G44920	Thylakoid lumenal 15 kDa protein 1, chloroplastic OS=Arabidopsis thaliana OX=3702 GN=At2g44920 PE=1 SV=2	23.8	7.64	42.02	35.289	32	6	12	6	0	1.231	0.3	0.585733	0.666653	435.2	1148	1425.3	1754.8	1413.8	662.5		other membranes;other cell component		[GO:0009507]; GO:0009536; GO:0043231; GO:0005737; GO:0043227; GO:0043229; GO:0110165; GO:0005622; GO:0043226; GO:0005575_x000D_ [GO:0009534]; GO:0031976; GO:0009507; GO:0009579; GO:0031984; GO:0009536; GO:0005622; GO:0110165; GO:0043227; GO:0043229; GO:0043231; GO:0005737; GO:0005575; GO:0043226_x000D_ [GO:0009535]; GO:0055035; GO:0009534; GO:0042170; GO:0042651; GO:0031976; GO:0009507; GO:003109…		EnsemblGenome
O22173	High	AT2G23350	Polyadenylate-binding protein 4 OS=Arabidopsis thaliana OX=3702 GN=PAB4 PE=1 SV=1	71.6	6.86	48.1	61.182	24	12	14	12	0	0.698	-0.52	0.0210163	0.0867331	1855.2	1872.5	1999.6	1089.4	1307.5	1390.2	other biological processes	cytosol;nucleus;other cell component	nucleic acid binding activity	[GO:0003723]; GO:0003676; GO:0097159; GO:1901363; GO:0005488; GO:0003674_x000D_ [GO:0003729]; GO:0003723; GO:0003676; GO:0097159; GO:1901363; GO:0005488; GO:0003674_x000D_ [GO:0003730]; GO:0003729; GO:0003723; GO:0003676; GO:0097159; GO:1901363; GO:0005488; GO:0003674_x000D_ [GO:0005634]; GO:0043231; GO:0043227; GO:0043229; GO:0043226; GO:0005622; GO:0110165; GO:0005575_x000D_ [GO:0005829]; GO:01…	mRNA surveillance pathway; RNA degradation	EnsemblGenome
O22229	High	AT2G41680	NADPH-dependent thioredoxin reductase 3 OS=Arabidopsis thaliana OX=3702 GN=NTRC PE=1 SV=2	57.9	6.77	21.68	20.102	12	6	8	6	0	0.943	-0.08	0.0289859	0.101314	1033.6	1068.5	1018.9	974.9	989.1	965.6	other metabolic processes;stress response;other biological processes	other cell component	enzyme regulator activity;other molecular function	[GO:0004791]; GO:0016209; GO:0047134; GO:0003674; GO:0098869; GO:0015035; GO:0016668; GO:1990748; GO:0015036; GO:0140096; GO:0016667; GO:0009987; GO:0098754; GO:0097237; GO:0003824; GO:0016491; GO:0008150; GO:0009636; GO:0070887; GO:0042221; GO:0051716; GO:0050896_x000D_ [GO:0008047]; GO:0030234; GO:0098772; GO:0050790; GO:0003674; GO:0065009; GO:0065007; GO:0008150_x000D_ [GO:0009507]; GO:000953…	Selenocompound metabolism	EnsemblGenome
O22263	High	AT2G47470	Protein disulfide-isomerase like 2-1 OS=Arabidopsis thaliana OX=3702 GN=PDIL2-1 PE=2 SV=1	39.5	6.06	65.09	60.148	39	14	20	14	0	1.013	0.02	0.984656	0.988247	3902.8	3573.5	3649.8	3695.8	3817.5	3614.7	stress response;developmental processes;other biological processes	other membranes;ER/Golgi;other cytoplasmic organelle;other cell component	other molecular function	[GO:0003756]; GO:0016864; GO:0140096; GO:0016860; GO:0003824; GO:0016853; GO:0003674_x000D_ [GO:0005774]; GO:0098588; GO:0005773; GO:0031090; GO:0043231; GO:0005737; GO:0016020; GO:0043227; GO:0043229; GO:0110165; GO:0005622; GO:0043226; GO:0005575_x000D_ [GO:0005783]; GO:0043231; GO:0005737; GO:0012505; GO:0043227; GO:0043229; GO:0110165; GO:0005622; GO:0043226; GO:0005575_x000D_ [GO:0009505]; G…	Protein processing in endoplasmic reticulum	EnsemblGenome
O22265	High	AT2G47450	Signal recognition particle 43 kDa protein, chloroplastic OS=Arabidopsis thaliana OX=3702 GN=CAO PE=1 SV=2	41.3	4.61	25.3	35.543	22	8	8	8	0	0.996	-0.01	0.610083	0.687314	1672.2	1644.4	1624.2	1792.2	1637.7	1614.8	cell organization and biogenesis;transport;other biological processes	other membranes;translational apparatus;other cell component	other molecular function	[GO:0005786]; GO:0048500; GO:1990904; GO:0005737; GO:0032991; GO:0110165; GO:0005622; GO:0005575_x000D_ [GO:0009507]; GO:0009536; GO:0043231; GO:0005737; GO:0043227; GO:0043229; GO:0110165; GO:0005622; GO:0043226; GO:0005575_x000D_ [GO:0009535]; GO:0055035; GO:0009534; GO:0042170; GO:0042651; GO:0031976; GO:0009507; GO:0031090; GO:0009526; GO:0034357; GO:0009579; GO:0031984; GO:0009536; GO:001602…		EnsemblGenome
O22287	High	AT2G39770	Mannose-1-phosphate guanylyltransferase 1 OS=Arabidopsis thaliana OX=3702 GN=CYT1 PE=1 SV=1	39.6	6.73	18.31	20.251	18	6	8	6	0	1.116	0.16	0.102062	0.200694	1507	1360.6	1391.3	1635.3	1552.5	1475.6	other metabolic processes;stress response;other biological processes	cytosol;nucleus	other molecular function	[GO:0004475]; GO:0008905; GO:0070568; GO:0016779; GO:0016772; GO:0016740; GO:0003824; GO:0003674_x000D_ [GO:0005525]; GO:0032561; GO:0035639; GO:0019001; GO:0032555; GO:0043168; GO:1901265; GO:0017076; GO:0032553; GO:0043167; GO:0097159; GO:1901363; GO:0000166; GO:0097367; GO:0005488; GO:0036094; GO:0003674_x000D_ [GO:0005634]; GO:0043231; GO:0043227; GO:0043229; GO:0043226; GO:0005622; GO:011016…	Fructose and mannose metabolism; Amino sugar and nucleotide sugar metabolism; Metabolic pathways; Biosynthesis of secondary metabolites; Biosynthesis of cofactors; Biosynthesis of nucleotide sugars	EnsemblGenome
O22467	High	AT5G58230	Histone-binding protein MSI1 OS=Arabidopsis thaliana OX=3702 GN=MSI1 PE=1 SV=1	48.2	4.82	14.59	12.226	13	4	5	4	0	0.801	-0.32	0.0330877	0.108876	392.2	444.9	438.7	351.2	349.7	368.8	cell organization and biogenesis;other metabolic processes;developmental processes;other biological processes	nucleus;other cell component		[GO:0005634]; GO:0043231; GO:0043227; GO:0043229; GO:0043226; GO:0005622; GO:0110165; GO:0005575_x000D_ [GO:0005677]; GO:0140513; GO:0032991; GO:0005634; GO:0005575; GO:0043231; GO:0043227; GO:0043229; GO:0043226; GO:0005622; GO:0110165_x000D_ [GO:0006260]; GO:0034645; GO:0009059; GO:0044249; GO:0044260; GO:0043170; GO:1901576; GO:0009058; GO:0044237; GO:0071704; GO:0008152; GO:0009987; GO:000815…		EnsemblGenome
O22607	High	AT2G19520	WD-40 repeat-containing protein MSI4 OS=Arabidopsis thaliana OX=3702 GN=MSI4 PE=1 SV=3	55.7	6.23	31.76	42.355	20	9	9	9	0	0.8	-0.32	0.0391036	0.117904	1111.2	1232.9	1296.1	983.9	1080.2	985.8	protein metabolism;DNA metabolism;other metabolic processes;stress response;developmental processes;other biological processes	cytosol;nucleus;other cell component	other molecular function	[GO:0005634]; GO:0043231; GO:0043227; GO:0043229; GO:0043226; GO:0005622; GO:0110165; GO:0005575_x000D_ [GO:0005730]; GO:0043232; GO:0031981; GO:0043228; GO:0043229; GO:0070013; GO:0005634; GO:0043226; GO:0005622; GO:0043233; GO:0043231; GO:0110165; GO:0031974; GO:0043227; GO:0005575_x000D_ [GO:0005737]; GO:0110165; GO:0005622; GO:0005575_x000D_ [GO:0005829]; GO:0110165; GO:0005737; GO:0005575; G…		EnsemblGenome
O22609	High	AT3G27925	Protease Do-like 1, chloroplastic OS=Arabidopsis thaliana OX=3702 GN=DEGP1 PE=1 SV=2	46.6	6.46	15.43	16.033	10	4	5	4	0	0.715	-0.48	0.0560937	0.141625	804.3	1038.2	967.1	745.6	691.8	686.4	protein metabolism;other metabolic processes	other membranes;nucleus;other cell component	other molecular function	[GO:0004252]; GO:0004175; GO:0008236; GO:0008233; GO:0017171; GO:0016787; GO:0140096; GO:0006508; GO:0003824; GO:0019538; GO:0003674; GO:0043170; GO:0044238; GO:1901564; GO:0071704; GO:0008152; GO:0006807; GO:0008150_x000D_ [GO:0005634]; GO:0043231; GO:0043227; GO:0043229; GO:0043226; GO:0005622; GO:0110165; GO:0005575_x000D_ [GO:0008236]; GO:0008233; GO:0017171; GO:0016787; GO:0140096; GO:000650…		EnsemblGenome
O22682	High	AT3G03630	S-sulfo-L-cysteine synthase (O-acetyl-L-serine-dependent), chloroplastic OS=Arabidopsis thaliana OX=3702 GN=CS26 PE=1 SV=1	43.1	8.94	7.57	8.783	10	3	3	3	0	0.965	-0.05	0.196566	0.30325	98.4	100.5	107.1	97.4	96.8	97	other metabolic processes;other biological processes	other cell component	other molecular function	[GO:0004124]; GO:0016765; GO:0019344; GO:0016740; GO:0000097; GO:0006534; GO:0009070; GO:0003824; GO:0000096; GO:0016053; GO:0044272; GO:1901566; GO:0009069; GO:1901607; GO:0003674; GO:0006082; GO:0006790; GO:1901564; GO:0044249; GO:0044283; GO:1901576; GO:1901605; GO:0008652; GO:0044237; GO:0044281; GO:0071704; GO:0006807; GO:0009058; GO:0006520; GO:0046394; GO:0008152; GO:0009987; GO:0019752; G…	Cysteine and methionine metabolism; Metabolic pathways; Biosynthesis of amino acids	EnsemblGenome
O22683	High	AT3G23490	Cyanate hydratase OS=Arabidopsis thaliana OX=3702 GN=CYN PE=2 SV=1	18.6	5.63	29.79	24.691	30	5	10	5	0	1.222	0.29	0.0871665	0.182204	1346.6	1423.4	1315.6	1430.6	1645.5	1714.6	other metabolic processes;stress response	cytosol	nucleic acid binding activity;other molecular function	[GO:0003677]; GO:0003676; GO:0097159; GO:1901363; GO:0005488; GO:0003674_x000D_ [GO:0005829]; GO:0110165; GO:0005737; GO:0005575; GO:0005622_x000D_ [GO:0008824]; GO:0016840; GO:0016829; GO:0003824; GO:0003674_x000D_ [GO:0009440]; GO:0009439; GO:0044270; GO:1901565; GO:0006082; GO:0034641; GO:1901564; GO:0044248; GO:1901575; GO:0044237; GO:0044281; GO:0071704; GO:0006807; GO:0009056; GO:0008152; G…	Nitrogen metabolism; Metabolic pathways	EnsemblGenome
O22715	High	AT1G60780	AP-1 complex subunit mu-2 OS=Arabidopsis thaliana OX=3702 GN=AP1M2 PE=1 SV=1	49	6.37	9.32	10.202	11	3	3	3	0	0.791	-0.34	0.114437	0.215613	314.5	395.3	391.3	319.9	281.9	309.3	transport	other membranes;cytosol;ER/Golgi;other cytoplasmic organelle;other cell component		[GO:0005802]; GO:0098791; GO:0031984; GO:0005794; GO:0110165; GO:0043227; GO:0043229; GO:0043231; GO:0005737; GO:0012505; GO:0005575; GO:0043226; GO:0005622_x000D_ [GO:0005829]; GO:0110165; GO:0005737; GO:0005575; GO:0005622_x000D_ [GO:0006886]; GO:0015031; GO:0046907; GO:0034613; GO:0045184; GO:0071702; GO:0071705; GO:0006810; GO:0051641; GO:0051649; GO:0008104; GO:0070727; GO:0051234; GO:000998…		EnsemblGenome
O22765	High	AT4G02610	Tryptophan synthase alpha chain OS=Arabidopsis thaliana OX=3702 GN=TRPA1 PE=1 SV=2	29.6	6.01	11.02	15.362	20	3	3	3	0	0.895	-0.16	0.280637	0.389725	137.2	129.8	111.5	104	116.1	122.3	other metabolic processes	cytosol;other cell component	other molecular function	[GO:0000162]; GO:0006568; GO:0009073; GO:0046219; GO:1901607; GO:0006586; GO:0009072; GO:1901605; GO:0016053; GO:0019438; GO:1901362; GO:1901566; GO:0042401; GO:0042435; GO:0008652; GO:0006576; GO:0042430; GO:0006520; GO:0006725; GO:1901360; GO:0006082; GO:0044249; GO:0044283; GO:1901576; GO:1901564; GO:0009309; GO:0018130; GO:0044271; GO:0046394; GO:0044106; GO:0034641; GO:0046483; GO:0019752; G…	Glycine, serine and threonine metabolism; Phenylalanine, tyrosine and tryptophan biosynthesis; Metabolic pathways; Biosynthesis of secondary metabolites; Biosynthesis of amino acids	EnsemblGenome
O22769	High	AT4G02580	NADH dehydrogenase [ubiquinone] flavoprotein 2, mitochondrial OS=Arabidopsis thaliana OX=3702 GN=At4g02580 PE=1 SV=3	28.4	7.91	9.27	9.585	7	2	3	2	0	0.972	-0.04	0.380562	0.484369	560.5	483.2	494.9	296.5	481.2	520.6	other metabolic processes;stress response;transport	other membranes;mitochondrion	transporter activity;other molecular function	[GO:0005739]; GO:0043231; GO:0005737; GO:0043227; GO:0043229; GO:0110165; GO:0005622; GO:0043226; GO:0005575_x000D_ [GO:0005747]; GO:0045271; GO:0098800; GO:0005746; GO:0030964; GO:0098803; GO:1902495; GO:0098796; GO:0098798; GO:0005743; GO:0070469; GO:1990204; GO:1990351; GO:0016021; GO:0032991; GO:0016020; GO:0005739; GO:0019866; GO:0031966; GO:0110165; GO:1902494; GO:0031224; GO:0005575; GO:00…	Oxidative phosphorylation; Metabolic pathways	EnsemblGenome
O22773	High	AT4G02530	Thylakoid lumenal 16.5 kDa protein, chloroplastic OS=Arabidopsis thaliana OX=3702 GN=At4g02530 PE=1 SV=3	23.6	8.51	20.36	27.007	33	7	7	7	0	1.21	0.28	0.0870202	0.182052	886.6	931.3	1058.9	1127	1142.5	1110.8	protein metabolism;other metabolic processes	other membranes;other cell component		[GO:0009507]; GO:0009536; GO:0043231; GO:0005737; GO:0043227; GO:0043229; GO:0110165; GO:0005622; GO:0043226; GO:0005575_x000D_ [GO:0009534]; GO:0031976; GO:0009507; GO:0009579; GO:0031984; GO:0009536; GO:0005622; GO:0110165; GO:0043227; GO:0043229; GO:0043231; GO:0005737; GO:0005575; GO:0043226_x000D_ [GO:0009535]; GO:0055035; GO:0009534; GO:0042170; GO:0042651; GO:0031976; GO:0009507; GO:003109…		EnsemblGenome
O22785	High	AT2G33340	Pre-mRNA-processing factor 19 homolog 2 OS=Arabidopsis thaliana OX=3702 GN=PRP19B PE=1 SV=3	56.7	6.13	30.62	41.539	25	9	9	7	2	0.769	-0.38	0.00841736	0.0570186	1129	1258.9	1219.9	821.2	937.8	943.1	cell organization and biogenesis;protein metabolism;DNA metabolism;RNA metabolism OR transcription;other metabolic processes;stress response	nucleus;other cell component	other molecular function	[GO:0000349]; GO:0022618; GO:0000393; GO:0065003; GO:0071826; GO:0022613; GO:0000398; GO:0022607; GO:0043933; GO:0044085; GO:0000377; GO:0006397; GO:0016043; GO:0071840; GO:0000375; GO:0006396; GO:0016071; GO:0009987; GO:0008380; GO:0016070; GO:0010467; GO:0008150; GO:0090304; GO:0043170; GO:0006139; GO:0071704; GO:0006725; GO:0034641; GO:0044238; GO:0046483; GO:1901360; GO:0008152; GO:0044237; G…	Spliceosome; Ubiquitin mediated proteolysis	EnsemblGenome
O22791	High	AT2G33410	Putative RNA-binding protein OS=Arabidopsis thaliana OX=3702 GN=At2g33410 PE=1 SV=1	41.3	6.55	7.17	7.056	7	3	3	3	0	0.706	-0.5	0.113738	0.215115	187.1	175.9	158.2	98.1	124.1	155.5			nucleic acid binding activity	[GO:0003729]; GO:0003723; GO:0003676; GO:0097159; GO:1901363; GO:0005488; GO:0003674	mRNA surveillance pathway	EnsemblGenome
O22793	High	AT2G33430	Multiple organellar RNA editing factor 2, chloroplastic OS=Arabidopsis thaliana OX=3702 GN=MORF2 PE=1 SV=1	24.7	8.24	6.66	7.735	16	5	5	5	0	1.142	0.19	0.165977	0.269478	834.6	973.8	982.3	1189.2	1112	943.5	cell organization and biogenesis;RNA metabolism OR transcription;other metabolic processes	mitochondrion;other cell component	other molecular function	[GO:0002103]; GO:0000478; GO:0000469; GO:0090502; GO:0090501; GO:0006364; GO:0016070; GO:0090305; GO:0016072; GO:0034470; GO:0042254; GO:0090304; GO:0034660; GO:0006396; GO:0022613; GO:0006139; GO:0043170; GO:0010467; GO:0044085; GO:0006725; GO:0034641; GO:0044238; GO:0046483; GO:1901360; GO:0071704; GO:0071840; GO:0044237; GO:0006807; GO:0008152; GO:0009987; GO:0008150_x000D_ [GO:0005739]; GO:00…		Araport
O22795	High	AT2G33450	50S ribosomal protein L28, chloroplastic OS=Arabidopsis thaliana OX=3702 GN=RPL28 PE=2 SV=2	16	11.18	9.51	9.648	22	4	4	4	0	1.333	0.41	0.156802	0.260089	442.3	333.8	304.7	403.5	444.9	516.6	protein metabolism;other metabolic processes	mitochondrion;translational apparatus;other cell component	nucleic acid binding activity;other molecular function	[GO:0003729]; GO:0003723; GO:0003676; GO:0097159; GO:1901363; GO:0005488; GO:0003674_x000D_ [GO:0003735]; GO:0005198; GO:0003674_x000D_ [GO:0005762]; GO:0000315; GO:0098798; GO:0005761; GO:0015934; GO:0000313; GO:0032991; GO:0005739; GO:0005759; GO:0044391; GO:0005840; GO:0043226; GO:0005575; GO:0043231; GO:0005737; GO:0070013; GO:1990904; GO:0043232; GO:0110165; GO:0043227; GO:0043229; GO:000562…	Ribosome	EnsemblGenome
O22809	High	AT2G33590	NAD(P)-binding Rossmann-fold superfamily protein OS=Arabidopsis thaliana OX=3702 GN=CRL1 PE=1 SV=1	35.9	6.92	10.55	7.178	9	4	5	3	1	1.261	0.33	0.0719784	0.162822	1655.8	1388.3	1354.7	1655.6	1750	2012.1	stress response;other biological processes		other molecular function	[GO:0009408]; GO:0006950; GO:0009266; GO:0050896; GO:0009628; GO:0008150_x000D_ [GO:0009414]; GO:0006950; GO:0009415; GO:0050896; GO:0001101; GO:0009628; GO:0010035; GO:1901700; GO:0008150; GO:0042221_x000D_ [GO:0009737]; GO:0009725; GO:0033993; GO:0097305; GO:0009719; GO:0010033; GO:1901700; GO:0050896; GO:0042221; GO:0008150_x000D_ [GO:0016616]; GO:0016614; GO:0016491; GO:0003824; GO:0003674_x0…		EnsemblGenome
O22810	High	AT2G33600	At2g33600 OS=Arabidopsis thaliana OX=3702 GN=CRL2 PE=1 SV=1	35.6	8.28	9.02	8.509	9	3	3	2	0	0.762	-0.39	0.0180924	0.0813646	255.6	215.9	233.1	191.4	177.6	175.8			other molecular function	[GO:0016616]; GO:0016614; GO:0016491; GO:0003824; GO:0003674		EnsemblGenome
O22822	High	AT2G43820	UDP-glycosyltransferase 74F2 OS=Arabidopsis thaliana OX=3702 GN=UGT74F2 PE=1 SV=1	50.7	5.35	27.6	28.765	20	7	9	7	0	1.568	0.65	0.012381	0.0684547	731.9	630.4	639.5	1012.4	1002.9	993.9	other metabolic processes;other biological processes	cytosol	other molecular function	[GO:0005829]; GO:0110165; GO:0005737; GO:0005575; GO:0005622_x000D_ [GO:0009696]; GO:0018958; GO:0032787; GO:0042537; GO:0006725; GO:1901360; GO:1901615; GO:0019752; GO:0044237; GO:0071704; GO:0043436; GO:0008152; GO:0009987; GO:0006082; GO:0008150; GO:0044281_x000D_ [GO:0010030]; GO:0010029; GO:0048582; GO:1900140; GO:0048580; GO:0051094; GO:0051240; GO:2000026; GO:0048518; GO:0050793; GO:005123…		EnsemblGenome
O22826	High	AT2G43770	At2g43770 OS=Arabidopsis thaliana OX=3702 GN=At2g43770 PE=1 SV=1	37.9	7.33	11.4	14.231	12	4	4	4	0	0.985	-0.02	0.722795	0.780909	504.5	498.4	537.8	497	484.5	537		other cell component		[GO:0080008]; GO:0031461; GO:0000151; GO:0140535; GO:1990234; GO:0032991; GO:1902494; GO:0005575	Spliceosome	EnsemblGenome
O22827	High	AT2G43760	Molybdopterin synthase catalytic subunit OS=Arabidopsis thaliana OX=3702 GN=MOCS2 PE=2 SV=1	22.2	6.09	6.89	9.789	17	4	4	4	0	0.706	-0.5	0.140561	0.244616	164.5	163.6	166.2	83.7	116.1	145.9	protein metabolism;other metabolic processes	cytosol;other cell component	other molecular function	[GO:0005829]; GO:0110165; GO:0005737; GO:0005575; GO:0005622_x000D_ [GO:0006777]; GO:0018130; GO:0019720; GO:0090407; GO:1901362; GO:1901566; GO:0044249; GO:0046483; GO:0043545; GO:0019637; GO:1901576; GO:1901360; GO:1901564; GO:0009058; GO:0044237; GO:0006796; GO:0051189; GO:0006793; GO:0071704; GO:0006807; GO:0008152; GO:0009987; GO:0044267; GO:0008150; GO:0019538; GO:0044260; GO:0043170; GO:00…	Folate biosynthesis; Metabolic pathways; Biosynthesis of cofactors; Sulfur relay system	EnsemblGenome
O22832	High	AT2G43710	Stearoyl-[acyl-carrier-protein] 9-desaturase 7, chloroplastic OS=Arabidopsis thaliana OX=3702 GN=FAB2 PE=1 SV=1	45.7	6.48	22.01	29.978	21	7	7	7	0	0.875	-0.19	0.0662669	0.156354	1520.6	1317.8	1447.8	1161.2	1303.1	1266.3	other metabolic processes;stress response	other cell component	other molecular function	[GO:0004768]; GO:0016215; GO:0016717; GO:0016705; GO:0016491; GO:0003824; GO:0003674_x000D_ [GO:0006631]; GO:0032787; GO:0044255; GO:0019752; GO:0006629; GO:0044237; GO:0043436; GO:0044238; GO:0071704; GO:0008152; GO:0009987; GO:0006082; GO:0008150; GO:0044281_x000D_ [GO:0006633]; GO:0006631; GO:0008610; GO:0072330; GO:0032787; GO:0044255; GO:0006629; GO:1901576; GO:0046394; GO:0019752; GO:004423…	Fatty acid biosynthesis; Biosynthesis of unsaturated fatty acids; Metabolic pathways; Fatty acid metabolism	EnsemblGenome
O22841	High	AT2G43620	Endochitinase At2g43620 OS=Arabidopsis thaliana OX=3702 GN=At2g43620 PE=3 SV=1	30.4	8.54	7.91	9.443	11	2	2	2	0	6.178	2.63	0.000767899	0.0250056	21.9	16	21.6	133.7	121.3	141	other metabolic processes;stress response	non-structural extracellular	other molecular function	[GO:0000272]; GO:0005976; GO:0009057; GO:0016052; GO:0005975; GO:0043170; GO:1901575; GO:0044238; GO:0071704; GO:0009056; GO:0008152; GO:0008150_x000D_ [GO:0004568]; GO:0004553; GO:0016798; GO:0016787; GO:0003824; GO:0003674_x000D_ [GO:0006032]; GO:0006026; GO:0006030; GO:1901072; GO:0006022; GO:0009057; GO:1901136; GO:1901565; GO:1901071; GO:0046348; GO:0043170; GO:1901135; GO:1901564; GO:190157…	Amino sugar and nucleotide sugar metabolism; Metabolic pathways	EnsemblGenome
O22842	High	AT2G43610	Endochitinase At2g43610 OS=Arabidopsis thaliana OX=3702 GN=At2g43610 PE=1 SV=1	30	9.39	14.72	19.91	26	7	7	7	0	3.006	1.59	0.0189518	0.0832825	403.4	260.4	264.7	792.6	843.4	795.6	other metabolic processes;stress response	plasma membrane;other membranes	other molecular function	[GO:0000272]; GO:0005976; GO:0009057; GO:0016052; GO:0005975; GO:0043170; GO:1901575; GO:0044238; GO:0071704; GO:0009056; GO:0008152; GO:0008150_x000D_ [GO:0004568]; GO:0004553; GO:0016798; GO:0016787; GO:0003824; GO:0003674_x000D_ [GO:0005886]; GO:0016020; GO:0071944; GO:0110165; GO:0005575_x000D_ [GO:0006032]; GO:0006026; GO:0006030; GO:1901072; GO:0006022; GO:0009057; GO:1901136; GO:1901565; G…	Amino sugar and nucleotide sugar metabolism; Metabolic pathways	EnsemblGenome
O22860	High	AT2G43460	60S ribosomal protein L38 OS=Arabidopsis thaliana OX=3702 GN=RPL38A PE=3 SV=1	8.1	9.94	26.1	17.087	54	4	10	4	0	1.697	0.76	0.0216768	0.0884898	1815.2	1268	1441.3	2446.1	2772	2228.9	cell organization and biogenesis;protein metabolism;other metabolic processes	cytosol;translational apparatus	other molecular function	[GO:0003735]; GO:0005198; GO:0003674_x000D_ [GO:0006412]; GO:0034645; GO:0043043; GO:0044267; GO:0010467; GO:0009059; GO:0044249; GO:0044260; GO:0006518; GO:0043604; GO:1901566; GO:0019538; GO:0043170; GO:1901576; GO:0009058; GO:0044237; GO:0043603; GO:1901564; GO:0044271; GO:0044238; GO:0071704; GO:0008152; GO:0009987; GO:0034641; GO:0006807; GO:0008150_x000D_ [GO:0022618]; GO:0065003; GO:007182…	Ribosome	EnsemblGenome
O22886	High	AT2G40490	Uroporphyrinogen decarboxylase 2, chloroplastic OS=Arabidopsis thaliana OX=3702 GN=HEME2 PE=2 SV=1	43.6	8.21	52.23	60.774	27	12	17	12	0	0.874	-0.19	0.0492934	0.133394	2898.1	2861.1	2833.7	2687.5	2500.5	2434	other metabolic processes	other cell component	other molecular function	[GO:0004853]; GO:0016831; GO:0016830; GO:0016829; GO:0003824; GO:0003674_x000D_ [GO:0006782]; GO:0006779; GO:0046501; GO:0006783; GO:0006778; GO:0033014; GO:0042168; GO:0046148; GO:0033013; GO:0018130; GO:0019438; GO:0044271; GO:1901362; GO:1901566; GO:0042440; GO:0006725; GO:0046483; GO:1901360; GO:1901564; GO:0044249; GO:0034641; GO:1901576; GO:0008152; GO:0044237; GO:0071704; GO:0006807; GO:00…	Porphyrin metabolism; Metabolic pathways; Biosynthesis of secondary metabolites; Biosynthesis of cofactors	EnsemblGenome
O22898	High	AT2G47240	Long chain acyl-CoA synthetase 1 OS=Arabidopsis thaliana OX=3702 GN=LACS1 PE=2 SV=1	74.6	6.35	5.38	6.597	4	3	3	3	0	0.881	-0.18	0.320851	0.42793	796.1	964.1	961.5	885.3	847	743	other metabolic processes	other membranes;ER/Golgi	other molecular function	[GO:0004467]; GO:0015645; GO:0016405; GO:0001676; GO:0016878; GO:0140657; GO:0016877; GO:0006631; GO:0003674; GO:0016874; GO:0032787; GO:0044255; GO:0003824; GO:0019752; GO:0006629; GO:0044237; GO:0043436; GO:0044238; GO:0071704; GO:0008152; GO:0009987; GO:0006082; GO:0008150; GO:0044281_x000D_ [GO:0005524]; GO:0032559; GO:0035639; GO:0030554; GO:0032555; GO:0043168; GO:1901265; GO:0017076; GO:00…	Fatty acid biosynthesis; Fatty acid degradation; Metabolic pathways; Fatty acid metabolism; Peroxisome	EnsemblGenome
O22899	High	AT2G47250	Probable pre-mRNA-splicing factor ATP-dependent RNA helicase DEAH3 OS=Arabidopsis thaliana OX=3702 GN=At2g47250 PE=2 SV=1	82.6	7.31	6.75	5.203	4	3	3	1	2	0.717	-0.48	0.0586174	0.145292	388.4	385.4	366.4	223.7	276.4	307.5	RNA metabolism OR transcription;other metabolic processes	nucleus;other cell component	nucleic acid binding activity;other molecular function	[GO:0003723]; GO:0003676; GO:0097159; GO:1901363; GO:0005488; GO:0003674_x000D_ [GO:0003724]; GO:0004386; GO:0008186; GO:0140098; GO:0140640; GO:0140657; GO:0003824; GO:0003674_x000D_ [GO:0003729]; GO:0003723; GO:0003676; GO:0097159; GO:1901363; GO:0005488; GO:0003674_x000D_ [GO:0005524]; GO:0032559; GO:0035639; GO:0030554; GO:0032555; GO:0043168; GO:1901265; GO:0017076; GO:0032553; GO:0043167; G…	Spliceosome	EnsemblGenome
O22914	High	AT2G47400	Calvin cycle protein CP12-1, chloroplastic OS=Arabidopsis thaliana OX=3702 GN=CP12-1 PE=1 SV=1	13.5	4.93	31.53	19.67	33	4	9	3	0	1.049	0.07	0.758808	0.810275	435.5	1003.5	945.1	991.5	997.9	576.6	other metabolic processes;other biological processes	other cell component	nucleic acid binding activity;other molecular function	[GO:0003729]; GO:0003723; GO:0003676; GO:0097159; GO:1901363; GO:0005488; GO:0003674_x000D_ [GO:0005507]; GO:0046914; GO:0046872; GO:0043169; GO:0043167; GO:0005488; GO:0003674_x000D_ [GO:0009507]; GO:0009536; GO:0043231; GO:0005737; GO:0043227; GO:0043229; GO:0110165; GO:0005622; GO:0043226; GO:0005575_x000D_ [GO:0009570]; GO:0009532; GO:0009507; GO:0110165; GO:0009536; GO:0005575; GO:0043231; G…		EnsemblGenome
O22940	High	AT2G41800	At2g41800/T11A7.10 OS=Arabidopsis thaliana OX=3702 GN=At2g41800 PE=1 SV=1	40.3	9.11	15.51	15.685	14	5	5	5	0	3.434	1.78	0.0351809	0.112057	458.8	249.7	232.6	811.3	857.5	928.4	other biological processes	other cell component		[GO:0005618]; GO:0030312; GO:0110165; GO:0071944; GO:0005575_x000D_ [GO:0009505]; GO:0005618; GO:0030312; GO:0110165; GO:0071944; GO:0005575_x000D_ [GO:0009506]; GO:0005911; GO:0055044; GO:0070161; GO:0110165; GO:0030054; GO:0005575_x000D_ [GO:0051511]; GO:0030308; GO:0048640; GO:0051510; GO:0001558; GO:0045926; GO:0048523; GO:0048638; GO:0051093; GO:0022604; GO:0040008; GO:0051128; GO:0048519; G…		EnsemblGenome
O22941	High	AT2G41790	Insulin-degrading enzyme-like 1, peroxisomal OS=Arabidopsis thaliana OX=3702 GN=PXM16 PE=2 SV=1	110.9	6.04	18.19	18.517	7	7	7	7	0	0.958	-0.06	0.415438	0.516586	1232.9	1295.8	1256.3	1161.8	1202.9	1297	protein metabolism;other metabolic processes	mitochondrion;other cytoplasmic organelle	other molecular function	[GO:0005739]; GO:0043231; GO:0005737; GO:0043227; GO:0043229; GO:0110165; GO:0005622; GO:0043226; GO:0005575_x000D_ [GO:0005777]; GO:0042579; GO:0043231; GO:0005737; GO:0043227; GO:0043229; GO:0110165; GO:0005622; GO:0043226; GO:0005575_x000D_ [GO:0008237]; GO:0008233; GO:0016787; GO:0140096; GO:0006508; GO:0003824; GO:0019538; GO:0003674; GO:0043170; GO:0044238; GO:1901564; GO:0071704; GO:000815…		EnsemblGenome
O22957	High	AT2G34040	Apoptosis inhibitory protein 5 (API5) OS=Arabidopsis thaliana OX=3702 GN=At2g34040 PE=1 SV=2	61.6	7.99	25.27	30.218	22	9	9	9	0	0.752	-0.41	0.0037135	0.0423886	444	461.7	461.6	366.9	347.1	333.9	other biological processes	cytosol;nucleus;other cell component	nucleic acid binding activity	[GO:0003723]; GO:0003676; GO:0097159; GO:1901363; GO:0005488; GO:0003674_x000D_ [GO:0003729]; GO:0003723; GO:0003676; GO:0097159; GO:1901363; GO:0005488; GO:0003674_x000D_ [GO:0005634]; GO:0043231; GO:0043227; GO:0043229; GO:0043226; GO:0005622; GO:0110165; GO:0005575_x000D_ [GO:0005829]; GO:0110165; GO:0005737; GO:0005575; GO:0005622_x000D_ [GO:0009506]; GO:0005911; GO:0055044; GO:0070161; GO:01…		EnsemblGenome
O23006	High	AT2G17120	LysM domain-containing GPI-anchored protein 2 OS=Arabidopsis thaliana OX=3702 GN=LYM2 PE=1 SV=1	37.7	6.32	19.24	16.63	16	6	8	6	0	1.137	0.18	0.270623	0.379863	1912.1	1768.6	1711.6	1758.8	2080.6	2010.6	stress response	plasma membrane;other membranes;other cell component	other molecular function	[GO:0005886]; GO:0016020; GO:0071944; GO:0110165; GO:0005575_x000D_ [GO:0006952]; GO:0006950; GO:0050896; GO:0008150_x000D_ [GO:0008061]; GO:0097367; GO:0005488; GO:0003674_x000D_ [GO:0009506]; GO:0005911; GO:0055044; GO:0070161; GO:0110165; GO:0030054; GO:0005575_x000D_ [GO:0031225]; GO:0031224; GO:0110165; GO:0016020; GO:0005575_x000D_ [GO:0046658]; GO:0031225; GO:0031226; GO:0031224; GO:000588…		EnsemblGenome
O23016	High	AT1G04690	Probable voltage-gated potassium channel subunit beta OS=Arabidopsis thaliana OX=3702 GN=KAB1 PE=1 SV=1	36.5	7.42	51.59	42.312	34	12	20	12	0	1.031	0.04	0.354076	0.458748	4902.4	4967.3	4879.9	4863	5084.2	5055.6	transport;other biological processes	plasma membrane;other membranes;other cell component	transporter activity;other molecular function	[GO:0005244]; GO:0015075; GO:0022832; GO:0022857; GO:0034220; GO:0022836; GO:0005215; GO:0055085; GO:0006811; GO:0015267; GO:0003674; GO:0006810; GO:0009987; GO:0022803; GO:0051234; GO:0008150; GO:0051179_x000D_ [GO:0005886]; GO:0016020; GO:0071944; GO:0110165; GO:0005575_x000D_ [GO:0006813]; GO:0030001; GO:0006812; GO:0006811; GO:0006810; GO:0051234; GO:0051179; GO:0008150_x000D_ [GO:0009506]; G…		EnsemblGenome
O23034	High	AT1G05350	Ubiquitin-like modifier-activating enzyme 5 OS=Arabidopsis thaliana OX=3702 GN=At1g05350 PE=3 SV=2	47	4.69	14.93	20.419	13	5	5	5	0	1.151	0.2	0.00336292	0.0413739	851.2	811.4	854	992.9	962.3	979.9	protein metabolism;other metabolic processes	cytosol;other cell component	other molecular function	[GO:0005524]; GO:0032559; GO:0035639; GO:0030554; GO:0032555; GO:0043168; GO:1901265; GO:0017076; GO:0032553; GO:0043167; GO:0097159; GO:1901363; GO:0000166; GO:0097367; GO:0005488; GO:0036094; GO:0003674_x000D_ [GO:0005737]; GO:0110165; GO:0005622; GO:0005575_x000D_ [GO:0005829]; GO:0110165; GO:0005737; GO:0005575; GO:0005622_x000D_ [GO:0032446]; GO:0070647; GO:0006464; GO:0036211; GO:0044267; G…		EnsemblGenome
O23044	High	AT1G05260	Peroxidase 3 OS=Arabidopsis thaliana OX=3702 GN=PER3 PE=2 SV=1	34.9	8.4	13	19.071	17	4	4	3	0	2.685	1.42	0.014935	0.0748864	272.6	172.6	203.2	562.3	496.8	545.6	other metabolic processes;stress response;other biological processes	non-structural extracellular;ER/Golgi;other cell component	other molecular function	[GO:0004601]; GO:0016209; GO:0016684; GO:0003674; GO:0098869; GO:0016491; GO:1990748; GO:0003824; GO:0009987; GO:0098754; GO:0097237; GO:0008150; GO:0009636; GO:0070887; GO:0042221; GO:0051716; GO:0050896_x000D_ [GO:0005576]; GO:0110165; GO:0005575_x000D_ [GO:0005783]; GO:0043231; GO:0005737; GO:0012505; GO:0043227; GO:0043229; GO:0110165; GO:0005622; GO:0043226; GO:0005575_x000D_ [GO:0006979]; G…	Phenylpropanoid biosynthesis; Metabolic pathways; Biosynthesis of secondary metabolites	EnsemblGenome
O23049	High	AT1G05190	50S ribosomal protein L6, chloroplastic OS=Arabidopsis thaliana OX=3702 GN=RPL6 PE=2 SV=1	24.7	9.89	22.34	31.976	29	7	8	7	0	1.134	0.18	0.149886	0.254525	1260.4	1094.3	1119.1	1206.7	1269.5	1378.6	protein metabolism;other metabolic processes;developmental processes	translational apparatus;other cell component	nucleic acid binding activity;other molecular function	[GO:0003729]; GO:0003723; GO:0003676; GO:0097159; GO:1901363; GO:0005488; GO:0003674_x000D_ [GO:0003735]; GO:0005198; GO:0003674_x000D_ [GO:0005840]; GO:0043232; GO:0043228; GO:0043229; GO:0043226; GO:0005622; GO:0110165; GO:0005575_x000D_ [GO:0006412]; GO:0034645; GO:0043043; GO:0044267; GO:0010467; GO:0009059; GO:0044249; GO:0044260; GO:0006518; GO:0043604; GO:1901566; GO:0019538; GO:0043170; G…	Ribosome	EnsemblGenome
O23138	High	AT1G22840	Cytochrome c-1 OS=Arabidopsis thaliana OX=3702 GN=CYTC-1 PE=1 SV=1	12.4	9.31	15.86	17.292	30	3	5	1	2	1.144	0.19	0.137729	0.241954	463.2	555.2	569.2	656.5	635.2	557.3	other metabolic processes;other biological processes	other membranes;cytosol;mitochondrion;other cytoplasmic organelle	other molecular function	[GO:0005507]; GO:0046914; GO:0046872; GO:0043169; GO:0043167; GO:0005488; GO:0003674_x000D_ [GO:0005739]; GO:0043231; GO:0005737; GO:0043227; GO:0043229; GO:0110165; GO:0005622; GO:0043226; GO:0005575_x000D_ [GO:0005758]; GO:0031970; GO:0005740; GO:0070013; GO:0031967; GO:0005739; GO:0043233; GO:0043229; GO:0031975; GO:0043227; GO:0043231; GO:0005737; GO:0031974; GO:0043226; GO:0005622; GO:011016…	Oxidative phosphorylation; Metabolic pathways	EnsemblGenome
O23140	High	AT5G46630	AP-2 complex subunit mu OS=Arabidopsis thaliana OX=3702 GN=AP2M PE=1 SV=1	49.3	9.17	8.83	9.375	8	4	4	4	0	0.669	-0.58	0.0141183	0.0730486	1001.9	1215.9	1228.8	656.4	818.1	813.1	transport	plasma membrane;other membranes;ER/Golgi;other cell component	other molecular function	[GO:0005794]; GO:0043231; GO:0005737; GO:0012505; GO:0043227; GO:0043229; GO:0110165; GO:0005622; GO:0043226; GO:0005575_x000D_ [GO:0005905]; GO:0098590; GO:0012505; GO:0016020; GO:0005886; GO:0110165; GO:0071944; GO:0005575_x000D_ [GO:0006886]; GO:0015031; GO:0046907; GO:0034613; GO:0045184; GO:0071702; GO:0071705; GO:0006810; GO:0051641; GO:0051649; GO:0008104; GO:0070727; GO:0051234; GO:000998…	Endocytosis	EnsemblGenome
O23144	High	AT4G27500	Proton pump-interactor 1 OS=Arabidopsis thaliana OX=3702 GN=PPI1 PE=1 SV=2	68.8	9.03	18.49	25.602	13	7	8	7	0	0.952	-0.07	0.267275	0.376301	1561.7	1352.8	1435.9	1366.6	1419.7	1275	other biological processes	plasma membrane;other membranes;ER/Golgi;other cell component	nucleic acid binding activity	[GO:0003729]; GO:0003723; GO:0003676; GO:0097159; GO:1901363; GO:0005488; GO:0003674_x000D_ [GO:0005783]; GO:0043231; GO:0005737; GO:0012505; GO:0043227; GO:0043229; GO:0110165; GO:0005622; GO:0043226; GO:0005575_x000D_ [GO:0005789]; GO:0031090; GO:0042175; GO:0098827; GO:0016020; GO:0043227; GO:0012505; GO:0031984; GO:0005783; GO:0110165; GO:0043226; GO:0043229; GO:0043231; GO:0005737; GO:000557…		EnsemblGenome
O23157	High	AT4G37300	AT4g37300/C7A10_60 OS=Arabidopsis thaliana OX=3702 GN=C7A10.60 PE=1 SV=1	18.8	4.68	18.25	17.945	53	5	6	5	0	1.396	0.48	0.0151615	0.0753613	461.4	527.7	541.2	736.5	753	736	developmental processes			[GO:0009793]; GO:0003006; GO:0009790; GO:0048316; GO:0022414; GO:0032502; GO:0007275; GO:0009791; GO:0048608; GO:0010154; GO:0008150; GO:0000003; GO:0032501; GO:0048856; GO:0061458; GO:0048731		EnsemblGenome
O23179	High	AT4G37070	Patatin-like protein 1 OS=Arabidopsis thaliana OX=3702 GN=PLP1 PE=1 SV=2	45.8	6.81	5.51	7.236	5	2	2	2	0	2.354	1.24	0.0244646	0.0931998	158.5	114.4	88.5	243.8	269.3	309.5	other metabolic processes;stress response;developmental processes	other cell component	other molecular function	[GO:0004620]; GO:0016298; GO:0016788; GO:0016787; GO:0003824; GO:0003674_x000D_ [GO:0005737]; GO:0110165; GO:0005622; GO:0005575_x000D_ [GO:0006952]; GO:0006950; GO:0050896; GO:0008150_x000D_ [GO:0010311]; GO:0009791; GO:1905393; GO:0010102; GO:0032501; GO:0007275; GO:0048646; GO:0010101; GO:0048527; GO:0008150; GO:0048856; GO:0032502; GO:0009653; GO:0010015; GO:0090697; GO:0048528; GO:1905392; G…		EnsemblGenome
O23193	High	AT4G36910	CBS domain-containing protein CBSX1, chloroplastic OS=Arabidopsis thaliana OX=3702 GN=CBSX1 PE=1 SV=2	25.8	8.56	10.17	14.017	16	3	4	3	0	1.328	0.41	0.00254457	0.0382219	399.3	371.9	379.2	503.4	496.3	549.4	other biological processes	other cell component		[GO:0009507]; GO:0009536; GO:0043231; GO:0005737; GO:0043227; GO:0043229; GO:0110165; GO:0005622; GO:0043226; GO:0005575_x000D_ [GO:0045454]; GO:0019725; GO:0050794; GO:0009987; GO:0042592; GO:0050789; GO:0008150; GO:0065008; GO:0065007		EnsemblGenome
O23212	High	AT4G36690	Splicing factor U2af large subunit A OS=Arabidopsis thaliana OX=3702 GN=U2AF65A PE=1 SV=2	63.5	7.94	6.82	8.142	6	2	2	2	0	0.918	-0.12	0.121112	0.222461	95.5	83.2	86.6	79.5	77.9	82.4	RNA metabolism OR transcription;other metabolic processes;stress response	nucleus	nucleic acid binding activity	[GO:0000243]; GO:0005684; GO:0005681; GO:0140513; GO:1990904; GO:0032991; GO:0005634; GO:0005575; GO:0043231; GO:0043227; GO:0043229; GO:0043226; GO:0005622; GO:0110165_x000D_ [GO:0000398]; GO:0000377; GO:0006397; GO:0000375; GO:0006396; GO:0016071; GO:0008380; GO:0016070; GO:0010467; GO:0090304; GO:0043170; GO:0006139; GO:0071704; GO:0006725; GO:0034641; GO:0044238; GO:0046483; GO:1901360; GO:00…	Spliceosome	EnsemblGenome
O23237	High	AT4G36430	Peroxidase 49 OS=Arabidopsis thaliana OX=3702 GN=PER49 PE=2 SV=2	36.1	8.38	7.95	9.875	10	2	2	1	0	1.286	0.36	0.438398	0.535723	56.2	38.7	39	50.1	47.1	51.2	other metabolic processes;stress response;other biological processes	non-structural extracellular	other molecular function	[GO:0004601]; GO:0016209; GO:0016684; GO:0003674; GO:0098869; GO:0016491; GO:1990748; GO:0003824; GO:0009987; GO:0098754; GO:0097237; GO:0008150; GO:0009636; GO:0070887; GO:0042221; GO:0051716; GO:0050896_x000D_ [GO:0005576]; GO:0110165; GO:0005575_x000D_ [GO:0006979]; GO:0006950; GO:0050896; GO:0008150_x000D_ [GO:0020037]; GO:0046906; GO:0097159; GO:1901363; GO:0005488; GO:0003674_x000D_ [GO:004…	Phenylpropanoid biosynthesis; Metabolic pathways; Biosynthesis of secondary metabolites	EnsemblGenome
O23240	High	AT4G36400	D-2-hydroxyglutarate dehydrogenase, mitochondrial OS=Arabidopsis thaliana OX=3702 GN=D2HGDH PE=1 SV=3	61.4	6.98	15.73	13.824	9	5	6	5	0	0.988	-0.02	0.499045	0.593155	815.1	812	811.3	719.1	802	834.6	other metabolic processes	mitochondrion	other molecular function	[GO:0005739]; GO:0043231; GO:0005737; GO:0043227; GO:0043229; GO:0110165; GO:0005622; GO:0043226; GO:0005575_x000D_ [GO:0006807]; GO:0008152; GO:0008150_x000D_ [GO:0009853]; GO:0043094; GO:0044237; GO:0008152; GO:0009987; GO:0008150_x000D_ [GO:0047545]; GO:0016614; GO:0016491; GO:0003824; GO:0003674_x000D_ [GO:0051990]; GO:0016614; GO:0016491; GO:0003824; GO:0003674_x000D_ [GO:0071949]; GO:005066…		EnsemblGenome
O23247	High	AT4G26300	Arginine--tRNA ligase, chloroplastic/mitochondrial OS=Arabidopsis thaliana OX=3702 GN=EMB1027 PE=1 SV=1	72.3	7.17	40.07	43.978	25	15	16	1	15	0.873	-0.2	0.0384554	0.116972	2797.3	2825	2731.8	2364.1	2443.2	2602.5	protein metabolism;RNA metabolism OR transcription;other metabolic processes;developmental processes	mitochondrion;other cell component	other molecular function	[GO:0004814]; GO:0004812; GO:0016875; GO:0140101; GO:0016874; GO:0140098; GO:0003824; GO:0140640; GO:0003674_x000D_ [GO:0005524]; GO:0032559; GO:0035639; GO:0030554; GO:0032555; GO:0043168; GO:1901265; GO:0017076; GO:0032553; GO:0043167; GO:0097159; GO:1901363; GO:0000166; GO:0097367; GO:0005488; GO:0036094; GO:0003674_x000D_ [GO:0005739]; GO:0043231; GO:0005737; GO:0043227; GO:0043229; GO:011016…	Aminoacyl-tRNA biosynthesis	EnsemblGenome
O23252	High	AT4G18040	Eukaryotic translation initiation factor 4E-1 OS=Arabidopsis thaliana OX=3702 GN=EIF4E1 PE=1 SV=1	26.5	5.12	8.73	13.313	10	2	2	2	0	0.879	-0.19	0.0103588	0.0632506	378.4	391.6	402.5	353.5	344.3	344.1	protein metabolism;other metabolic processes;other biological processes	translational apparatus;nucleus;other cell component	nucleic acid binding activity	[GO:0000340]; GO:0000339; GO:0003723; GO:0003676; GO:0097159; GO:1901363; GO:0005488; GO:0003674_x000D_ [GO:0000932]; GO:0036464; GO:0035770; GO:0005737; GO:0043232; GO:0099080; GO:0110165; GO:0005622; GO:0043228; GO:0043229; GO:0005575; GO:0043226_x000D_ [GO:0003743]; GO:0008135; GO:0006413; GO:0003723; GO:0090079; GO:0006412; GO:0044237; GO:0003676; GO:0045182; GO:0034645; GO:0043043; GO:004426…		EnsemblGenome
O23254	High	AT4G13930	Serine hydroxymethyltransferase 4 OS=Arabidopsis thaliana OX=3702 GN=SHM4 PE=1 SV=1	51.7	7.23	69.95	68.606	30	14	23	14	0	1.11	0.15	0.20214	0.309128	4037.2	3499.9	3574.5	3968.1	3957.5	4109.5	other metabolic processes;other biological processes	plasma membrane;other membranes;cytosol;other cell component	other molecular function	[GO:0004372]; GO:0016742; GO:0016741; GO:0016740; GO:0003824; GO:0003674_x000D_ [GO:0005737]; GO:0110165; GO:0005622; GO:0005575_x000D_ [GO:0005829]; GO:0110165; GO:0005737; GO:0005575; GO:0005622_x000D_ [GO:0005886]; GO:0016020; GO:0071944; GO:0110165; GO:0005575_x000D_ [GO:0006565]; GO:0006563; GO:0009063; GO:0009071; GO:0009069; GO:0006520; GO:0046395; GO:1901565; GO:1901606; GO:1901605; GO:00…	Glycine, serine and threonine metabolism; Cyanoamino acid metabolism; Glyoxylate and dicarboxylate metabolism; One carbon pool by folate; Metabolic pathways; Biosynthesis of secondary metabolites; Carbon metabolism; Biosynthesis of amino acids; Biosynthesis of cofactors	EnsemblGenome
O23255	High	AT4G13940	Adenosylhomocysteinase 1 OS=Arabidopsis thaliana OX=3702 GN=SAHH1 PE=1 SV=1	53.3	5.97	146.82	80.64	33	15	50	4	14	1.02	0.03	0.872169	0.901905	10732.3	9723.7	9585.1	10307.4	9572	9921.5	cell organization and biogenesis;other metabolic processes;developmental processes;other biological processes	plasma membrane;other membranes;cytosol;other cytoplasmic organelle;other cell component	nucleic acid binding activity;other molecular function	[GO:0003729]; GO:0003723; GO:0003676; GO:0097159; GO:1901363; GO:0005488; GO:0003674_x000D_ [GO:0004013]; GO:0016802; GO:0016801; GO:0016787; GO:0003824; GO:0003674_x000D_ [GO:0005773]; GO:0043231; GO:0005737; GO:0043227; GO:0043229; GO:0110165; GO:0005622; GO:0043226; GO:0005575_x000D_ [GO:0005774]; GO:0098588; GO:0005773; GO:0031090; GO:0043231; GO:0005737; GO:0016020; GO:0043227; GO:0043229; G…	Cysteine and methionine metabolism; Metabolic pathways	EnsemblGenome
O23264	High	AT4G14030	Selenium-binding protein 1 OS=Arabidopsis thaliana OX=3702 GN=SBP1 PE=1 SV=1	54	5.67	57.22	53.793	24	10	18	5	6	0.873	-0.2	0.0243351	0.0929752	3892.7	3738.9	3559.3	3233.3	3365	3262.2	other metabolic processes;stress response;other biological processes	cytosol;other cell component	other molecular function	[GO:0000103]; GO:0006790; GO:0044237; GO:0008152; GO:0009987; GO:0008150_x000D_ [GO:0005829]; GO:0110165; GO:0005737; GO:0005575; GO:0005622_x000D_ [GO:0008430]; GO:0005488; GO:0003674_x000D_ [GO:0009506]; GO:0005911; GO:0055044; GO:0070161; GO:0110165; GO:0030054; GO:0005575_x000D_ [GO:0042542]; GO:0000302; GO:0010035; GO:0006979; GO:1901700; GO:0042221; GO:0006950; GO:0050896; GO:0008150_x000D_…	Sulfur metabolism; Metabolic pathways	EnsemblGenome
O23290	High	AT3G23390	60S ribosomal protein L36a OS=Arabidopsis thaliana OX=3702 GN=RPL36AA PE=3 SV=3	12.1	10.32	18.43	19.876	36	5	7	5	0	1.77	0.82	0.057002	0.142668	3083	2031.2	2095.7	3708.4	4180.3	3623.7	protein metabolism;other metabolic processes	cytosol;translational apparatus	other molecular function	[GO:0003735]; GO:0005198; GO:0003674_x000D_ [GO:0006412]; GO:0034645; GO:0043043; GO:0044267; GO:0010467; GO:0009059; GO:0044249; GO:0044260; GO:0006518; GO:0043604; GO:1901566; GO:0019538; GO:0043170; GO:1901576; GO:0009058; GO:0044237; GO:0043603; GO:1901564; GO:0044271; GO:0044238; GO:0071704; GO:0008152; GO:0009987; GO:0034641; GO:0006807; GO:0008150_x000D_ [GO:0022625]; GO:0015934; GO:002262…	Ribosome	EnsemblGenome
O23310	High	AT4G14540	Nuclear transcription factor Y subunit B-3 OS=Arabidopsis thaliana OX=3702 GN=NFYB3 PE=1 SV=1	17.2	6.2	10.09	4.268	9	2	4	2	0	0.867	-0.21	0.0850528	0.179451	877.5	869.6	878.2	629.3	761.9	760.4	other biological processes	nucleus	nucleic acid binding activity;other molecular function	[GO:0000981]; GO:0003700; GO:0006357; GO:0140110; GO:0006355; GO:0003674; GO:0010468; GO:1903506; GO:0060255; GO:2001141; GO:0019222; GO:0010556; GO:0031326; GO:0051252; GO:0050789; GO:0009889; GO:0031323; GO:0019219; GO:0065007; GO:0050794; GO:0051171; GO:0080090; GO:0008150_x000D_ [GO:0001228]; GO:0000981; GO:0001216; GO:0045944; GO:0003700; GO:0006357; GO:0045893; GO:0140110; GO:0006355; GO:19…		EnsemblGenome
O23344	High	AT4G14890	Ferredoxin C 1, chloroplastic OS=Arabidopsis thaliana OX=3702 GN=FDC1 PE=1 SV=1	16.7	4.84	18.42	18.939	43	4	7	4	0	1.107	0.15	0.0971631	0.194091	1411.9	1381.1	1371.2	1599.9	1528.6	1432.9	other metabolic processes;other biological processes	other cell component	other molecular function	[GO:0009055]; GO:0016491; GO:0022900; GO:0003824; GO:0006091; GO:0003674; GO:0044237; GO:0008152; GO:0009987; GO:0008150_x000D_ [GO:0009507]; GO:0009536; GO:0043231; GO:0005737; GO:0043227; GO:0043229; GO:0110165; GO:0005622; GO:0043226; GO:0005575_x000D_ [GO:0009644]; GO:0009642; GO:0009416; GO:0009314; GO:0009628; GO:0050896; GO:0008150_x000D_ [GO:0046872]; GO:0043169; GO:0043167; GO:0005488; G…	Photosynthesis; Metabolic pathways	EnsemblGenome
O23365	High	AT4G15110	Cytochrome P450 97B3, chloroplastic OS=Arabidopsis thaliana OX=3702 GN=CYP97B3 PE=1 SV=2	65.1	6.86	21.01	24.734	13	7	8	7	0	0.815	-0.3	0.00983997	0.0618036	1359.5	1471.9	1518.3	1198.9	1200.3	1131.2	other metabolic processes	other membranes;other cell component	other molecular function	[GO:0004497]; GO:0016491; GO:0003824; GO:0003674_x000D_ [GO:0005506]; GO:0046914; GO:0046872; GO:0043169; GO:0043167; GO:0005488; GO:0003674_x000D_ [GO:0009507]; GO:0009536; GO:0043231; GO:0005737; GO:0043227; GO:0043229; GO:0110165; GO:0005622; GO:0043226; GO:0005575_x000D_ [GO:0009570]; GO:0009532; GO:0009507; GO:0110165; GO:0009536; GO:0005575; GO:0043231; GO:0005737; GO:0043227; GO:0043229; G…		EnsemblGenome
O23392	High	AT4G15390	HSR201-like protein OS=Arabidopsis thaliana OX=3702 GN=dl3740c PE=1 SV=1	48.7	5.19	4.04	5.554	4	2	2	2	0	1.639	0.71	0.0673654	0.157717	390.2	254.2	278.7	456.8	433	507.4			other molecular function	[GO:0016747]; GO:0016746; GO:0016740; GO:0003824; GO:0003674		EnsemblGenome
O23403	High	AT4G15510	PsbP domain-containing protein 1, chloroplastic OS=Arabidopsis thaliana OX=3702 GN=PPD1 PE=1 SV=1	32.2	8.84	31.17	21.679	19	5	10	5	0	0.939	-0.09	0.0217973	0.0884898	791.5	769.2	765.9	728.4	722.2	688.6	cell organization and biogenesis;other metabolic processes	other membranes;other cell component	other molecular function	[GO:0005509]; GO:0046872; GO:0043169; GO:0043167; GO:0005488; GO:0003674_x000D_ [GO:0009507]; GO:0009536; GO:0043231; GO:0005737; GO:0043227; GO:0043229; GO:0110165; GO:0005622; GO:0043226; GO:0005575_x000D_ [GO:0009535]; GO:0055035; GO:0009534; GO:0042170; GO:0042651; GO:0031976; GO:0009507; GO:0031090; GO:0009526; GO:0034357; GO:0009579; GO:0031984; GO:0009536; GO:0016020; GO:0043227; GO:003196…		EnsemblGenome
O23404	High	AT4G15530	Pyruvate, phosphate dikinase 1, chloroplastic OS=Arabidopsis thaliana OX=3702 GN=PPDK PE=1 SV=2	105.1	6.38	79.87	83.054	24	22	30	22	0	1.203	0.27	0.00245404	0.0379126	4548	4306.2	4302.7	5072.4	5384.6	5178.5	other metabolic processes	cytosol;nucleus;other cell component	kinase activity;other molecular function	[GO:0005524]; GO:0032559; GO:0035639; GO:0030554; GO:0032555; GO:0043168; GO:1901265; GO:0017076; GO:0032553; GO:0043167; GO:0097159; GO:1901363; GO:0000166; GO:0097367; GO:0005488; GO:0036094; GO:0003674_x000D_ [GO:0005634]; GO:0043231; GO:0043227; GO:0043229; GO:0043226; GO:0005622; GO:0110165; GO:0005575_x000D_ [GO:0005829]; GO:0110165; GO:0005737; GO:0005575; GO:0005622_x000D_ [GO:0006090]; G…	Glycolysis / Gluconeogenesis; Pyruvate metabolism; Carbon fixation in photosynthetic organisms; Metabolic pathways; Biosynthesis of secondary metabolites; Carbon metabolism	EnsemblGenome
O23406	High	AT4G15550	UDP-glycosyltransferase 75D1 OS=Arabidopsis thaliana OX=3702 GN=UGT75D1 PE=2 SV=2	53.8	5.2	9.61	11.763	11	5	5	5	0	0.875	-0.19	0.136548	0.240675	454.7	419.9	407.9	304.5	367.4	400.2	other biological processes		other molecular function	[GO:0009636]; GO:0042221; GO:0050896; GO:0008150_x000D_ [GO:0080043]; GO:0035251; GO:0008194; GO:0046527; GO:0016757; GO:0016758; GO:0016740; GO:0003824; GO:0003674_x000D_ [GO:0080044]; GO:0035251; GO:0008194; GO:0046527; GO:0016757; GO:0016758; GO:0016740; GO:0003824; GO:0003674		EnsemblGenome
O23461	High	AT4G16130	L-arabinokinase OS=Arabidopsis thaliana OX=3702 GN=ARA1 PE=1 SV=1	114.2	6.3	35.99	45.391	15	11	12	11	0	0.724	-0.47	0.0121574	0.0680452	462.5	484.4	524.4	330.9	350.9	397.6	other metabolic processes	other membranes;cytosol;other cell component	kinase activity;other molecular function	[GO:0005524]; GO:0032559; GO:0035639; GO:0030554; GO:0032555; GO:0043168; GO:1901265; GO:0017076; GO:0032553; GO:0043167; GO:0097159; GO:1901363; GO:0000166; GO:0097367; GO:0005488; GO:0036094; GO:0003674_x000D_ [GO:0005829]; GO:0110165; GO:0005737; GO:0005575; GO:0005622_x000D_ [GO:0006012]; GO:0019318; GO:0005996; GO:0005975; GO:0044281; GO:0044238; GO:0071704; GO:0008152; GO:0008150_x000D_ [GO…	Amino sugar and nucleotide sugar metabolism; Metabolic pathways; Biosynthesis of nucleotide sugars	EnsemblGenome
O23515	High	AT4G16720	60S ribosomal protein L15-1 OS=Arabidopsis thaliana OX=3702 GN=RPL15A PE=2 SV=1	24.2	11.44	29.99	20.452	44	9	11	9	0	0.661	-0.6	0.0197524	0.08434	1627.9	1962.7	1948.6	1288.1	1292.9	1225.8	protein metabolism;other metabolic processes	plasma membrane;other membranes;cytosol;translational apparatus;other cytoplasmic organelle	nucleic acid binding activity;other molecular function	[GO:0002181]; GO:0006412; GO:0034645; GO:0043043; GO:0044267; GO:0010467; GO:0009059; GO:0044249; GO:0044260; GO:0006518; GO:0043604; GO:1901566; GO:0019538; GO:0043170; GO:1901576; GO:0009058; GO:0044237; GO:0043603; GO:1901564; GO:0044271; GO:0044238; GO:0071704; GO:0008152; GO:0009987; GO:0034641; GO:0006807; GO:0008150_x000D_ [GO:0003723]; GO:0003676; GO:0097159; GO:1901363; GO:0005488; GO:00…	Ribosome	EnsemblGenome
O23523	High	AT4G16830	RGG repeats nuclear RNA binding protein A OS=Arabidopsis thaliana OX=3702 GN=RGGA PE=1 SV=1	37.4	8.06	32.52	42.425	34	9	10	7	0	0.926	-0.11	0.721946	0.780105	873.8	1031.2	1088.5	897.2	1044.1	955.1	stress response;signal transduction;other biological processes	nucleus;other cell component	nucleic acid binding activity	[GO:0003723]; GO:0003676; GO:0097159; GO:1901363; GO:0005488; GO:0003674_x000D_ [GO:0003729]; GO:0003723; GO:0003676; GO:0097159; GO:1901363; GO:0005488; GO:0003674_x000D_ [GO:0005634]; GO:0043231; GO:0043227; GO:0043229; GO:0043226; GO:0005622; GO:0110165; GO:0005575_x000D_ [GO:0005737]; GO:0110165; GO:0005622; GO:0005575_x000D_ [GO:0006970]; GO:0006950; GO:0009628; GO:0050896; GO:0008150_x000D_…		EnsemblGenome
O23553	High	AT4G17090	Beta-amylase 3, chloroplastic OS=Arabidopsis thaliana OX=3702 GN=BAM3 PE=1 SV=3	61.3	7.05	61.16	56.257	33	15	20	15	0	0.589	-0.76	0.0162172	0.0777984	3519.7	3610.4	3633.3	1747.8	2126	2247.7	other metabolic processes;stress response	other cell component	other molecular function	[GO:0000024]; GO:0000023; GO:0046351; GO:0005984; GO:0009312; GO:0034637; GO:0009311; GO:0044262; GO:0016051; GO:0044249; GO:0005975; GO:0044237; GO:1901576; GO:0009058; GO:0044238; GO:0071704; GO:0008152; GO:0009987; GO:0008150_x000D_ [GO:0005983]; GO:0005982; GO:0009251; GO:0044247; GO:0006073; GO:0000272; GO:0044042; GO:0044264; GO:0044275; GO:0005976; GO:0009057; GO:0016052; GO:0044260; GO:00…	Starch and sucrose metabolism; Metabolic pathways; Biosynthesis of secondary metabolites	EnsemblGenome
O23569	High	AT4G17260	L-lactate dehydrogenase OS=Arabidopsis thaliana OX=3702 GN=dl4665w PE=1 SV=1	37.9	6.55	10.81	5.832	9	4	4	4	0	1.062	0.09	0.834148	0.872667	1155.1	1036.9	1038.1	907.6	1102.8	1171.7	other metabolic processes;other biological processes	plasma membrane;other membranes;cytosol	other molecular function	[GO:0004459]; GO:0004457; GO:0016616; GO:0016614; GO:0016491; GO:0003824; GO:0003674_x000D_ [GO:0005829]; GO:0110165; GO:0005737; GO:0005575; GO:0005622_x000D_ [GO:0005886]; GO:0016020; GO:0071944; GO:0110165; GO:0005575_x000D_ [GO:0005975]; GO:0044238; GO:0071704; GO:0008152; GO:0008150_x000D_ [GO:0009737]; GO:0009725; GO:0033993; GO:0097305; GO:0009719; GO:0010033; GO:1901700; GO:0050896; GO:00…	Glycolysis / Gluconeogenesis; Cysteine and methionine metabolism; Pyruvate metabolism; Propanoate metabolism; Metabolic pathways; Biosynthesis of secondary metabolites	EnsemblGenome
O23593	High	AT4G17520	RGG repeats nuclear RNA binding protein B OS=Arabidopsis thaliana OX=3702 GN=RGGB PE=1 SV=1	38.9	8.75	52.45	53.141	37	13	20	11	0	1.037	0.05	0.597851	0.67754	1487.5	1172.4	1231.6	1048.4	1340.4	1277.5		cytosol;nucleus;other cytoplasmic organelle;other cell component	nucleic acid binding activity	[GO:0003723]; GO:0003676; GO:0097159; GO:1901363; GO:0005488; GO:0003674_x000D_ [GO:0003729]; GO:0003723; GO:0003676; GO:0097159; GO:1901363; GO:0005488; GO:0003674_x000D_ [GO:0005634]; GO:0043231; GO:0043227; GO:0043229; GO:0043226; GO:0005622; GO:0110165; GO:0005575_x000D_ [GO:0005737]; GO:0110165; GO:0005622; GO:0005575_x000D_ [GO:0005777]; GO:0042579; GO:0043231; GO:0005737; GO:0043227; GO:00…		EnsemblGenome
O23614	High	AT4G17740	Carboxyl-terminal-processing peptidase 2, chloroplastic OS=Arabidopsis thaliana OX=3702 GN=CTPA2 PE=1 SV=1	55.7	8.79	32.88	41.732	26	12	13	12	0	0.972	-0.04	0.356623	0.461221	1960	1868.8	1990.8	1457.9	1908.4	1905.2	protein metabolism	mitochondrion;other cell component	other molecular function	[GO:0004175]; GO:0008233; GO:0016787; GO:0140096; GO:0006508; GO:0003824; GO:0019538; GO:0003674; GO:0043170; GO:0044238; GO:1901564; GO:0071704; GO:0008152; GO:0006807; GO:0008150_x000D_ [GO:0004252]; GO:0004175; GO:0008236; GO:0008233; GO:0017171; GO:0016787; GO:0140096; GO:0006508; GO:0003824; GO:0019538; GO:0003674; GO:0043170; GO:0044238; GO:1901564; GO:0071704; GO:0008152; GO:0006807; GO:00…		EnsemblGenome
O23617	High	AT4G17770	Alpha,alpha-trehalose-phosphate synthase [UDP-forming] 5 OS=Arabidopsis thaliana OX=3702 GN=TPS5 PE=1 SV=2	97.4	6.13	9.23	10.28	4	3	3	3	0	0.643	-0.64	0.0774141	0.170173	129.3	176.5	193	97.2	113.5	132.8	other metabolic processes	cytosol	other molecular function	[GO:0005829]; GO:0110165; GO:0005737; GO:0005575; GO:0005622_x000D_ [GO:0016311]; GO:0006796; GO:0006793; GO:0044237; GO:0008152; GO:0009987; GO:0008150_x000D_ [GO:0016757]; GO:0016740; GO:0003824; GO:0003674	Starch and sucrose metabolism; Metabolic pathways; Biosynthesis of secondary metabolites	EnsemblGenome
O23627	High	AT1G29880	Glycine--tRNA ligase, mitochondrial 1 OS=Arabidopsis thaliana OX=3702 GN=At1g29880 PE=1 SV=1	81.9	7.01	69.72	85.17	26	18	24	18	0	1.02	0.03	0.991769	0.993373	5677.7	5279.1	5098.4	5115.6	5555.5	5384.2	protein metabolism;RNA metabolism OR transcription;other metabolic processes;other biological processes	cytosol;mitochondrion;ER/Golgi;other cytoplasmic organelle;other cell component	other molecular function	[GO:0004820]; GO:0004812; GO:0016875; GO:0140101; GO:0016874; GO:0140098; GO:0003824; GO:0140640; GO:0003674_x000D_ [GO:0005524]; GO:0032559; GO:0035639; GO:0030554; GO:0032555; GO:0043168; GO:1901265; GO:0017076; GO:0032553; GO:0043167; GO:0097159; GO:1901363; GO:0000166; GO:0097367; GO:0005488; GO:0036094; GO:0003674_x000D_ [GO:0005737]; GO:0110165; GO:0005622; GO:0005575_x000D_ [GO:0005739]; G…	Aminoacyl-tRNA biosynthesis	EnsemblGenome
O23628	High	AT3G54560	Histone H2A variant 1 OS=Arabidopsis thaliana OX=3702 GN=H2AV PE=1 SV=1	14.5	10.32	16.31	11.207	24	3	6	3	0	1.39	0.48	0.00977534	0.061612	547.9	503.5	501.6	700	620	710.9	cell organization and biogenesis;stress response;other biological processes	nucleus;other cell component	nucleic acid binding activity;other molecular function	[GO:0000786]; GO:0032993; GO:0044815; GO:0000785; GO:0032991; GO:0110165; GO:0005694; GO:0005575; GO:0043232; GO:0043228; GO:0043229; GO:0043226; GO:0005622_x000D_ [GO:0003677]; GO:0003676; GO:0097159; GO:1901363; GO:0005488; GO:0003674_x000D_ [GO:0005634]; GO:0043231; GO:0043227; GO:0043229; GO:0043226; GO:0005622; GO:0110165; GO:0005575_x000D_ [GO:0006342]; GO:0031497; GO:0045814; GO:0070828; G…		EnsemblGenome
O23647	High	AT2G36390	1,4-alpha-glucan-branching enzyme 2-1, chloroplastic/amyloplastic OS=Arabidopsis thaliana OX=3702 GN=SBE2.1 PE=1 SV=1	97.6	5.62	52.09	52.042	20	13	17	13	0	0.821	-0.28	0.0224362	0.0896066	3045.7	2809	2821.8	2111.5	2317.4	2486.4	other metabolic processes;other biological processes	other cell component	other molecular function	[GO:0003844]; GO:0016758; GO:0016757; GO:0016740; GO:0003824; GO:0003674_x000D_ [GO:0004553]; GO:0016798; GO:0016787; GO:0003824; GO:0003674_x000D_ [GO:0005737]; GO:0110165; GO:0005622; GO:0005575_x000D_ [GO:0005975]; GO:0044238; GO:0071704; GO:0008152; GO:0008150_x000D_ [GO:0005978]; GO:0005977; GO:0009250; GO:0006073; GO:0006112; GO:0033692; GO:0044042; GO:0044264; GO:0015980; GO:0000271; GO:00…	Starch and sucrose metabolism; Metabolic pathways; Biosynthesis of secondary metabolites	EnsemblGenome
O23653	High	AT5G14060	Aspartokinase 2, chloroplastic OS=Arabidopsis thaliana OX=3702 GN=AK2 PE=1 SV=2	59.6	6.73	8.5	15.505	9	5	5	4	1	0.825	-0.28	0.0014164	0.0322761	531.2	546.3	562.2	450.7	469.4	443.7	other metabolic processes	other cell component	kinase activity;other molecular function	[GO:0004072]; GO:0016774; GO:0019202; GO:0016772; GO:0016301; GO:0016740; GO:0016310; GO:0003824; GO:0006796; GO:0003674; GO:0006793; GO:0044237; GO:0008152; GO:0009987; GO:0008150_x000D_ [GO:0005524]; GO:0032559; GO:0035639; GO:0030554; GO:0032555; GO:0043168; GO:1901265; GO:0017076; GO:0032553; GO:0043167; GO:0097159; GO:1901363; GO:0000166; GO:0097367; GO:0005488; GO:0036094; GO:0003674_x000D_…	Glycine, serine and threonine metabolism; Monobactam biosynthesis; Cysteine and methionine metabolism; Lysine biosynthesis; Metabolic pathways; Biosynthesis of secondary metabolites; 2-Oxocarboxylic acid metabolism; Biosynthesis of amino acids	EnsemblGenome
O23654	High	AT1G78900	V-type proton ATPase catalytic subunit A OS=Arabidopsis thaliana OX=3702 GN=VHA-A PE=1 SV=1	68.8	5.24	131.74	133.21	45	28	45	28	0	1.128	0.17	7.47e-05	0.0162858	6252.7	6309.5	6242.6	7053.4	7082.4	7042.9	cell organization and biogenesis;other metabolic processes;transport;developmental processes	plasma membrane;other membranes;ER/Golgi;other cytoplasmic organelle;other cell component	transporter activity;other molecular function	[GO:0000325]; GO:0005773; GO:0043231; GO:0005737; GO:0043227; GO:0043229; GO:0110165; GO:0005622; GO:0043226; GO:0005575_x000D_ [GO:0002020]; GO:0019899; GO:0005515; GO:0005488; GO:0003674_x000D_ [GO:0005524]; GO:0032559; GO:0035639; GO:0030554; GO:0032555; GO:0043168; GO:1901265; GO:0017076; GO:0032553; GO:0043167; GO:0097159; GO:1901363; GO:0000166; GO:0097367; GO:0005488; GO:0036094; GO:000367…	Oxidative phosphorylation; Metabolic pathways; Phagosome	EnsemblGenome
O23657	High	AT1G43890	Ras-related protein RABC1 OS=Arabidopsis thaliana OX=3702 GN=RABC1 PE=1 SV=1	23.5	5.81	5.07	4.47	10	2	2	2	0	0.915	-0.13	0.690212	0.754834	173	194.6	200	167.9	178.1	204.7	transport	plasma membrane;other membranes;ER/Golgi;other cell component	other molecular function	[GO:0003924]; GO:0017111; GO:0016462; GO:0016818; GO:0016817; GO:0016787; GO:0003824; GO:0003674_x000D_ [GO:0005525]; GO:0032561; GO:0035639; GO:0019001; GO:0032555; GO:0043168; GO:1901265; GO:0017076; GO:0032553; GO:0043167; GO:0097159; GO:1901363; GO:0000166; GO:0097367; GO:0005488; GO:0036094; GO:0003674_x000D_ [GO:0005794]; GO:0043231; GO:0005737; GO:0012505; GO:0043227; GO:0043229; GO:011016…		EnsemblGenome
O23673	High	AT1G02020	Nitroreductase family protein OS=Arabidopsis thaliana OX=3702 GN=At1g02020 PE=1 SV=1	71.3	6.65	11.51	11.624	7	5	5	5	0	0.903	-0.15	0.11314	0.214147	565.5	516.8	557.7	431.7	503.4	506.7		other cell component	other molecular function	[GO:0009507]; GO:0009536; GO:0043231; GO:0005737; GO:0043227; GO:0043229; GO:0110165; GO:0005622; GO:0043226; GO:0005575_x000D_ [GO:0016491]; GO:0003824; GO:0003674		EnsemblGenome
O23676	High	AT1G02140	Protein mago nashi homolog OS=Arabidopsis thaliana OX=3702 GN=MAGO PE=1 SV=1	17.4	5.6	16.54	14.445	27	4	5	4	0	1.048	0.07	0.549578	0.635036	1351.6	1348.1	1335.5	1291.7	1427.7	1412.5	RNA metabolism OR transcription;other metabolic processes;transport;developmental processes;other biological processes	nucleus;other cell component	nucleic acid binding activity	[GO:0000184]; GO:0000956; GO:0006402; GO:0006401; GO:0010629; GO:0016071; GO:0016070; GO:0034655; GO:0044265; GO:0010468; GO:0010605; GO:0090304; GO:0006139; GO:0019439; GO:0044270; GO:0046700; GO:1901361; GO:0009057; GO:0044248; GO:0044260; GO:0060255; GO:0009892; GO:0043170; GO:0006725; GO:0034641; GO:0044238; GO:0046483; GO:1901360; GO:1901575; GO:0009056; GO:0044237; GO:0019222; GO:0048519; G…	Nucleocytoplasmic transport; mRNA surveillance pathway; Spliceosome	EnsemblGenome
O23684	High	AT2G41950	At2g41950/T6D20.26 OS=Arabidopsis thaliana OX=3702 GN=At2g41950 PE=1 SV=1	30	5.82	9.8	9.089	12	2	3	2	0	0.973	-0.04	0.809927	0.853334	776.7	686.4	761.6	777.2	729	741.1	RNA metabolism OR transcription;other metabolic processes	other cell component	other molecular function	[GO:0003899]; GO:0034062; GO:0032774; GO:0097747; GO:0009059; GO:0016070; GO:0034654; GO:0016779; GO:0140098; GO:0043170; GO:1901576; GO:0090304; GO:0006139; GO:0018130; GO:0019438; GO:0044271; GO:1901362; GO:0016772; GO:0140640; GO:0071704; GO:0009058; GO:0006725; GO:0034641; GO:0044238; GO:0046483; GO:1901360; GO:0044249; GO:0016740; GO:0003824; GO:0008152; GO:0044237; GO:0006807; GO:0003674; G…		EnsemblGenome
O23708	High	AT1G16470	Proteasome subunit alpha type-2-A OS=Arabidopsis thaliana OX=3702 GN=PAB1 PE=1 SV=1	25.7	5.69	15.33	20.043	23	7	8	7	0	1.138	0.19	0.0073815	0.0540946	2742.8	2625.5	2580.9	3068.7	2961.6	2987.4	protein metabolism;other metabolic processes;other biological processes	cytosol;translational apparatus;other cell component	other molecular function	[GO:0000502]; GO:0140535; GO:1905369; GO:0032991; GO:1905368; GO:0005575; GO:1902494_x000D_ [GO:0004175]; GO:0008233; GO:0016787; GO:0140096; GO:0006508; GO:0003824; GO:0019538; GO:0003674; GO:0043170; GO:0044238; GO:1901564; GO:0071704; GO:0008152; GO:0006807; GO:0008150_x000D_ [GO:0005737]; GO:0110165; GO:0005622; GO:0005575_x000D_ [GO:0005829]; GO:0110165; GO:0005737; GO:0005575; GO:0005622_x0…	Proteasome	EnsemblGenome
O23710	High	AT3G27430	Proteasome subunit beta type-7-A OS=Arabidopsis thaliana OX=3702 GN=PBB1 PE=1 SV=2	29.5	7.12	19.83	22.079	19	6	7	1	0	1.152	0.2	0.219738	0.326184	51	66.4	58.4	74.8	67.3	60.5	protein metabolism;other metabolic processes	nucleus;other cell component	other molecular function	[GO:0000502]; GO:0140535; GO:1905369; GO:0032991; GO:1905368; GO:0005575; GO:1902494_x000D_ [GO:0004175]; GO:0008233; GO:0016787; GO:0140096; GO:0006508; GO:0003824; GO:0019538; GO:0003674; GO:0043170; GO:0044238; GO:1901564; GO:0071704; GO:0008152; GO:0006807; GO:0008150_x000D_ [GO:0004298]; GO:0004175; GO:0070003; GO:0008233; GO:0016787; GO:0140096; GO:0006508; GO:0003824; GO:0019538; GO:000367…	Proteasome	EnsemblGenome
O23714	High	AT3G22630	Proteasome subunit beta type-2-A OS=Arabidopsis thaliana OX=3702 GN=PBD1 PE=1 SV=1	22.5	6.39	12.51	13.223	17	3	4	1	0	1.101	0.14	0.0921941	0.187954	230.1	214.8	204.5	255.2	236.7	228.7	protein metabolism;other metabolic processes	non-structural extracellular;plasma membrane;other membranes;cytosol;nucleus;other cytoplasmic organelle;other cell component	other molecular function	[GO:0000502]; GO:0140535; GO:1905369; GO:0032991; GO:1905368; GO:0005575; GO:1902494_x000D_ [GO:0004175]; GO:0008233; GO:0016787; GO:0140096; GO:0006508; GO:0003824; GO:0019538; GO:0003674; GO:0043170; GO:0044238; GO:1901564; GO:0071704; GO:0008152; GO:0006807; GO:0008150_x000D_ [GO:0004298]; GO:0004175; GO:0070003; GO:0008233; GO:0016787; GO:0140096; GO:0006508; GO:0003824; GO:0019538; GO:000367…	Proteasome	EnsemblGenome
O23722	High	AT2G38700	Diphosphomevalonate decarboxylase MVD1, peroxisomal OS=Arabidopsis thaliana OX=3702 GN=MVD1 PE=1 SV=1	45.6	6.8	26.78	28.8	22	10	10	8	2	1.051	0.07	0.446888	0.543595	2324.5	2102.3	2145.3	2254	2326.8	2190.9	other metabolic processes	cytosol;other cytoplasmic organelle	other molecular function	[GO:0004163]; GO:0016831; GO:0016830; GO:0016829; GO:0003824; GO:0003674_x000D_ [GO:0005524]; GO:0032559; GO:0035639; GO:0030554; GO:0032555; GO:0043168; GO:1901265; GO:0017076; GO:0032553; GO:0043167; GO:0097159; GO:1901363; GO:0000166; GO:0097367; GO:0005488; GO:0036094; GO:0003674_x000D_ [GO:0005777]; GO:0042579; GO:0043231; GO:0005737; GO:0043227; GO:0043229; GO:0110165; GO:0005622; GO:004322…	Terpenoid backbone biosynthesis; Metabolic pathways; Biosynthesis of secondary metabolites	EnsemblGenome
O24412	High	AT5G05780	26S proteasome non-ATPase regulatory subunit 7 homolog A OS=Arabidopsis thaliana OX=3702 GN=RPN8A PE=1 SV=1	34.7	6.54	16.62	14.167	18	5	7	5	0	0.928	-0.11	0.102607	0.201516	1066.6	1081	1138.3	877.9	1020.6	1003.4	protein metabolism;other metabolic processes;stress response;developmental processes	cytosol;other cell component	other molecular function	[GO:0000502]; GO:0140535; GO:1905369; GO:0032991; GO:1905368; GO:0005575; GO:1902494_x000D_ [GO:0005829]; GO:0110165; GO:0005737; GO:0005575; GO:0005622_x000D_ [GO:0005838]; GO:0032991; GO:0022624; GO:0005575; GO:0000502; GO:0005622; GO:0140535; GO:1905369; GO:0110165; GO:1905368; GO:1902494_x000D_ [GO:0008237]; GO:0008233; GO:0016787; GO:0140096; GO:0006508; GO:0003824; GO:0019538; GO:0003674; G…	Proteasome	EnsemblGenome
O24456	High	AT1G18080	Receptor for activated C kinase 1A OS=Arabidopsis thaliana OX=3702 GN=RACK1A PE=1 SV=2	35.7	7.71	56.2	48.069	39	13	20	10	3	1.097	0.13	0.239215	0.347541	5416	4880.4	4738.3	5404.2	5355.8	5287.8	protein metabolism;other metabolic processes;developmental processes;signal transduction;other biological processes	cytosol;translational apparatus;nucleus;other cell component	translation activity;nucleic acid binding activity;other molecular function	[GO:0001934]; GO:0001932; GO:0031401; GO:0042327; GO:0031399; GO:0042325; GO:0032270; GO:0045937; GO:0032268; GO:0019220; GO:0031325; GO:0051247; GO:0010562; GO:0031323; GO:0051246; GO:0051174; GO:0009893; GO:0048522; GO:0010604; GO:0051173; GO:0019222; GO:0050794; GO:0051171; GO:0060255; GO:0080090; GO:0048518; GO:0050789; GO:0065007; GO:0008150_x000D_ [GO:0003729]; GO:0003723; GO:0003676; GO:00…		EnsemblGenome
O24457	High	AT1G01090	Pyruvate dehydrogenase E1 component subunit alpha-3, chloroplastic OS=Arabidopsis thaliana OX=3702 GN=PDH-E1 ALPHA PE=2 SV=1	47.1	7.49	32.95	38.44	29	12	14	12	0	1.076	0.11	0.0967886	0.193674	2749.1	2760.4	2658.2	3141.8	2959.2	2816.1	other metabolic processes	other cell component	other molecular function	[GO:0004739]; GO:0004738; GO:0016624; GO:0016903; GO:0016491; GO:0003824; GO:0003674_x000D_ [GO:0006086]; GO:0006085; GO:0006090; GO:0006084; GO:0071616; GO:0032787; GO:0006637; GO:0009152; GO:0034030; GO:0034033; GO:0035384; GO:0043604; GO:0019752; GO:0009150; GO:0033875; GO:0034032; GO:0035383; GO:0043603; GO:0006164; GO:0009260; GO:0033866; GO:0072522; GO:0044272; GO:1901576; GO:0044271; GO:00…	Glycolysis / Gluconeogenesis; Citrate cycle (TCA cycle); Pyruvate metabolism; Metabolic pathways; Biosynthesis of secondary metabolites; Carbon metabolism	EnsemblGenome
O24496	High	AT3G10850	Hydroxyacylglutathione hydrolase cytoplasmic OS=Arabidopsis thaliana OX=3702 GN=GLX2-2 PE=1 SV=2	28.8	6.38	10.01	13.116	14	3	3	3	0	1.329	0.41	0.0348392	0.111478	806.4	898.5	958.1	1232.2	1193.9	1010.7	other metabolic processes	cytosol	other molecular function	[GO:0004416]; GO:0016790; GO:0016788; GO:0016787; GO:0003824; GO:0003674_x000D_ [GO:0005829]; GO:0110165; GO:0005737; GO:0005575; GO:0005622_x000D_ [GO:0019243]; GO:0061727; GO:0006089; GO:0051596; GO:0032787; GO:1901615; GO:0009438; GO:0042182; GO:0046185; GO:0019752; GO:0071704; GO:0006081; GO:0042180; GO:0044248; GO:0044282; GO:1901575; GO:0043436; GO:0008152; GO:0044237; GO:0044281; GO:000905…	Pyruvate metabolism; Metabolic pathways	EnsemblGenome
O24521	High	AT3G10520	Non-symbiotic hemoglobin 2 OS=Arabidopsis thaliana OX=3702 GN=AHB2 PE=1 SV=1	17.9	5.58	8.72	8.603	15	3	3	3	0	0.799	-0.32	0.00940467	0.0607177	539.6	606	569.6	455	447.1	477	other metabolic processes;transport		other molecular function	[GO:0005344]; GO:0140104; GO:0015671; GO:0003674; GO:0015669; GO:0006810; GO:0051234; GO:0051179; GO:0008150_x000D_ [GO:0006631]; GO:0032787; GO:0044255; GO:0019752; GO:0006629; GO:0044237; GO:0043436; GO:0044238; GO:0071704; GO:0008152; GO:0009987; GO:0006082; GO:0008150; GO:0044281_x000D_ [GO:0019432]; GO:0006641; GO:0046463; GO:0006639; GO:0045017; GO:0046460; GO:0006638; GO:0046486; GO:000861…		EnsemblGenome
[truncated: 2,885 more rows]

## Sheet: ShootSD
Accession	Protein.FDR.Confidence..Combined	TAIR ID	Description	MW..kDa.	calc..pI	Score.Sequest.HT..Sequest.HT	Sum.PEP.Score	Coverage....	X..Peptides	X..PSMs	X..Unique.Peptides	X..Razor.Peptides	Ratio	Log2.ratio	P.Value	Adj..P.Value	G.rep.1..129.	G.rep.1..130.	G.rep.1..131.	S.rep.1..127.	S.rep.1..126.	S.rep.1..128.	Biological.Process	Cellular.Component	Molecular.Function	GO.Accessions	KEGG.Pathways	UniProtKB-ID
[truncated: 476 more rows]

[truncated: 2 more sheets: ShootSspace, ShootSearth]
