# Supplementary material for: Functional Meta-Analysis of the Proteomic Responses of Arabidopsis Seedlings to the Spaceflight Environment Reveals Multi-Dimensional Sources of Variability across Spaceflight Experiments
Source: Int J Mol Sci. 2023 Sep 22;24(19):14425. doi: 10.3390/ijms241914425 (PMC10573023; doi:10.3390/ijms241914425)
Supplement: Supplementary file 1 [file ijms-24-14425-s001.zip › Supplementary folder/Supplementary file 1/BRIC PDFU membrane.csv]

	baseMean	log2FoldChange	lfcSE	stat	pvalue	padj
AT1G01090.1	10454.7091266431	-0.181413900292827	0.141497507304259	-1.28209961962606	0.199807702394354	0.825722885134493
AT1G01120.1	16798.6079076234	0.36325760317859	0.146827354658972	2.47404582083706	0.0133592561540338	0.1997710732398
AT1G01200.1	22357.9013232046	-0.0968790321971104	0.169445054777501	-0.57174304864974	0.567496065434207	0.965260104821941
AT1G01300.1	29891.1475242347	0.172207617981228	0.153182652696089	1.1241979098174	0.260929075987658	0.879950202703123
AT1G01320.1	12736.3136603332	0.150233209912859	0.156532206598276	0.959759101195174	0.337176470594951	0.917487102391508
AT1G01600.1	36554.0444585633	0.162536226626956	0.189630998148234	0.857118446952972	0.391379427284552	0.93042993668251
AT1G01610.1	13982.2784529774	0.265556129082594	0.130347897325078	2.03728740188509	0.0416212495628466	0.407318891032889
AT1G01620.1	56390.870018625	-0.31122064974761	0.259217063068774	-1.20061791482082	0.229899448526597	0.867644897209809
AT1G01750.1	25203.4611356141	-0.165753209625398	0.162696888153757	-1.01878537141259	0.308304872089981	0.916344290331991
AT1G01800.1	23539.8307434271	0.0233438466247345	0.132752807702412	0.175844466333726	0.860416134808836	0.989356705407788
AT1G01900.1	9834.15937941413	0.0912028689339044	0.187743326445049	0.485784878007894	0.627119696992623	0.974871465079276
AT1G01960.1	16815.4954978551	-0.0585651659350896	0.201027037592383	-0.291329796411966	0.770799101032234	0.989055839641549
AT1G02080.1	13566.4602323953	0.0377935598612123	0.107583602476762	0.351294797637731	0.725367197439165	0.983218445298376
AT1G02120.1	34661.3216546271	-0.101953102621689	0.101136223023567	-1.00807702298643	0.313417487242379	0.916344290331991
AT1G02130.1	58560.4128143337	-0.0822312956750515	0.121006105646098	-0.679563194237077	0.496781081191462	0.957228997490942
AT1G02150.1	14453.1022069971	0.146914872045475	0.188149416976897	0.780841495052386	0.434895725294578	0.943133628904166
AT1G02280.1	22248.5890382496	0.12303074050221	0.118447203176845	1.03869688099365	0.298945732206543	0.916344290331991
AT1G02500.1	27440.8974425477	0.132678272711694	0.0957185613338269	1.38612898964253	0.165707519737262	0.782272542993242
AT1G02520.1	25172.69791791	0.0947680407916886	0.151000134962395	0.627602358205108	0.530264463488228	0.961600724945138
AT1G02780.1	23861.3494626279	-4.39331875243352e-05	0.198062689529447	-0.0002218145559303	0.999823017591913	0.999823017591913
AT1G02920.1	65209.51391293	-0.124914294333096	0.176546542964572	-0.707543134153367	0.479229017290362	0.95663366138588
AT1G02930.1	43301.5046603711	-0.132992143579224	0.172243190439432	-0.77211844044418	0.440044281330309	0.947872236304337
AT1G03090.2	21200.896519799	-0.202684585265236	0.0547129402833589	-3.70450910178708	0.000211800503385641	0.0118319385511641
AT1G03130.1	2585.39644601144	0.766701340204571	0.267154907548314	2.86987556111398	0.00410633366344784	0.0907955998917912
AT1G03160.1	3479.5737597245	-0.0258539601757873	0.177114329031685	-0.145973283568503	0.883942479110362	0.992957243399927
AT1G03220.1	15077.0293766846	-0.333642965164457	0.253389654591288	-1.31671897064076	0.187932842289447	0.810996904625222
AT1G03230.1	13890.1786533922	0.00933637284466655	0.127139006750801	0.0734343698544561	0.941460468227864	0.996252816841675
AT1G03475.1	15606.2954239091	0.0656458199034896	0.249571515732857	0.26303410351427	0.792524293545452	0.989055839641549
AT1G03630.1	53674.8502372274	0.310315935417623	0.246277278436307	1.26002665527213	0.207659746719194	0.833868842035452
AT1G03860.1	21646.8053528198	-0.00388576747387344	0.172916280598506	-0.0224719584554088	0.982071480260752	0.996252816841675
AT1G03870.1	15685.016275056	-0.297910669530825	0.511601303386423	-0.582310223916313	0.560357740128215	0.965260104821941
AT1G03880.1	19964.1886745354	0.136186161532077	0.29363433660144	0.463795083055721	0.642794566450932	0.976458921555232
AT1G03890.1	20047.2123126416	0.118791387971897	0.31262511073257	0.379980314740343	0.703960027727303	0.982988694248222
AT1G04040.1	18259.4152062586	-0.344751814848784	0.21718730353414	-1.58734792153535	0.112433867312337	0.652498930829602
AT1G04080.1	22852.891527697	-0.163791085159883	0.179524192578183	-0.912362188113178	0.361578087403046	0.919553398805512
AT1G04170.1	15743.7951832828	0.22516996802642	0.125164519522723	1.79899198978303	0.0720199478147013	0.524832690131358
AT1G04190.1	16984.2771786673	0.0740021804139512	0.0757089596809997	0.977456046493836	0.328343427669096	0.917487102391508
AT1G04220.1	14829.5694541891	0.344363915303365	0.165835290482707	2.07654181628654	0.0378438678132095	0.378000332172868
AT1G04270.1	21204.4502837421	0.0687509971884761	0.24641400216417	0.279006049107029	0.780240182520158	0.989055839641549
AT1G04410.1	26501.460658983	-0.0560771599051485	0.129656790693797	-0.432504611637216	0.665374701199744	0.97950606534457
AT1G04430.1	20910.2437143147	0.0199341318604731	0.25747747565935	0.0774208765618258	0.938288733530836	0.996252816841675
AT1G04480.1	33026.9742854892	-0.11060011373507	0.25632836510579	-0.431478247401234	0.666120665901667	0.97950606534457
AT1G04560.1	12623.7297573407	0.505079414880614	0.168351491941916	3.00014813682123	0.00269848331511426	0.0691185775861444
AT1G04630.1	12847.4361434656	0.257767609001677	0.19182629014876	1.3437553778566	0.179027503270478	0.80348329189821
AT1G04690.1	14260.4652683054	0.0670980117358912	0.106724335512556	0.628703954104236	0.529542888975442	0.961600724945138
AT1G04810.1	19674.062168406	-0.0428450554785642	0.107058171204417	-0.400203506155134	0.68900663240034	0.981956174444544
AT1G04820.1	24224.8099685483	0.109216576044293	0.101850033647826	1.07232734376838	0.283573029274683	0.897692765541509
AT1G04850.1	26508.0205446024	-0.0148878803928187	0.154097642810314	-0.0966132909063696	0.923033501257324	0.994953194896957
AT1G04910.1	18163.4772515334	-0.0118395213285028	0.217199000005277	-0.0545100176714219	0.956528827509794	0.996252816841675
AT1G04980.1	19642.2732885373	0.123398904730277	0.0778059819165245	1.5859822302952	0.112743340580144	0.652498930829602
AT1G05010.1	23710.7260071233	-0.173507285518916	0.088014152019624	-1.97135666864381	0.0486830936927106	0.427222680794055
AT1G05150.1	17775.2283791581	-0.359577623890661	0.237645082643632	-1.51308674217289	0.130257626794798	0.696203168310481
AT1G05190.1	31059.9914541744	0.469516239849198	0.278928028138344	1.68328813344038	0.0923193264819122	0.585954720435088
AT1G05240.1	12535.7147630063	0.0386376314782938	0.210681980647427	0.183393147147944	0.85448955246737	0.989055839641549
AT1G05260.1	12288.3894130338	-0.288376683116289	0.242849355265291	-1.1874714791862	0.235041699989759	0.869201220771909
AT1G05350.1	12518.2725623673	0.00165108817199144	0.106607037699137	0.0154876095202184	0.987643169479401	0.996252816841675
AT1G05500.1	12079.9250162668	-0.0817238149759895	0.136206936080623	-0.599997454811083	0.548507931740574	0.964053999837831
AT1G05510.1	15564.7730783183	-0.124231177787641	0.287305600714051	-0.432400821560333	0.665450121112773	0.97950606534457
AT1G05520.1	12473.9686440484	-0.0432763306263421	0.146149985275325	-0.296109031723922	0.767146816804115	0.989055839641549
AT1G05620.1	17118.9605923482	0.13885892563981	0.0713720510376526	1.94556445584777	0.0517070801196784	0.436649413698058
AT1G05810.1	24709.8229416572	-0.224012836144349	0.170638683429084	-1.31279046252984	0.189253564705449	0.811052233175632
AT1G06000.1	15346.7703762775	-0.0212227792826579	0.0698851413651387	-0.303680852153854	0.761371047252018	0.986807063747981
AT1G06190.1	27042.8968768489	0.362210081172846	0.291197350118069	1.24386461973635	0.213549392691095	0.843074214726607
AT1G06220.1	14569.153269903	-0.104555346833875	0.150920491210425	-0.692784299834382	0.488444926437766	0.957228997490942
AT1G06290.1	17355.0803954516	-0.111521083883477	0.123996319874161	-0.89939027220046	0.368444818867295	0.923939509561197
AT1G06400.1	27286.2225072171	-0.124518690332138	0.121073515793035	-1.02845522835062	0.303735740835485	0.916344290331991
AT1G06410.1	19370.8119166973	-0.0129960427405103	0.0472905087521095	-0.274812918774755	0.783459972361587	0.989055839641549
AT1G06430.1	14746.0422180202	0.172556247015601	0.180555961110185	0.955693990686339	0.33922685942846	0.917487102391508
AT1G06530.1	18027.2919138452	0.0468959052158423	0.113121040832222	0.414563947350846	0.678461145172534	0.97950606534457
AT1G06550.1	11379.3996453599	0.110813683966484	0.0977981158863845	1.13308608210019	0.257178105485453	0.879950202703123
AT1G06700.1	23036.728559347	-0.0412921643228206	0.204021925257158	-0.20239081790241	0.839611206125314	0.989055839641549
AT1G06840.1	23666.2601969234	-0.525012106362139	0.247531390681557	-2.12099202818908	0.0339224732864601	0.363455785268953
AT1G06950.1	20744.6927370827	-0.00152959196987672	0.0840425059042815	-0.0182002184896631	0.985479128336454	0.996252816841675
AT1G07140.1	17156.1261026089	-0.0409427504051013	0.110393787132788	-0.370879118005556	0.710727569132409	0.982988694248222
AT1G07670.1	23749.9477427705	0.07676650356176	0.103723098341963	0.740110012030975	0.45923324410422	0.954813619775614
AT1G07720.1	21843.4233248916	0.229812074088154	0.177279586272157	1.29632564538677	0.194863316790779	0.820121646641046
AT1G07770.1	26465.1027732936	0.133263585104606	0.121645229610041	1.09551016124356	0.273293196320544	0.886586018118633
AT1G07810.1	21830.0296680003	0.0613263026793899	0.103570303072444	0.592122460397692	0.55376858766903	0.964053999837831
AT1G08200.1	20306.3773007326	-0.0932135608134072	0.111705626060496	-0.834457171950548	0.404023411778854	0.93042993668251
AT1G08360.1	69533.3663132103	-0.307717629174467	0.352955026182692	-0.871832404548875	0.383299813869841	0.928371137779646
AT1G08470.1	10628.7297418748	-0.011754216007476	0.128891654773559	-0.0911945465214659	0.927338008144165	0.995737147921216
AT1G08480.1	19287.3913201477	0.113986040838523	0.189052304564662	0.602933887005519	0.546552671604495	0.964053999837831
AT1G08500.1	18014.2024399617	-0.0185443857029981	0.603631551968565	-0.0307213657777184	0.97549175177671	0.996252816841675
AT1G08520.1	21749.1861318614	0.279991090084286	0.139718611673479	2.00396415860918	0.0450738999136378	0.420624800149682
AT1G08640.1	24071.381283817	0.00984423316861959	0.117154491913823	0.08402779106294	0.93303433582782	0.995737147921216
AT1G08660.1	2212.23331764961	-0.0627571045290135	0.188785243526953	-0.332425900226962	0.739567683932651	0.98532661333696
AT1G08680.1	8004.27799639401	-0.0695064832719816	0.0993152920630002	-0.699856807830666	0.484016733563912	0.95663366138588
AT1G08830.1	24575.0387295295	-0.234004065211378	0.184226517934005	-1.27019751464447	0.204014282740656	0.831939252159331
AT1G08890.1	16305.7982579514	0.183334433587441	0.076295720116607	2.40294518889449	0.0162636249062979	0.232453025594434
AT1G09020.1	18186.2156960069	-0.0534506419070748	0.0936681083707002	-0.570638639306549	0.568244620719802	0.965260104821941
AT1G09210.1	22251.9569572727	-0.511863334951371	0.192591881413289	-2.65776174569346	0.00786614810178887	0.140342931995364
AT1G09270.1	27110.6764700507	-0.180783283862654	0.134901375150503	-1.34011446259137	0.180208134836974	0.803790422109056
AT1G09310.1	20400.7330306179	-0.0755282040873349	0.133741188458601	-0.564734058055081	0.572254665067362	0.966808772134558
AT1G09330.1	5994.72604102282	-0.238020169565442	0.28084687636844	-0.847508694571296	0.396711642898383	0.93042993668251
AT1G09430.1	20243.9005420977	-0.166411108800718	0.0791407906850332	-2.10272234280557	0.0354900478003812	0.371711553277677
AT1G09570.1	20992.9756299213	-0.00937107231379789	0.0786585490994085	-0.119136094182906	0.905167535345875	0.992957243399927
AT1G09590.1	67452.3363030615	0.0326744713720567	0.235428254850896	0.138787382987443	0.889618164407494	0.992957243399927
AT1G09620.1	17170.0416453372	0.0448008123257712	0.0741923001510995	0.603847194850816	0.545945238801631	0.964053999837831
AT1G09630.1	24128.5384841251	-0.0807291446780276	0.118898523604684	-0.678975164960311	0.497153597965395	0.957228997490942
AT1G09640.1	26707.4999683953	-0.00870679652873736	0.124629575988297	-0.0698613989471882	0.94430397720582	0.996252816841675
AT1G09740.1	22840.1001078271	-0.248679886836803	0.155986215090718	-1.59424271364093	0.110881683008421	0.650455587171849
AT1G09780.1	25038.9018188889	0.0300640595123925	0.0739372826598775	0.406615694151104	0.684290268635221	0.981186245705246
AT1G09870.1	33908.7278678111	-0.185722847126168	0.0745646952106636	-2.49076116520633	0.0127469774397365	0.195126808500582
AT1G10200.1	28044.5483899513	-0.0180228995847516	0.0621110205424004	-0.290172330568103	0.77168440299066	0.989055839641549
AT1G10290.1	20330.3275397607	-0.0298449602439338	0.118605109961148	-0.251633005135362	0.801324744901869	0.989055839641549
AT1G10510.1	17434.1224753806	-0.0688302340514259	0.0724584292505788	-0.949927217072209	0.342149236219432	0.917487102391508
AT1G10670.1	21694.7223752212	-0.199166802692878	0.070769083473963	-2.81431937388527	0.00488806388008056	0.103650993916135
AT1G10760.1	16944.0683439778	0.233163739249497	0.0992870765074609	2.34837954194347	0.018855296984095	0.252195186827153
AT1G10840.1	14800.4672308891	-0.0348993522144013	0.100595947474715	-0.346926025257362	0.728646894173739	0.98532661333696
AT1G10850.1	14040.6100334502	0.0738864230962551	0.145756081211729	0.506918287607677	0.61221215352875	0.974580254282361
AT1G10950.1	40679.1202101166	0.0932281782058464	0.220051487846423	0.423665293601248	0.671809929726361	0.97950606534457
AT1G11260.1	17693.7601372752	-0.0409236199615938	0.461393545228354	-0.0886956923971264	0.929323756013515	0.995737147921216
AT1G11580.1	11784.1204124407	-0.353822895776332	0.091916966087749	-3.84937526591721	0.000118419467418005	0.00765877905525949
AT1G11650.2	12385.5537135558	0.0152208496712463	0.121446884644259	0.125329272264423	0.900262878965964	0.992957243399927
AT1G11660.1	6056.15010284896	-0.0368741144037025	0.13806150291106	-0.267084695054038	0.789403951272017	0.989055839641549
AT1G11680.1	22965.4719142218	0.130949948655441	0.119763456242397	1.09340488963848	0.274216067643219	0.886746208741259
AT1G11860.1	20434.6546687933	0.0683595302477212	0.0768813463865713	0.889156257800155	0.37391910759543	0.928371137779646
AT1G11890.1	20321.2897643609	-0.0610648894103598	0.169967540724078	-0.35927383046326	0.71939024948633	0.982988694248222
AT1G11910.1	17728.4295178024	0.0358295848261562	0.247510337549256	0.144759952981866	0.884900401985543	0.992957243399927
AT1G12000.1	21929.1270076632	-0.162232914543588	0.0706977361835597	-2.29473987854952	0.0217480359540141	0.273117325305992
AT1G12080.2	10762.0127999258	-0.388924728830995	0.185732989462406	-2.09399918644887	0.0362600527221488	0.375734696533347
AT1G12110.1	11988.5726290679	0.103280964402508	0.257308359237216	0.401389852660372	0.688133119141151	0.981956174444544
AT1G12230.1	28381.71208719	-0.292558994832837	0.0880778558627821	-3.32159533139203	0.000895044007939134	0.0340540299638706
AT1G12240.1	9386.31222862883	0.054222410277595	0.106450600240763	0.509366881492054	0.610495085925581	0.974580254282361
AT1G12270.1	24528.8420667159	0.16437256759042	0.172220176389487	0.954432697935932	0.339864661569873	0.917487102391508
AT1G12310.1	19065.0751627323	-0.237207537346899	0.112375117647551	-2.11085462967762	0.0347848088298075	0.367299185480457
AT1G12360.1	15766.0602309697	0.0638325516516462	0.084509479243454	0.755330079218191	0.450050955056952	0.953811417338969
AT1G12410.1	11707.4209906837	-0.154295008582962	0.177379638118356	-0.869857500103864	0.384378283640615	0.928853166211353
AT1G12470.1	20413.2660230309	-0.0781779009810969	0.11817694278489	-0.661532606435751	0.508270811121517	0.959441154304398
AT1G12500.1	22791.6999283229	0.126569053437201	0.204620329620544	0.618555613080655	0.536209150540169	0.962876079157717
AT1G12780.1	20689.3788274285	-0.157057942230019	0.0903650782446283	-1.7380380262035	0.0822041136309414	0.561062491412397
AT1G12840.1	22978.2068981103	-0.125579220303804	0.109843996446798	-1.14325064970325	0.252934538384618	0.879950202703123
AT1G12920.1	26555.371607821	0.0626844789802523	0.0888161992931725	0.705777543726429	0.480326489252892	0.95663366138588
AT1G13060.1	24524.468359798	-0.0654818269501136	0.190802657700948	-0.343191377620881	0.731454490885964	0.98532661333696
AT1G13080.1	15331.5704846524	-0.328731307451755	0.121704812128168	-2.70105431086461	0.00691200504665472	0.127723978969255
AT1G13110.1	25735.0640128717	-0.185852526684835	0.0836271934582861	-2.22239344642768	0.0262567278490626	0.313023755509331
AT1G13210.1	12185.0104953252	0.100539962873075	0.152535956182399	0.659123038196	0.509816762766666	0.959441154304398
AT1G13320.1	26486.1855138229	0.0215632579944629	0.0469090166689801	0.459682583982244	0.645744072184915	0.976731818630608
AT1G13420.1	22577.5767297107	-0.06152996348998	0.0737110983709437	-0.834744900697811	0.403861354898334	0.93042993668251
AT1G13440.1	38011.1101163895	0.148319173914899	0.322373312513211	0.460085150221054	0.645455102522514	0.976731818630608
AT1G13730.1	4867.74332542167	0.324057395725215	0.0881909596978904	3.67449676061261	0.000238318667717587	0.0120888312428509
AT1G14000.1	31705.4185966914	-0.152234201356111	0.0983817463693505	-1.54738258847921	0.121771017244146	0.677160202497045
AT1G14170.1	17854.6416240255	0.0108054138592962	0.0961044707670968	0.112434039468179	0.910479266836804	0.992957243399927
AT1G14320.1	47383.553408186	-0.123236667205138	0.197229053769752	-0.62484033082168	0.532075857710426	0.962876079157717
AT1G14380.1	12372.2474793148	0.0382098552752986	0.0716342258348281	0.533402222610762	0.593755179278307	0.971565242753308
AT1G14610.1	21002.3473949922	-0.0468585459152081	0.067129612758135	-0.698030928377874	0.485157852237447	0.95663366138588
AT1G14670.1	24420.5694014987	0.211531339050181	0.200502812725664	1.0550043471939	0.291423336556057	0.91052194646198
AT1G14710.1	8886.25818735548	0.162825649345349	0.240448591414446	0.677174477868729	0.498295258888601	0.957228997490942
AT1G14810.1	10296.6741915081	0.0579073258111348	0.116186099089329	0.498401497812685	0.618201081282317	0.974580254282361
AT1G14830.1	24449.3596777634	-0.0949183544794681	0.150044509562212	-0.632601317811716	0.526994026313683	0.961600724945138
AT1G14850.1	16240.6923554602	-0.111336321573791	0.16896763155365	-0.658921004869738	0.509946496779493	0.959441154304398
AT1G14910.1	16071.7087760044	-0.0335908277770587	0.129197162385706	-0.259996637362487	0.794866367424343	0.989055839641549
AT1G14940.1	23014.4973003834	0.222231440180174	0.0831968341473728	2.67115260403442	0.00755912722776234	0.137107080354807
AT1G14950.1	18054.5299039762	0.272204753738407	0.107840372073028	2.52414516480038	0.0115980024953105	0.185210076884989
AT1G15130.1	31716.4547039851	-0.130796461903983	0.061177781857342	-2.13797326305459	0.0325189133092177	0.359514652696352
AT1G15210.1	27666.7226246006	-0.0481178228885984	0.210580835391058	-0.228500484382834	0.819257179598808	0.989055839641549
AT1G15500.1	26197.5780250629	0.169154490591135	0.0936564637222846	1.80611656545908	0.0709001338006709	0.522410024744869
AT1G15690.1	52399.4544493068	0.0645976259667349	0.133270376321327	0.484711064452795	0.627881316788197	0.974871465079276
AT1G15730.1	9318.6842883712	0.154903965636167	0.13607799338865	1.13834692721951	0.254975646019411	0.879950202703123
AT1G15810.1	20535.7656105737	0.0538924152524856	0.0618569257956365	0.871243026698998	0.383621471312888	0.928371137779646
AT1G15860.1	11479.1575689586	-0.0977269939785519	0.0656870161214367	-1.48776729023408	0.136812274722902	0.710093125746211
AT1G15930.1	41166.9753772751	-0.0479247375457227	0.0703350798342105	-0.681377452882515	0.495632685901862	0.957228997490942
AT1G16000.1	12770.7909826006	0.204962267689334	0.151892813192394	1.34938752783333	0.177212524753403	0.80348329189821
AT1G16030.1	27497.2023867124	-0.0714019547234885	0.0578565250241118	-1.23412103809781	0.217157805186857	0.846670819996674
AT1G16190.1	2637.15340832667	0.222553619571229	0.16242536188717	1.37019007983389	0.170627574164132	0.788493994321545
AT1G16300.1	24684.8497056379	0.282534849325755	0.311527387606429	0.906934223332871	0.364441581982539	0.920713254481278
AT1G16350.1	48236.311754901	-0.0648407313060563	0.180672804537541	-0.358884844191277	0.719681237975152	0.982988694248222
AT1G16850.1	19123.1783012118	-0.119297084704669	0.173626819932958	-0.687089038149365	0.492026621542809	0.957228997490942
AT1G16860.1	18475.6305944143	0.328207774300245	0.099424181619334	3.30108600296914	0.000963113551821187	0.0351304638088239
AT1G16890.2	25850.7768241616	-0.243739800059671	0.227479093725972	-1.07148220114367	0.28395266953879	0.897692765541509
AT1G16900.1	20314.3513802497	0.228666120756428	0.248312071939057	0.920882013390592	0.357112030210628	0.918493340712918
AT1G16920.1	27791.2504123944	-0.0257921389127533	0.104807205712632	-0.2460912752838	0.805611576754253	0.989055839641549
AT1G17260.1	56706.7455209522	-0.142027698700468	0.168691387010187	-0.841938057524484	0.399822626368157	0.93042993668251
AT1G17290.1	24530.9125485095	-0.0399704478186091	0.0579426025636932	-0.689828313712206	0.490302160951349	0.957228997490942
AT1G17470.1	21106.3591735097	0.147832612206535	0.040141719642885	3.68276729352171	0.000230715752199679	0.0120888312428509
AT1G17500.1	10190.2753785842	-0.103530006474664	0.193355614263855	-0.535438326261299	0.592346793774768	0.971565242753308
AT1G17580.1	5427.52075204499	-0.0554613123996233	0.174720020055423	-0.31742963618039	0.75091762266177	0.98535291273516
AT1G17620.1	24515.6571150818	-0.0290790783879901	0.725581794250607	-0.0400769129247839	0.968031807827987	0.996252816841675
AT1G17720.2	29040.3466855808	0.132323764691676	0.173149400943093	0.764217282710468	0.444737769004329	0.94954277500834
AT1G17745.1	12627.1235123038	0.0856696958110697	0.117967143568143	0.726216582175556	0.467706008020695	0.954887289883296
AT1G17810.1	27491.566444255	0.546930177233028	0.159723632325658	3.42422827022805	0.000616548085153499	0.0275001706257259
AT1G17840.1	27517.7059935221	0.2291726169779	0.103027800442916	2.2243764886049	0.0261231243656377	0.313023755509331
AT1G17880.1	10066.3522536244	0.0889544158948014	0.129869742721715	0.684951044258347	0.493374813971192	0.957228997490942
AT1G17890.1	24549.1726262542	-0.019180380240592	0.0636910642056245	-0.301147115059482	0.763302314940811	0.986838125313282
AT1G17940.1	13388.8489049576	-0.129346426955539	0.207297987251231	-0.623963737760659	0.53265139990856	0.962876079157717
AT1G18070.1	22344.9306173819	0.202451527222647	0.0854668109442755	2.36877362084618	0.0178471735844315	0.243003358225917
AT1G18080.1	43557.3125256096	0.255859115514678	0.105789370575577	2.41857111090278	0.0155815996755179	0.22519328693053
AT1G18150.1	24637.7914422897	0.0326047691883985	0.0848964645909288	0.38405332124846	0.700938927559797	0.982988694248222
AT1G18260.1	17931.3717015742	0.0350460010373823	0.0596079089810058	0.587942131111322	0.556571136045672	0.96420913897009
AT1G18270.1	18238.7935700828	-0.0581074733700798	0.0602943298879104	-0.963730312254965	0.335181152949174	0.917487102391508
AT1G18450.1	11418.7782774293	-0.0768449010940798	0.0977501529209731	-0.786135865753639	0.431787894265867	0.942813303490982
AT1G18500.1	11084.4157579065	0.0239549038790641	0.0891917759454842	0.268577496356904	0.788254831496013	0.989055839641549
AT1G18540.1	62552.4627154125	0.16275420297785	0.10619159350617	1.53264677178418	0.125362910705456	0.681446371658729
AT1G18580.1	16738.6087664216	-0.153976381686015	0.290371150432819	-0.53027437972575	0.595921707435121	0.974493967847446
AT1G18890.1	13961.4488325282	0.127784804940825	0.229859438810996	0.555925854521456	0.578261542830833	0.966936252899804
AT1G19110.1	9487.44335864609	0.0564134751960552	0.177546748649261	0.317738711777249	0.750683143977059	0.98535291273516
AT1G19450.1	22440.4867755444	-0.0951193847136526	0.151094752054823	-0.629534668941641	0.528999079119667	0.961600724945138
AT1G19530.1	23299.2873049859	-1.12042524185503	0.101655046581237	-11.021835900293	2.99879550711428e-28	7.75788397690464e-25
AT1G19570.1	26423.0753717379	-0.345316158437124	0.0612145879500674	-5.64107625324209	1.6899049552081e-08	3.97434919920306e-06
AT1G19580.1	23159.3962404463	0.00890310095255186	0.127813379091283	0.0696570344657999	0.944466640200717	0.996252816841675
AT1G19870.1	22164.226133539	0.0574033918538406	0.130884711700129	0.438579808964686	0.660966029847676	0.97950606534457
AT1G20010.1	28651.3687250024	0.0463218223349209	0.0866583869403205	0.534533632235984	0.59297238703568	0.971565242753308
AT1G20050.1	24520.7671185364	-0.156735115486311	0.118042878412232	-1.32778120624064	0.184250397324139	0.810996904625222
AT1G20090.1	47279.6627541358	0.0368423901135163	0.239821931088686	0.153623940672432	0.877906259092257	0.992957243399927
AT1G20110.1	25979.8960173171	-0.229997156727612	0.158788996713198	-1.44844517874893	0.147492587377503	0.737773360392833
AT1G20200.1	26067.6954538175	-0.139780296080307	0.118823430812196	-1.17636980454835	0.239447132536635	0.87226712016644
AT1G20220.1	18878.8352010677	0.0794187622569815	0.148586125341416	0.534496488649232	0.592998078186268	0.971565242753308
AT1G20260.1	17598.3133239121	-0.382978854433431	0.0979318472647977	-3.91066711320062	9.20415526831847e-05	0.00661420824420553
AT1G20330.1	24843.1664662371	0.18416840258946	0.0641269801846516	2.87193318723496	0.00407969210908457	0.0907955998917912
AT1G20620.1	26381.6015614797	-0.415199320896171	0.251656693430948	-1.64986400812779	0.0989707535851385	0.605289218734641
AT1G20630.1	26896.8696124791	-0.171252988652778	0.185626893663277	-0.922565611443283	0.356233623494437	0.918493340712918
AT1G20760.1	9940.64295948206	0.00954624726753556	0.14315285201159	0.0666856938816884	0.946831923587033	0.996252816841675
AT1G20840.1	3871.98451141297	0.226757306255746	0.149966855285775	1.51204948469206	0.130521274306372	0.696203168310481
AT1G20950.1	21435.9032372013	-0.158787831146491	0.0872888974726977	-1.81910684799469	0.0688951305174967	0.51391158458162
AT1G20960.1	15367.3021379061	-0.0488501579702362	0.176411506758313	-0.27691027001522	0.781849006516471	0.989055839641549
AT1G20970.1	8211.59958164824	0.233905076150114	0.117766991120427	1.98616839850248	0.0470146285282793	0.422315430564787
AT1G21080.1	23719.6033380536	-0.204257828730154	0.194620522328614	-1.04951844896022	0.293939568693492	0.914520538327987
AT1G21630.1	14746.1446163856	-0.0155131528933368	0.122474037741083	-0.126664827741962	0.899205684954439	0.992957243399927
AT1G21750.1	26167.9187899543	-0.302400533428275	0.100694150514478	-3.00315889138758	0.0026719289066939	0.0691185775861444
AT1G22200.1	20599.9527249218	0.0808038903428927	0.0815668795374694	0.990645845484059	0.321858543132958	0.917081140197963
AT1G22280.1	22796.0250506759	-0.446889796524197	0.253673753807312	-1.76167139807317	0.0781248330230634	0.544955883936705
AT1G22300.1	26442.2794675884	-0.134880207552198	0.106624973607503	-1.26499639801746	0.205872619083157	0.8321757274502
AT1G22360.1	8331.70513884928	-0.182601259379539	0.29529867831378	-0.618361248422217	0.536337236206521	0.962876079157717
AT1G22410.1	23172.7694737368	0.200323409594364	0.06848448679808	2.9250917829756	0.00344354641927498	0.0817289411620585
AT1G22440.1	14650.6667559828	-0.126853069409184	0.0921062849788622	-1.37724661719117	0.168436013528051	0.784940461565764
AT1G22520.1	17480.6979185423	0.0396644881106785	0.134259563147274	0.295431380684362	0.76766436418954	0.989055839641549
AT1G22530.1	41603.4657801625	-0.139973374600008	0.114941086337883	-1.217783640817	0.223306202590212	0.856969908391376
AT1G22740.1	31204.5391130318	-0.0312317956895442	0.137125709164521	-0.227760322114891	0.819832574349641	0.989055839641549
AT1G22780.1	23402.2268171842	-0.107401207650501	0.163643720393169	-0.656311207007879	0.511623908202793	0.959562346780137
AT1G23190.1	23299.6216870989	-0.0829400262644205	0.0761824794723686	-1.08870211154657	0.276285270355037	0.888992530358805
AT1G23290.1	32242.6133871881	-0.0609788615127945	0.137934366604101	-0.442086066105744	0.658426926988868	0.97950606534457
AT1G23440.1	13998.9695428502	-0.276985963115093	0.0810619662571805	-3.41696575970432	0.000633232433315172	0.0277656322879042
AT1G23820.1	14418.6710200811	0.158638553255651	0.112737485023117	1.40715001069185	0.159382911197887	0.764978833523069
AT1G23900.1	22647.5617834175	-0.0663814457544314	0.153722827653977	-0.431825557514809	0.665868202816487	0.97950606534457
AT1G24020.1	23792.6777060798	-0.0685379541798932	0.165348529053629	-0.414505980622686	0.67850358801224	0.97950606534457
AT1G24050.1	14797.1256257456	0.15063245478451	0.115248688655997	1.30702098688627	0.191205583929741	0.81425362373566
AT1G24180.1	18866.0971844448	-0.000237785763195745	0.158671966339723	-0.00149859971286066	0.998804290873839	0.99971168994914
AT1G24280.1	32890.3173623968	-0.0186020702514507	0.150067774996698	-0.123957793416074	0.901348693224318	0.992957243399927
AT1G24360.1	20008.8890187131	-0.117080670546351	0.221348162265138	-0.52894349493676	0.596844648181726	0.974580254282361
AT1G24510.1	29985.8179412055	0.065163858735749	0.0753518076550116	0.864794896946511	0.387151372538354	0.93042993668251
AT1G25350.1	19883.5703910788	-0.109974265687461	0.0599982893625414	-1.83295668686383	0.0668090125745072	0.50536525008845
AT1G25490.1	19485.8737225115	-0.0339317794037429	0.0634194329133555	-0.53503757200259	0.592623876810642	0.971565242753308
AT1G25520.1	13972.0125971723	0.114320661818187	0.131060939561429	0.872271038195974	0.383060533468674	0.928371137779646
AT1G25570.1	4167.06573751517	-0.0252563342421658	0.14575258831369	-0.173282234877427	0.862429586969816	0.989356705407788
AT1G26110.1	13570.3780664532	0.297576397988208	0.0923856837251585	3.22102284671594	0.00127733964992313	0.0413059709293891
AT1G26300.1	25978.0090693104	0.139731839067299	0.213031989475837	0.65591951429974	0.511875911604192	0.959562346780137
AT1G26460.1	2037.49554644611	0.180687400754299	0.183493627183929	0.984706681792184	0.324768169687931	0.917112294366415
AT1G26550.1	13646.5009508204	0.116352505066222	0.0990985629290284	1.1741089035726	0.240351407641407	0.87226712016644
AT1G26630.1	40980.5937859605	-0.171257783720931	0.0797485848738399	-2.14747113057687	0.0317557931354798	0.355702676196417
AT1G26850.1	19202.4373281306	0.270340378682894	0.269809146574848	1.00196891808447	0.316358604824482	0.916344290331991
AT1G26910.1	52190.5110133422	-0.118477792771509	0.202094632159901	-0.586249082943318	0.557708142051826	0.96420913897009
AT1G27090.1	13179.2938643365	0.231508196745592	0.0453448905166947	5.10549687313407	3.29926444372259e-07	5.02070418582961e-05
AT1G27150.1	12793.2090146861	0.244766844359937	0.0817517268865785	2.99402659346297	0.00275321946137879	0.0691512499668635
AT1G27190.1	18939.0011865861	0.233298313606525	0.139381900696258	1.6738063725715	0.094168659531065	0.591296898560353
AT1G27390.1	31695.3024128878	-0.129648462479751	0.193164376984138	-0.67118204973372	0.502104562374277	0.957228997490942
AT1G27400.1	32391.6587541738	-0.0989674915030868	0.238159428138975	-0.415551432401558	0.677738272187599	0.97950606534457
AT1G27770.1	15590.5504238085	-0.0537089544864665	0.137673590766757	-0.390118062493619	0.696449246993396	0.982988694248222
AT1G27930.1	25175.7072219324	0.00892672938407403	0.214173221947019	0.0416799509430842	0.966753836899955	0.996252816841675
AT1G27950.1	32747.3454194654	0.439926656669803	0.221998023575501	1.9816692490516	0.0475162710816141	0.423877907890123
AT1G27970.1	14165.1156733946	0.00580601814495277	0.0629980533126432	0.092161865957016	0.926569435612379	0.995737147921216
AT1G28200.1	23737.6474412257	-0.153342216622753	0.0843065599238378	-1.8188645908608	0.0689320911673066	0.51391158458162
AT1G28350.1	28590.207404059	-0.0531790481288804	0.132509454254402	-0.401322671111323	0.688182574175752	0.981956174444544
AT1G29025.1	47107.0210750666	0.386643571755175	0.109226328815016	3.53983857143078	0.000400371849362395	0.0195426787603871
AT1G29090.1	21524.060726335	0.168052930006997	0.129254248345002	1.30017335723028	0.19354155989719	0.818124208258219
AT1G29150.1	18044.3874770419	-0.0323916105099979	0.126893151802419	-0.255266813456047	0.79851703006627	0.989055839641549
AT1G29260.1	16328.6052728714	0.0230325928116207	0.093187614119681	0.247163671150975	0.804781559408041	0.989055839641549
AT1G29310.1	36275.7289237875	0.215509369812976	0.159725671955186	1.3492469130037	0.177257670885803	0.80348329189821
AT1G29470.1	20217.6766868238	0.239829655769106	0.260085816178826	0.922117396837234	0.356467343506676	0.918493340712918
AT1G29670.1	13599.6287512523	-0.164267371551927	0.0809927638813986	-2.02817342784438	0.0425425508755481	0.407620663389048
AT1G29790.1	4654.1728559713	0.0303531210618876	0.33269157968682	0.0912350143951963	0.927305853496656	0.995737147921216
AT1G29880.1	25549.0463722868	0.0114264515686109	0.0591994711756713	0.193016108787585	0.846946352320125	0.989055839641549
AT1G29900.1	24099.4158625573	0.208822290265824	0.107630790486769	1.94017241090034	0.0523587402298165	0.436668837141642
AT1G29965.1	17721.2908298908	0.0539186679103592	0.0688126455484212	0.783557549352152	0.433299772878933	0.943133628904166
AT1G30000.1	3965.26850600069	0.107227760920193	0.250458345480841	0.428126124982308	0.668559297371976	0.97950606534457
AT1G30230.1	20426.5308949746	0.0167774624978968	0.134584760235817	0.124660938344725	0.900791982785749	0.992957243399927
AT1G30360.1	29602.7315724982	-0.0440572272829521	0.236441407750523	-0.18633465137138	0.852182335413509	0.989055839641549
AT1G30400.1	20440.6853619593	0.12502632418267	0.0990626438791589	1.26209355299646	0.206915124845447	0.833784155724566
AT1G30570.1	20298.8454615289	0.157677566291839	0.231091674851751	0.682316082537338	0.495039105830969	0.957228997490942
AT1G30580.1	20959.4690516795	-0.0897612569788913	0.0687916123584315	-1.30482850890599	0.191951249159685	0.81425362373566
AT1G30630.1	12221.0142886084	-0.0146006839609051	0.12725249179106	-0.114737902224173	0.908652870672642	0.992957243399927
AT1G30690.1	21501.9340519543	-0.0791603229813369	0.157706272709072	-0.501947840257234	0.615704211950862	0.974580254282361
AT1G31070.2	17214.6902484541	-0.002100751248668	0.125235951170279	-0.0167743465757024	0.986616635484925	0.996252816841675
AT1G31230.1	10744.8163979236	0.256932186060744	0.116375246567615	2.20779069122284	0.0272588672784712	0.320539498406387
AT1G31730.1	19232.8594541515	-0.0778284413556062	0.142142537388421	-0.547538005058479	0.584009167757348	0.96867092808092
AT1G31780.1	24042.1129317732	0.0957388938411568	0.1895921472413	0.504972886452448	0.613577879680912	0.974580254282361
AT1G31910.1	12331.1734715244	-0.0135679732173551	0.0962953818079628	-0.140899521478746	0.887949320181193	0.992957243399927
AT1G32050.1	28299.2584739244	0.0208027560095293	0.162643522161855	0.127903993549939	0.898224950611562	0.992957243399927
AT1G32790.1	14529.9423840643	0.122716277412001	0.130288002442499	0.941884710114889	0.346251669016518	0.918493340712918
AT1G32990.1	29649.1820656814	0.135592515203564	0.223363326638646	0.607049139373376	0.543818301786342	0.964053999837831
AT1G33040.1	18226.6283287665	-0.0645072954240117	0.0937984135873058	-0.687722669893233	0.491627441250799	0.957228997490942
AT1G33120.1	32333.9205364226	0.0933709132129403	0.163503537052538	0.571063567774304	0.567956553459763	0.965260104821941
AT1G33170.1	18271.7415517681	0.135626065315305	0.122624095163927	1.10603112001761	0.268713049917073	0.879950202703123
AT1G33490.1	32174.9326341867	0.161799320393165	0.0961226087603234	1.68325977082668	0.0923248145423725	0.585954720435088
AT1G33790.2	19880.675470909	0.050212640039175	0.0826456888568371	0.607565146273458	0.54347592296283	0.964053999837831
AT1G33810.1	19544.2279249901	-0.104909704778161	0.149349397419301	-0.702444781103635	0.482401826617839	0.95663366138588
AT1G34220.2	13621.82992065	-0.154184264976424	0.106604057732613	-1.44632641811021	0.148085669348075	0.737773360392833
AT1G34320.1	17402.5599213149	0.068185337350102	0.061620198768818	1.10654198967963	0.268492000082436	0.879950202703123
AT1G34430.1	17064.5708319851	-0.186398542709389	0.200989107355791	-0.927406192114811	0.353715676879255	0.918493340712918
AT1G34510.1	34292.0897942931	-0.220505716808634	0.0867119673947801	-2.54296752148087	0.0109915445461366	0.178837268810411
AT1G35160.1	38225.7723084122	-0.158156843032181	0.116102516387623	-1.3622171848899	0.173129354009799	0.794123473091044
AT1G35220.1	9589.41607066218	0.10614896103766	0.179595329942037	0.591045218558406	0.554490123542257	0.964053999837831
AT1G35580.1	12109.9992090638	-0.0334600873184108	0.0500871349038163	-0.66803755859993	0.504109618093637	0.957411641263273
AT1G35620.1	17586.2664229869	-0.0222951264531572	0.0653540379099796	-0.341143824714658	0.732995310567115	0.98532661333696
AT1G35680.1	2366.33193775924	0.145288311083738	0.261358993749523	0.55589558637105	0.578282235640911	0.966936252899804
AT1G35720.1	21917.2223398234	-0.128523763972329	0.156163640920399	-0.823006963815869	0.410504033327389	0.933452335024783
AT1G36050.1	14159.5839276839	0.235399378845724	0.206540501944293	1.13972502550234	0.254400877741289	0.879950202703123
AT1G36160.1	23463.9599771897	-0.000188489611106888	0.1153957278762	-0.00163341931782002	0.998696720524532	0.99971168994914
AT1G41830.1	17316.7011589522	-0.157627344502989	0.141396168031533	-1.11479219484813	0.264939481954541	0.879950202703123
AT1G41880.1	32990.5107371576	-0.0497090519749217	0.207754092510231	-0.239268701638086	0.81089723309928	0.989055839641549
AT1G42960.1	11450.9899505229	-0.179646026353453	0.0925392475032783	-1.94129551731107	0.0522224429557421	0.436668837141642
AT1G42970.1	24815.3035935955	0.243522459599698	0.160230311621348	1.51982766016946	0.128554295355769	0.691875123548995
AT1G43670.1	23320.8586459039	-0.0463015282344866	0.177010400314061	-0.261575185143562	0.793648977448081	0.989055839641549
AT1G43690.1	25132.5172677869	-0.0554477307180796	0.0915617906853839	-0.605577176931848	0.54479556160425	0.964053999837831
AT1G43710.1	11674.093308503	0.487006116667138	0.0857496231218605	5.67939658434467	1.35170745289307e-08	3.49686718063438e-06
AT1G43800.1	20004.6054754252	-0.17164794274807	0.108734098949008	-1.57860270519708	0.11442721378534	0.657829337917057
AT1G43890.1	17334.1008502318	-0.0263526103175428	0.128369816585858	-0.205286655527136	0.837348169385981	0.989055839641549
AT1G44170.1	23018.2529267688	-0.175375971300908	0.0827283360252986	-2.1199020762037	0.0340143042830371	0.363455785268953
AT1G44575.1	37386.4186849175	0.0578495075250965	0.255811507734888	0.226141146023225	0.821091643477328	0.989055839641549
AT1G44835.1	22331.6428701335	-0.119895691664814	0.0616985767319711	-1.94324890484363	0.05198609177387	0.436649413698058
AT1G45000.1	21008.9672742873	-0.0127186727074013	0.0466942659527346	-0.272381896318394	0.785328391292274	0.989055839641549
AT1G45145.1	10619.3361957691	0.00313868026154874	0.182107388879476	0.0172353262591998	0.986248880090614	0.996252816841675
AT1G45688.1	18969.9514504079	0.68351492970269	0.203864493815325	3.35279045855756	0.000800012491654838	0.0323380049361104
AT1G47128.1	13928.3373458623	-0.0858111678955869	0.0879005967659508	-0.97622963953331	0.328950678342991	0.917487102391508
AT1G47260.1	26795.7147774748	-0.0145827183520181	0.138203675093903	-0.105516140161322	0.915966263484111	0.994920053617861
AT1G47290.1	7818.30416439693	-0.00947475997052448	0.106941755204927	-0.0885973860478396	0.929401885548836	0.995737147921216
AT1G47420.1	7180.21899792719	-0.330956422513502	0.154119752286584	-2.14739783579519	0.0317616228068699	0.355702676196417
AT1G47480.1	5194.75578947553	-0.104264977377216	0.175902391927551	-0.592743374519657	0.55335290878926	0.964053999837831
AT1G47540.1	18070.930169059	-0.0129938097277502	0.219510432998538	-0.0591944972740167	0.952797192498135	0.996252816841675
AT1G47550.1	16383.7956212875	-0.0294245602228832	0.0494317206829453	-0.595256645254412	0.551671931309172	0.964053999837831
AT1G47750.1	10485.5207990622	-0.0564753406840327	0.210934297012108	-0.267739013920486	0.788900217007116	0.989055839641549
AT1G48030.1	22099.6888074005	0.0445265531035559	0.144170327897576	0.308846860188799	0.757438021209777	0.985660040678921
AT1G48090.1	24101.1250701848	0.1501846270855	0.101936861931557	1.47331028481472	0.140667388721597	0.719182874748559
AT1G48130.1	24056.6373070003	0.205055697364988	0.194594919855138	1.05375668346141	0.291994329919306	0.911205466225867
AT1G48160.1	30871.2146786046	0.0150978417686807	0.324236116193819	0.0465643431272032	0.962860451250074	0.996252816841675
AT1G48230.1	24035.7215318118	0.142916937410656	0.123372332078444	1.15841967970408	0.246692811934153	0.875438003393214
AT1G48410.1	28917.2594949097	-0.0278595844287371	0.137109179899531	-0.203192699782404	0.838984418549825	0.989055839641549
AT1G48470.1	19995.0432842441	0.0281973195531838	0.132957320736834	0.21207797657863	0.832046201049691	0.989055839641549
AT1G48480.1	49469.8982244249	-0.00939652239679652	0.209205587538941	-0.0449152554065866	0.964174857060174	0.996252816841675
AT1G48520.1	18188.9273174031	-0.285059936578895	0.255607607043414	-1.11522477705634	0.264754110982325	0.879950202703123
AT1G48600.1	26772.9726326057	-0.150282179049074	0.289965816202391	-0.51827550232397	0.604266062632818	0.974580254282361
AT1G48630.1	37679.5286019749	0.225619373241877	0.116087487086722	1.94352878939769	0.0519523003931365	0.436649413698058
AT1G48830.1	25925.8900733581	0.0209558194383873	0.0592037572009278	0.353960971890123	0.723368132069734	0.982988694248222
AT1G48850.1	14171.3847556733	0.0167693209750658	0.148056480575522	0.113262998754803	0.909822051141832	0.992957243399927
AT1G48900.1	24453.2707824968	0.0143120184036241	0.0560991359382084	0.255120121981707	0.798630323177009	0.989055839641549
AT1G48920.1	28451.3134662663	0.0313354563258873	0.116986798718922	0.267854635471952	0.788811213707141	0.989055839641549
AT1G49040.1	22728.1882407744	-0.0131410925861665	0.103419767099867	-0.127065578995907	0.898888494571295	0.992957243399927
AT1G49140.1	17305.9900286269	0.22339274850247	0.531946778560147	0.419953193639297	0.674519647265398	0.97950606534457
AT1G49240.1	32977.0206998815	0.00892944272432205	0.100494053886941	0.0888554335201556	0.929196802292342	0.995737147921216
AT1G49300.1	28802.7639294616	-0.0418245114344468	0.151060063922036	-0.276873386310977	0.781877328659535	0.989055839641549
AT1G49340.1	21612.9899300684	0.0673133334711848	0.0572649229531522	1.17547234851347	0.239805793519192	0.87226712016644
AT1G49430.1	13615.9295529275	0.086816246267945	0.0936413863090057	0.927114064516959	0.353867314509018	0.918493340712918
AT1G49600.1	7544.84276026539	0.561168095983887	0.316504220555926	1.77301931392327	0.0762255065431878	0.53923893859583
AT1G49650.1	24701.5017300562	0.606250905427175	1.27352604590139	0.476041230077927	0.634045004815349	0.97522299427677
AT1G49660.1	18056.3826813535	0.0272946392066175	0.127465823052138	0.214133000933537	0.830443341577739	0.989055839641549
AT1G49760.1	22294.3350764458	0.120142529105038	0.0603624842450523	1.99035097060118	0.0465522868485505	0.42113725990902
AT1G49820.1	26404.0591580367	-0.312599254532279	0.203049793816092	-1.53952017708232	0.123677355912814	0.677160202497045
AT1G50120.1	16839.6569368485	0.110267373892481	0.154210677696879	0.715043702156773	0.474582039469388	0.95663366138588
AT1G50200.1	22465.7789137492	-0.0453976432216816	0.0750190402197724	-0.605148280872252	0.545080476701066	0.964053999837831
AT1G50250.1	16058.7442967611	-0.0180881138322307	0.157232834529916	-0.115040308764447	0.908413172345542	0.992957243399927
AT1G50370.1	19470.3268056004	0.0530871003646749	0.0994750705729596	0.533672407155905	0.593568202797466	0.971565242753308
AT1G50480.1	19415.0073467564	-0.141022264849545	0.0986636861403121	-1.42932288835219	0.152911450379769	0.744975371247573
AT1G50500.1	11552.8225796259	-0.0404232872870973	0.216985794872559	-0.186294625004549	0.852213722309567	0.989055839641549
AT1G50670.1	15202.3847612986	-0.00353615934289718	0.0775499182669552	-0.0455984921960127	0.96363027097719	0.996252816841675
AT1G50700.1	31711.5046951273	-0.0321226507081235	0.17737250581154	-0.181102762015744	0.856286916672048	0.989055839641549
AT1G51060.1	44227.357584452	1.05423677815015	1.93019086474937	0.5461826586186	0.58494038524664	0.968784107959703
AT1G51500.1	11689.0153103737	0.167265544769548	0.0441542109201086	3.78821274990496	0.000151734892249688	0.00912879456395217
AT1G51570.1	20838.5701261179	-0.422215437856476	0.727581548293846	-0.580299814978206	0.561712452183211	0.965260104821941
AT1G51680.1	46917.5105866709	0.330383686736629	0.118055293570274	2.79855038046187	0.00513325607622005	0.105656401597912
AT1G51690.1	9193.66249550657	-0.0649001200881672	0.101072553910801	-0.64211418013087	0.520799049517013	0.961600724945138
AT1G51710.1	17423.6122491798	0.174156620225366	0.109577308838134	1.58934931029039	0.111981551862278	0.652498930829602
AT1G51760.1	40942.6385179524	0.0457230387631824	0.0911254584433297	0.50175921794256	0.615836903445495	0.974580254282361
AT1G51940.1	45947.6359193437	0.552616772666099	0.321757660474153	1.71749375555424	0.0858889944113032	0.562632006364685
AT1G51980.1	30179.9106235253	-0.197198128029488	0.228918673543012	-0.861433123726519	0.38899953930096	0.93042993668251
AT1G52100.1	21234.1388512454	0.264186227886912	0.151790151133978	1.74047015510068	0.081776496178713	0.561062491412397
AT1G52190.1	15376.5771967924	0.172888266806564	0.299071247877815	0.578083878117223	0.563207491028507	0.965260104821941
AT1G52200.1	6323.79247294928	-0.128718029010162	0.10852786475537	-1.18603668560423	0.235607812210763	0.869201220771909
AT1G52220.1	17975.4305324084	-0.13744419617685	0.215476161866817	-0.637862652583365	0.523563091119804	0.961600724945138
AT1G52280.1	33113.9406703514	-0.0342596277774663	0.151151466194955	-0.226657594794868	0.820690003383213	0.989055839641549
AT1G52360.1	18760.1194040219	-0.0397657490167999	0.146771282023038	-0.27093685132871	0.786439601406939	0.989055839641549
AT1G52540.1	23337.7517878472	-0.105605099950554	0.184357752154089	-0.572827010074888	0.566761828971708	0.965260104821941
AT1G52600.1	28220.6279993596	0.106453846472525	0.0911558124122249	1.16782291392587	0.242878203320587	0.87226712016644
AT1G52730.1	30632.2130947561	0.116382597249042	0.114733434113998	1.01437386711014	0.310404389169768	0.916344290331991
AT1G52760.1	14977.8902392637	-0.0745144130408035	0.187466079066995	-0.397482112026113	0.69101197494446	0.982988694248222
AT1G52780.1	10081.3174311295	0.0576803938679186	0.217025765708623	0.265776709413203	0.790411181481275	0.989055839641549
AT1G53000.1	7588.44835399411	-0.0525811650630086	0.141655634585896	-0.371190071024847	0.71049596788167	0.982988694248222
AT1G53210.1	22612.3851012948	0.0511567320405195	0.0855333048815471	0.598091376351764	0.549778964051002	0.964053999837831
AT1G53240.1	18126.1237588299	-0.171663352942265	0.227763752306113	-0.75369039719521	0.451035149382551	0.953811417338969
AT1G53280.1	11321.946083911	-0.0052796736533167	0.131180851467578	-0.0402472890993669	0.967895976900369	0.996252816841675
AT1G53310.1	26056.7055864016	-0.0795662231992653	0.102243549017114	-0.778202869170229	0.436449425631246	0.944059083702368
AT1G53430.1	26091.6833263966	0.253998444074779	0.181128880821913	1.4023078093466	0.160823349413357	0.768732079206642
AT1G53500.1	21849.3654755791	0.0781303657886284	0.0745886349134915	1.04748351916139	0.294876629437292	0.914520538327987
AT1G53580.1	5418.86526590936	-0.0374045233848773	0.110622524227647	-0.338127552648351	0.735267068076707	0.98532661333696
AT1G53750.1	23073.1211428224	-0.059163305118277	0.0745092360194305	-0.794039883899069	0.427172212891741	0.942813303490982
AT1G53760.1	9326.58617338503	-0.0322053992346723	0.188376640412113	-0.170962807088056	0.86425301062184	0.989739946205711
AT1G53830.1	30817.7451891937	-0.0972576555895212	0.07393234568749	-1.31549533137534	0.188343485352893	0.810996904625222
AT1G53840.1	18084.4399520135	-0.194046669435222	0.168172283437294	-1.15385642312204	0.248559037307237	0.879647372795927
AT1G53850.1	22357.8933210221	-0.0691330980212033	0.156591607724451	-0.441486609824292	0.658860753234343	0.97950606534457
AT1G54000.1	24925.1322886063	0.138966748282146	0.346478565174123	0.401083247999217	0.688358833980202	0.981956174444544
AT1G54010.1	34431.489584083	0.328042369482186	0.331142337765862	0.990638562545065	0.321862100629746	0.917081140197963
AT1G54030.1	14234.6481714104	-0.0166350248377467	0.358031448876915	-0.0464624682829624	0.962941647733698	0.996252816841675
AT1G54090.1	8591.58996138891	0.0445785248697291	0.118398147050594	0.376513703805514	0.70653502959418	0.982988694248222
AT1G54100.1	11832.0823934779	-0.153138156289991	0.050640062953258	-3.0240514596386	0.00249414010488179	0.0672118797013458
AT1G54220.1	80885.96621688	-0.165440684349965	0.193545776401855	-0.854788399032091	0.392668301698274	0.93042993668251
AT1G54270.1	28353.9539909465	0.0612551091032701	0.0874699173096802	0.700299154124055	0.483740499904949	0.95663366138588
AT1G54320.1	19605.6181060321	0.0214853768906327	0.110064579688258	0.195207004392211	0.845230895832395	0.989055839641549
AT1G54340.1	69630.439961598	-0.132684755533342	0.131589187825866	-1.00832566661119	0.313298145123492	0.916344290331991
AT1G54500.1	8606.02061815931	-0.0798386076255525	0.119339698700597	-0.669002926057777	0.50349361142889	0.957228997490942
AT1G54780.1	19972.9928558409	0.061386396981088	0.188056235989203	0.326425745246823	0.744102261467542	0.98532661333696
AT1G54860.1	51092.0137183983	0.246213458222612	0.362726763292037	0.67878492336222	0.497274147943459	0.957228997490942
AT1G54870.1	15489.7739596077	0.514123323116645	0.256466868494086	2.00463836181047	0.0450017224048503	0.420624800149682
AT1G54990.1	26404.2645723488	-0.149807867513053	0.161874433631568	-0.925457245793492	0.354728113213715	0.918493340712918
AT1G55090.1	9334.26703763696	0.0472183052562442	0.156306945723653	0.302087057217055	0.762585698663365	0.986838125313282
AT1G55130.1	14113.2767385072	0.330079131547563	0.194213074639983	1.69957214342772	0.089211433821932	0.579874319842558
AT1G55160.1	24622.1837290118	0.000365799912471701	0.157649740364773	0.00232033311076381	0.998148643696269	0.99971168994914
AT1G55450.1	28630.1979669937	-0.202780635002408	0.203631542993995	-0.995821335049198	0.319336962131025	0.916344290331991
AT1G55490.1	23740.4823503755	-0.213834682561762	0.238175256418002	-0.897803935546009	0.369290086156273	0.923939509561197
AT1G55850.1	16430.7833318925	0.143536768166357	0.120480007672628	1.1913741618973	0.233506731613816	0.869201220771909
AT1G55860.1	15885.4970766218	0.0272473129889519	0.116387359368418	0.234108868323938	0.814900461297629	0.989055839641549
AT1G55890.1	19280.3333556687	0.111361467501968	0.167113551540133	0.6663820287203	0.505166946395194	0.957411641263273
AT1G56050.1	2716.8468085863	-0.0209792582381068	0.100246634329451	-0.209276434849279	0.834232446738983	0.989055839641549
AT1G56070.1	28245.3882541318	0.0728208706767146	0.0741110534060377	0.982591223980389	0.325808665413306	0.917156711016563
AT1G56110.1	15546.1072191831	-0.0669766154572159	0.108024944529819	-0.620010644288992	0.53525077910267	0.962876079157717
AT1G56140.1	29043.2696473218	0.155901748688209	0.283439362937331	0.550035630452216	0.582294935326876	0.967666940877289
AT1G56190.1	23614.0955889017	-0.191739350959633	0.0792747127952521	-2.41866976490789	0.0155773749044726	0.22519328693053
AT1G56330.1	20921.1306471983	0.0041245110796734	0.136772672203938	0.0301559588857301	0.975942672260346	0.996252816841675
AT1G56340.1	24567.1868205969	-0.569353756107182	0.219036212340618	-2.59935902845961	0.00933980315700265	0.158057341228464
AT1G56450.1	12750.9860544967	-0.0748442136341927	0.248266177325422	-0.301467620118421	0.763057937568261	0.986838125313282
AT1G56580.1	23492.4430227613	0.120368263611632	0.0542850992731483	2.21733523974914	0.0266001914950161	0.314222353413729
AT1G56700.1	8825.86528546508	-0.155518221862643	0.131147812622315	-1.18582398557047	0.23569181719629	0.869201220771909
AT1G57620.1	47307.6492064674	0.063050829139864	0.130994288981893	0.481325022868585	0.630285515400509	0.974871465079276
AT1G57720.1	24116.6017188792	0.0155900209303584	0.10175380858068	0.153213144036738	0.878230192610554	0.992957243399927
AT1G57990.1	5286.07518585201	-0.125343758854947	0.701430173589259	-0.178697415044972	0.858175299010328	0.989356705407788
AT1G58270.1	20277.4026463169	0.184120790056275	0.614371210128286	0.299689808084968	0.764413773461366	0.987288283546957
AT1G58290.1	15464.5234014902	0.0136824666210672	0.0784494569374034	0.174411234382218	0.861542285874922	0.989356705407788
AT1G58380.1	41340.7863094125	0.0995178517972601	0.0856163527551752	1.16236967115192	0.245085337319717	0.875438003393214
AT1G59610.1	21027.4746910028	0.00853696704550836	0.118836525185686	0.0718379053255643	0.942730906646419	0.996252816841675
AT1G59710.1	20431.5711029429	-0.273482892625003	0.282517459605051	-0.96802120834345	0.333033777890503	0.917487102391508
AT1G59820.1	15233.2978730032	-0.00217197174268555	0.114856560253535	-0.0189102976607617	0.984912664665221	0.996252816841675
AT1G59870.1	28630.8963550676	-0.151880164441243	0.190384572885433	-0.797754577166497	0.425012925308726	0.941359963847324
AT1G59900.1	13435.1278367783	-0.0671206513669318	0.135646068270096	-0.494821945250065	0.620725812110265	0.974871465079276
AT1G60070.1	16975.9659913879	0.062231581472087	0.161003189087549	0.386523905673987	0.699108701470785	0.982988694248222
AT1G60170.1	18100.4650565719	-0.0068413620188774	0.1898890293588	-0.0360282110134465	0.971259864416047	0.996252816841675
AT1G60420.1	9923.4163071787	-0.1451612652537	0.0971232548732853	-1.49460873652854	0.135016584732335	0.709167371395634
AT1G60680.1	36211.658016125	-0.353303114942789	0.236519917332458	-1.49375629303209	0.135239329130626	0.709167371395634
AT1G60710.1	28309.1182350363	-0.323702845431102	0.181216041990743	-1.78628140133221	0.0740537067421424	0.53513111548023
AT1G60770.1	9583.53336162326	0.00885702683219169	0.150118828814655	0.059000106130105	0.952952023581082	0.996252816841675
AT1G60780.1	9368.87621118717	0.120570023789062	0.201233044188752	0.599156188662385	0.549068735210263	0.964053999837831
AT1G61250.1	14974.0135751587	-0.11128928719508	0.149953243682152	-0.742159919067667	0.457990449578133	0.954813619775614
AT1G61580.1	25069.8119861899	0.0152157028480539	0.199865815362133	0.0761295913484998	0.93931599795665	0.996252816841675
AT1G61770.1	14798.7942888404	0.0363724121936286	0.127084547546265	0.286206410581801	0.77472003409421	0.989055839641549
AT1G61790.1	23554.4598810579	0.0591816993468502	0.14802892364793	0.399798214351725	0.689305146034515	0.981956174444544
AT1G61870.1	21158.3673104892	0.152346822607884	0.152813606243293	0.996945405275846	0.318791010576117	0.916344290331991
AT1G62020.1	33587.655385403	-0.0350647262004345	0.156293419067589	-0.224351904319597	0.822483491564279	0.989055839641549
AT1G62290.1	12132.3125435359	0.0248894631402445	0.300580900591009	0.0828045397804925	0.934006959304438	0.995737147921216
AT1G62380.1	32456.8406749333	-0.224296649674835	0.063531287533245	-3.53049117031453	0.000414788859947179	0.0198714589015435
AT1G62390.1	23673.9719491725	0.287864388974271	0.151631447410546	1.89844780809135	0.0576371168865808	0.465960066829951
AT1G62480.1	5858.03380980647	-0.548470888102007	0.149188792214435	-3.6763545033173	0.000236590691187545	0.0120888312428509
AT1G62640.1	1739.99450354308	0.40386050156567	0.311613536294577	1.29603003248193	0.194965138262174	0.820121646641046
AT1G62740.1	19621.7941637131	-0.0866688636807869	0.096647725499673	-0.896750163883372	0.369852246238488	0.924451943013497
AT1G62750.1	17348.0485040358	0.228851288625424	0.148461759164951	1.54148307222438	0.123199259689766	0.677160202497045
AT1G62800.2	32909.3504152	-0.316357035632265	0.117111024196403	-2.70134291628867	0.00690600940907475	0.127723978969255
AT1G63000.1	23013.8274121541	0.0415664380806541	0.0544948524854919	0.762758979698502	0.445607148962031	0.950359187440044
AT1G63050.1	23863.7478374901	0.0315301892867571	0.0876979343854508	0.359531721102749	0.719197351962277	0.982988694248222
AT1G63460.1	933.249207997789	0.175622098478121	0.180032268548948	0.975503446652244	0.329310592858841	0.917487102391508
AT1G63500.1	14127.5109477575	0.0340611302034924	0.102934834560389	0.33089993634283	0.740720070053988	0.98532661333696
AT1G63660.1	12787.9564505903	-0.0901716579847417	0.183523895499093	-0.491334699165578	0.623189741738049	0.974871465079276
AT1G63680.1	20853.2125921698	0.547431806188996	0.594295794993982	0.921143664148826	0.35697542611176	0.918493340712918
AT1G63770.2	19739.239019351	-0.179036889738218	0.0561518517651111	-3.18844141573724	0.00143041991844895	0.0455007296226194
AT1G63780.1	20627.5958707596	0.393078710453902	0.111880804059814	3.51337044595921	0.000442460126670101	0.0204400776374206
AT1G63940.1	35974.4378918897	0.230627610116461	0.257641607487704	0.895148933300565	0.370707478904865	0.925695220006646
AT1G64190.1	19537.2545383167	-0.139197532804374	0.141156288234882	-0.986123498605686	0.32407251378303	0.917112294366415
AT1G64330.1	21157.9281552904	0.140478115492612	0.235801455598611	0.595747448360702	0.551343955340698	0.964053999837831
AT1G64440.1	15566.2258230511	0.043033508885546	0.090572527664731	0.475127613141609	0.634696017890116	0.97522299427677
AT1G64520.1	17750.8490766253	-0.0865966021423593	0.0825292853351561	-1.0492833155005	0.294047742668247	0.914520538327987
AT1G64550.1	15609.4447998839	0.153823043130119	0.0676975278871304	2.27221063945765	0.023073790969929	0.288366653329499
AT1G64650.1	33686.8605764636	0.052436455653649	0.106578033741972	0.492000591609703	0.622718925314662	0.974871465079276
AT1G64710.1	20435.4890431877	-0.0242339370672123	0.125881242749116	-0.19251428201667	0.847339381716596	0.989055839641549
AT1G64740.1	23236.386268329	0.0734020870603442	0.0940104054671749	0.780786836261159	0.43492787757351	0.943133628904166
AT1G64790.1	19703.2764111243	0.0501920965805538	0.0865159127633571	0.58014872614061	0.561814327179682	0.965260104821941
AT1G64880.1	23447.9024868098	0.0604707969412951	0.112311782380143	0.538418994514917	0.590287815838413	0.971565242753308
AT1G64970.1	14576.7376284463	0.206070158188102	0.103339925104211	1.99410013100257	0.0461411129382151	0.42113725990902
AT1G64980.1	16462.9560198782	0.0137194008887877	0.117703959902584	0.116558532951163	0.907209899574883	0.992957243399927
AT1G65010.1	19508.6038553778	0.181753207566299	0.10433007798193	1.74209787898154	0.0814913186815405	0.561062491412397
AT1G65090.1	24985.6724134524	0.106344583513372	0.231693322790677	0.458988555356208	0.646242384618152	0.976731818630608
AT1G65220.1	16213.7107035036	0.125192914453919	0.0998683599076466	1.25357935756321	0.209994938067911	0.836332547286978
AT1G65260.1	27188.9096962682	-0.00708474767973596	0.172775576030615	-0.0410054930361256	0.967291516737497	0.996252816841675
AT1G65270.1	7198.8758219043	-0.0200173381088863	0.137673660134097	-0.145397006874002	0.884397427721853	0.992957243399927
AT1G65540.1	15939.1261163929	-0.0183534040689032	0.130153687675927	-0.14101332353027	0.887859416864018	0.992957243399927
AT1G65580.1	4851.92736152489	0.0880927139441928	0.156684570989225	0.562229665550483	0.573959551937484	0.966808772134558
AT1G65650.1	18559.6269214777	-0.197254154588085	0.155896061510727	-1.26529273848597	0.205766408656331	0.8321757274502
AT1G65930.1	25096.0014631385	-0.14332717809407	0.0959949562400872	-1.49306988312597	0.135418895040372	0.709167371395634
AT1G65960.2	29138.3549985016	-0.142264860550449	0.1237030781869	-1.15005109521612	0.250122827176273	0.879950202703123
AT1G65980.1	12922.9010095871	-0.060270893005301	0.0969853048393479	-0.621443558950886	0.534307819538791	0.962876079157717
AT1G66150.1	15730.5144975865	0.202040413889048	0.15091671283584	1.33875440362141	0.180650638944224	0.804377285626001
AT1G66200.1	23614.464265451	-0.0545030613303399	0.0840241787937809	-0.648659256332701	0.516558645126093	0.961600724945138
AT1G66240.1	19610.6646001774	-0.234254719752215	0.0603600002365623	-3.88095955656273	0.000104045143744735	0.00708328386493765
AT1G66270.1	27760.4020327244	-0.565593254402699	0.135309864335569	-4.17998537785854	2.91527840619545e-05	0.00235682038650863
AT1G66280.1	29047.2284610303	-0.537535298361788	0.117304039661257	-4.58241080114586	4.59645794756604e-06	0.00042467988251262
AT1G66530.1	35860.3354754844	-0.0147807214380958	0.0717971444993148	-0.205867817462251	0.836894164904209	0.989055839641549
AT1G66580.1	47438.9555382867	-0.151746868519963	0.214839097222187	-0.706327993749788	0.479984188565786	0.95663366138588
AT1G66680.1	19168.4325279406	-0.0123764849208556	0.0793386271015093	-0.155995703139916	0.876036408156772	0.992957243399927
AT1G66700.1	23294.9288844173	0.0970286592363401	0.144255249474323	0.672617874149605	0.501190427349665	0.957228997490942
AT1G66950.1	47675.1654621958	-0.0488936941821905	0.234913483966394	-0.208134898672675	0.835123638590077	0.989055839641549
AT1G67090.1	21268.4299849662	0.0768733246133952	0.243901925376222	0.315181294673329	0.752624007018152	0.985378954842359
AT1G67230.1	15582.7911283277	-0.081423455015608	0.167369084423242	-0.4864904130664	0.626619500908644	0.974871465079276
AT1G67330.1	20478.1950142874	0.0205610765289427	0.168976230230088	0.121680289002456	0.903152224321901	0.992957243399927
AT1G67350.1	12948.5861381098	-0.00721150459050906	0.158512467607497	-0.0454948730491405	0.963712861383291	0.996252816841675
AT1G67430.1	32263.3742670886	-0.104866793564947	0.238734421874533	-0.439261304429992	0.660472209095592	0.97950606534457
AT1G67490.1	8083.72395341457	0.189683586887368	0.132311928993911	1.43360911090713	0.151683842063563	0.741788467709714
AT1G67560.1	2734.83266124813	0.256750419421857	0.319812217340742	0.802816169928569	0.422080994653088	0.940502612547407
AT1G67680.1	13781.1769723834	-0.0319275609651914	0.0692759251180372	-0.460875273925118	0.644888092412303	0.976731818630608
AT1G67730.1	23664.6422705184	0.0198475901999518	0.109171444025661	0.181802030531781	0.855738090945475	0.989055839641549
AT1G67930.1	16055.4315908927	-0.512703464430003	1.16372429885142	-0.44057124607266	0.659523423076572	0.97950606534457
AT1G68060.1	27283.2157135673	0.15033502776559	0.13256770588667	1.13402451041967	0.256784266827311	0.879950202703123
AT1G68530.1	33984.6014710293	0.505386744515284	0.184734223374248	2.73575050298848	0.00622381948724309	0.121060308372164
AT1G68560.1	21069.7540241537	-0.159216272103385	0.146620916658973	-1.08590421974859	0.277521369813824	0.88965028960144
AT1G69340.1	20340.193355643	0.0517831690833506	0.100434273439489	0.515592609076317	0.606138973437771	0.974580254282361
AT1G69740.1	6113.02068670852	0.179672838195509	0.295987670016709	0.607028117709653	0.543832252270453	0.964053999837831
AT1G69800.1	7326.48072249065	0.062708133723881	0.108326355686032	0.578881596512221	0.562669068760149	0.965260104821941
AT1G69960.1	9975.98206728196	-0.101740983046379	0.0862681828365361	-1.17935697381224	0.238256060331619	0.87226712016644
AT1G70320.1	15604.0412091462	0.0102018055674398	0.0869705257746951	0.117301872980145	0.906620840855631	0.992957243399927
AT1G70330.1	13855.5580207523	0.13677355285295	0.0531433365658244	2.57367266888747	0.0100625422717644	0.166870492673426
AT1G70410.1	25833.9185898616	0.0150913063763833	0.103135641087859	0.146324841899488	0.88366495591564	0.992957243399927
AT1G70530.1	12746.0003803866	-0.0787834761501417	0.129296496839647	-0.609324135423785	0.542309612374406	0.964053999837831
AT1G70680.1	14317.8560371337	0.0553080026661795	0.151299541436263	0.365553009223619	0.71469864478312	0.982988694248222
AT1G70710.1	24799.1243442076	0.106778693652491	0.17006918916078	0.627854429008562	0.530099306380022	0.961600724945138
AT1G70730.1	28204.8527072217	-0.111830954920775	0.0847249980082386	-1.31992868161414	0.186858830468478	0.810996904625222
AT1G70770.1	28131.648493409	0.151689469495127	0.152272710633667	0.996169759268668	0.319167669994483	0.916344290331991
AT1G70830.1	37571.9561229388	-0.261862392412016	0.151184539408769	-1.73207123847497	0.08326087937059	0.561062491412397
AT1G70850.1	34763.6921082991	-0.397657913139285	0.067927386936803	-5.85416179057867	4.79421745998939e-09	1.55033007112407e-06
AT1G70940.1	22527.1732204955	1.00768236744951	1.22201298539227	0.824608559397624	0.409593860366027	0.933452335024783
AT1G70980.1	43719.2431790147	-0.11197810267642	0.107392237028507	-1.0427020218109	0.297086321209986	0.916344290331991
AT1G71220.1	15515.1693016718	0.0477474434359022	0.123756698111288	0.385817043962868	0.699632171542483	0.982988694248222
AT1G71270.1	17244.0228194821	0.0169037904489136	0.219400028789234	0.0770455252088968	0.938587328693917	0.996252816841675
AT1G71410.1	10627.1032063917	0.00931746710845527	0.172245513443592	0.0540941062682982	0.956860187890816	0.996252816841675
AT1G71500.1	10824.7076202748	0.190107610338902	0.130878715722772	1.45254795089515	0.146349306424458	0.737773360392833
AT1G71695.1	16559.0193056331	0.281419870868218	0.206497293652303	1.36282595229586	0.172937369936871	0.794123473091044
AT1G71697.1	28689.2036492837	-0.0227594213160911	0.0804717280948509	-0.282825059867795	0.777310943295097	0.989055839641549
AT1G71780.1	21366.0910658777	0.0609203967428407	0.0617573220872475	0.986448160054213	0.323913242055586	0.917112294366415
AT1G71820.1	18737.1521405417	-0.0589333490468555	0.0926373886623159	-0.636172391059951	0.524664066151467	0.961600724945138
AT1G71880.1	26992.0865630528	0.947012170840944	0.299655850690334	3.16033265714405	0.0015758910129189	0.0485336910764428
AT1G72100.1	19845.3112612856	0.36982120925087	0.129582070825107	2.85395353613392	0.00431788460024374	0.0946641310239877
AT1G72150.1	34817.3842726519	-0.167920523629956	0.162242951200899	-1.03499426253672	0.300671590659868	0.916344290331991
AT1G72160.1	15002.8996563395	-0.11931301352495	0.155832684396983	-0.765648194964035	0.443885659517789	0.94954277500834
AT1G72170.1	17659.4362854781	0.0497327224940568	0.0750750653494154	0.662439949437142	0.507689308045381	0.959441154304398
AT1G72330.1	19215.4808314954	-0.00968903612271068	0.0906778939371797	-0.10685113760387	0.914907077718281	0.994898953365781
AT1G72370.1	19822.2696693373	0.0388028803293668	0.0507880016132065	0.764016679074783	0.444857303173602	0.94954277500834
AT1G72470.1	10662.9159512155	-0.0595119319676978	0.155939614311442	-0.381634469409684	0.702732513072351	0.982988694248222
AT1G72550.1	18227.4335253174	0.0629255308757271	0.0484748718233755	1.29810618385964	0.194250849656072	0.819782949527339
AT1G72680.1	20847.1617230685	0.160283138950814	0.120087847679795	1.33471572725824	0.181969404178117	0.807469723171164
AT1G72730.1	32677.0039490968	0.105453371542481	0.105883628672864	0.995936509394551	0.319280994793597	0.916344290331991
AT1G72750.1	8795.73025230155	0.154095163804207	0.300555967235123	0.512700397272963	0.608160911760191	0.974580254282361
AT1G72880.1	12062.2405481896	0.0482131957721735	0.125273491923296	0.384863509685625	0.700338542421457	0.982988694248222
AT1G73200.1	16994.514211926	0.120186923099609	0.0921187233500173	1.30469592639645	0.191996409152978	0.81425362373566
AT1G73230.1	15183.9012953971	0.116617304839286	0.122968142695393	0.948353795406682	0.342949373023807	0.917487102391508
AT1G73250.1	47894.0057962236	-0.0159835469951861	0.090682068995788	-0.176259178602646	0.860090330647037	0.989356705407788
AT1G73980.1	2653.78818361956	-0.139319914912448	0.20438456111132	-0.681655767710197	0.495456642749796	0.957228997490942
AT1G73990.1	19944.924682537	0.211237496201196	0.107982935852879	1.9562118267371	0.0504402058922379	0.432082161070263
AT1G74020.1	22256.1409962439	-0.0698346194838641	0.209882013688973	-0.332732749493022	0.739336026249777	0.98532661333696
AT1G74030.1	3800.71829264852	-0.0135396236226469	0.119021796524674	-0.113757513480651	0.90943001921673	0.992957243399927
AT1G74050.1	46542.6758278589	0.144207864899632	0.126077613409713	1.14380230557666	0.252705633473309	0.879950202703123
AT1G74100.1	23015.2178862848	-0.0371245104825913	0.0579645689881315	-0.640469016343288	0.52186772612728	0.961600724945138
AT1G74270.1	16306.4510226486	-0.0906081661093141	0.123735428112099	-0.73227342800501	0.464001694461737	0.954813619775614
AT1G74310.1	13318.8115937761	0.209434473527123	0.0990706810852035	2.11399044836487	0.0345160831349798	0.365955356845052
AT1G74380.1	19666.7019626029	0.0367549679051499	0.175510954864577	0.209416944563431	0.834122766166526	0.989055839641549
AT1G74470.1	13265.7650007502	0.544297887634668	0.128911798167547	4.22225037096481	2.41875214623843e-05	0.00201848767816736
AT1G74690.1	19643.6858584969	0.0840768211282306	0.0675635245705502	1.244411413742	0.213348184309777	0.843074214726607
AT1G74720.1	5746.02431985027	-0.0468653741982706	0.0904867718015529	-0.517925142705404	0.604510498941826	0.974580254282361
AT1G74790.1	28438.9710629912	-0.205043847931809	0.609804753523512	-0.336245079670248	0.736686061178589	0.98532661333696
AT1G74910.1	26637.122182851	-0.011144230388188	0.0864398232974098	-0.128924724311901	0.897417212760658	0.992957243399927
AT1G74920.1	8672.78526232224	-0.247259285792148	0.0758782457658529	-3.2586320795442	0.00111950750700773	0.0386155456083865
AT1G74960.1	15507.4953281442	0.193771470721003	0.0843892952827975	2.29616173558096	0.021666635498583	0.273117325305992
AT1G74970.1	11513.8438290953	0.0163594162201055	0.222795847564624	0.0734278326949531	0.94146567008305	0.996252816841675
AT1G75200.1	13039.9407765851	0.179367883954688	0.265968783209783	0.674394497692654	0.500060539972796	0.957228997490942
AT1G75220.1	22563.8292653975	-0.117673969731724	0.13983203339214	-0.841538000107049	0.400046606034219	0.93042993668251
AT1G75270.1	15248.7183710881	-0.210279375954796	0.0619676405972655	-3.39337392755397	0.000690373287210724	0.0297665949002357
AT1G75350.1	26228.6515404571	0.248957392181801	0.217667077729946	1.14375308741305	0.252726050264755	0.879950202703123
AT1G75500.1	19420.9217804654	0.423977687542747	0.127396135076983	3.32802629598257	0.000874636103061218	0.0340540299638706
AT1G75680.1	26432.940950402	0.141987395737057	0.309335934317326	0.459007118104172	0.646229054501102	0.976731818630608
AT1G75780.1	28967.6909900603	0.0819657284587061	0.100155164517085	0.818387437671512	0.413135992609718	0.934250710560612
AT1G75950.1	33472.6264977584	-0.135176162838545	0.128849771320249	-1.04909897358352	0.294132568481349	0.914520538327987
AT1G75990.1	21741.9635014781	-0.0759252220389103	0.0856952611733387	-0.885990905440312	0.375622427968732	0.928371137779646
AT1G76010.1	17339.7000553758	0.0995516699403558	0.11607674421586	0.857636649036491	0.391093131409764	0.93042993668251
AT1G76090.1	24666.4957853154	0.27785736078513	0.0689679510011818	4.02878955734626	5.60647764665413e-05	0.0043951386884528
AT1G76180.1	11022.1071209704	-0.314527015781382	0.103834740013555	-3.02911160311397	0.00245274057244722	0.06679199853601
AT1G76400.1	21103.6957341863	-0.152409459993306	0.114040759968697	-1.33644724951975	0.181403131339129	0.806340035694719
AT1G76490.1	12940.8972081085	0.304122012467421	0.136675597429759	2.22513761188215	0.026072001487254	0.313023755509331
AT1G76550.1	21158.6403469945	-0.216445709829731	0.101786367290159	-2.1264705244143	0.0334641010024891	0.363455785268953
AT1G76680.1	12855.9134126671	0.0498233283796632	0.262742184417582	0.189628203366376	0.849600485096656	0.989055839641549
AT1G76690.1	11408.3718716007	0.0301098907477497	0.254902833170055	0.118123013280367	0.905970189143719	0.992957243399927
AT1G76790.1	15597.5427530215	-0.187140873524075	0.0606597500605746	-3.08509140471559	0.00203489605901816	0.0584919567186666
AT1G76810.1	27228.4511547798	-0.0452177253606867	0.0821878123194061	-0.55017555626079	0.582198967508669	0.967666940877289
AT1G76850.1	9640.66908146204	0.111560852659686	0.162549992608958	0.686317180758441	0.49251311714415	0.957228997490942
AT1G77120.1	30282.8511528934	-0.565732611962331	0.170320753107044	-3.32157180873183	0.000895119457882955	0.0340540299638706
AT1G77330.1	25320.4822858205	-0.15623357662852	0.193439455680721	-0.807661374349552	0.419285544919964	0.937503634146885
AT1G77510.1	22022.320752644	-0.388243692272774	0.0812403053874981	-4.77895412161412	1.76209392416064e-06	0.000182341479272143
AT1G77550.1	5174.46697976031	0.0260431891134364	0.104291827356964	0.249714572785241	0.802808087713909	0.989055839641549
AT1G77590.1	19605.6762226141	-0.0112422646759392	0.0534336469593904	-0.210396731566597	0.833358043398721	0.989055839641549
AT1G77710.1	10048.4589936885	-0.301951259752758	0.114037764899957	-2.64781811549581	0.00810130989423995	0.14354855271506
AT1G77940.1	23046.2537952638	-0.0538413920946692	0.272302591069755	-0.197726330414817	0.843259187714851	0.989055839641549
AT1G78240.1	21617.2981573883	0.185414189731778	0.197220975097915	0.940134230853108	0.347148712299791	0.918493340712918
AT1G78300.1	40687.2100874553	-0.131511741561821	0.121342031770689	-1.08381028109328	0.278448925793701	0.891519023549881
AT1G78380.1	32597.4293036785	-0.180933527769446	0.0786962650763308	-2.29913741896075	0.0214971372768916	0.273117325305992
AT1G78570.1	26913.8890258358	0.129576965189564	0.069722957429493	1.85845480408082	0.0631044558676531	0.488776129729397
AT1G78630.1	16769.7185884165	0.30877640014118	0.272181565610755	1.13445008462755	0.256605800335905	0.879950202703123
AT1G78850.1	9538.02280527481	-0.134972918477534	0.145553208924225	-0.927309809760363	0.35376570250335	0.918493340712918
AT1G78870.1	22342.0097617425	-0.192414526177694	0.237205138318026	-0.811173516484789	0.417266032076131	0.935123019801544
AT1G78880.1	18693.0189051903	1.13063112370551	0.522731981603807	2.16292701325944	0.0305467937138821	0.348484810956252
AT1G78900.1	26488.8443335834	-0.21771942153316	0.0718421514569126	-3.0305247980183	0.00244129138830522	0.06679199853601
AT1G78920.1	14714.9848347202	0.0690580207893898	0.118763184287886	0.581476668914423	0.560919238191954	0.965260104821941
AT1G79010.1	15142.5395137691	-0.141244617947265	0.236870423140832	-0.596294869044446	0.550978258162186	0.964053999837831
AT1G79230.1	22134.1153345378	0.0371626707696416	0.0800377613237763	0.464314220625283	0.642422636998148	0.976458921555232
AT1G79280.1	20246.2463647904	-0.319068025271087	0.206191785864034	-1.54743324974879	0.121758808716214	0.677160202497045
AT1G79340.1	22706.7485670059	-0.0329448468498466	0.0701869024286628	-0.469387388670291	0.638792761116859	0.976458921555232
AT1G79440.1	10282.2864134029	-0.0106279798638842	0.0824841437391017	-0.128848762708875	0.897477320027099	0.992957243399927
AT1G79470.1	63003.1897535594	-0.0854302453639898	0.219716484378528	-0.388820372789192	0.697409029078576	0.982988694248222
AT1G79530.1	28735.053423101	0.256078072877145	0.218071148143294	1.17428680986664	0.240280164730496	0.87226712016644
AT1G79550.1	28991.8595448832	-0.218371286571393	0.105372609381883	-2.07237239214594	0.0382307259719512	0.378938268541907
AT1G79560.1	24184.3165933362	0.00635708357792473	0.157825571153529	0.0402791735931101	0.967870557367592	0.996252816841675
AT1G79690.1	19140.1218052242	0.0793852397289412	0.247673224454476	0.32052410955522	0.748571056845918	0.98535291273516
AT1G79750.1	10741.3659807178	0.284582229964866	0.0665171242270922	4.27833032879309	1.88300441059662e-05	0.00162377747007115
AT1G79870.1	8403.13281115068	-0.144605120553531	0.0858766371525589	-1.68387032082593	0.0922067332585677	0.585954720435088
AT1G79920.1	21817.4574358819	0.0421466687341623	0.054968257953418	0.766745578327748	0.443232798900397	0.94954277500834
AT1G79930.1	21211.840654053	0.0452151246318677	0.0535789251368944	0.843897568238684	0.398726647192678	0.93042993668251
AT1G79940.1	17246.6328658543	0.0349277114103464	0.0903696291409185	0.386498337354927	0.6991276337294	0.982988694248222
AT1G79990.1	22506.0583602086	0.0227577688346435	0.164441844172124	0.138394025858909	0.889929018259532	0.992957243399927
AT1G80070.1	14346.8216771135	-0.0456444134405245	0.145721465924482	-0.313230539858685	0.754105517565441	0.985378954842359
AT1G80300.1	26049.7116377748	0.19101157073509	0.101293072992879	1.8857318184879	0.0593311028738042	0.472459928385654
AT1G80360.1	6436.08650202949	-0.322928044486719	0.0978309113728972	-3.30087944551421	0.000963822866368132	0.0351304638088239
AT1G80410.1	27179.4860518739	0.0541691473236106	0.0470500969403805	1.15130787917931	0.249605596811868	0.879950202703123
AT1G80460.1	23092.8398245072	-0.194483097310263	0.0613654007780399	-3.16926305123815	0.00152826011424522	0.0476338423560527
AT1G80480.1	12348.590347264	0.171090080095961	0.130287934676506	1.31316902459742	0.189125999099252	0.811052233175632
AT1G80600.1	12549.2415179542	0.199673439403256	0.101315987747541	1.9707989216944	0.0487468801060931	0.427222680794055
AT1G80930.1	11307.7611276653	-0.0764364267402756	0.167996081699896	-0.454989342411091	0.649116906183821	0.978531996863365
AT2G01070.1	10297.1584407612	0.275603106336965	0.248012517660555	1.11124675857761	0.266462149580225	0.879950202703123
AT2G01140.1	16782.491330804	-0.0618210732143625	0.149883049057466	-0.412462073617544	0.68000077372971	0.97950606534457
AT2G01250.1	31980.7776524486	0.266662179802083	0.142829755092078	1.86699318801026	0.0619025391330911	0.485748140542571
AT2G01270.1	22612.6693577798	0.134680156401724	0.183685020748871	0.733212517017677	0.463428822196913	0.954813619775614
AT2G01410.1	15055.0115884199	0.0493804728127594	0.13767197694845	0.35868209280709	0.719832926065791	0.982988694248222
AT2G01470.1	15844.4922551232	0.0851401386276099	0.0756613774768414	1.12527872828736	0.260470940762149	0.879950202703123
AT2G01530.1	2595.05694909413	-0.495949101475318	0.195562299092454	-2.5360159078558	0.0112121640735722	0.181286677864571
AT2G01650.1	12762.9466544887	-0.0950955045923417	0.0953228261052486	-0.997615245768564	0.318465965380243	0.916344290331991
AT2G01690.1	23905.2796114045	-0.0749495623252556	0.120368240578515	-0.622668919683734	0.533502110903893	0.962876079157717
AT2G01720.1	19915.449583209	-0.0351950378367568	0.0941469006434427	-0.373831083086304	0.708529992435609	0.982988694248222
AT2G01970.1	25260.4205518558	0.175058351544981	0.190122329638714	0.920766918213345	0.357172130172863	0.918493340712918
AT2G02040.1	29543.2235499734	0.14395551021002	0.159711955695806	0.901344608691685	0.367405122622199	0.923690041033652
AT2G02100.1	6672.96546273968	0.490698904694242	0.884307641213808	0.554896149060417	0.578965696073365	0.966936252899804
AT2G02120.1	5534.10363725656	0.609357257867263	0.659652039898994	0.923755587810459	0.355613583105926	0.918493340712918
AT2G02560.1	25075.5726243513	-0.0412660197786057	0.0506703216946636	-0.814402166760896	0.415414597766997	0.935123019801544
AT2G03510.1	20294.0742605999	0.0244790170949556	0.0764544565398217	0.320177765990732	0.748833576912846	0.98535291273516
AT2G03820.1	12546.7379458104	0.0686451060634567	0.122670693475458	0.559588473160383	0.575760169027981	0.966936252899804
AT2G04030.1	21903.6963669657	0.0266347214327088	0.118804644827117	0.22418922653628	0.822610066113686	0.989055839641549
AT2G04350.1	31484.5483939022	0.0343784024329669	0.0504886757403522	0.680913134061279	0.495926456921212	0.957228997490942
AT2G04650.1	22923.4563931951	0.0700674223188547	0.096202258878067	0.728334481289704	0.466408859612197	0.954887289883296
AT2G04780.1	55656.4501116106	0.168649190742586	0.223794312228083	0.753590156351714	0.451095356919268	0.953811417338969
AT2G04842.1	9358.56026791492	0.330659582697832	0.208730359545736	1.58414704702015	0.1131602602388	0.653449984905751
AT2G04940.1	27211.0927483708	0.482769440282183	1.26880505463732	0.380491422632438	0.703580662391622	0.982988694248222
AT2G05170.1	20216.9589222218	-0.0583504342856145	0.0869744768947273	-0.670891465737023	0.502289673469592	0.957228997490942
AT2G05580.1	166851.679051194	0.273028428376771	0.721558831839792	0.378386926095296	0.705143178965163	0.982988694248222
AT2G05710.1	24291.0150474664	-0.233933817028933	0.0813939062351642	-2.87409497650904	0.00405187095615822	0.0907955998917912
AT2G05920.1	15492.3708249285	0.243846783580052	0.214180842431413	1.13850884519767	0.254908067544018	0.879950202703123
AT2G05990.1	14438.1372870389	0.0706433830812106	0.144294027866794	0.489579396497444	0.624431558942746	0.974871465079276
AT2G06850.1	28224.8565391277	0.0466512009299622	0.155334223223027	0.300327899171203	0.763927054430782	0.987152492413802
AT2G06990.1	12587.4000919228	-0.160320362853817	0.215378787018917	-0.744364684530127	0.456655878074754	0.954813619775614
AT2G07050.1	18835.2119117551	0.000219821895673749	0.0571202844854678	0.00384840337638154	0.996929425941552	0.99971168994914
AT2G07360.1	13515.4125205373	0.0332955832585841	0.103798341186026	0.320771824271374	0.748383312939995	0.98535291273516
AT2G07698.1	33170.5928319358	-0.0699431155928717	0.191123900058413	-0.36595692936098	0.714397214887245	0.982988694248222
AT2G07707.1	36539.3463012732	0.087664241560803	0.301417638278913	0.290839786488155	0.771173854767342	0.989055839641549
AT2G09990.1	45918.1942035238	0.152267797326415	0.0951613936053784	1.60010054032888	0.109576281158625	0.647200546477999
AT2G10940.1	53008.2299747507	-0.25645721832735	0.311926352949855	-0.82217233620071	0.410978820870981	0.933452335024783
AT2G12400.1	33231.3680573215	-0.0729232515143863	0.260125991261854	-0.280338197504373	0.779218047796894	0.989055839641549
AT2G13560.1	13214.4738283249	0.118740435434089	0.106980098626511	1.1099301361521	0.267029133125309	0.879950202703123
AT2G14120.1	17143.0950726711	0.0174918382996243	0.174833784429164	0.100048387997408	0.920305910061222	0.994920053617861
AT2G14720.1	19655.9336154844	0.117615096447443	0.167287817353721	0.703070303073846	0.48201193803583	0.95663366138588
AT2G14740.1	18822.8809326718	0.0178191420608094	0.139359693281721	0.127864389201742	0.898256292966611	0.992957243399927
AT2G14835.1	19210.3365755559	0.339804832341811	0.30439742846681	1.11631965504223	0.264285331229404	0.879950202703123
AT2G14880.1	23514.0270046292	0.0890779106434135	0.2039820018198	0.436694952734634	0.662332590125588	0.97950606534457
AT2G15090.1	12225.5260809665	0.376445353147749	0.12685474937449	2.96753062068207	0.00300202378914674	0.074675341755025
AT2G15240.1	19845.6808499201	0.158919057316256	0.1572956628836	1.01032065603651	0.3123416879084	0.916344290331991
AT2G15290.1	24654.5604148549	0.0315165330241485	0.0819145925534822	0.384748700343853	0.700423609800114	0.982988694248222
AT2G15490.1	37145.5739980536	0.173569663124388	0.069347827182834	2.50288538481206	0.0123185429587337	0.191976329121952
AT2G15620.1	21366.4906318103	-0.0133713205126003	0.129021940621302	-0.103636020728033	0.917458201156766	0.994920053617861
AT2G15860.1	21571.1662353375	-0.1191420369336	0.0858900480710041	-1.38714600363371	0.165397246578484	0.782235241130781
AT2G15900.1	11687.5984287677	-0.101863804675888	0.152846530806231	-0.666444989876968	0.505126713975125	0.957411641263273
AT2G16060.1	39955.9288660482	-0.872676568563233	0.139476978193449	-6.25677857282559	3.93010787182106e-10	2.03343781288021e-07
AT2G16280.1	30002.1211188334	0.399098526714297	0.14923891958064	2.67422551594289	0.00749020639089694	0.137107080354807
AT2G16460.1	31326.568314018	0.0609867351673846	0.106682026472186	0.571668322998015	0.567546698679461	0.965260104821941
AT2G16600.1	14209.3491252658	-0.0342437191741739	0.0658718856477988	-0.519853331013884	0.603165805078979	0.974580254282361
AT2G16640.1	15026.3835292579	0.0892503402788745	0.122110693678075	0.730897004927093	0.464842065567491	0.954887289883296
AT2G16950.1	20232.6155474474	-0.106289631487916	0.0694025940832292	-1.53149364071969	0.125647436908084	0.681446371658729
AT2G17190.1	14577.7405021146	-0.0387213023707642	0.082875704179192	-0.467221398047392	0.640341485806943	0.976458921555232
AT2G17200.1	19376.0867156214	0.035033291668263	0.106605099961079	0.328626788784527	0.742437797179758	0.98532661333696
AT2G17290.1	22002.1015054399	-0.00424922165744759	0.0911380322060101	-0.0466240224261433	0.9628128857197	0.996252816841675
AT2G17340.1	14915.560227834	0.0787173379432082	0.111389160166556	0.706687597119013	0.479760638882916	0.95663366138588
AT2G17390.1	13036.8679799128	-9.9124413607405e-05	0.0745298269455544	-0.00132999656204512	0.998938816590076	0.99971168994914
AT2G17420.1	25790.8915851297	-0.512013903422801	0.160704285433365	-3.1860625374244	0.00144223418208535	0.0455007296226194
AT2G17720.1	23793.8891105147	-0.200721190957552	0.169329374281962	-1.18538907858549	0.235863647847654	0.869201220771909
AT2G17840.1	45480.5025557244	0.247326674670961	0.262516510371995	0.942137598585666	0.346122197008411	0.918493340712918
AT2G17870.1	27137.6513002315	0.110636731683128	0.117131382221309	0.944552429801352	0.3448874228232	0.918493340712918
AT2G17980.1	12351.4241971032	0.0377386163662736	0.200667903174666	0.188065035659565	0.850825669504926	0.989055839641549
AT2G18020.1	33927.0230420912	0.0541467622528701	0.203181508516955	0.266494538051683	0.789858365369498	0.989055839641549
AT2G18040.1	26520.3516360459	0.118824117333841	0.0799327365564314	1.48655134870746	0.13713334539974	0.710093125746211
AT2G18110.1	34710.3323652161	0.0218397825439363	0.146195691299096	0.149387320172488	0.881248016498532	0.992957243399927
AT2G18330.1	29724.235015498	0.264214880330207	0.6319418866836	0.418099964407794	0.675874030997178	0.97950606534457
AT2G18540.1	27163.3228481415	0.172717979637573	0.338021021838133	0.510968160200055	0.609373352016578	0.974580254282361
AT2G18790.1	27332.9459354829	0.027953405326018	0.107903253047066	0.259059894272372	0.795589028411008	0.989055839641549
AT2G18960.1	32264.6916592171	-0.0910436878099812	0.179036272924126	-0.508520906534761	0.611088081205614	0.974580254282361
AT2G18980.1	15307.8763792837	-0.0241875009874283	0.21511104688618	-0.112441928657557	0.910473011838415	0.992957243399927
AT2G19480.1	16047.4540758816	-0.159520874812795	0.170811543110175	-0.933899851896442	0.350355555254724	0.918493340712918
AT2G19540.1	21842.6439379279	0.00173627927998709	0.0852008082509622	0.020378671466036	0.983741298022101	0.996252816841675
AT2G19570.1	6403.76447537241	0.0116664255561806	0.137359245672104	0.0849336751894371	0.932314119574724	0.995737147921216
AT2G19580.1	9089.5608694851	0.0371498713265428	0.382451046607318	0.0971362783710368	0.922618171097506	0.994920053617861
AT2G19730.1	31272.0602741324	-0.109700831860402	0.149039387169653	-0.736052623025942	0.461698673486643	0.954813619775614
AT2G19760.1	15229.6708457099	-0.1634810892266	0.0507193166137724	-3.2232510242894	0.00126744428288811	0.0413059709293891
AT2G19830.1	13116.6943084001	0.0899565783579913	0.109345832249927	0.822679534345503	0.410690256501237	0.933452335024783
AT2G19860.1	19049.1371886473	-0.056069492878145	0.217249673552689	-0.258087811876719	0.796339137735522	0.989055839641549
AT2G19900.1	25643.0940270158	-0.0419531329830747	0.216950437630605	-0.193376576886686	0.846664058147995	0.989055839641549
AT2G19940.1	15786.6597564761	-0.196638790820019	0.178478934743204	-1.10174789592365	0.270571288072439	0.883578927845572
AT2G19950.1	5328.25003002408	0.026798989067614	0.309643336316084	0.0865479276462053	0.931030858219124	0.995737147921216
AT2G20010.2	18307.6849058291	0.179309336904364	0.205742085287632	0.871524834861499	0.383467651751867	0.928371137779646
AT2G20050.1	7821.73262104725	-0.0615719823825283	0.164198109619261	-0.374985939395406	0.707670923697003	0.982988694248222
AT2G20190.1	13539.7486012602	-0.0319184676978092	0.0909180486437753	-0.351068552107498	0.725536920013375	0.983218445298376
AT2G20230.1	18771.5322321534	-0.0952894833331018	0.118954564921936	-0.8010578105652	0.423098178960911	0.941147883896712
AT2G20280.1	14817.9745119688	0.124684172048332	0.116424447788898	1.07094492966298	0.284194192106106	0.897692765541509
AT2G20360.1	20442.6810742192	-0.102705383671237	0.245610663591433	-0.418163373566241	0.675827672717637	0.97950606534457
AT2G20420.1	26798.1149496617	-0.316135471365218	0.0968484535828539	-3.2642283864116	0.0010976264822491	0.0383724285078165
AT2G20450.1	27102.0329206504	0.0470328894435562	0.175202261863553	0.268449099590879	0.78835364992893	0.989055839641549
AT2G20580.1	26795.0809479932	-0.189632295527739	0.144587046209485	-1.3115441562655	0.189673985725264	0.811052233175632
AT2G20610.1	21474.996180318	0.100730451558403	0.103331265482309	0.974830329312566	0.329644429937101	0.917487102391508
AT2G20630.1	24168.4198298743	-0.169114880706549	0.0456974128697753	-3.70075393958251	0.000214959842251531	0.0118319385511641
AT2G20760.1	15191.5497909236	-0.194960533978198	0.194607921266877	-1.00181191345668	0.316434442235958	0.916344290331991
AT2G20890.1	19954.8623643695	0.0628207151229778	0.125875418336063	0.499070556852162	0.617729678860759	0.974580254282361
AT2G20990.1	19406.1262663348	-0.0693644007746878	0.127510362358909	-0.543990303936592	0.58644814513855	0.969324759591532
AT2G21060.1	40801.9378615173	0.162440207771656	0.113439730898934	1.43195163179978	0.152157664236475	0.74270165543351
AT2G21130.1	48450.728270126	-0.00189951964220704	0.141810274040322	-0.013394795652584	0.989312818937968	0.996658839701995
AT2G21160.1	15360.5923802868	0.042845243752049	0.100384777433365	0.426810168309528	0.669517599659211	0.97950606534457
AT2G21170.1	19479.6539959339	-0.167144592449209	0.108683309543477	-1.5379048830156	0.124071873205875	0.677160202497045
AT2G21250.1	15990.4334156735	0.310639872951735	0.113173672210779	2.74480686968597	0.00605465178498721	0.118662001270924
AT2G21390.1	31116.3537111059	-0.0409461658220742	0.154919062784871	-0.264306826326042	0.79154350061396	0.989055839641549
AT2G21410.1	28984.2653534233	-0.0101003060039323	0.0980834566681166	-0.102976652200468	0.917981501270364	0.994920053617861
AT2G21580.1	40712.0519373312	-0.238991163428609	0.244378955932656	-0.977953124140806	0.328097508779605	0.917487102391508
AT2G21620.1	8229.33514586421	-0.0238194146094466	0.125636330953722	-0.189590180074747	0.849630282812292	0.989055839641549
AT2G21660.1	18689.9060688822	0.459670226874043	0.0559067783335971	8.22208398651017	1.9999704690479e-16	1.72464120114231e-13
AT2G21870.1	23508.9328057767	-0.189357246668889	0.228907771025704	-0.827220700373804	0.408111980811211	0.932672874875091
AT2G22125.1	17702.8180342495	0.194717631198302	0.0743199467918963	2.61999153125784	0.00879319505884891	0.15064897759763
AT2G22230.1	19788.257664715	0.00476663166967021	0.2028466469958	0.0234986958880759	0.981252478729372	0.996252816841675
AT2G22500.1	19241.2759925702	0.0868349425536393	0.284954585310016	0.304732568030682	0.76056984291089	0.986807063747981
AT2G22660.1	18109.3924137023	-0.0269106767717477	0.0816248996141101	-0.329687104045097	0.741636398928237	0.98532661333696
AT2G22780.1	12720.6581406459	-0.353940672029042	0.165090050909516	-2.14392490691661	0.0320389041506834	0.355728090291064
AT2G22795.1	20714.2744449119	0.186570491968367	0.165464211909797	1.12755797652532	0.259506642641479	0.879950202703123
AT2G23070.1	18681.8651890462	-0.156461766834166	0.093558835884599	-1.67233554537975	0.0944581741606266	0.59167868414901
AT2G23350.1	25557.8692967749	-0.000599315307085973	0.0644453841225783	-0.00929958468314885	0.992580111907725	0.997461001570691
AT2G23640.1	30370.8484092551	0.635672274842168	0.28883833218692	2.20078917513897	0.0277509522768708	0.32338609702822
AT2G23810.1	22777.4256822194	-0.246067496053104	0.327632260001156	-0.751047824326688	0.452623874522208	0.954813619775614
AT2G24050.1	18676.596192805	0.136378391817683	0.0443640768064737	3.0740725748131	0.00211158057786513	0.0593767277710554
AT2G24180.1	25504.6921481595	-0.176084907941743	0.0840249884203394	-2.09562549489289	0.0361154257796762	0.375734696533347
AT2G24200.1	15286.7713948973	0.115753817795484	0.224140457130678	0.51643428980783	0.605551121888201	0.974580254282361
AT2G24420.1	20549.7066236607	-0.125391484942082	0.0804216243537794	-1.55917622840441	0.118954675551247	0.673382375604106
AT2G24520.1	45863.9479922322	-0.0401765494391971	0.172887474397615	-0.232385541978577	0.816238577419941	0.989055839641549
AT2G24580.1	1539.57305870955	0.0671250633854132	0.180979418695094	0.370898878277991	0.710712850667788	0.982988694248222
AT2G24765.1	13860.0065903858	0.0937126215433043	0.0994032226916833	0.942752347516645	0.345807590926034	0.918493340712918
AT2G24820.1	21553.2146007331	0.087051026146071	0.0891194507653319	0.976790424520149	0.328672917549057	0.917487102391508
AT2G24940.1	15654.080714305	-0.104384929061858	0.0744793948099911	-1.40152762154098	0.161056353664476	0.768732079206642
AT2G25080.1	15144.1257089839	-0.111823591742231	0.134545313331661	-0.831122162290262	0.405904620988128	0.93042993668251
AT2G25160.1	14754.0216666434	0.0528374642445297	0.0568477049534947	0.929456418473786	0.352652600993691	0.918493340712918
AT2G25310.1	35405.7239333734	0.514061083370446	0.929760591584053	0.55289618426893	0.580334500429792	0.967666940877289
AT2G25430.1	12481.4760248431	0.150505677373433	0.0898374051951136	1.67531193767848	0.0938730444433314	0.590874856386614
AT2G25800.1	13763.811509628	0.182916347236971	0.120510906082028	1.51784061031344	0.129054584705503	0.692664337413146
AT2G25970.1	22420.8842979722	-0.201134392420668	0.171722557145971	-1.17127531620494	0.241488129901457	0.87226712016644
AT2G25980.1	27319.7132081454	0.281186315790842	0.166741073367202	1.68636503359676	0.0917255119761018	0.585954720435088
AT2G26060.1	15641.0610958697	0.00408742792525739	0.0719070058084671	0.0568432502410786	0.954670060904258	0.996252816841675
AT2G26080.1	25148.1732731279	-0.185053200578372	0.181128836695143	-1.02166614634551	0.306938939114296	0.916344290331991
AT2G26140.1	9357.33625699181	0.172334849954626	0.190519687089343	0.904551401419271	0.365703091516967	0.921201458378183
AT2G26230.1	2877.93031019823	0.0773880078281959	0.171567023788373	0.451065747481017	0.651942163559447	0.979427628994361
AT2G26250.1	22953.078608758	0.247924377273689	0.157349178104449	1.57563185432793	0.115110670562013	0.660291141339085
AT2G26300.1	5380.0066355951	-0.120884472887987	0.152958234814492	-0.790310329055484	0.429346556029892	0.942813303490982
AT2G26570.1	24242.2577447074	-0.110271293817378	0.0543552939852389	-2.02871304214313	0.0424875267173306	0.407620663389048
AT2G26640.1	16798.6079076234	0.36325760317859	0.146827354658972	2.47404582083706	0.0133592561540338	0.1997710732398
AT2G26680.1	13624.5905496459	0.248609516695363	0.265573433025743	0.936123443760523	0.349209633801664	0.918493340712918
AT2G26730.1	49942.0585219238	0.00653308399321691	0.271701073318988	0.024045116618096	0.980816621240309	0.996252816841675
AT2G26780.1	8427.4853025028	-0.107444572965277	0.0571686869240946	-1.87943048452268	0.0601857371163584	0.474696652195181
AT2G26890.1	13242.4589044883	-0.0268183716216864	0.0971233425884688	-0.276126942369779	0.782450567797915	0.989055839641549
AT2G26910.1	45157.2089959359	-0.00662302905279153	0.222176615621604	-0.0298097485834037	0.976218783977804	0.996252816841675
AT2G27020.1	21610.9026579963	0.0398484224119825	0.218104127349127	0.182703660386012	0.855030543534361	0.989055839641549
AT2G27530.1	67332.3276148028	-0.415852069306356	0.367133895021142	-1.13269865557472	0.257340822455028	0.879950202703123
AT2G27600.1	17208.936945394	0.0516068466763147	0.0744807558444744	0.692888331907863	0.488379632655271	0.957228997490942
AT2G27710.1	33794.48656517	-0.168016660489794	0.164456676055312	-1.0216469438631	0.306948030771134	0.916344290331991
AT2G27720.1	24987.6474671943	-0.138874812894794	0.166294601233875	-0.835113177844431	0.403653987691888	0.93042993668251
AT2G27730.1	64141.3188443413	-0.202174255614642	0.199094596365112	-1.01546832162075	0.30988263966892	0.916344290331991
AT2G27860.1	21219.7434642865	-0.133901839813366	0.108328213028847	-1.23607540519208	0.21643053605403	0.846670819996674
AT2G28000.1	25886.0314739377	-0.161414694046686	0.218643617993116	-0.738254770609258	0.460359645688086	0.954813619775614
AT2G28490.1	30444.9627252248	0.0257887995512666	0.26364201817707	0.0978174864901318	0.922077221762173	0.994920053617861
AT2G28520.1	11221.2807191779	0.0505394160562131	0.250250186962732	0.201955557634566	0.839951468091564	0.989055839641549
AT2G28630.1	18253.1579346164	0.120136666826192	0.164630966358304	0.729733108440397	0.465553339245361	0.954887289883296
AT2G28720.1	56792.768486839	0.0506153955241578	0.271327836399251	0.186547005997861	0.852015820279903	0.989055839641549
AT2G28790.1	22321.0712185839	0.0424165372525664	0.471300972671091	0.0899988324067556	0.928288142668959	0.995737147921216
AT2G28900.1	51298.6210269295	0.390881775254018	0.19962492431789	1.9580810191395	0.0502205066027927	0.431629403924999
AT2G29080.1	20100.7864195701	0.14010571265469	0.150597273855524	0.930333657892776	0.352198356218651	0.918493340712918
AT2G29140.1	17352.9325368057	0.138809558784129	0.0888617344014922	1.56208473443658	0.118268028613739	0.670963574613474
AT2G29420.1	17231.4556862647	0.0459104017953385	0.0822475343100944	0.558197910495948	0.57670924754407	0.966936252899804
AT2G29550.1	27145.2918050046	0.0930584664321471	0.0880511551369033	1.05686820675388	0.290571740243888	0.910059433427285
AT2G29560.1	9109.35815895569	-0.0451861153338366	0.0801785341283571	-0.56356873850423	0.573047667135524	0.966808772134558
AT2G29700.1	17130.4498322652	-0.0561774202217236	0.0766820409952757	-0.732602047266643	0.463801182090522	0.954813619775614
AT2G29750.1	12153.2893855818	-0.0309714229072463	0.112069763470953	-0.276358421290624	0.782272788576668	0.989055839641549
AT2G29960.1	60578.3316258647	-0.082461986726907	0.138356103542328	-0.596012641406016	0.551166781719028	0.964053999837831
AT2G30050.1	16460.9855027545	-0.110567916968161	0.131555194882967	-0.840467889288021	0.400646098344905	0.93042993668251
AT2G30060.1	14463.2861871416	0.0159779564120536	0.0965799182956608	0.165437667519454	0.868599507737047	0.990913763305847
AT2G30110.1	30593.0817087261	-0.0587535972454407	0.0705671540361336	-0.832591281991565	0.405075277446365	0.93042993668251
AT2G30200.1	20763.1883477175	-0.147055764671494	0.150187897914454	-0.97914523549198	0.327508223356929	0.917487102391508
AT2G30210.1	11188.3005757863	0.142471783654867	0.18913514325244	0.753280332807895	0.451281474612639	0.953811417338969
AT2G30490.1	22922.5374965162	-0.267572701295262	0.0987285799701369	-2.71018484593009	0.00672457203183915	0.126981517126773
AT2G30620.1	20277.2921901324	0.105687059988371	0.315995085756233	0.334457922772574	0.738034037230059	0.98532661333696
AT2G30740.1	24881.5078982393	-0.122270826860253	0.203779538576581	-0.600015230745571	0.548496085028238	0.964053999837831
AT2G30860.1	16260.3868068094	-0.0231545896291776	0.149095109667395	-0.15530079880441	0.876584185900775	0.992957243399927
AT2G30870.1	23780.0533362803	-0.483042849508988	0.0679425110532706	-7.10958193950553	1.16394981465595e-12	7.52784542628737e-10
AT2G30920.1	9108.20913479	-0.0917851025447254	0.120128897355858	-0.764055148802627	0.444834378704709	0.94954277500834
AT2G30930.1	25262.7464337212	-0.418174405094998	0.133546453466993	-3.13130296042157	0.00174032525666638	0.0517496717125969
AT2G30950.1	15080.4545431951	0.0680682644061959	0.181898790965056	0.374209548315648	0.708248420700081	0.982988694248222
AT2G30970.1	24425.0424883674	0.00312717467065751	0.12889867183666	0.0242607206583188	0.980644644275558	0.996252816841675
AT2G31060.2	26145.06884171	0.28720844416907	0.0851588943376329	3.37261828494817	0.000744570973026046	0.0315771329052194
AT2G31390.1	23183.7423421265	0.0556647804251536	0.134987211389688	0.412370770920348	0.680067683521679	0.97950606534457
AT2G31490.1	27800.6929786648	0.121120749138302	0.137815660107437	0.878860566672034	0.379476881861993	0.928371137779646
AT2G31570.1	29846.3282315953	-0.144312465475855	0.080852261548269	-1.78489089497763	0.0742790158159758	0.535224522858492
AT2G31610.1	50272.3683256129	0.141306381001551	0.181907965143848	0.776801504485025	0.43727588900855	0.945056578834685
AT2G31660.1	15945.495878684	-0.0667050299068353	0.0940996037972933	-0.708876841293927	0.478400907630868	0.95663366138588
AT2G31670.1	18525.2319976915	-0.219463787732637	0.127020816724893	-1.72777811851077	0.0840280118364741	0.561062491412397
AT2G31680.1	24244.6572979258	-0.196362801473302	0.150039408072985	-1.30874150994907	0.190621925643739	0.81376059676626
AT2G31740.1	1310.31676023332	-0.044972144778514	0.275585120136314	-0.163187855557184	0.870370527894584	0.992269637108304
AT2G31810.1	17867.4169372608	0.0740149111585366	0.136326264470727	0.5429248094334	0.58718157344324	0.969392935863218
AT2G31880.1	45947.6359193437	0.552616772666099	0.321757660474153	1.71749375555424	0.0858889944113032	0.562632006364685
AT2G31960.1	11577.5633481531	-0.154206293123326	0.136152912744871	-1.13259635812774	0.257383798728189	0.879950202703123
AT2G32060.1	45064.1788107688	-0.0371552505247969	0.0754427606879688	-0.492495902668129	0.62236881774916	0.974871465079276
AT2G32080.1	8841.43516940403	-0.00617281701349612	0.112816577131356	-0.0547155140712072	0.956365109436543	0.996252816841675
AT2G32240.1	23554.655399697	-0.200512496739124	0.0989684987841922	-2.02602342363863	0.0427623843465329	0.408215085994394
AT2G32260.1	15398.9802672177	-0.0439431509166053	0.0679539674403142	-0.646660564082616	0.517851651413998	0.961600724945138
AT2G32450.1	10209.6248947075	-0.0666000220247263	0.165622121564293	-0.402120329070129	0.687595472260188	0.981956174444544
AT2G32730.1	17698.9324577917	-0.0979539185114477	0.117894322659021	-0.830862049182421	0.406051564945711	0.93042993668251
AT2G32920.1	19949.4862311544	-0.00118976885360294	0.108177195478119	-0.0109983333210333	0.991224776562324	0.996658839701995
AT2G33040.1	34949.8843728147	0.0477263134103444	0.169709340847369	0.281223845264167	0.778538716494493	0.989055839641549
AT2G33070.1	26908.1869903137	0.00226473676532976	0.0726893253886971	0.031156387175412	0.975144821005856	0.996252816841675
AT2G33120.1	32158.5291914732	0.0266741967413729	0.0773404347430977	0.344893286803685	0.730174597672591	0.98532661333696
AT2G33150.1	15094.0830032512	-0.136771324691939	0.101825058933846	-1.34319907225192	0.179207522004355	0.80348329189821
AT2G33210.1	22707.3964753495	-0.196347308541841	0.0807398596305964	-2.4318510019732	0.0150218854151581	0.219557161406858
AT2G33220.1	12633.8739273755	0.214159974559498	0.169463961462255	1.26374937014085	0.206319998745915	0.832683052660972
AT2G33380.1	20737.9679209826	-0.213813143430438	0.172834728215901	-1.2370959565681	0.216051460732762	0.846670819996674
AT2G33410.1	10126.7876475994	-0.0760216283743936	0.195920335174745	-0.388023164142653	0.697998891499112	0.982988694248222
AT2G33590.1	18567.4122844132	-0.0300102174371356	0.0947936531274055	-0.316584670461016	0.75155876911738	0.98535291273516
AT2G33630.1	4746.30773637463	0.028894853730115	0.0948036030414418	0.304786451180385	0.760528801266195	0.986807063747981
AT2G33800.1	23004.7464574129	0.570417699863007	0.243276428445815	2.3447306568382	0.0190408290407678	0.252608331940853
AT2G34040.1	15593.9158869783	-0.153242700229489	0.127650688140599	-1.20048471701698	0.229951144618503	0.867644897209809
AT2G34300.1	18908.3391983777	0.416193157889801	0.315107927370168	1.32079558062303	0.186569533689352	0.810996904625222
AT2G34470.1	17203.6031799763	0.132792871266907	0.0686914732264902	1.93317838487844	0.0532142265421651	0.438901622032808
AT2G34480.1	27690.438864167	0.0651090112449914	0.0984138899905783	0.661583555443491	0.508238149380796	0.959441154304398
AT2G34560.1	22947.475750382	0.260614058461877	0.147703158705119	1.76444471971096	0.0776571346942559	0.544441754617995
AT2G34585.1	15559.7098173388	-0.0069248093047532	0.12198196153021	-0.0567691256796047	0.954729108399071	0.996252816841675
AT2G34640.1	20991.5964498664	-0.18300066955548	0.199139613437524	-0.918956637489371	0.358118253558674	0.919106589704177
AT2G34660.1	15050.9973126703	0.149648754975087	0.0969649558445982	1.54332824340088	0.122751154247413	0.677160202497045
AT2G34680.1	15606.147492131	0.298104376593637	0.299256492155967	0.996150073289876	0.31917723343935	0.916344290331991
AT2G35040.1	3856.79821752261	0.174472548656993	0.117002013351351	1.49119270394998	0.135910908670484	0.710093125746211
AT2G35050.1	31705.4185966914	-0.152234201356111	0.0983817463693505	-1.54738258847921	0.121771017244146	0.677160202497045
AT2G35110.1	17858.0185837505	0.0410902862426048	0.0758615785169674	0.541648184046348	0.588060891556868	0.969766722975765
AT2G35120.1	6266.87828145741	-0.0656229882126913	0.161079579911731	-0.407394830857217	0.683718022901172	0.981186245705246
AT2G35190.1	20798.3093552609	0.0416552518251283	0.201963477227888	0.20625140939778	0.836594532117978	0.989055839641549
AT2G35410.1	32792.7312449454	0.100116256903679	0.190507435762406	0.525524142944952	0.599218874450252	0.974580254282361
AT2G35610.1	9858.24920559028	0.120876915402052	0.179308826271703	0.674126968066197	0.500230595530059	0.957228997490942
AT2G35630.1	15791.4700208595	-0.0484469506703311	0.101415924551407	-0.477705556446156	0.632859788977667	0.97522299427677
AT2G35720.1	30708.7223627309	0.458888158000787	1.28042203662406	0.358388207071696	0.720052815743148	0.982988694248222
AT2G35810.1	27178.7975278457	-0.329494986787598	0.344697785593058	-0.955895281487511	0.339125143126122	0.917487102391508
AT2G35840.1	18725.376853753	0.0886147582491473	0.139745638800042	0.634114660107164	0.526005996035144	0.961600724945138
AT2G36060.2	12835.8310583124	0.218294495507424	0.187052350980863	1.16702353305229	0.243200866078836	0.87226712016644
AT2G36070.1	29597.857653712	0.0541922491353263	0.206761190235237	0.262100682790956	0.793243820386532	0.989055839641549
AT2G36100.1	19053.5488202132	-0.0627234331395249	0.331019258704279	-0.189485751931913	0.849712121127346	0.989055839641549
AT2G36160.1	20360.5097561909	0.0512861668052311	0.110964840376549	0.462183937102927	0.643949421245277	0.976731818630608
AT2G36250.1	7019.85141752865	0.124972660530295	0.105259715881813	1.18727909802281	0.235117549954433	0.869201220771909
AT2G36290.1	10860.6308988661	-0.151399249532148	0.156644587766349	-0.966514398556654	0.333786845575106	0.917487102391508
AT2G36380.1	20246.4258663575	0.0854586309316995	0.175641450534262	0.48655161222908	0.626576121242595	0.974871465079276
AT2G36460.1	16609.1891191798	-0.219632281391176	0.142193076403708	-1.54460601701595	0.122441589902165	0.677160202497045
AT2G36500.1	13180.4191761608	0.0626541148271009	0.201109822330363	0.311541793936743	0.75538877559153	0.985378954842359
AT2G36530.1	21837.7499802096	-0.039504578537048	0.0881846883596284	-0.447975484995119	0.65417088922529	0.97950606534457
AT2G36580.1	20131.4334059127	0.0360455079772725	0.124115807943024	0.290418348594398	0.771496208159187	0.989055839641549
AT2G36620.1	57141.9684212331	0.0638093407128074	0.10284698473482	0.620429863620533	0.53497481623799	0.962876079157717
AT2G36850.1	16938.817545258	-0.0937660756633052	0.0977169103873049	-0.959568566910882	0.337272395290133	0.917487102391508
AT2G36880.1	36790.5623604108	0.14116713445469	0.109116807651039	1.29372493104958	0.195760450596293	0.821056760333672
AT2G36910.1	18631.7639545283	0.218742645138292	0.0846920618484428	2.58279985590307	0.00980021575903516	0.163568762378219
AT2G37040.1	18579.7659991825	0.213925450008072	0.118186211983753	1.81007112773426	0.0702847576889239	0.520993318456293
AT2G37050.1	24707.7251368597	0.0433341597498479	0.192110154494236	0.2255693347597	0.821536393473384	0.989055839641549
AT2G37130.1	13962.8470014336	-0.725805280517716	0.144566220484567	-5.02057311925921	5.1517535404905e-07	7.01451916276259e-05
AT2G37170.1	25953.5307952809	-0.249912746340521	0.274707310045761	-0.909741886005473	0.362958648917609	0.919553398805512
AT2G37180.1	27412.7298128292	-0.308761872302531	0.368152254158069	-0.83867983644061	0.401648996241183	0.93042993668251
AT2G37190.1	41525.2658369522	-0.240903535786101	0.200011879925507	-1.20444613527868	0.228417189420643	0.865176089357545
AT2G37220.1	24277.8402967474	0.300908196733776	0.298380216047328	1.00847234685978	0.313227756658025	0.916344290331991
AT2G37230.1	21275.2854560101	0.056256357812543	0.172697511913781	0.325750829812934	0.744612883290977	0.98532661333696
AT2G37550.1	8053.4933994601	0.0240380885310641	0.156545699941397	0.153553170352574	0.877962063542894	0.992957243399927
AT2G37600.1	29681.9656271719	-0.0778642016697804	0.228439655032712	-0.340852386853019	0.733214710360388	0.98532661333696
AT2G37620.1	35296.4552050457	0.0169250509378141	0.118920006592179	0.142322990242141	0.886824887781534	0.992957243399927
AT2G37660.1	23089.7112201524	-0.312725079712335	0.208644125763371	-1.49884440104968	0.133914002854604	0.705571334796049
AT2G37690.1	12019.7127834383	-0.10607568281306	0.0861352331027819	-1.23150166304751	0.218135295049194	0.848595501191374
AT2G37760.1	18112.8652927738	0.060435559808066	0.103451786100598	0.584190588544284	0.559092092764758	0.964890756492615
AT2G37860.3	20063.9603688168	0.014211273493612	0.125449402285213	0.113282911155705	0.90980626494461	0.992957243399927
AT2G38000.1	24713.9552312594	-0.0460060291665374	0.0843979050716433	-0.545108662679294	0.585678785121907	0.969069797754741
AT2G38020.1	10937.206589025	-0.0715258427689072	0.115379592675081	-0.619917622437185	0.535312023067736	0.962876079157717
AT2G38040.1	17253.6232590848	0.0012906997933108	0.0870177168759314	0.0148326092622156	0.988165724010722	0.996252816841675
AT2G38230.1	17814.281863239	0.138154483341745	0.108877802530776	1.26889485395972	0.204478567962674	0.831939252159331
AT2G38270.1	9530.16995205741	0.110609269855384	0.121489552736432	0.910442646005513	0.362589115883735	0.919553398805512
AT2G38280.1	18484.1904677389	-0.0505118368044933	0.162347310532423	-0.311134423100932	0.755698433091319	0.985378954842359
AT2G38360.1	26631.4858037911	0.0663536485730077	0.200427052334897	0.33106134027325	0.740598152544719	0.98532661333696
AT2G38530.1	22748.3582343643	-0.226098287099829	0.180673023315932	-1.25142250320605	0.210780371407464	0.836332547286978
AT2G38550.1	24674.7934631576	0.17564363437092	0.140157265369092	1.25318965027163	0.210136695619694	0.836332547286978
AT2G38610.1	11576.6798719538	-0.0679678489291418	0.140899725251442	-0.482384538421561	0.629532802670943	0.974871465079276
AT2G38650.1	15640.8556343864	0.134258717602769	0.196942444222123	0.68171550390298	0.495418862023917	0.957228997490942
AT2G38670.1	16706.4054181245	0.0446691998256025	0.100494956201915	0.444491957744157	0.656686942048907	0.97950606534457
AT2G38700.1	20073.5238775352	-0.0483117773447701	0.0396971220184157	-1.21700956866238	0.223600575247073	0.856969908391376
AT2G38750.1	34086.2427540826	0.147431255639239	0.095074286628489	1.55069536535508	0.120974705726366	0.677160202497045
AT2G38770.1	14620.8226284666	-0.161869984377708	0.190353140136795	-0.850366767059277	0.395121206633127	0.93042993668251
AT2G38960.1	4682.04494472125	0.00412859641869457	0.102910483249698	0.0401183269995641	0.967998790730555	0.996252816841675
AT2G39010.1	40729.3503034329	-0.0426930500658301	0.373787253990685	-0.11421751172632	0.909065370402416	0.992957243399927
AT2G39260.1	4966.3220482845	0.00539301041050362	0.0978767321891856	0.0551000252039421	0.956058776066981	0.996252816841675
AT2G39310.1	22799.7969362178	-0.17744977076624	0.156111473033854	-1.13668628780255	0.25566945360167	0.879950202703123
AT2G39330.1	53222.5093197508	-0.183148309162939	0.18891130117418	-0.969493661970349	0.332298940983045	0.917487102391508
AT2G39390.1	62734.395474733	0.11858099851283	0.235493584789719	0.503542373006531	0.614582996867332	0.974580254282361
AT2G39480.1	24120.1227699038	0.078619069694392	0.120970011094498	0.649905451632776	0.515753296506872	0.961600724945138
AT2G39730.1	10773.7295088886	0.0840194486102445	0.198731529812698	0.422778653641078	0.672456763403417	0.97950606534457
AT2G39750.1	15369.9533688876	0.0609960043879097	0.182952665900975	0.333397734804938	0.738834072814851	0.98532661333696
AT2G39960.1	32479.6423599002	0.0135614923028393	0.10003403756268	0.135568778720361	0.892162188508403	0.992957243399927
AT2G39970.1	36460.2167772278	0.00574666601032255	0.0769976311936848	0.0746343221373527	0.94050566515172	0.996252816841675
AT2G39990.1	19914.5350332088	-0.0783520976285967	0.109988847628919	-0.712364019786277	0.476239389846868	0.95663366138588
AT2G40060.1	13819.137860741	-0.08964279325451	0.121668367925957	-0.736779779186841	0.461256281877701	0.954813619775614
AT2G40290.1	30165.6548074703	0.00822367723267202	0.072891617395501	0.112820616780272	0.910172772872458	0.992957243399927
AT2G40380.1	18855.0679136157	0.0898028524956967	0.165221804715878	0.54352906173689	0.58676558698119	0.969324759591532
AT2G40510.1	38752.0792691736	-0.0226978387993861	0.080221344516896	-0.282940144372743	0.777222720617312	0.989055839641549
AT2G40660.1	16338.7730359656	-0.0672937542795317	0.0950921242829084	-0.707669060787055	0.479150794979071	0.95663366138588
AT2G40730.1	17296.8963756161	-0.38542623449446	0.291531447829883	-1.32207429889131	0.186143411109716	0.810996904625222
AT2G40800.1	22903.822783996	0.0267666308577585	0.188256443438473	0.142181751492116	0.886936445543248	0.992957243399927
AT2G40840.1	22838.8574800668	0.00565139960541072	0.0908589266480608	0.0621997178912452	0.950403787146844	0.996252816841675
AT2G40890.1	19703.4516180609	-0.130724567948091	0.128717553344333	-1.01559239242521	0.309823529078654	0.916344290331991
AT2G41190.1	7439.80030264157	0.237819353073666	0.132180595843914	1.79920018937194	0.0719870195149348	0.524832690131358
AT2G41220.1	15608.5304222052	-0.0339208008955502	0.135121782751359	-0.251038731171633	0.801784164617645	0.989055839641549
AT2G41490.1	19455.3443505444	-0.0614944478679255	0.0716935998533133	-0.857739714475832	0.391036205063664	0.93042993668251
AT2G41530.1	18895.2479932886	-0.143757159190924	0.0988895703068385	-1.45371406453551	0.14602559719548	0.737773360392833
AT2G41560.1	17473.4960385897	0.141137403351391	0.059444721953824	2.37426299110332	0.0175840210781262	0.243003358225917
AT2G41620.1	19804.7384509307	-0.000393149901692825	0.184613162174366	-0.00212958760395154	0.998300836214255	0.99971168994914
AT2G41680.1	5312.23424069485	0.056027037092017	0.146628417675186	0.382102173509976	0.702385579695584	0.982988694248222
AT2G41740.1	22600.7739050213	0.0620228311269165	0.0661803473735385	0.93717899026495	0.348666495049599	0.918493340712918
AT2G41790.1	24770.8297096219	-0.263098481270811	0.148527715876611	-1.77137633685406	0.0764981408831347	0.53923893859583
AT2G41840.1	39634.3884479413	0.084655214356939	0.111779219301092	0.757343045391194	0.448844368410823	0.953811417338969
AT2G42210.1	12131.7580244171	-0.00303017645800494	0.15068210092047	-0.0201097306149472	0.983955837807632	0.996252816841675
AT2G42520.1	20825.8331651776	0.0612958416408606	0.144917724936082	0.422969941516097	0.672317191933009	0.97950606534457
AT2G42560.1	24371.5550729311	0.141433332966277	0.192516692605518	0.734654907333597	0.462549689175914	0.954813619775614
AT2G42590.1	42764.7860733727	-0.0969201022761142	0.152691632399356	-0.634744031176675	0.525595371458361	0.961600724945138
AT2G42600.1	24939.3791683095	-0.0613032665319304	0.0733767039157504	-0.83545952953021	0.403459024322574	0.93042993668251
AT2G42790.1	26891.9215892905	-0.434363814169364	0.164761809610245	-2.6363136894216	0.00838122115504568	0.146399437721843
AT2G42810.1	19306.2070986365	-0.194982961423588	0.0651039517690947	-2.99494817327122	0.00274491476681526	0.0691512499668635
AT2G42910.1	11061.2139832455	-0.179816891100163	0.10126178307784	-1.7757626385261	0.0757720481699435	0.53923893859583
AT2G43030.1	22725.5518522309	0.358987464781794	0.225553325748408	1.59158577507398	0.111477808397262	0.652473055031034
AT2G43050.1	9546.92272487204	-0.286924217768873	0.187246168541531	-1.53233692311965	0.125439314091938	0.681446371658729
AT2G43080.1	3845.21871461458	-0.274564926982458	0.429805734135887	-0.638811689040082	0.522945443149944	0.961600724945138
AT2G43090.1	21794.7138073681	0.172912931663251	0.113652964765214	1.52141153572594	0.128156595809966	0.691875123548995
AT2G43130.1	22566.7591894832	-0.154595005936845	0.131467540244791	-1.17591768773486	0.239627770021742	0.87226712016644
AT2G43160.1	24762.8600549442	-0.0453392208845661	0.158525662963632	-0.28600555920695	0.774873863700082	0.989055839641549
AT2G43420.1	9564.94564422174	0.0136764390073264	0.103408054546975	0.132256999391798	0.894781018039459	0.992957243399927
AT2G43710.1	9731.94441617654	0.0332230933326857	0.0914404150437246	0.363330517657857	0.716357998937232	0.982988694248222
AT2G43750.1	20837.7121205981	0.142098973119042	0.0668621594196338	2.12525252478332	0.03356554738414	0.363455785268953
AT2G43820.1	16556.8397270117	-0.057299964379266	0.080760798506401	-0.709502202045766	0.47801288547661	0.95663366138588
AT2G43910.1	10197.1684207271	-0.0338355486903186	0.16809109927311	-0.20129292292475	0.840469536002279	0.989055839641549
AT2G43950.1	20017.01777525	0.0891783319938946	0.0644415302379859	1.38386428231227	0.166400015291594	0.783492271116945
AT2G43970.1	16392.8990257019	0.0908351496708012	0.0846335303018152	1.0732761512709	0.283147232237643	0.897673884557332
AT2G44060.1	20102.5352302864	0.0188331301701491	0.106064662577711	0.177562721762779	0.859066402964682	0.989356705407788
AT2G44100.1	22171.2607177081	-0.210781001168209	0.074101050301787	-2.84450760562467	0.00444801239199982	0.0966975467067523
AT2G44120.1	32482.7666059815	0.268770733238472	0.144869902707542	1.85525584138105	0.0635597008634136	0.490832675025824
AT2G44160.1	25294.1524350468	-0.116368228636143	0.116610678283501	-0.997920862386468	0.318317734725848	0.916344290331991
AT2G44310.1	25593.5671371025	0.0730685586700646	0.0901795019750175	0.810256844069806	0.417792573105178	0.935123019801544
AT2G44350.1	12640.4520021518	-0.0365850554189415	0.196916435464444	-0.18578975052363	0.852609642493428	0.989055839641549
AT2G44490.1	30814.2326588751	-0.212371059744661	0.158372997496453	-1.34095498034264	0.179935069779217	0.803790422109056
AT2G44530.1	16628.8930797462	-0.0759650505715472	0.0597476210541833	-1.27143222158849	0.203574925694053	0.831939252159331
AT2G44610.1	21903.4057011567	0.0792634182876434	0.0567511589401286	1.39668369365399	0.162508709861963	0.77423333891963
AT2G44640.1	12616.6440638868	-0.106226155466077	0.109935506834345	-0.96625884143275	0.333914675805573	0.917487102391508
AT2G44790.1	16054.4431307592	-0.310795183327244	0.614121005050434	-0.50608134353216	0.612799546966454	0.974580254282361
AT2G44870.1	20593.2278488967	-0.0513663729409799	0.106559309659434	-0.48204491099978	0.62977404267895	0.974871465079276
AT2G45030.1	10473.1008100074	0.505940948902453	0.26140740028005	1.93544998481462	0.0529351005586076	0.438901622032808
AT2G45060.1	17054.775515812	-0.0629802924443278	0.168150200550602	-0.374547828299347	0.707996779856041	0.982988694248222
AT2G45140.1	29600.8800138769	-0.187128357003233	0.194707567665044	-0.961073877339736	0.336515023222041	0.917487102391508
AT2G45200.1	9581.068295597	-0.0703321974447573	0.28639562341539	-0.245577067854654	0.806009642889223	0.989055839641549
AT2G45240.1	14160.1603597151	0.158696430892358	0.153405094448812	1.034492573161	0.300905947012725	0.916344290331991
AT2G45290.1	23406.3973370346	-0.0482083576073768	0.133538613068618	-0.361006876584866	0.718094306473422	0.982988694248222
AT2G45300.1	36863.7434299471	0.184875929713235	0.214168622367741	0.863226030355613	0.388013204491506	0.93042993668251
AT2G45470.1	27020.7061375693	0.0749654675280245	0.360201984697571	0.208120639843132	0.835134771731738	0.989055839641549
AT2G45540.1	10402.9720607432	-0.0216796619589531	0.15528839365199	-0.139609029684076	0.888968905842455	0.992957243399927
AT2G45710.1	14345.108516953	0.163242025883189	0.0889822758502313	1.83454541169464	0.0665730733093887	0.505057303963016
AT2G45750.1	13624.435819163	0.409129756089686	0.503843203933075	0.812018010555582	0.416781296998124	0.935123019801544
AT2G45790.1	29665.4711626268	-0.0887391224542027	0.0700411914462908	-1.26695620993612	0.205170948155258	0.831939252159331
AT2G45810.1	19561.4333150848	0.0729709454843167	0.0959624772720919	0.760411231125421	0.447008812018948	0.951779256537464
AT2G45820.1	36083.995032605	0.278238684606333	0.257382909470268	1.08103014756881	0.279683703426394	0.893261408350718
AT2G45960.1	42601.2585094191	-0.0822598109870977	0.279357492123388	-0.294460729733229	0.768405867001504	0.989055839641549
AT2G45970.1	32520.3729858128	0.154769557270754	0.175188846069698	0.883444127539833	0.376996357683008	0.928371137779646
AT2G46140.1	18831.0389330897	-0.602963503363316	0.296773085423642	-2.03173243457232	0.0421807504971541	0.407620663389048
AT2G46170.1	40148.0575928715	-0.0329555685026484	0.141795097868187	-0.232416839496694	0.816214270956709	0.989055839641549
AT2G46280.1	24374.6434511326	0.10330381176529	0.0636057214359417	1.62412766388208	0.104348564970319	0.627790087391201
AT2G46520.1	13034.3779601123	-0.097187618858732	0.101315571823416	-0.959256480614072	0.337429553372615	0.917487102391508
AT2G46820.1	15305.653585552	-0.143739431655517	0.157889659554392	-0.910379008107239	0.362622664441941	0.919553398805512
AT2G47000.1	22978.5554604761	0.0708960720099588	0.163557186696934	0.433463508646225	0.664678071011866	0.97950606534457
AT2G47060.1	20844.4318392116	-0.0710755752386272	0.192029501204617	-0.370128416689957	0.71128680982824	0.982988694248222
AT2G47110.1	24418.1953600701	-0.0453039529227079	0.110118031289569	-0.411412666864479	0.680769967332639	0.97950606534457
AT2G47240.1	14381.7557041057	0.0901808071533603	0.193900494562249	0.465088071884258	0.641868387616201	0.976458921555232
AT2G47320.1	57052.443001873	0.54924184452997	0.490687083742852	1.1193321828251	0.262998450989626	0.879950202703123
AT2G47390.1	1835.23871895358	-0.0361746947283442	0.209286397056034	-0.172847806819757	0.862771058136826	0.989356705407788
AT2G47470.1	23616.1440054561	-0.177605339825866	0.0626961326148431	-2.83279577891887	0.00461428550736864	0.0994763050630222
AT2G47510.1	18554.599606457	-0.148125679346174	0.147155808093195	-1.00659077793494	0.314131467972732	0.916344290331991
AT2G47610.1	57339.143951429	0.0205911909199858	0.243918385395477	0.0844183634890836	0.93272380744724	0.995737147921216
AT2G47730.1	20101.7216856681	0.118892015498601	0.0993322828093043	1.19691214312317	0.231340800613964	0.869201220771909
AT2G47780.1	20713.7888035019	0.00607853717899451	0.180825036746851	0.0336155727566878	0.973183704022478	0.996252816841675
AT2G47800.1	27841.0890790594	0.277269599022656	0.118124939861486	2.34725705975201	0.0189122018726199	0.252195186827153
AT2G47840.1	21022.6593597163	0.0868015257652557	0.154302588460376	0.562540956903947	0.573747506765591	0.966808772134558
AT3G01010.1	25495.7337736292	0.19084727384324	0.149100228511672	1.27999316800712	0.200547538696174	0.826136341956045
AT3G01130.1	15791.7802649686	0.171554610039081	0.119149471830316	1.4398268612	0.149916389592565	0.740943318109366
AT3G01280.1	37968.1606664435	0.105873871611656	0.147861002477587	0.716036479109528	0.473968824329969	0.95663366138588
AT3G01290.1	24089.7404505161	-0.345193064292514	0.124855757082473	-2.76473486172126	0.00569690799418242	0.114247294425968
AT3G01310.1	19992.53623888	-0.00595875452751416	0.0858713513343324	-0.0693916473296698	0.944677877359683	0.996252816841675
AT3G01340.1	19082.6622543105	-0.22203485629125	0.119954669680083	-1.85098968538209	0.0641710370133474	0.492612678793857
AT3G01380.1	20918.07196619	0.0681127024643397	0.142223561806963	0.478912928342969	0.632000573252977	0.97522299427677
AT3G01420.1	21473.9173253066	-0.123659974436048	0.128685031990287	-0.960950722267225	0.33657694553859	0.917487102391508
AT3G01570.1	42852.900209578	0.247783313781294	0.241989425334238	1.02394273402258	0.305862324087252	0.916344290331991
AT3G01780.1	18540.3484029679	0.00249674257210539	0.139232044006389	0.0179322410291614	0.98569290852363	0.996252816841675
AT3G02080.1	77455.8128530873	0.0337036160470137	0.207654446369682	0.162306257516933	0.871064687233459	0.992269637108304
AT3G02090.1	29626.8956302618	-0.197940616292755	0.243769260671101	-0.811999904121714	0.416791686508832	0.935123019801544
AT3G02200.2	13055.7459080913	-0.150115788596162	0.155937586874477	-0.962665843463376	0.335715243044098	0.917487102391508
AT3G02230.1	27301.568972845	-0.00652448009544442	0.242442292181829	-0.0269114766929819	0.978530339756211	0.996252816841675
AT3G02260.1	18956.7317432172	-0.0439903371341817	0.081424827943059	-0.540257047456637	0.589019775555213	0.970569528255629
AT3G02350.1	16492.8679025933	0.317501288254907	0.334457817728345	0.94930144079571	0.342467320976948	0.917487102391508
AT3G02360.1	23161.685015779	-0.083483074698779	0.082956788817326	-1.00634409659482	0.314250075230377	0.916344290331991
AT3G02420.1	19406.7726060568	0.0766862448012186	0.110600931000613	0.693359848849677	0.488083752890005	0.957228997490942
AT3G02520.1	43278.9297771453	-0.127961062540746	0.12555204956024	-1.0191873648335	0.308114024001944	0.916344290331991
AT3G02530.1	25499.4475136315	0.025371144563749	0.140104812615411	0.181086888381152	0.856299376011652	0.989055839641549
AT3G02560.1	33264.7826826714	0.105551029742131	0.097473796129372	1.08286569245788	0.278868041731684	0.891757260766215
AT3G02650.1	14264.223619025	0.36394049340487	0.338887457764414	1.07392730260874	0.282855265348936	0.897673884557332
AT3G02760.1	23488.6667342966	-0.0624777194307497	0.0913172725662887	-0.684182933578049	0.493859657632362	0.957228997490942
AT3G02780.1	22471.2736497242	-0.0640128010197466	0.0750770682567801	-0.852627873011886	0.393865700482037	0.93042993668251
AT3G02880.1	42477.9326007845	0.0019568502398492	0.230275575109364	0.00849786278427421	0.993219768088945	0.997461001570691
AT3G02900.1	15374.5419211231	0.109233349356423	0.276108873837823	0.395616945729105	0.692387634065732	0.982988694248222
AT3G03050.1	14974.8050449952	0.200286493339359	0.317979907661897	0.629871537519659	0.528778636259558	0.961600724945138
AT3G03060.1	30153.2349023847	0.193711274332684	0.334147617871727	0.579717657622343	0.562105033759371	0.965260104821941
AT3G03100.1	15932.7252298767	-0.0591356610930838	0.0928013568738415	-0.637228410070292	0.523976074718339	0.961600724945138
AT3G03250.1	34492.4687848174	-0.225157159072763	0.0728470756827761	-3.09081945929093	0.00199604959029158	0.0580200032593744
AT3G03270.1	16925.7181834416	-0.626636682046818	0.118081945239696	-5.3067950462266	1.11569504549028e-07	2.06164505905954e-05
AT3G03320.1	14253.3345448968	-0.131189412835134	0.0791021777989607	-1.65848041717073	0.0972205369401666	0.602853785373863
AT3G03330.1	17133.6057470997	-0.0122062201655593	0.110241955081537	-0.110722094474208	0.911836724848531	0.992957243399927
AT3G03380.1	18187.2311399492	0.138084787208813	0.135535297627093	1.01881052114361	0.308292929855639	0.916344290331991
AT3G03520.1	23132.3153672809	-0.283097741271758	0.127307665769584	-2.22372894483935	0.0261666865679878	0.313023755509331
AT3G03590.1	8478.32600799603	0.20818912386386	0.105952046305025	1.96493726288687	0.0494214992233226	0.429038317083005
AT3G03710.1	5296.2703850295	0.409895776918823	0.220422365522798	1.85959249619081	0.0629432017746388	0.488776129729397
AT3G03780.1	38246.889477745	-0.0581822368856627	0.0955454836150585	-0.608948059963484	0.542558867024855	0.964053999837831
AT3G03960.1	26343.2264292232	0.0525111343236109	0.0952164523084848	0.551492237428506	0.581296286540636	0.967666940877289
AT3G04080.1	17350.7184582614	0.081718398996937	0.181039195918146	0.45138511902077	0.651712006584791	0.979427628994361
AT3G04120.1	37786.8777815464	0.14342532216426	0.332930331835716	0.430796801761616	0.666616125261161	0.97950606534457
AT3G04260.1	13854.3055018489	-0.00378142784037238	0.187810194914651	-0.0201343054997138	0.983936233855673	0.996252816841675
AT3G04470.1	9912.47544479293	0.056480471861348	0.131298176878438	0.430169505808448	0.667072342549275	0.97950606534457
AT3G04600.1	17102.412519974	-0.0751059995246222	0.0849022717894143	-0.884617077278096	0.376363192981227	0.928371137779646
AT3G04610.1	17807.1869365599	-0.0612192462495356	0.129239118885755	-0.473689752586848	0.635721161863284	0.97522299427677
AT3G04650.1	4811.02662454308	-0.00278699728810714	0.130155618826384	-0.0214128080926321	0.982916356528294	0.996252816841675
AT3G04710.1	22104.4877549165	0.281216163149249	0.248412645037572	1.13205252939807	0.257612350713202	0.879950202703123
AT3G04830.1	14322.1212101018	0.0210953680540795	0.117495188192198	0.179542399809358	0.857511827944235	0.989356705407788
AT3G04840.1	30900.2096758301	0.111501627788005	0.122419206710948	0.910818087975999	0.362391230353448	0.919553398805512
AT3G04880.1	21147.5716311725	-0.0938320172142211	0.0568456766413434	-1.65064474130963	0.0988111373513382	0.605289218734641
AT3G04920.1	50265.2019908947	0.118449836528529	0.293913914769148	0.403008604140314	0.686941894835063	0.981956174444544
AT3G04930.1	13986.8724744282	-0.153620212646852	0.215588619837999	-0.712561789032688	0.476116963710419	0.95663366138588
AT3G05050.1	6754.59183768873	-0.0960330268366285	0.189040264929295	-0.508003027146344	0.611451220285059	0.974580254282361
AT3G05060.1	27544.1607274994	-0.0390665437702723	0.0986338985623988	-0.396076240923982	0.692048785090727	0.982988694248222
AT3G05150.1	28555.0370103472	0.0147875225797531	0.151746430350802	0.0974488990981058	0.922369913615715	0.994920053617861
AT3G05190.1	22534.3334766594	-0.102667144432243	0.122077996037956	-0.840996311901467	0.400350000552571	0.93042993668251
AT3G05260.1	8433.21888124465	0.439186606300279	0.206785560954122	2.12387462777306	0.0336806285236724	0.363455785268953
AT3G05420.1	21924.2546661588	0.159097307499554	0.215308600427446	0.73892685746739	0.45995141271298	0.954813619775614
AT3G05530.1	20562.3071111631	-0.0287568792414735	0.0659218634970791	-0.436226734439139	0.662672232843863	0.97950606534457
AT3G05560.1	108536.304196562	-0.248227604872232	0.141641457353269	-1.75250671315197	0.0796867165466498	0.552679720391911
AT3G05590.1	67618.6546226909	0.141540116112259	0.161483840952548	0.876497086503229	0.380759859573339	0.928371137779646
AT3G05710.1	11628.3235358564	-0.166127342578459	0.261404128586684	-0.635519199626452	0.525089848776167	0.961600724945138
AT3G05900.1	25606.3915150506	-0.0792694194051674	0.115747632921747	-0.684847002087366	0.493440472113449	0.957228997490942
AT3G05970.1	28560.0698722005	-0.0190914504562986	0.180615468552409	-0.105702189349075	0.915818643235699	0.994920053617861
AT3G06050.1	32571.4576710671	0.0459090396620538	0.109958007576978	0.417514291807394	0.676302272873892	0.97950606534457
AT3G06350.1	20979.4796176382	0.0732816302490151	0.0855718676570421	0.856375258077991	0.391790245687507	0.93042993668251
AT3G06580.1	17804.1449003401	-0.0710775097790682	0.0518809073451272	-1.37001285089791	0.170682890150779	0.788493994321545
AT3G06650.1	17809.0394426358	-0.151466535048405	0.10474604685403	-1.44603581326065	0.148167157137061	0.737773360392833
AT3G06720.1	12733.8392109017	-0.138552468708553	0.102291429974786	-1.35448755328483	0.175580881695922	0.799713701560916
AT3G06810.1	19719.8023809683	0.024657762273609	0.102639981672738	0.240235450861916	0.810147732430952	0.989055839641549
AT3G06850.1	16151.6967914468	0.0053694243439855	0.0870762810037787	0.0616634551003905	0.950830843166024	0.996252816841675
AT3G06860.1	27346.5454721151	0.0263701390810603	0.170327313588658	0.154820378044266	0.876962925557885	0.992957243399927
AT3G06980.1	13768.8074023418	0.115252576260295	0.123691677504382	0.931773087613045	0.351453805681155	0.918493340712918
AT3G07010.1	18155.8042482347	0.047233986244185	0.139827509856502	0.337801812337635	0.735512544044396	0.98532661333696
AT3G07020.1	14904.4489633775	-0.0658749242344258	0.155484843726609	-0.423674247955991	0.671803398461743	0.97950606534457
AT3G07100.1	20716.9951071098	0.00160018638939691	0.126434808456451	0.0126562171361858	0.989902069330395	0.996658839701995
AT3G07110.1	37387.1633644602	-0.0936545885974179	0.126666196746583	-0.739381074058691	0.459675631316945	0.954813619775614
AT3G07160.1	21623.5752470507	0.00858804364451394	0.12250247846136	0.0701050603414757	0.94411003904456	0.996252816841675
AT3G07180.1	5578.7658273551	-0.0172311226850492	0.119972521661383	-0.143625577310805	0.885796142285456	0.992957243399927
AT3G07330.1	24225.0236135586	0.0342596502281383	0.165252969911625	0.207316396470574	0.8357627697782	0.989055839641549
AT3G07480.1	34659.9356744381	0.0132555347926492	0.159800508000283	0.0829505172325596	0.933890885471904	0.995737147921216
AT3G07570.1	13273.4966223611	-0.0637481013992095	0.238711969644935	-0.267050292844677	0.789430438612787	0.989055839641549
AT3G07720.1	13585.2725182053	0.0757374978448111	0.360861954782528	0.209879420207802	0.833761784795429	0.989055839641549
AT3G07770.1	27615.3457550064	0.110489449110276	0.127329422102748	0.867744840788772	0.385534032339034	0.930388564982353
AT3G07810.1	9450.36760314134	0.041971040066897	0.0662146975957448	0.633862897375736	0.526170301101738	0.961600724945138
AT3G07980.1	9144.42304723901	-0.64850114045024	0.777286054261132	-0.834314647606393	0.404103699889249	0.93042993668251
AT3G08030.1	28023.8599627729	0.517156684311012	0.27300424268965	1.89431738941476	0.058182894214246	0.46890700103506
AT3G08510.1	24632.920153757	-0.0829122703481162	0.14676635173028	-0.564926969776342	0.572123438602107	0.966808772134558
AT3G08530.1	25813.3867303573	-0.0829352227212344	0.148942288154618	-0.556827907968881	0.577645014189422	0.966936252899804
AT3G08550.1	12594.4967158203	0.203614658142876	0.274909781494594	0.74065992499754	0.458899663771538	0.954813619775614
AT3G08580.1	69833.2148537869	-0.11012826626841	0.235950873703008	-0.466742354203055	0.640684223266432	0.976458921555232
AT3G08590.1	24777.1681803018	0.008537719883851	0.0877755674003241	0.0972676125796194	0.922513875429989	0.994920053617861
AT3G08610.1	14446.6196520555	-0.0453660092177522	0.145105411725067	-0.312641745600141	0.754552858461903	0.985378954842359
AT3G08640.1	15936.8686724167	-0.370523809865634	1.13566056191409	-0.326262813283871	0.744225520865417	0.98532661333696
AT3G08740.1	22586.482343621	0.109330155899907	0.15941805489684	0.685807865179728	0.492834275901106	0.957228997490942
AT3G08920.1	11398.8181341628	0.421053694466914	0.207326959564846	2.03086803255425	0.0422683833871917	0.407620663389048
AT3G08930.1	25589.2882758353	-0.127917335606887	0.176270937899546	-0.725685907904938	0.468031342702752	0.954887289883296
AT3G08943.1	10488.3997991875	-0.0610204995564644	0.126869905681029	-0.4809690621973	0.630538487108376	0.974871465079276
AT3G09200.1	27373.7476694163	-0.0404007380741064	0.0673058773099742	-0.600255723404994	0.548335821915803	0.964053999837831
AT3G09260.1	34287.5995945919	-0.621846180767747	0.221196337862615	-2.81128605824376	0.00493438941451744	0.103782645653306
AT3G09300.1	4462.89685266101	0.0489973304809483	0.154088332299381	0.317982093451116	0.75049851986843	0.98535291273516
AT3G09440.1	32716.6021150076	0.0537358968690722	0.0672736113697049	0.798766347978026	0.424425906945683	0.941359963847324
AT3G09500.1	69878.6927958198	0.237308339850299	0.241237416575161	0.983712822079416	0.325256733597358	0.917112294366415
AT3G09630.1	31559.1773899792	-0.0131972807397723	0.14596069867392	-0.0904166728418816	0.927956107947445	0.995737147921216
AT3G09740.1	36513.1313279638	-0.00478735546764345	0.20444731512845	-0.023416083819128	0.98131837549139	0.996252816841675
AT3G09810.1	29962.2004908042	0.099337022771492	0.151705162613588	0.654803179141082	0.512594483518186	0.959562346780137
AT3G09820.1	23076.2878449145	-0.233852498060498	0.0915547194180507	-2.55423750459763	0.0106420638058178	0.175356809335354
AT3G09840.1	24338.7718109179	0.153258253238238	0.0868440486279522	1.76475251510682	0.0776053683725085	0.544441754617995
AT3G09880.1	3846.86442764859	-0.0223493731396768	0.228633379872061	-0.0977520130795557	0.92212921282491	0.994920053617861
AT3G09900.1	24751.6055546401	-0.113109806457391	0.211802878401162	-0.534033377219537	0.593318441858336	0.971565242753308
AT3G09940.1	16412.8317109706	0.216357722522918	0.154066572410442	1.40431320784193	0.160225602950563	0.767599323765012
AT3G10220.1	31655.1097038885	-0.0182990789502997	0.158231568248993	-0.115647459939879	0.90793194763252	0.992957243399927
AT3G10270.1	16032.3465863036	0.14364429720797	0.0790553547375026	1.81700907781554	0.0692157233655587	0.514543322835346
AT3G10350.1	15863.732335395	0.136031205009632	0.0882701219128077	1.54107870321061	0.12329763237051	0.677160202497045
AT3G10370.1	16326.7761981594	-0.0229854182451993	0.154380109220563	-0.148888469902298	0.88164163948826	0.992957243399927
AT3G10380.1	17005.6369412404	-0.0675759407445978	0.139405002012334	-0.484745452237208	0.627856920541364	0.974871465079276
AT3G10690.1	21882.638731936	0.135021750348907	0.0919614162104182	1.46824348637652	0.142038095789111	0.723331798831553
AT3G10850.1	1504.71438324832	0.634163404471391	2.06949791997765	0.306433458255537	0.759274636821616	0.986807063747981
AT3G10920.1	19859.3374556793	-0.468086989010636	0.191318562395069	-2.44663655816128	0.0144196161225891	0.211951971074648
AT3G11070.1	19178.3999693283	0.0459234926634471	0.151517309655833	0.30309073443662	0.761820715103372	0.986838125313282
AT3G11130.1	25268.623409377	-0.0890581930817858	0.151762916940384	-0.586824468567441	0.557321601644121	0.96420913897009
AT3G11210.1	7617.00016181055	-0.208891756878762	0.172721229507736	-1.20941564319635	0.226503201740584	0.860771896786919
AT3G11340.1	21540.5030628946	0.0804783689375623	0.101946422944159	0.789418271023045	0.429867580505038	0.942813303490982
AT3G11400.1	22650.323359991	0.0429024919422623	0.0581867339928983	0.737324283358102	0.460925168318275	0.954813619775614
AT3G11510.1	20571.1166285525	0.0409141912001901	0.100454990660957	0.407288786062194	0.683795898025367	0.981186245705246
AT3G11630.1	15112.8465580674	-0.116082639792731	0.224982437559109	-0.515963117175458	0.605880169560139	0.974580254282361
AT3G11710.1	21923.2478604008	-0.023470575265436	0.0964041207027656	-0.243460290850022	0.807648843073882	0.989055839641549
AT3G11730.1	49623.7606085613	-0.0678632850547398	0.114537725595758	-0.592497229203345	0.5535176756176	0.964053999837831
AT3G11820.1	32078.8377913792	-0.524148987109436	0.303328917252137	-1.72798885070937	0.0839902232878905	0.561062491412397
AT3G11830.1	23783.0696541842	-0.011629917654979	0.0669691951105599	-0.173660705280676	0.862132120848352	0.989356705407788
AT3G11910.1	23081.5799784172	-0.0337168853557248	0.0462654583036376	-0.728770157953321	0.466142268845539	0.954887289883296
AT3G11930.1	23824.2813243113	-0.411222857891497	0.178847254286059	-2.29929645569936	0.0214881109580515	0.273117325305992
AT3G11940.1	48720.5908034746	0.0128746361650073	0.141258333513968	0.0911424894003453	0.927379371459984	0.995737147921216
AT3G12050.1	17308.6828758521	0.0190259194982014	0.0774178166656073	0.245756342889138	0.805870854039262	0.989055839641549
AT3G12110.1	42114.6870279659	-0.0186709080798322	0.118114865514162	-0.158074159408779	0.874398362388324	0.992957243399927
AT3G12260.1	1921.23556984517	0.0364727987785378	0.160193984110825	0.227678954244032	0.81989583484311	0.989055839641549
AT3G12290.1	28248.6714663752	-0.0827014166694524	0.172279874787527	-0.480041077180073	0.631198184773014	0.974871465079276
AT3G12390.1	13199.1885665275	-0.018496269151138	0.167358181251397	-0.110519061648703	0.911997733461052	0.992957243399927
AT3G12490.1	9476.29203774339	-0.170426910479972	0.129572063890517	-1.31530598002958	0.188407089168828	0.810996904625222
AT3G12580.1	33997.4228289883	-0.0404959021158415	0.0650112394186377	-0.622906169425098	0.533346183610527	0.962876079157717
AT3G12780.1	27224.9458387039	-0.140959320390726	0.0872759820174487	-1.61509864606903	0.106289334127222	0.633572597666184
AT3G12800.1	19454.0335126063	0.0560139469008584	0.108874703215515	0.51448082287747	0.606915864695564	0.974580254282361
AT3G12915.1	31903.4130543108	0.198043183574559	0.166651391160966	1.18836801898205	0.234688450464271	0.869201220771909
AT3G13150.1	17536.2764455827	0.0373667378848443	0.0902902935987509	0.413851106198654	0.67898315337424	0.97950606534457
AT3G13160.1	27421.4557006838	0.261969567696378	0.133102373702308	1.9681810354659	0.0490472115175239	0.427222680794055
AT3G13290.1	23164.2140523632	-0.0955790504784995	0.109916068738768	-0.869563946156567	0.3845387479754	0.928853166211353
AT3G13300.1	23372.3063429301	-0.102273072578743	0.126241141168396	-0.810140589923206	0.417859378001772	0.935123019801544
AT3G13330.1	29194.4144872001	0.680889615166492	1.20684973197637	0.564187567951352	0.572626487657826	0.966808772134558
AT3G13410.1	10245.0257350631	0.199597658799431	0.194854841406343	1.0243402594406	0.305674588481282	0.916344290331991
AT3G13470.1	23635.3637883167	-0.180056830483997	0.232101080764733	-0.77576903084958	0.437885372590191	0.945583855501523
AT3G13530.1	10633.796154134	-0.214757580540323	0.219567071799974	-0.978095571343083	0.328027058003432	0.917487102391508
AT3G13720.1	5606.77030422734	-0.399643202474366	0.137896196613505	-2.8981452156689	0.00375376740874782	0.0867053239859877
AT3G13772.1	13527.1551228007	0.236760656495049	0.183594086384876	1.28958759596819	0.197193884723628	0.82392709783541
AT3G13860.1	15529.1976356995	-0.257549861710289	0.204898162061491	-1.25696521198173	0.208766232838961	0.833868842035452
AT3G13870.1	22170.5737655505	0.0024839525462015	0.0730787080276112	0.0339900993496354	0.972885045715079	0.996252816841675
AT3G13920.1	28026.6130636871	0.0776344869475603	0.0838913281426801	0.925417306727122	0.354748879826097	0.918493340712918
AT3G13930.1	34991.5756981859	-0.0688214659703331	0.0860671572682791	-0.799625178229256	0.423927995125841	0.941359963847324
AT3G14110.1	10820.6643854495	-0.0249456964856515	0.156336336437338	-0.159564289749428	0.873224311135305	0.992957243399927
AT3G14220.1	1677.26964684247	0.192168668910149	0.406867183937638	0.472313021291989	0.63670337739987	0.97522299427677
AT3G14310.1	22186.130030146	-0.0856366983114309	0.0904017077199992	-0.947290714647483	0.343490661019836	0.917730546927061
AT3G14390.1	19113.5015563209	0.0494188588688801	0.169901785137209	0.290867213837515	0.77115287724635	0.989055839641549
AT3G14415.1	24398.3892669641	-0.227972237400774	0.0960509691522589	-2.37345067325031	0.0176227467351716	0.243003358225917
AT3G14600.1	16926.6653826972	0.00677961569212839	0.156549981566142	0.0433063972560356	0.965457291735481	0.996252816841675
AT3G14790.1	21809.7958740744	0.0664308552366044	0.0601930996890403	1.10362908007377	0.26975407124604	0.882242455516443
AT3G14840.2	28088.3640504125	-0.0130531458125031	0.21621251723906	-0.0603718322102073	0.951859492364538	0.996252816841675
AT3G14940.1	24183.1203017036	-0.0627963933230927	0.0907646746017899	-0.691859400131142	0.489025629275735	0.957228997490942
AT3G14990.1	19907.6419834326	-0.0233590218862721	0.132477312806253	-0.176324695840069	0.860038861502218	0.989356705407788
AT3G15000.1	16151.6043624019	0.256237439266194	0.102126016473259	2.50903195987565	0.0121062530508692	0.189811373591506
AT3G15090.1	10278.4481631084	0.0581980846375499	0.10170038883609	0.572250365053643	0.567152370857848	0.965260104821941
AT3G15180.1	23210.4809309324	-0.0356900278130494	0.0711620117066257	-0.501532024701409	0.615996745380226	0.974580254282361
AT3G15190.1	18873.8161485386	0.483132974273132	0.310300738446906	1.5569829987878	0.11947452192852	0.674848445915027
AT3G15260.1	28799.6719405303	-0.172194614340545	0.0954692162791324	-1.80366636547097	0.0712836253324077	0.522410024744869
AT3G15380.1	1614.35555192796	0.178590365803393	0.249124822651791	0.716871020327885	0.473453684808087	0.95663366138588
AT3G15410.1	12772.0504172888	-0.0176281716543304	0.10855802795673	-0.162384781541507	0.871002854355009	0.992269637108304
AT3G15610.1	28700.3806636658	0.113217541921241	0.110615549249691	1.0235228472778	0.306060703069707	0.916344290331991
AT3G15660.1	14626.9733382084	-0.194556930633301	0.195083867295694	-0.997298922408614	0.318619436639195	0.916344290331991
AT3G15670.1	26316.6828218712	-0.264135409611963	0.21388267686192	-1.2349546652742	0.21684737684843	0.846670819996674
AT3G15710.1	25323.7701057373	0.298310359336289	0.132106188248843	2.25811041322587	0.0239387765908745	0.297738533849002
AT3G15730.1	13885.2473562476	-0.239764759562884	0.0775481265407811	-3.09181885182998	0.00198934206833921	0.0580200032593744
AT3G15890.1	23070.9897582834	-0.189931024525867	0.190215410514215	-0.998504926664044	0.318034576683011	0.916344290331991
AT3G15950.1	20867.9707014161	-0.42752860558526	0.221207028187719	-1.93270805673703	0.0532721721369547	0.438901622032808
AT3G15980.1	20231.4075155628	0.00807195744747843	0.174399813483617	0.046284209175698	0.963083725073155	0.996252816841675
AT3G16000.1	18881.6754888122	-0.058476886613087	0.173811446951232	-0.336438638759474	0.736540116365258	0.98532661333696
AT3G16050.1	27153.1934332704	0.00480055262539279	0.15749584887824	0.0304805025629857	0.975683842856796	0.996252816841675
AT3G16110.1	5368.8005354428	-0.0675015475748098	0.176366465114818	-0.382734594872473	0.701916561010626	0.982988694248222
AT3G16170.1	17931.034058428	0.010255666719788	0.163322873766244	0.0627938174444963	0.949930689119444	0.996252816841675
AT3G16180.1	11975.7807091593	0.0914689355117862	0.255021800672867	0.358671044085048	0.719841192464717	0.982988694248222
AT3G16270.1	9771.6696008193	0.130944654179401	0.157577993262384	0.830983130755855	0.405983159191227	0.93042993668251
AT3G16370.1	14670.8411303192	0.0602676710325486	0.083640944040875	0.720552257314265	0.47118503694773	0.95663366138588
AT3G16400.1	31250.7571597798	-0.270220018313288	0.091693009000492	-2.94700786089197	0.00320865046558091	0.0783092335326209
AT3G16410.1	27983.6574228698	-0.273410976488569	0.0977265510297091	-2.79771437350175	0.00514656019121154	0.105656401597912
AT3G16420.1	34639.8631503233	-0.308679657780734	0.124599129248279	-2.47738214258025	0.01323501116043	0.1997710732398
AT3G16450.1	14154.7901184631	-0.164543989010215	0.192084688345367	-0.856622099489609	0.391653768193017	0.93042993668251
AT3G16460.1	36407.4097473297	-0.532946293379307	0.137186997805179	-3.88481635946399	0.00010240726528859	0.00708328386493765
AT3G16470.1	17438.2647977539	-0.457294770571782	0.114679305465098	-3.98759626871787	6.67461232740577e-05	0.00507859473264668
AT3G16480.1	32608.5036343135	-0.214582870984946	0.280456189403885	-0.765120824899767	0.444199600316777	0.94954277500834
AT3G16640.1	59423.0050759852	-0.17694395930482	0.0745503701132553	-2.37348196978782	0.0176212533508119	0.243003358225917
AT3G16780.1	24285.8847427644	-0.0252109997633831	0.122604588434447	-0.205628517540049	0.837081099754253	0.989055839641549
AT3G16830.1	11360.6182434018	-0.198499298098579	0.256653458930425	-0.773413687568455	0.439277591972586	0.947009275360901
AT3G16950.1	10195.0692023732	-0.135786799398163	0.146667800818396	-0.925811927638395	0.354543727445616	0.918493340712918
AT3G17020.1	11770.7508114586	-0.0382119794686543	0.122583247234467	-0.311722689117262	0.755251283132869	0.985378954842359
AT3G17240.1	22224.5602404409	0.0655307623419364	0.136064493032117	0.481615452214034	0.630079147153554	0.974871465079276
AT3G17390.1	28899.3386142613	0.145686823870078	0.0912918785598071	1.59583553508142	0.110525517291322	0.649839802801479
AT3G17410.1	17235.4069004313	-0.141558257100171	0.18899102789295	-0.749021044429443	0.453844521493114	0.954813619775614
AT3G17440.1	14925.0186048804	-0.016836749577219	0.242382440421653	-0.0694635698358738	0.944620629641339	0.996252816841675
AT3G17465.1	10364.2946252921	0.0528733638773804	0.149279742656744	0.354189811265673	0.723196638753299	0.982988694248222
AT3G17520.1	18347.9644600525	-0.129557497555558	0.199942516513437	-0.647973726722856	0.517001943552492	0.961600724945138
AT3G17810.1	15588.3149515036	-0.129933178940677	0.0881681511930532	-1.47369744269873	0.140563071713755	0.719182874748559
AT3G17820.1	23594.9078523762	-0.0645521281994575	0.0850167131860492	-0.759287506895175	0.447680589224989	0.952425727240991
AT3G17840.1	93475.779650937	-0.0420156595608878	0.251213464027077	-0.167250826796287	0.867172693588924	0.990890352612432
AT3G17850.1	13406.8860153383	-0.0648471100905082	0.0621384626930613	-1.04359051189963	0.296674884553235	0.916344290331991
AT3G17900.1	23857.6533964935	0.042448975544684	0.101254923619343	0.419228754783981	0.675048959079587	0.97950606534457
AT3G17910.1	15838.1561812579	0.0798782705804821	0.129695619680503	0.615890272757531	0.537966941938901	0.963128359028329
AT3G17940.1	4920.60641310306	-0.475013818801575	0.0908830500033911	-5.22664918028005	1.72609560530521e-07	2.97693955394972e-05
AT3G17970.1	26000.4477627489	0.0694158347114545	0.141170127469791	0.491717588951735	0.622919002306606	0.974871465079276
AT3G18000.1	25496.7893095288	-0.0227038357966355	0.345455346063326	-0.0657214776247047	0.947599572707093	0.996252816841675
AT3G18060.1	19046.5837057334	-0.153217476526109	0.0455814217799596	-3.36140187258206	0.000775479057120785	0.0318438781074836
AT3G18080.1	12043.9122567809	0.115968680621371	0.279335050369723	0.415159789177467	0.678024933029979	0.97950606534457
AT3G18130.1	39950.1730626636	0.23272494082074	0.119656065473156	1.94494896602588	0.051781120843573	0.436649413698058
AT3G18190.1	25681.4820189302	0.230527681783473	0.110735090089861	2.08179432189382	0.0373612606299014	0.376241441729044
AT3G18390.1	11042.850815575	0.155487976817368	0.157180017071794	0.989235016728288	0.322548169668263	0.917081140197963
AT3G18410.1	28016.3354143205	0.0164448437316449	0.296850043354921	0.0553978148218865	0.955821536685642	0.996252816841675
AT3G18480.1	12326.5800252459	0.0910143663080393	0.13116450714393	0.693894776032413	0.487748199913369	0.957228997490942
AT3G18740.1	24650.0601833774	-0.0554366473639452	0.27030738870072	-0.205087428909772	0.837503817961053	0.989055839641549
AT3G18820.1	26498.2369610125	-0.0620370259574873	0.119879425225622	-0.517495190194057	0.604810525649824	0.974580254282361
AT3G18830.1	16840.3167673736	0.192515752423969	0.151009333090014	1.27485996053776	0.202358813174152	0.829639064471523
AT3G18860.1	13517.5783448696	-0.0606182301096446	0.100479591986337	-0.603288975515422	0.546316465670354	0.964053999837831
AT3G19130.1	15199.631268561	0.0363103959510109	0.0993673117772795	0.365415902891652	0.714800972029283	0.982988694248222
AT3G19240.1	9038.56539823561	0.0429648019138155	0.172647285308652	0.248858832833686	0.8034699802587	0.989055839641549
AT3G19340.1	15087.3655330116	-0.087436967248256	0.0907490405139341	-0.963502939018187	0.335295189957337	0.917487102391508
AT3G19420.1	17342.2740178646	-0.0872590389631969	0.091381644640005	-0.95488584503979	0.339635428722063	0.917487102391508
AT3G19450.1	12412.8628736413	0.090848196114899	0.0956797506692877	0.949502851746669	0.342364922300982	0.917487102391508
AT3G19760.1	21406.5615037227	0.0545744189622529	0.0745656285560046	0.731897792845175	0.464230953452119	0.954813619775614
AT3G19770.1	16990.3878734999	0.352304148427171	1.15958233368257	0.303819865302995	0.761265131389065	0.986807063747981
AT3G19820.1	22400.5324668765	0.0339057522604591	0.0808425657494546	0.419404702784162	0.674920387744825	0.97950606534457
AT3G19930.1	14819.1552345413	-0.0389963902776525	0.288903016560292	-0.13498090377161	0.8926269727238	0.992957243399927
AT3G19950.1	2532.59519244452	0.115056265333935	0.175716573520543	0.654783228632008	0.512607330208793	0.959562346780137
AT3G19960.1	23946.7530093259	0.0514467365680612	0.133487638253961	0.385404500678808	0.699937748587127	0.982988694248222
AT3G20000.1	21856.6477484533	0.0862304577107409	0.146163553212902	0.589958685426438	0.555218348225286	0.96420913897009
AT3G20050.1	20759.2748100473	-0.0407420017179395	0.0824663517110765	-0.494043944864693	0.62127514448635	0.974871465079276
AT3G20250.1	15302.3389647436	-0.091134972968796	0.062621621301593	-1.45532758613641	0.145578593102237	0.737773360392833
AT3G20290.1	17033.7143177713	0.0498781736506957	0.065496026284619	0.76154503532696	0.44633159040067	0.951120118918066
AT3G20320.1	24395.8356011434	0.0344375560592153	0.0828576494731843	0.415623135319093	0.67768579473046	0.97950606534457
AT3G20370.1	28870.719985563	-0.632662597741734	0.317872968342153	-1.99030009076061	0.0465578880301429	0.42113725990902
AT3G20410.1	21285.040063619	-0.105669248770182	0.167933936570609	-0.629231059118016	0.529197797898269	0.961600724945138
AT3G20630.1	21079.678799432	0.0437370057345477	0.0561082422395743	0.779511244494113	0.43567861641166	0.943841774541856
AT3G20800.1	36944.6574521935	-0.0814872223181516	0.142987887701052	-0.569888985901509	0.568752995634623	0.965260104821941
AT3G20820.1	22297.7088460016	-0.00961177329634228	0.114369769043127	-0.0840412057902979	0.933023670149964	0.995737147921216
AT3G20920.1	37480.3198541275	0.0824058511454657	1.72777354177217	0.0476948217767836	0.96195946103167	0.996252816841675
AT3G21190.1	20697.1565155206	-0.0537604607148052	0.229385886598735	-0.234366906839601	0.814700147763428	0.989055839641549
AT3G21200.1	22976.4051872807	0.137973700460237	0.21382338653759	0.645269456697065	0.518752582341149	0.961600724945138
AT3G21370.1	14826.6690165156	-0.230003352465856	0.178526566926449	-1.28834243791074	0.197626786577659	0.82392709783541
AT3G21380.1	12579.1566932677	0.474289321691039	0.174139504202812	2.72361704406059	0.00645713311349879	0.123737802700899
AT3G21630.1	22723.6574797749	-0.157977999510016	0.110110068951061	-1.43472800457722	0.151364620742704	0.741629306555636
AT3G21720.1	34004.5459509651	-0.245176231898056	0.220376886283022	-1.11253151831533	0.265909686316149	0.879950202703123
AT3G21865.1	14368.7400957678	0.0293719859703471	0.0691056905861686	0.425029917524996	0.670814865489751	0.97950606534457
AT3G22110.1	13507.2572176557	-0.0190631512526056	0.231001322461664	-0.0825239918519051	0.934230040660975	0.995737147921216
AT3G22200.1	21264.495751845	0.0677679095340336	0.135553122848679	0.499936173434267	0.61712002041052	0.974580254282361
AT3G22230.1	45048.4302304106	-0.0354590233663482	0.317699947600951	-0.111611675211501	0.911131314388159	0.992957243399927
AT3G22290.1	12611.0208772534	0.0263532449317959	0.0968722454231359	0.272041231383514	0.785590316363113	0.989055839641549
AT3G22330.1	32603.483658222	0.401338302096406	0.198429920907318	2.0225694807582	0.043117553386592	0.410092318423211
AT3G22630.1	20678.8154053062	-0.0390419923662646	0.198765891436047	-0.196421992144595	0.844279884285116	0.989055839641549
AT3G22640.1	33531.2578835839	0.0193206647025417	0.406198089198422	0.0475646370977974	0.962063215621869	0.996252816841675
AT3G22890.1	15413.3407487798	0.170305359150209	0.117306972242249	1.45179230095985	0.146559365301189	0.737773360392833
AT3G22960.1	16321.0461664108	-0.145308943225513	0.132760191838169	-1.09452194376639	0.273726128622799	0.886586018118633
AT3G23300.1	16181.2210900188	0.00837788651151743	0.24810505711378	0.0337674959510212	0.973062555629875	0.996252816841675
AT3G23400.1	17383.5556676141	0.177383821245222	0.114424589960235	1.55022466155977	0.121087602573563	0.677160202497045
AT3G23450.1	22969.5173977066	-0.222944116270608	0.165510876523889	-1.34700583401496	0.177978353745808	0.80348329189821
AT3G23560.1	28806.4331236461	0.511961590691869	0.17036698173163	3.00505171535136	0.00265535697069733	0.0691185775861444
AT3G23600.1	22654.7697009467	-0.159802829081392	0.0674470135334496	-2.3693091911644	0.0178213480862557	0.243003358225917
AT3G23660.1	30737.7354361842	0.0622538993180524	0.0901981839134013	0.690190163671388	0.490074608238072	0.957228997490942
AT3G23750.1	20950.4355360168	0.143016751669541	0.168577144272353	0.848375693436133	0.396228774898638	0.93042993668251
AT3G23790.1	15164.1071604065	0.0845727386111963	0.115201161989723	0.734130951029304	0.462868931498698	0.954813619775614
AT3G23800.1	16786.3552509081	-0.119676372591092	0.123541861509048	-0.968711100263995	0.332689352638997	0.917487102391508
AT3G23810.1	22114.1755532147	-0.149449367603274	0.0608302392976376	-2.45682688953483	0.0140170212606523	0.207211622864614
AT3G23820.1	21251.6706716277	0.428680802753747	0.249221729810695	1.72007795259012	0.0854182727817147	0.562632006364685
AT3G23990.1	21416.5080982066	-0.228840318810064	0.0841957696306556	-2.71795506845445	0.00656867575748383	0.124949736651549
AT3G24170.1	25151.1536880939	-0.128657848496776	0.0712777865030566	-1.80502025678447	0.0710715122357987	0.522410024744869
AT3G24200.1	10751.4880175345	-0.0991198349232941	0.111201748980252	-0.891351402583578	0.372740680393683	0.928371137779646
AT3G24315.1	21399.7974710594	0.0355241297319758	0.104917639480699	0.338590630782453	0.734918141681498	0.98532661333696
AT3G24350.1	12274.7415657348	-0.276541670978276	0.289568258794705	-0.955013757824662	0.339570739620012	0.917487102391508
AT3G24430.1	11902.303051703	0.311944019271505	0.185331270785024	1.68316991487824	0.0923422030648275	0.585954720435088
AT3G24503.1	20510.5398688581	-0.131814509399386	0.0493635382746828	-2.67028081872709	0.00757878333619538	0.137107080354807
AT3G24550.1	23297.5655160128	-0.078669737935183	0.298293238615692	-0.263732890159597	0.791985749835877	0.989055839641549
AT3G24830.1	46398.7646976	-0.236558874440944	0.208969171209859	-1.13202762432062	0.257622820806922	0.879950202703123
AT3G25140.1	16695.3398504622	0.243848523130176	0.345045038639051	0.706715054046217	0.479743572446384	0.95663366138588
AT3G25150.1	794.366124110727	0.665348340869377	3.2053034086961	0.207577335444833	0.835559002589879	0.989055839641549
AT3G25230.1	26834.0188454181	-0.149272641433128	0.0857324333504689	-1.74114551050838	0.0816580756830431	0.561062491412397
AT3G25290.1	29012.2142167413	0.437346784856008	0.252586402547599	1.73147398452532	0.0833672609980069	0.561062491412397
AT3G25520.1	16734.3403187813	0.329601232154888	0.125679016886176	2.62256373674055	0.00872709424739228	0.150513285453359
AT3G25530.1	22402.2398946571	-0.0782842786071689	0.10404544380838	-0.752404677626679	0.451807734461175	0.954144170653926
AT3G25800.1	16383.7073509072	-0.0037395099644989	0.056281788322967	-0.0664426287068229	0.947025432363493	0.996252816841675
AT3G25860.1	15391.7333891912	-0.316403973716029	0.280444048929896	-1.12822495226177	0.259224928536995	0.879950202703123
AT3G25920.1	25273.6513193425	0.170937090562745	0.288757034095732	0.591975503204797	0.553866992410436	0.964053999837831
AT3G26070.1	27948.7728869249	0.101725907607419	0.151847238700598	0.66992267016455	0.502907087248565	0.957228997490942
AT3G26450.1	17480.8097448294	-0.331233543326583	0.158930642169419	-2.08413896027357	0.0371475290649819	0.376241441729044
AT3G26520.1	15211.1822800752	-0.102045724646329	0.109805014801791	-0.929335739633857	0.35271511889351	0.918493340712918
AT3G26650.1	20479.913572402	0.315033504268943	0.175433381986606	1.79574434866104	0.0725351851619327	0.527102595544719
AT3G26935.1	9633.46333044523	0.103953851917176	0.139128083913133	0.747180935677097	0.454954350231837	0.954813619775614
AT3G27020.1	12256.0400298826	0.100260842222699	0.183167641429306	0.547372021828401	0.584123172712113	0.96867092808092
AT3G27080.1	12782.1780321251	-0.0344816780894214	0.227257340221138	-0.15172965615046	0.879400165747821	0.992957243399927
AT3G27190.1	19392.4322906015	-0.0472843114883395	0.0930897167428671	-0.507943445772302	0.611493005110751	0.974580254282361
AT3G27240.1	13163.6314707197	-0.0333034178293663	0.147437537682553	-0.225881538398123	0.821293556987488	0.989055839641549
AT3G27280.1	59942.3694914571	0.0597013169068454	0.167668268230792	0.356068071417471	0.721789587600245	0.982988694248222
AT3G27380.1	16346.4817654117	-0.177800828663787	0.156371974156472	-1.13703769248237	0.255522528998759	0.879950202703123
AT3G27390.1	11975.9792367528	0.0271524832967632	0.132227045136611	0.205347425473439	0.837300693284099	0.989055839641549
AT3G27430.2	22624.3249698919	-0.238490359275246	0.138086651074885	-1.72710654808995	0.0841485298291496	0.561062491412397
AT3G27530.1	12974.7810122355	-0.0261472114818021	0.110983510944151	-0.235595461518242	0.81374659552558	0.989055839641549
AT3G27570.1	19342.1427342057	-0.0639714762358282	0.150646930638242	-0.424645068869322	0.671095433273578	0.97950606534457
AT3G27660.1	35284.8224573637	0.482114001353594	0.285121281264392	1.69090851168886	0.0908542773969512	0.585954720435088
AT3G27740.1	19270.2790452747	0.110143153279168	0.121299237665213	0.908028404788199	0.363863214584089	0.920150670702873
AT3G27820.1	18060.8330596502	0.0665909209464435	0.110516572148935	0.60254240293215	0.546813146592473	0.964053999837831
AT3G27830.1	27054.695739378	-0.380629587492946	0.121007071249526	-3.14551524603101	0.00165794553343536	0.0498733150581079
AT3G28290.1	25347.0799041557	-0.0192496928168113	0.223859851286322	-0.0859899294411236	0.931474422715095	0.995737147921216
AT3G28320.1	25057.079714321	-0.292807668736765	0.236612246207318	-1.23750005940187	0.215901492295263	0.846670819996674
AT3G28345.1	12700.4743066569	0.198875055226543	0.156539827085992	1.27044381566421	0.203926584152727	0.831939252159331
AT3G28450.1	22839.7603878925	-0.2447621554302	0.171693630514138	-1.42557504723534	0.153991043196857	0.747904902691782
AT3G28670.1	3393.40216052414	0.340134624199385	0.1419797520444	2.39565585445606	0.0165906592540858	0.235824370825933
AT3G28710.1	19686.8017264566	-0.173624513665642	0.16843868055665	-1.03078766166925	0.30264040549176	0.916344290331991
AT3G28715.1	19686.8017264566	-0.173624513665642	0.16843868055665	-1.03078766166925	0.30264040549176	0.916344290331991
AT3G28720.1	22907.417718283	0.0326924906986601	0.137524459275112	0.237721281515895	0.812097276507523	0.989055839641549
AT3G28740.1	16413.0260107451	-0.0424326440037328	0.190481769289053	-0.222764856511501	0.823718521166054	0.989055839641549
AT3G28860.1	24211.5162101355	0.0277138642070433	0.167680491662526	0.165277808600539	0.8687253247691	0.990913763305847
AT3G28900.1	41896.5039512544	-0.0845206496929428	0.349499201990756	-0.241833598507554	0.808909103628654	0.989055839641549
AT3G28940.1	12639.1369300397	-0.352986269390683	0.176768772662892	-1.99688137261579	0.0458380711628123	0.42113725990902
AT3G29090.1	15825.4298728348	0.0734105674606814	0.103045501965797	0.712409237280904	0.476211397102293	0.95663366138588
AT3G29320.1	12361.5865665421	0.120583859396538	0.0970956545680828	1.24190788900841	0.214270549049649	0.843074214726607
AT3G29360.1	24246.0111678404	0.192106168149377	0.0759776399720493	2.52845663829581	0.0114565237216423	0.184087123403036
AT3G42050.1	22566.6953899091	0.0281787118389497	0.0684382516286789	0.411739212623917	0.680530580364318	0.97950606534457
AT3G42170.1	11400.0218155844	-0.237408134604084	0.209686790515858	-1.13220357858513	0.25754885596429	0.879950202703123
AT3G43190.1	13524.4972554582	-1.00289544124684	0.273334823633878	-3.66910965794165	0.000243396666880422	0.012108984177301
AT3G43300.1	18125.7009311097	-0.0378606059887934	0.151846917699151	-0.249334043538541	0.803102399731744	0.989055839641549
AT3G43540.1	1934.63912258972	-0.0471230751288894	0.246367267190695	-0.191271655793522	0.848312766505478	0.989055839641549
AT3G44110.1	21014.306127943	0.0242383186775102	0.0729940859230934	0.332058664356009	0.739844961906039	0.98532661333696
AT3G44190.1	21258.5014793618	0.0366447591422202	0.0852896849511292	0.429650539373167	0.667449867451856	0.97950606534457
AT3G44310.1	28379.9618779958	0.00234726482893738	0.0882161822166407	0.0266080980831044	0.978772314211384	0.996252816841675
AT3G44330.1	16628.3297656815	0.0384189573909788	0.13911192577238	0.276172996511035	0.782415196633181	0.989055839641549
AT3G44340.1	18944.9728993084	0.0224664012087162	0.12935833267715	0.173675717240322	0.862120322311636	0.989356705407788
AT3G44890.1	22615.9508337583	0.281967799495307	0.218958208072221	1.28776994467503	0.197826057476637	0.82392709783541
AT3G45030.1	30014.0899085837	0.204333496419176	0.118195953658827	1.72876896453651	0.0838504527986441	0.561062491412397
AT3G45190.1	21693.9884364696	0.0797675472526226	0.125193001820709	0.637156598951588	0.524022844664659	0.961600724945138
AT3G45600.1	32058.3089957942	0.0126039246309609	0.278575889842962	0.0452441330729156	0.963912717141961	0.996252816841675
AT3G45780.1	27730.9995343859	0.178469400091532	0.20373795881794	0.875975204262313	0.381043513726013	0.928371137779646
AT3G46000.1	10511.4353297054	-0.0544453933511585	0.143685965625128	-0.378919354540197	0.704747751231251	0.982988694248222
AT3G46010.1	9120.72938597497	-0.038106479989791	0.161154534841876	-0.236459247188923	0.8130763267204	0.989055839641549
AT3G46040.1	30420.777620981	0.120073380743432	0.137621920383491	0.872487321851355	0.382942581594471	0.928371137779646
AT3G46220.1	7686.09948040515	0.0475506272979541	0.0811739802064821	0.585786568269778	0.558018951021664	0.96420913897009
AT3G46230.1	20523.8047592421	0.270477692251486	0.213303628899244	1.26804074383211	0.20478340079267	0.831939252159331
AT3G46290.1	25514.7823130356	0.113279247469396	0.180962910812161	0.625980467273651	0.531327753146389	0.962566454754698
AT3G46510.1	4462.8394391979	0.194832416205628	0.0918850972415646	2.12039190308975	0.0339730089666716	0.363455785268953
AT3G46740.1	19567.2075866056	0.0860436247586322	0.0652827097580672	1.31801552168259	0.187498451988288	0.810996904625222
AT3G46830.1	27682.289197644	-0.0357209679739768	0.093080699124547	-0.383763425822363	0.701153798180542	0.982988694248222
AT3G46970.1	5781.00867687115	0.00239471547088059	0.108708719460779	0.0220287340588587	0.982425034631525	0.996252816841675
AT3G47520.1	21224.0262177549	-0.0243676220324746	0.10315240507669	-0.236229315393647	0.813254732757227	0.989055839641549
AT3G47930.1	12531.5363060713	-0.102297840639259	0.0774796822027548	-1.32031827868832	0.186728775302701	0.810996904625222
AT3G47950.1	46334.2289917643	-0.0710146686804996	0.15299888149445	-0.464151554487512	0.642539167426366	0.976458921555232
AT3G47960.1	20909.9753934147	0.295478659326928	0.186806403504999	1.58173731618906	0.113709550147187	0.655159479355843
AT3G48000.1	31345.5952120302	-0.0696863193688874	0.16386404115035	-0.425269137021637	0.670640489450646	0.97950606534457
AT3G48110.1	15598.9654605178	0.167900307327749	0.136952789633395	1.22597216002096	0.220209151805047	0.854094566296338
AT3G48140.1	31193.8304646372	-0.0418026679440658	0.22225017284536	-0.188088348408853	0.850807394713053	0.989055839641549
AT3G48410.1	28750.1802070372	0.0251001660475272	0.0946271077099316	0.265253442221534	0.790814227894798	0.989055839641549
AT3G48530.1	15144.2499356473	-0.0977220249745721	0.140380723039312	-0.696121396576693	0.486352807876832	0.957228997490942
AT3G48560.1	26695.6491786941	0.104414669352007	0.0984814579391553	1.06024699001225	0.28903224858223	0.907434984323094
AT3G48680.1	20049.4797825062	-0.00852684786264405	0.196518916996097	-0.0433894507103018	0.965391086896702	0.996252816841675
AT3G48690.1	4169.19056339836	-0.0805373427543524	0.172953867946545	-0.465657945153584	0.641460359281488	0.976458921555232
AT3G48730.1	20260.569964352	-0.37091005501438	0.11357461029134	-3.26578320685343	0.00109161787164678	0.0383724285078165
AT3G48750.1	22009.02990924	-0.0492533920149708	0.0778600168237415	-0.632589023535276	0.527002056872738	0.961600724945138
AT3G48860.2	20906.8532324569	0.0347410509602065	0.136632416514525	0.254266533861042	0.799289652444214	0.989055839641549
AT3G48870.1	27825.162192813	0.0881829226622187	0.102183232878478	0.862988184833519	0.388143963121334	0.93042993668251
AT3G48890.1	25283.9505493398	-0.210701251745381	0.278416372183376	-0.75678470376234	0.449178858349308	0.953811417338969
AT3G48930.1	37298.3675708804	0.0935360018396438	0.263551964261235	0.354905348938816	0.722660501131112	0.982988694248222
AT3G48990.1	24655.4302956848	-0.185320980030658	0.120398669033429	-1.53922781305168	0.123748689851314	0.677160202497045
AT3G49010.1	31878.9602492775	0.205819134220805	0.127620857363085	1.61273900264785	0.106801223139028	0.635160377610725
AT3G49080.1	9749.03061991947	0.075289718751568	0.129477586698153	0.581488431098799	0.560911313072911	0.965260104821941
AT3G49220.1	6677.61793479949	0.112574177640733	0.128695999688853	0.874729423703165	0.381721146400462	0.928371137779646
AT3G49240.1	15817.3665214079	0.127830604048365	0.0849569128948947	1.50465217829316	0.132413523882106	0.700518990353799
AT3G49470.1	10790.6454953959	-0.0849335753689872	0.0870775845771087	-0.975378173171272	0.329372706489224	0.917487102391508
AT3G49560.1	13971.5975762606	0.114805162962664	0.262226594932143	0.437808998711105	0.661524747191156	0.97950606534457
AT3G49720.1	19810.7685930769	0.157963479966317	0.49460517693765	0.319372880292819	0.749443773251267	0.98535291273516
AT3G49870.1	8019.56979467375	-0.0748697709513453	0.0785680229697052	-0.952929297714594	0.340625894619286	0.917487102391508
AT3G49910.1	24909.1690058611	0.318836214340014	0.136391696079615	2.33765121707925	0.0194053487263334	0.254898620296254
AT3G50000.1	19568.9609684966	-0.154768925943345	0.0662635127606345	-2.33565833586911	0.0195090555928327	0.254898620296254
AT3G50440.1	10590.8400972298	-0.0438424151403174	0.0749017765439626	-0.585332113111959	0.558324426044528	0.96420913897009
AT3G50590.1	19464.8701151344	-0.0353687412553257	0.106422765729176	-0.332341872652811	0.739631125173198	0.98532661333696
AT3G51050.1	17523.5589155398	0.121818230824901	0.137444861514543	0.886306184767857	0.375452557189733	0.928371137779646
AT3G51140.1	23241.7401465205	0.0539939986075318	0.105412919394434	0.512214242027555	0.608501076624716	0.974580254282361
AT3G51160.1	21536.4374101503	0.241065115487082	0.180797656724561	1.33334203470533	0.182419585242952	0.808081279149857
AT3G51260.1	27163.5203212796	-0.517000031335925	0.248122768976102	-2.08364606549155	0.0371923735405837	0.376241441729044
AT3G51310.1	15290.6955511473	0.045476329720246	0.0976383753347559	0.465762867974084	0.64138524651086	0.976458921555232
AT3G51420.1	13011.9571021272	0.00394559596889747	0.14539700214289	0.0271367078464239	0.978350696905352	0.996252816841675
AT3G51460.1	22717.7294768576	-0.0271147617737296	0.0955362245723078	-0.283816551209928	0.776550969854498	0.989055839641549
AT3G51550.1	23717.2950847868	0.124086910969473	0.158631026027667	0.78223607371632	0.434075847911964	0.943133628904166
AT3G51580.1	3618.73676434271	0.0163170362755181	0.282243937462697	0.0578118220083103	0.953898521329211	0.996252816841675
AT3G51800.1	27877.7824169239	-0.192451079142128	0.133417258306617	-1.44247514590534	0.149168378144366	0.739269337661828
AT3G51820.1	17891.5585047235	0.0979026098254144	0.16788301789845	0.583159696858884	0.559785799779734	0.965260104821941
AT3G51830.1	11838.520073264	-0.182094574816177	0.126726112019455	-1.43691439683892	0.150742318625423	0.740943318109366
AT3G52140.1	16937.6063322523	0.102581304432139	0.0538715027228142	1.90418494468127	0.0568861017813569	0.461330236076396
AT3G52180.1	28883.9905297697	-0.286908078542403	1.25960678405446	-0.227775907667705	0.819820457295738	0.989055839641549
AT3G52190.1	19600.8683609635	0.0602096915923075	0.0536976351743986	1.12127268541266	0.262171808585932	0.879950202703123
AT3G52200.1	16011.4153077118	-0.265268296261926	0.0963979638460263	-2.75180393525356	0.00592679933578721	0.117042976196042
AT3G52230.1	19395.4252059459	-0.00487012048904241	0.0805172570760067	-0.0604854246890839	0.951769024008342	0.996252816841675
AT3G52300.1	42385.1777078377	-0.300518841925844	0.316047838129132	-0.950865045319681	0.341672888034437	0.917487102391508
AT3G52400.1	21791.6258003184	-0.285375213335559	0.212030918858069	-1.3459132039445	0.178330510023285	0.80348329189821
AT3G52470.1	11151.3126873294	0.308110342261032	0.995035526941706	0.309647579326162	0.756828970246765	0.985660040678921
AT3G52500.1	16957.0668750909	-0.0838756151456876	0.137916419571821	-0.608162649567689	0.543079604068488	0.964053999837831
AT3G52560.2	12966.470926219	0.0091805494055494	0.0811765779556535	0.113093574978791	0.90995636873722	0.992957243399927
AT3G52580.1	20534.0014020955	0.0503770202246331	0.104924763017132	0.480125175182978	0.631138388007977	0.974871465079276
AT3G52730.1	40126.162010396	0.0864071372696963	0.131684725430728	0.65616674209607	0.511716845078254	0.959562346780137
AT3G52850.1	22707.1639734364	0.0789226466341801	0.111802040722352	0.70591418657711	0.480241504654319	0.95663366138588
AT3G52880.1	26117.147071417	0.05409848496371	0.124192807431629	0.435600789469973	0.663126397898644	0.97950606534457
AT3G52930.1	20771.6713334939	-0.353250481228419	0.107147646572737	-3.29685711751602	0.000977732274540131	0.0351304638088239
AT3G52950.1	11268.412725674	0.0223916931060854	0.163647637261347	0.136828697809584	0.891166199404897	0.992957243399927
AT3G52960.1	17771.7396262328	-0.00695464787968582	0.106964861729749	-0.0650180607651979	0.948159620268837	0.996252816841675
AT3G52990.1	20500.2968976333	0.00325912908239334	0.135773301091358	0.0240041971153105	0.980849260858921	0.996252816841675
AT3G53020.1	57141.9684212331	0.0638093407128074	0.10284698473482	0.620429863620533	0.53497481623799	0.962876079157717
AT3G53040.1	31084.5350892778	-0.223720203516767	0.158308101892742	-1.41319490816929	0.157598423279057	0.761595581644526
AT3G53110.1	17300.3158604894	-0.00491041815250092	0.0762151773397443	-0.0644283504138783	0.948629156550379	0.996252816841675
AT3G53180.1	18735.322149469	-0.128541465602992	0.0631261177727123	-2.03626438847086	0.0417238137316256	0.407318891032889
AT3G53230.1	26518.0959906353	0.129538403668472	0.0987134662205674	1.31226679224321	0.189430132554968	0.811052233175632
AT3G53260.1	16196.8120352961	0.13150371461324	0.0994392122975095	1.32245330161906	0.18601724980613	0.810996904625222
AT3G53420.1	40799.411521591	-0.223736878436816	0.315045550385186	-0.71017311040663	0.477596793453331	0.95663366138588
AT3G53430.1	43125.2923996773	-0.242603797631161	0.2065911689584	-1.1743183353593	0.240267541839761	0.87226712016644
AT3G53460.1	25373.5679510352	0.0255877643552193	0.210038513050944	0.121824154930163	0.903038283563177	0.992957243399927
AT3G53480.1	63938.4363191901	-0.0967905253510778	0.285853592669705	-0.338601745204988	0.734909767707601	0.98532661333696
AT3G53520.1	19577.8524134651	0.162434818989998	0.169975886698379	0.955634485250473	0.3392569324732	0.917487102391508
AT3G53580.1	7933.15945594201	-0.067948795644149	0.0834578303546267	-0.814169208035038	0.41554802274427	0.935123019801544
AT3G53700.1	12041.1399211509	0.413469319526874	0.25370747981816	1.629708827754	0.103163050740881	0.623557972585651
AT3G53710.1	8774.41402814252	-0.0188618639460647	0.107762631136036	-0.175031583279125	0.861054816775237	0.989356705407788
AT3G53870.1	51185.8348782225	0.139415705661703	0.174607466599233	0.798452141692746	0.424608155240141	0.941359963847324
AT3G53970.1	10283.7036994504	0.033880049955977	0.0931860258525872	0.363574362636438	0.716175874077056	0.982988694248222
AT3G53990.1	43670.9658575361	-0.0649129114569996	0.133408903749401	-0.486571058097694	0.626562337741311	0.974871465079276
AT3G54010.1	8174.415777035	0.1441733235961	0.186233823870656	0.774152195340367	0.438840794235469	0.946856659455511
AT3G54030.1	13207.7413961411	-0.081612515684573	0.134073199417396	-0.608716104629511	0.542712630449998	0.964053999837831
AT3G54110.1	33911.2014906134	-0.155795730430963	0.198713380353867	-0.784022344914686	0.433026999056725	0.943133628904166
AT3G54140.1	21495.2049053741	0.0223114983936416	0.253742323414927	0.0879297473648381	0.929932513189629	0.995737147921216
AT3G54200.1	21902.6869600198	0.0708522110946535	0.346419262243105	0.204527342492092	0.837941427343392	0.989055839641549
AT3G54210.1	36954.6334879654	0.153126499398111	0.362291783913485	0.422660701117851	0.672542832023156	0.97950606534457
AT3G54290.1	10118.5462819524	-0.0245674459873147	0.135722811311031	-0.18101191502005	0.856358223671565	0.989055839641549
AT3G54470.1	20710.6743748927	0.00145086191864604	0.0872441244779922	0.0166299097770421	0.986731863303329	0.996252816841675
AT3G54540.1	19227.0379765622	-0.0283423289288986	0.0510606319297356	-0.555072036082523	0.578845389069169	0.966936252899804
AT3G54640.1	3653.43242390152	-0.102680752772675	0.226171947347935	-0.453994202095783	0.649832999849734	0.978531996863365
AT3G54760.1	15016.5553901544	-0.141771175995951	0.161886230443922	-0.87574573579969	0.381168275794042	0.928371137779646
AT3G54840.1	16596.9616191532	-0.071837073646444	0.0786425984114463	-0.913462615650149	0.360999286725454	0.919553398805512
AT3G54960.1	24661.2033782005	-0.184942879780622	0.110030437099233	-1.68083381886257	0.092795197739128	0.586946641934289
AT3G55030.1	5470.21214002477	0.014997881434165	0.172470217279171	0.0869592540136278	0.93070389995559	0.995737147921216
AT3G55280.1	33133.4127633616	0.041920271861916	0.276271588970764	0.151735732284626	0.879395373182106	0.992957243399927
AT3G55320.1	19333.8975402505	0.0392434269899343	0.114739043858495	0.342023304973084	0.732333353917011	0.98532661333696
AT3G55360.1	31782.6023270978	0.191525235748264	0.104827972099358	1.8270432205512	0.0676932712237642	0.507905247262046
AT3G55410.1	20560.1757830223	-0.0824404477545985	0.134546388872607	-0.612728802648549	0.540055674449566	0.964053999837831
AT3G55430.1	13471.1682296521	0.126001089689667	0.153191640079926	0.822506304024998	0.410788800302584	0.933452335024783
AT3G55440.1	19763.0333955512	-0.254571630603647	0.117815161049634	-2.16077140102876	0.0307130022798707	0.348484810956252
AT3G55610.1	21430.1810276147	0.113976251767899	0.0825223198906293	1.38115666063384	0.167230797139628	0.784164935798605
AT3G56070.1	25423.6845833915	0.0146021654074263	0.0749631332370215	0.194791289756481	0.845556341445294	0.989055839641549
AT3G56150.1	23276.9464949522	0.0606589172822197	0.0597866508705644	1.01458965168569	0.310301474252395	0.916344290331991
AT3G56190.1	24208.7343471676	-0.0759470461270831	0.0661741367649378	-1.14768472759774	0.251098738173618	0.879950202703123
AT3G56240.1	23619.5287637728	-0.640862084881615	0.13378459441459	-4.79025322523776	1.66570966499887e-06	0.000182341479272143
AT3G56350.1	10392.6325222962	-0.0390402485124073	0.22117061898279	-0.176516431938209	0.859888240543184	0.989356705407788
AT3G56430.1	22406.3343853226	0.046345607967703	0.115205577491205	0.402286147745243	0.687473448010044	0.981956174444544
AT3G56490.1	22694.7303530127	-0.0122667519695605	0.146197974729761	-0.0839050745554783	0.933131904878908	0.995737147921216
AT3G56910.1	37916.3484052788	0.132845555618968	0.368459493519236	0.360543174909491	0.718440975577491	0.982988694248222
AT3G56940.1	15367.9438244001	0.0777228672886518	0.191187465890872	0.406527001791086	0.684355421239045	0.981186245705246
AT3G57010.1	14824.3362807098	0.0569048920230469	0.142250682577236	0.400032470790782	0.689132600889316	0.981956174444544
AT3G57020.1	14489.9129857281	0.204968970876014	0.0864203649560608	2.37176701325235	0.0177032500293908	0.243003358225917
AT3G57090.1	8993.18820821862	0.160501064150404	0.110792781290517	1.44865994228942	0.147432572409347	0.737773360392833
AT3G57150.1	16108.6420496963	-0.0500318127565982	0.190087178308731	-0.263204563304836	0.79239291376835	0.989055839641549
AT3G57290.1	20908.0926956891	0.0633243913536333	0.133978392418445	0.472646299232019	0.636465544832971	0.97522299427677
AT3G57330.1	18640.9586664548	-0.0764130127069063	0.0957422650471129	-0.798111603786529	0.424805728236127	0.941359963847324
AT3G57410.1	19610.1877036835	-0.125489101579617	0.0790860835510727	-1.58674062420322	0.112571401485532	0.652498930829602
AT3G57490.1	48474.8971212316	0.0924294377433155	0.0662248432398555	1.39569130286275	0.162807474438453	0.77423333891963
AT3G57530.1	21327.9291995587	-0.09812209925125	0.147894478686306	-0.663460192177788	0.507035866497831	0.959441154304398
AT3G57610.1	12647.5202780651	-0.0597521715388844	0.0710557704639607	-0.84091933911533	0.400393123511616	0.93042993668251
AT3G57650.1	14119.4723983229	0.0257950397310975	0.0516563877507703	0.499358179196587	0.617527075644281	0.974580254282361
AT3G57890.1	19831.6133043276	-0.148966789733378	0.0857489366398886	-1.73724358074525	0.0823441854457472	0.561062491412397
AT3G57990.1	6867.71478074817	0.160132261251071	0.147300280768871	1.08711443328703	0.276986239924541	0.8890364797578
AT3G58140.1	21210.1088457096	0.146255201510055	0.0973876549981323	1.50178378884736	0.133152956314492	0.702993261195084
AT3G58170.1	24243.316959835	0.150579656377308	0.0898729901740828	1.67547175281068	0.0938417087611138	0.590874856386614
AT3G58180.1	15206.2752306412	0.0739736409814152	0.0861898609256269	0.858263839702062	0.390746791767594	0.93042993668251
AT3G58450.1	19169.5959488455	0.137065320570117	0.143246603709175	0.956848658334634	0.338643648423359	0.917487102391508
AT3G58460.1	19977.4084854095	-0.0751650337678694	0.31380291565427	-0.239529430793058	0.810695078077761	0.989055839641549
AT3G58500.1	18908.4965284268	-0.0335037481440392	0.148109688213479	-0.226209024866411	0.821038851699232	0.989055839641549
AT3G58510.1	17464.7982421276	0.062070935146267	0.104302400154841	0.595105530209469	0.551772932248483	0.964053999837831
AT3G58610.1	24693.9638782042	0.153025411928002	0.0878414695019295	1.74206343308772	0.0814973452389616	0.561062491412397
AT3G58730.1	33201.9527590155	-0.103511430909127	0.0608149016704721	-1.70207347320904	0.08874159588974	0.578273321326845
AT3G58750.1	23175.8857636765	-0.234172622723872	0.126325259499371	-1.85372762068253	0.0637781380483288	0.491053699794722
AT3G59020.1	19143.8997783821	-0.086224092806794	0.0823707213108825	-1.0467808395336	0.295200669388787	0.914520538327987
AT3G59290.1	5236.35756447533	-0.0931803597813608	0.169933422893958	-0.5483345076825	0.583462237123654	0.96867092808092
AT3G59350.1	22293.4114741859	-0.053608338394061	0.165066710848414	-0.324767714329095	0.745356881337041	0.98535291273516
AT3G59500.1	26991.3852945449	-0.0363921083176933	0.102259931142247	-0.355878474698665	0.721931576579581	0.982988694248222
AT3G59770.1	3020.70925346292	-0.0467810401004025	0.238656670683552	-0.196018154306828	0.844595956554483	0.989055839641549
AT3G59820.1	22336.7365818771	0.175659518062014	0.155613576776507	1.12881871685462	0.258974315311018	0.879950202703123
AT3G59920.1	36204.1898826903	-0.136086108466726	0.11254298138722	-1.20919231736453	0.226588968578234	0.860771896786919
AT3G59970.3	26200.3363241613	-0.208872661889095	0.0836189571866762	-2.49791038918118	0.0124927769264972	0.19352583178951
AT3G60190.1	20477.9659282115	-0.00865441710546703	0.0708645044474753	-0.122126262971071	0.902799022714804	0.992957243399927
AT3G60240.2	17399.7393251162	0.107422980445785	0.0588047524298357	1.82677378965178	0.0677337882896814	0.507905247262046
AT3G60245.1	18915.4657646887	0.153993535061293	0.183109213319451	0.840992827557164	0.400351952548871	0.93042993668251
AT3G60600.1	21797.6503214725	-0.0476892277210239	0.07126834594498	-0.66915019688882	0.503399671999723	0.957228997490942
AT3G60730.1	25817.1273305409	0.246612873313651	0.238972600310689	1.03197133475984	0.302085546236307	0.916344290331991
AT3G60750.1	23566.5058301099	-0.0645469364534609	0.101443014426824	-0.636287642063532	0.524588958178354	0.961600724945138
AT3G60770.1	58922.1346730412	0.0360351990539945	0.118557314322858	0.303947497965943	0.761167890400257	0.986807063747981
AT3G60820.1	23326.7104662969	0.0735059045456542	0.183855330605895	0.399802955418347	0.689301653769491	0.981956174444544
AT3G60830.1	3446.75977996589	-0.0628641726313938	0.130176387559312	-0.482915325966863	0.629155859288114	0.974871465079276
AT3G60860.1	18726.0945413784	0.0107280613652918	0.172698314463167	0.0621202436088623	0.950467076061682	0.996252816841675
AT3G60900.1	21241.1201525768	0.660350796137701	0.478215745498199	1.38086376777443	0.167320852168856	0.784164935798605
AT3G61050.1	38272.5307316408	-0.0659811667357444	0.187013727639019	-0.352814563768837	0.724227464722502	0.982988694248222
AT3G61130.1	7510.0815640165	0.596996362560717	0.969260971759156	0.615929434853031	0.537941093621686	0.963128359028329
AT3G61140.1	22586.0113367555	-0.042240522719946	0.228204345649149	-0.185099554523332	0.853150951008398	0.989055839641549
AT3G61240.1	27710.8679585098	0.0481566458177922	0.0806288937187515	0.597262886748409	0.550331878861661	0.964053999837831
AT3G61260.1	42256.6587715561	-0.0109566179061603	0.206241146749177	-0.0531252763033038	0.957632092308161	0.996252816841675
AT3G61430.1	58834.7452674342	-0.287105003028051	0.257753911109432	-1.11387253753894	0.265333872423039	0.879950202703123
AT3G61440.1	22154.3571479709	-0.0235525439538036	0.0749859470890689	-0.314092771620631	0.753450579350941	0.985378954842359
AT3G61820.1	20102.7002622099	0.266947820742722	0.102709172444611	2.59906505318873	0.00934780564667763	0.158057341228464
AT3G62010.1	25761.8989330146	-0.00902647162535574	0.0758572595604576	-0.118992851543256	0.905281019185575	0.992957243399927
AT3G62030.1	31527.131159624	0.0578379988895558	0.161077733629849	0.359068864368712	0.719543573158376	0.982988694248222
AT3G62120.1	17450.1726130655	-0.0191247930268444	0.158936629713501	-0.12032967517506	0.904221997502964	0.992957243399927
AT3G62150.1	23572.1637410109	0.0419641041287887	0.178853859743802	0.234627892229442	0.81449755891305	0.989055839641549
AT3G62220.1	23142.7358413496	-0.166590883617798	0.199752304227327	-0.833987293724581	0.404288144004306	0.93042993668251
AT3G62360.1	21729.0732643829	0.0691422688739104	0.102432385979143	0.675003986414889	0.499673232240572	0.957228997490942
AT3G62530.1	14085.4347069182	0.393013876481574	0.0763226746965537	5.14937242495932	2.61359470655874e-07	4.22585594116716e-05
AT3G62580.1	26312.9078857967	0.00976053074496562	0.141993599857814	0.0687392301817783	0.945197190870051	0.996252816841675
AT3G62700.1	22153.5798854444	0.208232849238156	0.061853168100266	3.36656723711554	0.000761100255242633	0.0317575219405273
AT3G62830.1	29304.1175245316	0.2531476580053	0.279692190262853	0.905093766713307	0.365415714086803	0.921201458378183
AT3G62870.1	53918.6920523173	0.0209991279643322	0.231185631161637	0.0908323231803723	0.927625826020194	0.995737147921216
AT3G63080.1	22402.3608618686	-0.0907561849197703	0.129967697917789	-0.698298010765555	0.484990843018955	0.95663366138588
AT3G63130.1	15259.2480417498	-0.0991790196184753	0.152756246149628	-0.649263268235376	0.516168223525366	0.961600724945138
AT3G63170.1	26377.0222097367	-0.109444471540118	0.211420053086824	-0.517663627182859	0.604692980072499	0.974580254282361
AT3G63260.1	21039.040936665	-0.133190988065626	0.194007411153255	-0.686525258359398	0.492381942093891	0.957228997490942
AT3G63410.1	17545.2684421909	0.185462458112802	0.065794397762241	2.81881838607296	0.00482007817222276	0.103054068029259
AT3G63460.1	22600.4676113809	-0.0579628011925514	0.131749971340591	-0.439945455796039	0.659976612512993	0.97950606534457
AT3G63490.1	17635.6328057621	-0.192449538909413	0.219687819140124	-0.876013698268186	0.381022586980184	0.928371137779646
AT3G63520.1	9775.65105107385	0.0730559981243542	0.156947661222436	0.465480004960473	0.641587752550868	0.976458921555232
AT3G66658.1	9770.30261699662	0.0619413433741077	0.166832499744802	0.371278638567768	0.710430006685537	0.982988694248222
AT4G00090.1	21811.6027032495	0.0209111826873643	0.175804644283565	0.118945564678231	0.905318482582448	0.992957243399927
AT4G00100.1	55949.6250903263	0.0609510069259967	0.102988456411368	0.591823676651096	0.553968666740185	0.964053999837831
AT4G00290.1	15963.472874572	9.63002258677567e-05	0.138941648108776	0.000693098341487676	0.999446987578485	0.999823017591913
AT4G00360.1	22117.8318043677	0.0690533317276369	0.201246042295968	0.343128893069518	0.731501495631053	0.98532661333696
AT4G00400.1	14849.5541980954	0.278678750943562	0.125043676440939	2.22865129109657	0.0258371155056781	0.313023755509331
AT4G00430.1	67214.2526105186	-0.295997887044757	0.243867673587634	-1.21376434477852	0.224837725399918	0.859165724681813
AT4G00570.1	10519.8381176399	-0.0828510772833708	0.170018148560139	-0.487307255049097	0.626040607101522	0.974871465079276
AT4G00630.1	9959.30313478338	-0.0062242766526109	0.133914570763486	-0.0464794578896418	0.962928106618092	0.996252816841675
AT4G00660.1	19227.2218395319	0.110400135999877	0.130183992095043	0.848031576104059	0.396420385773826	0.93042993668251
AT4G00680.1	5761.2048149777	-0.0378815135675269	0.143117887884796	-0.264687483356517	0.791250220534063	0.989055839641549
AT4G00710.1	14375.0918363005	-0.039260803580047	0.168546618639735	-0.232937355236809	0.815810050890162	0.989055839641549
AT4G00740.1	18005.3980262927	0.131907317512167	0.217922752257893	0.605293922481605	0.544983718873927	0.964053999837831
AT4G00860.1	28188.5627304145	-0.187077741694136	0.259380289347817	-0.721248874247623	0.47075640634119	0.95663366138588
AT4G00900.1	23688.9632649776	-0.00721573965492166	0.105963654824402	-0.0680963644268332	0.945708924408022	0.996252816841675
AT4G01037.1	15803.0555026105	0.238579424976759	0.117088978258453	2.03759080081933	0.0415908727929625	0.407318891032889
AT4G01050.1	30867.4143469306	0.0591292148614568	0.11446342384501	0.516577373585479	0.605451213881857	0.974580254282361
AT4G01100.1	19313.7289064493	0.262033135271628	0.236615118856633	1.10742346701183	0.268110884551218	0.879950202703123
AT4G01150.1	31160.5263933609	-0.0622118436454125	0.235818815430242	-0.263812043716315	0.791924753706356	0.989055839641549
AT4G01310.1	44876.170380721	0.329874170967242	0.267385210219649	1.2337038787458	0.21731326806254	0.846670819996674
AT4G01320.1	24616.7815732018	0.0791996837794745	0.106393572254101	0.744402900490277	0.456632764773461	0.954813619775614
AT4G01400.1	10673.6334482506	0.00263640430242604	0.203186513786218	0.0129752917814217	0.989647505504391	0.996658839701995
AT4G01660.1	12900.1692826537	0.0441078678042575	0.132613215363392	0.332605371820535	0.739432187913031	0.98532661333696
AT4G01690.1	28097.2765614569	0.134286819082426	0.0903063192846884	1.48701464245364	0.137010943717457	0.710093125746211
AT4G01700.1	10027.3545348414	-0.184930574658641	0.247472228646137	-0.74727809124423	0.454895714389535	0.954813619775614
AT4G01850.1	25727.9664955892	0.10793064798766	0.0863763688574824	1.24953907434731	0.211467971140165	0.83777586728883
AT4G01870.1	15367.7213284863	0.0204563791475458	0.0974371921830431	0.209944259365736	0.833711177949261	0.989055839641549
AT4G01900.1	12485.9226989506	0.187381426401264	0.515048412704731	0.363813229551078	0.715997482927116	0.982988694248222
AT4G02030.1	20935.5460598493	0.0124370204133677	0.195790798755877	0.0635219861831958	0.949350852153784	0.996252816841675
AT4G02080.1	20921.1306471983	0.0041245110796734	0.136772672203938	0.0301559588857301	0.975942672260346	0.996252816841675
AT4G02230.1	22077.4287066344	0.0688991235071043	0.186649591276355	0.369136214207357	0.712026197068602	0.982988694248222
AT4G02290.1	35687.9489374598	0.117773185811534	0.226939439686648	0.518963058929518	0.603786502249894	0.974580254282361
AT4G02340.1	12318.0260414581	0.167022416457759	0.175172976893625	0.953471359678866	0.340351300649513	0.917487102391508
AT4G02350.1	15461.4235765413	-0.0554365289135385	0.0770337887089349	-0.719639132939448	0.471747211179843	0.95663366138588
AT4G02480.1	17864.9414387569	0.272395931956971	0.0944622556357905	2.88364839610884	0.00393097386333131	0.0892055209161237
AT4G02510.1	18291.052384778	0.163356244538106	0.0603501710297969	2.70680665440785	0.00679338091404903	0.127351278439455
AT4G02520.1	34611.3195236525	-0.0479392523758485	0.127135745129632	-0.377071391896653	0.706120550658848	0.982988694248222
AT4G02570.1	18331.508203557	0.073637727880249	0.0483331687590085	1.52354438516974	0.127622565040048	0.690710409536828
AT4G02580.1	38053.3419560254	-0.141513273274251	0.165657153175712	-0.854253924816325	0.392964310421854	0.93042993668251
AT4G02930.1	27356.6856846267	0.0404554129133641	0.168861619985832	0.239577311391176	0.810657955471727	0.989055839641549
AT4G03110.1	6244.68241306729	-0.0841517451386608	0.17386703247527	-0.48400058332295	0.628385455139722	0.974871465079276
AT4G03190.1	6395.03392150961	-0.0950233848481267	0.0920053659019294	-1.03280264054832	0.301696267782619	0.916344290331991
AT4G03430.1	13972.4237608069	-0.192676303754082	0.194021648730154	-0.993066005856167	0.320677788962072	0.917081140197963
AT4G03550.1	19748.6670776964	0.0406888526494271	0.0779415707917836	0.522043015506129	0.601640380981411	0.974580254282361
AT4G03560.1	11568.3038841683	0.0626448218883709	0.129755015636826	0.482793066463872	0.629242674375024	0.974871465079276
AT4G04020.1	13466.2258567747	-0.000528165848690985	0.120299047969885	-0.00439044080235116	0.996496946322815	0.99971168994914
AT4G04040.1	22164.8567193336	-0.105876839883349	0.0785869335410628	-1.3472575543112	0.177897297339675	0.80348329189821
AT4G04460.1	19221.1332519052	0.166394524617348	0.150369309479232	1.1065723796539	0.268478854483691	0.879950202703123
AT4G04640.1	25693.2203952154	-0.0274078835107011	0.190924019601403	-0.143553878490099	0.885852762945781	0.992957243399927
AT4G04720.1	22299.0376000505	-0.0985333823668501	0.16566164423568	-0.594786939496209	0.55198589885615	0.964053999837831
AT4G04910.1	22214.2629404314	0.0131729425169499	0.057088889188942	0.23074441811878	0.817513363849897	0.989055839641549
AT4G04950.1	22055.1813040006	0.0591776047553748	0.0843743826174995	0.701369336515906	0.483072553007213	0.95663366138588
AT4G05020.1	16416.8270945215	0.106966234251263	0.212206798960777	0.504066009077467	0.614214991976168	0.974580254282361
AT4G05160.1	5728.30069070465	0.0547879578824842	0.259495413495419	0.211132663751112	0.832783752694891	0.989055839641549
AT4G08850.1	16158.9003468285	-0.106341380257092	0.209920924803988	-0.506578276350429	0.61245075399404	0.974580254282361
AT4G09000.1	34089.6665647362	-0.154056869763977	0.102077079814477	-1.5092209734445	0.13124232213266	0.698205919353803
AT4G09160.1	10360.3428305754	-0.0228853763353686	0.130733073032708	-0.175054221586628	0.861037028631875	0.989356705407788
AT4G09320.1	28487.8698490488	-0.606255900097992	0.237948416236408	-2.54784591419873	0.0108390334302614	0.177472022051179
AT4G09570.1	28768.3991932459	0.0161183768008636	0.0956807138645941	0.168460039122138	0.866221378509754	0.990678473123225
AT4G09650.1	30100.2011360989	-0.175680900872865	0.101669723235766	-1.72795691068689	0.0839959498957322	0.561062491412397
AT4G09720.1	19364.1051512665	0.00202258148838251	0.0802344497139762	0.025208392350078	0.979888742957206	0.996252816841675
AT4G09730.1	6950.47975495035	0.209745735994585	0.0937510657524033	2.23726241735239	0.0252691940066526	0.311292404262906
AT4G10320.1	19454.2897798154	0.0459621695779398	0.0452493727505622	1.01575263443555	0.309747196597019	0.916344290331991
AT4G10450.1	24068.4206793379	0.0830533142246482	0.0830547857748854	0.999982282174068	0.317319082329229	0.916344290331991
AT4G10480.1	21519.4645268738	0.208110295239393	0.266274030540425	0.781564371174371	0.434470632495395	0.943133628904166
AT4G10790.1	18579.5532328811	0.0792491784753739	0.0600985942864685	1.31865278075593	0.187285219625945	0.810996904625222
AT4G10840.1	24929.1898424729	0.0247137365288773	0.0803799250190085	0.307461552409173	0.758492083351176	0.986535454816235
AT4G11010.1	94644.6110436387	-0.0287165663697824	0.164695390484948	-0.174361688479721	0.861581221237109	0.989356705407788
AT4G11120.1	20875.2640616933	-0.124129903845719	0.148116024514529	-0.838058570992379	0.401997809123701	0.93042993668251
AT4G11150.1	25297.5310175787	-0.0254538879319604	0.0934425602249071	-0.272401439672623	0.785313365843801	0.989055839641549
AT4G11260.1	23109.6618789493	-0.0269083838533341	0.062009619496936	-0.433938864189671	0.66433283671195	0.97950606534457
AT4G11270.1	5491.67798568606	-0.0316590186829336	0.136782452996703	-0.231455263371368	0.816961136505219	0.989055839641549
AT4G11380.1	22225.2616388305	0.0194202338229395	0.163837803342535	0.118533289794772	0.905645119573229	0.992957243399927
AT4G11420.1	17161.4769497101	0.000836674073698661	0.0676197910788543	0.0123732129358841	0.990127856329848	0.996658839701995
AT4G11600.1	33093.2986038027	0.165652731121422	0.147976007963278	1.11945668356272	0.262945360471842	0.879950202703123
AT4G11610.1	12276.6608377964	0.274272720653913	0.126877561849107	2.16171178462666	0.030640398713352	0.348484810956252
AT4G11820.1	26010.3279734406	0.0815086154229267	0.665519206283014	0.122473723753458	0.902523854720258	0.992957243399927
AT4G11850.1	7328.60058302839	-0.261560062662649	0.1229040577963	-2.12816458099501	0.0333234403374016	0.363455785268953
AT4G11860.1	12196.9949426241	0.061537240393768	0.0919143732711008	0.669506174102546	0.503172643568593	0.957228997490942
AT4G12060.1	31070.3436422774	0.0602379622940261	0.18630617565122	0.323327780646394	0.746447017008318	0.98535291273516
AT4G12420.1	20897.5774549189	-0.328015014118018	0.280160510643911	-1.17081102316711	0.241674745988856	0.87226712016644
AT4G12590.1	17702.3843858543	0.121771819229064	0.120098026143825	1.01393689087974	0.310612866828292	0.916344290331991
AT4G12650.1	18960.6747912139	0.184948378108932	0.233805649293111	0.791034684867993	0.428923751546524	0.942813303490982
AT4G12730.1	19996.8437701106	-0.110488410683033	0.339175725387944	-0.325755655292422	0.74460923207168	0.98532661333696
AT4G13010.1	26007.1455119922	0.0705690947103303	0.153809711943202	0.458807794506434	0.646372196944569	0.976731818630608
AT4G13170.1	42137.306418728	-0.062427858920462	0.197385922441064	-0.316273106756648	0.751795221973613	0.98535291273516
AT4G13180.1	20974.3462500812	0.0646647004067093	0.0991591788274064	0.65213025330981	0.514317149002698	0.96063599369812
AT4G13200.1	5353.27803261202	-0.1560599987411	0.150570307675468	-1.03645932023639	0.299987908202114	0.916344290331991
AT4G13350.1	19482.7994434574	-0.0294393375246539	0.0499553055748503	-0.589313531083172	0.555650969567051	0.96420913897009
AT4G13430.1	7776.45878007188	0.0940365885525002	0.0774073347314579	1.21482788263842	0.224431743987155	0.858883020258536
AT4G13510.1	4623.08393827534	-0.06870997791866	0.161854169533552	-0.424517812032125	0.67118821793423	0.97950606534457
AT4G13660.1	37081.9655303961	-0.095546853769451	0.0805907429627063	-1.18558100169973	0.235787808587469	0.869201220771909
AT4G13780.1	19567.6685297427	0.0421338998042322	0.0991183632408294	0.425086718813736	0.670773459300235	0.97950606534457
AT4G13930.1	26252.1880259699	-0.0614743627655816	0.066374590403068	-0.926173139333453	0.354356009272314	0.918493340712918
AT4G13940.1	18919.6618388191	-0.137675268713021	0.0718688258435859	-1.91564655602771	0.0554100993681544	0.451608809751588
AT4G14030.1	19036.6385941607	-0.0467207871484077	0.0982247821080481	-0.475651726027902	0.634322517868481	0.97522299427677
AT4G14070.1	9677.36869088148	0.0355811710717989	0.113666944793684	0.313030064601297	0.754257820905027	0.985378954842359
AT4G14130.1	11903.5186559667	-0.152851655570945	0.15303550654242	-0.998798638462222	0.317892245735219	0.916344290331991
AT4G14160.1	19493.4276833515	0.0434280591782666	0.125914190553837	0.344902024047067	0.730168028905297	0.98532661333696
AT4G14360.1	18413.4595402888	0.0242222395680336	0.243997250908521	0.0992725921207815	0.920921839220584	0.994920053617861
AT4G14710.1	21287.5414100959	-0.178787649340195	0.060884746513548	-2.93649328572651	0.00331946006096347	0.0795133627565971
AT4G14800.1	23145.78068399	-0.201587612959404	0.184976698362722	-1.08980003829515	0.27580123710104	0.888540224633113
AT4G14880.1	18801.9195608227	-0.161261955553608	0.0838403443801683	-1.92344099664449	0.0544246898535005	0.446973563971447
AT4G14960.2	24147.1251317904	0.111886598202448	0.102244988391706	1.094299094385	0.273823822372164	0.886586018118633
AT4G15000.1	27536.57790768	-0.00719396138813057	0.254494465638095	-0.0282676535621045	0.977448679003315	0.996252816841675
AT4G15330.1	15614.3822080765	-0.117643037936976	0.213939663020243	-0.549888862477287	0.582395603767274	0.967666940877289
AT4G15390.1	32992.4562724373	-0.120224223142967	0.10928211544334	-1.10012715854956	0.2712767222338	0.883578927845572
AT4G15410.1	27623.4127968395	0.169896928869742	0.068108522544089	2.49450322108753	0.0126133581674799	0.19423069987661
AT4G15550.1	13400.5493837734	-0.0546010535697422	0.107991411989732	-0.505605515880593	0.613133608619123	0.974580254282361
AT4G15560.1	18745.0431431391	0.449370131237449	0.119113143330427	3.77263263039637	0.000161534047739601	0.00949746776141702
AT4G15630.1	22610.1626074605	0.283102039356261	0.482728736395203	0.586461956813131	0.557565119535015	0.96420913897009
AT4G15760.1	37521.0238234031	0.302037226005916	0.135380645437476	2.23102220431804	0.0256796582384258	0.313023755509331
AT4G15802.1	13756.1120374843	-0.226678801890845	0.0975365779794704	-2.3240389050614	0.020123408976439	0.259001288666904
AT4G16130.1	15118.713817549	0.198483708848954	0.0996066835700734	1.99267460510639	0.0462970899091502	0.42113725990902
AT4G16143.1	19297.1649623276	-0.117147025272814	0.0910889616845511	-1.28607268220384	0.198417696927507	0.82392709783541
AT4G16150.1	12314.9316854631	-0.0938820115111057	0.122716788465298	-0.765029892691931	0.444253744619495	0.94954277500834
AT4G16160.1	45860.2878925074	0.0389031163899515	0.122325255625464	0.31803012543105	0.750462085528225	0.98535291273516
AT4G16160.2	25144.3649136253	0.038696073252163	0.0847961531183853	0.45634232013024	0.648143836134898	0.97826610506475
AT4G16180.2	20831.1666446976	-0.0349333787180623	0.210786197513588	-0.165728966745132	0.868370249112242	0.990913763305847
AT4G16210.1	17658.0832638562	-0.199971281670556	0.253617060216008	-0.788477247943175	0.430417601811266	0.942813303490982
AT4G16340.1	17176.7604760457	-0.590682491537191	1.14536259192542	-0.515716591148854	0.606052365125777	0.974580254282361
AT4G16390.1	15265.4534869991	0.124585897740475	0.193056467296769	0.645333976555987	0.518710779071356	0.961600724945138
AT4G16450.1	8422.44964352242	0.00236234118049899	0.200886068984922	0.0117596067882452	0.990617407553586	0.996658839701995
AT4G16500.1	39836.1810308554	-0.317025091764391	0.149278163403501	-2.12372047281603	0.0336935244173936	0.363455785268953
AT4G16660.1	12945.5642178346	-0.1256569558698	0.134537163289757	-0.933994390822471	0.350306786409087	0.918493340712918
AT4G17040.1	18182.6096445592	-0.172614618377153	0.17463650071261	-0.988422338244258	0.322945851843968	0.917081140197963
AT4G17100.1	18064.5710526071	-0.0704334459038007	0.0896094235692167	-0.786004898797235	0.431864617176967	0.942813303490982
AT4G17140.2	12831.411707265	0.0877632623813636	0.10055100585208	0.872823316262709	0.382759388726674	0.928371137779646
AT4G17170.1	23392.3462506855	-0.18383385820849	0.0972961895275663	-1.8894250545794	0.0588348963249416	0.472459928385654
AT4G17190.1	117195.475030508	-0.107009095331886	0.122759108272984	-0.871699842376874	0.38337214628117	0.928371137779646
AT4G17270.1	37177.2759974935	-0.0997176444405137	0.107741461714701	-0.925527116984596	0.354691785018108	0.918493340712918
AT4G17280.1	9178.23266697636	0.390990418919887	0.321198220360232	1.21728700265332	0.223495037708166	0.856969908391376
AT4G17390.1	27842.0059660014	-0.0468476112709254	0.257132966911294	-0.182192162419559	0.855431923541124	0.989055839641549
AT4G17510.1	35865.655065697	0.0416879163714423	0.163031399990649	0.255704829706629	0.798178765561193	0.989055839641549
AT4G17520.1	18064.7318650819	-0.222498585162326	0.116196903820794	-1.91484091095472	0.0555127953231562	0.451608809751588
AT4G17560.1	10697.5062266194	0.210069770836061	0.320578870254818	0.655282647509125	0.512285790919257	0.959562346780137
AT4G17600.1	28067.7287083736	-0.0502634803322974	0.196455081305713	-0.255852279300835	0.798064903958979	0.989055839641549
AT4G17720.1	17312.9049428066	-0.134463281135132	0.109312692095645	-1.23007931245057	0.218667406100362	0.849388257630084
AT4G17770.1	31097.2840444223	0.0161095366584537	0.133706151162207	0.120484633791531	0.904099251427338	0.992957243399927
AT4G17830.1	11298.4479005762	-0.105029000697679	0.0940920883457571	-1.11623625901183	0.264321017681364	0.879950202703123
AT4G17870.1	12768.1360312643	-0.00974840952021081	0.226529821972754	-0.0430336696304088	0.96567469422092	0.996252816841675
AT4G17890.1	13675.6050229367	0.0272263616133574	0.146216713865107	0.186205536245844	0.852283582590613	0.989055839641549
AT4G18030.1	25565.5487970505	0.315807487692975	0.279967513836798	1.12801475915906	0.259313686050889	0.879950202703123
AT4G18100.1	41887.3341708228	0.032888998695791	0.232118466235216	0.1416905739092	0.88732442075051	0.992957243399927
AT4G18430.1	35351.7539568219	-0.311672389626114	0.274900135173591	-1.13376586529979	0.256892772931179	0.879950202703123
AT4G18480.1	28001.4290735585	0.30808712123112	0.112844060170866	2.73020237631135	0.00632954565713872	0.122198019515059
AT4G18760.1	21622.951444889	0.0207442807850379	0.328370848914105	0.0631733323881749	0.94962848002323	0.996252816841675
AT4G18950.1	16243.5293516054	-0.0776437475507761	0.0859520693744699	-0.903337733644356	0.366346675815298	0.921924951686942
AT4G19006.1	26518.113105217	-0.0856090593623125	0.125631376707371	-0.681430559833145	0.495599091455918	0.957228997490942
AT4G19120.1	23311.2457474924	0.277833331885945	0.267801066448319	1.0374616336323	0.2995207672026	0.916344290331991
AT4G19210.1	23229.6671746231	0.0632017388224687	0.0663212956049952	0.952962969826368	0.340608833102767	0.917487102391508
AT4G19410.1	3343.75436851166	0.00934026911474309	0.167810300151493	0.055659688983996	0.955612913222687	0.996252816841675
AT4G19490.1	12334.0371349709	0.206109827288399	0.247676131699837	0.832174767402242	0.405310304207449	0.93042993668251
AT4G19640.1	22589.5921896798	0.12733434264248	0.0774884988720228	1.64326763966328	0.100327570575638	0.609942665547238
AT4G19710.2	10886.1560182692	0.309114575039456	0.104597279932958	2.95528311288386	0.00312382248451392	0.0769650358803572
AT4G19880.1	21687.2213335009	-0.0753000900853075	0.0903783956931681	-0.833164712736759	0.404751840904019	0.93042993668251
AT4G20110.1	19043.7135573787	-0.387518708091056	0.205519152680578	-1.88556007085795	0.0593542623600068	0.472459928385654
AT4G20260.1	24136.2913232867	-0.441616154701027	0.0831228309624628	-5.31281417617328	1.07945098328504e-07	2.06164505905954e-05
AT4G20360.1	22601.3242191987	0.103063598784485	0.117773891957822	0.875097163481662	0.3815210403307	0.928371137779646
AT4G20410.1	7270.9665233805	-0.175811599065863	0.103715234852745	-1.69513764603127	0.090049312178704	0.58385356041681
AT4G20830.1	9647.81210548872	-0.0291185079090012	0.260617877869648	-0.111728743043351	0.911038488361961	0.992957243399927
AT4G20850.1	21374.8419962974	0.199114581796899	0.29718199146234	0.670008908740123	0.5028521111149	0.957228997490942
AT4G20890.1	27167.074376782	0.0773278048116657	0.0925815541059596	0.835239865634184	0.403582667859184	0.93042993668251
AT4G20980.1	16098.659418898	0.0574182158614248	0.0683230345605175	0.840393232396115	0.400687942399664	0.93042993668251
AT4G21150.1	30437.1122826577	0.0127858717138573	0.121395237900302	0.105324326843512	0.916118460300662	0.994920053617861
AT4G21180.1	16988.7363711395	0.538667239163676	0.269066282321087	2.00198714798781	0.0452861137863389	0.420624800149682
AT4G21400.1	22840.0954035811	0.0160259713599133	0.208657188481266	0.0768052683761343	0.938778459563465	0.996252816841675
AT4G21410.1	16121.2986825594	0.00653220899595897	0.184723446828938	0.0353620999829442	0.971791005630215	0.996252816841675
AT4G21580.1	14017.7433179129	-0.120588791429804	0.131455618258687	-0.917334633750693	0.358967314077026	0.919217950168799
AT4G21710.1	15265.5762764876	0.0688826530192038	0.134929016795503	0.510510301306068	0.609693999521707	0.974580254282361
AT4G22010.1	14035.0714170256	0.126738496954576	0.143764284006904	0.881571510128963	0.378008567346797	0.928371137779646
AT4G22130.1	21737.2145326249	0.199223726359041	0.234842779392583	0.848328089432129	0.396255278352447	0.93042993668251
AT4G22240.1	16991.2015458175	0.0464884030735941	0.123639398637365	0.375999912535526	0.706916961042761	0.982988694248222
AT4G22310.1	14246.5847897519	-0.119065761342703	0.127749764071574	-0.932023336465773	0.351324465326003	0.918493340712918
AT4G22340.1	17782.7502270078	0.0858905892500093	0.089159340012818	0.963338100502553	0.335377878859563	0.917487102391508
AT4G22670.1	25389.4216338897	-0.0196711886418771	0.0952911779840342	-0.206432421741842	0.836453147299606	0.989055839641549
AT4G23100.1	16507.4323390262	0.0461766637082279	0.140572362304102	0.328490344413031	0.74254094367664	0.98532661333696
AT4G23270.1	12316.6993169836	-0.0918522491132991	0.174981651740309	-0.52492503185201	0.599635307310134	0.974580254282361
AT4G23400.1	43534.4642102773	-0.272950547454611	0.323220287297082	-0.84447220110207	0.398405591077317	0.93042993668251
AT4G23460.1	21386.6511017261	0.0281207715392783	0.178932068246625	0.157158925254912	0.875119598862627	0.992957243399927
AT4G23620.1	24502.8515934415	0.0631358779935288	0.120734743901804	0.522930483414771	0.601022630401735	0.974580254282361
AT4G23630.1	23122.9762609139	-0.0675199078036245	0.188444677869234	-0.358300953717982	0.720118104459629	0.982988694248222
AT4G23640.1	3394.97435709354	0.00877714244770005	0.117706203132905	0.0745682233738315	0.940558257782607	0.996252816841675
AT4G23650.1	23335.7729189442	-0.062226266528354	0.12056354138372	-0.516128390176475	0.60576474055177	0.974580254282361
AT4G23670.1	46143.4872642187	-0.513331054327294	0.132496751032023	-3.87429163605095	0.00010693529211465	0.00709337437693843
AT4G23680.1	7130.3529375913	-0.353351154436405	0.153850769614803	-2.29671359669563	0.0216351132961998	0.273117325305992
AT4G23850.1	20020.2576569517	-0.0445224631149095	0.0627500762672873	-0.709520462178622	0.478001558064562	0.95663366138588
AT4G23940.1	11133.4011975713	0.121865150365447	0.0899721830532284	1.35447586387174	0.175584608614844	0.799713701560916
AT4G24160.1	13597.1241215402	0.175571675734484	0.186359698221584	0.942111826805637	0.346135390046279	0.918493340712918
AT4G24190.1	29895.1159615857	-0.0832028606899257	0.120606076878888	-0.689872872438075	0.490274136714752	0.957228997490942
AT4G24220.1	12928.9756369714	0.108556219709106	0.0818061586715461	1.32699324197536	0.184510918197461	0.810996904625222
AT4G24280.1	25997.6313402284	-0.192294386748918	0.166617004709915	-1.15411021272233	0.248454986898859	0.879647372795927
AT4G24330.1	15269.6009742239	-0.018151766913312	0.0996891128960204	-0.182083744011695	0.855517005874763	0.989055839641549
AT4G24490.1	30279.6275763411	0.00370210328922775	0.100444129268192	0.036857338663795	0.970598755431047	0.996252816841675
AT4G24510.1	19563.1219340786	-0.0617519156444251	0.158902935414452	-0.388614064827458	0.697561660822865	0.982988694248222
AT4G24520.1	13164.8976481727	0.119107123430854	0.0688228001044216	1.73063466249757	0.0835169453305039	0.561062491412397
AT4G24550.2	21925.5838085071	-0.513933303200382	0.498507476190159	-1.03094402340385	0.302567070447422	0.916344290331991
AT4G24620.1	11987.0558445475	-0.18432021727752	0.157127216375374	-1.17306359477013	0.240770304172914	0.87226712016644
AT4G24690.1	16261.8568904964	0.144337659242298	0.101273296820368	1.42522919440763	0.154090959851071	0.747904902691782
AT4G24800.1	15305.4548556498	0.0380275071877734	0.0668708448327939	0.568670954926002	0.569579462348295	0.965260104821941
AT4G24805.1	19134.3612580598	0.039585982647083	0.208241749555842	0.190096283437474	0.84923368236919	0.989055839641549
AT4G24820.1	22367.1542493311	-0.148321874301334	0.149497538476074	-0.992135896104215	0.321131238012106	0.917081140197963
AT4G24830.1	18248.2234852024	0.110870649331526	0.137807253086301	0.80453420882059	0.42108852102695	0.939910270834097
AT4G24840.1	16987.644731796	-0.071817966004169	0.224934874236654	-0.319283375901103	0.749511637618506	0.98535291273516
AT4G25130.1	17735.2281854937	-0.148422471862703	0.149991070691185	-0.989542051928467	0.322398005941449	0.917081140197963
AT4G25140.1	80924.1806515379	0.400506345827764	0.293863764361375	1.36289803099115	0.172914649365189	0.794123473091044
AT4G25210.1	10838.4959519067	-0.0234239642349932	0.115310326654411	-0.203138477832915	0.839026797692265	0.989055839641549
AT4G25220.1	24986.9978283848	-0.50668814042733	0.166008733290706	-3.0521776197162	0.00227187622847964	0.0631972451943745
AT4G25630.1	14176.848368675	0.0752732260564815	0.0854652957714085	0.880746101409542	0.37845525826695	0.928371137779646
AT4G25840.1	3442.0572628522	-0.139187962894694	0.133838989650157	-1.03996573239621	0.298355821469094	0.916344290331991
AT4G25960.1	23068.551632923	0.126291913627538	0.108079678872711	1.16850748396723	0.242602122223437	0.87226712016644
AT4G25970.1	23131.7955479541	-0.0188517812221294	0.0950504133447495	-0.198334552778362	0.842783319408194	0.989055839641549
AT4G26010.1	44379.1989246705	-0.719585854988164	1.28011773358792	-0.562124745332059	0.574031029763696	0.966808772134558
AT4G26110.1	21755.5852774979	-0.0397011898838941	0.0733160239786041	-0.541507677714221	0.588157707131417	0.969766722975765
AT4G26230.1	38644.5570756612	-0.0152463027873856	0.185621039453584	-0.0821367170029134	0.934537995807001	0.995737147921216
AT4G26300.1	25216.0222676789	0.0535195479748299	0.0583017746822067	0.917974594539464	0.358632166636437	0.919217950168799
AT4G26410.1	22633.7488012722	0.0874063819357429	0.176842860948856	0.494260166719545	0.621122452839896	0.974871465079276
AT4G26500.1	11111.9009822012	-0.041014644527422	0.096734888549726	-0.423990197769636	0.671572962004522	0.97950606534457
AT4G26670.1	11805.0129432535	0.148480198363354	0.136120080885326	1.090803042414	0.275359557459979	0.888223410410182
AT4G26690.1	33204.1409093732	-0.127590640581243	0.342969803053817	-0.372017126420958	0.70988009801692	0.982988694248222
AT4G26740.1	29018.9034679902	0.338989481485454	0.234186135342289	1.44752156650941	0.147750900652371	0.737773360392833
AT4G26870.1	29521.7731600819	-0.0619726141679669	0.0633220678107656	-0.978689046497479	0.327733645863385	0.917487102391508
AT4G26900.1	17445.4529169103	-0.0776009404762085	0.061544217774279	-1.2608973398739	0.207345836743534	0.833868842035452
AT4G26910.1	25143.593736411	-0.0709317115037555	0.0849608519892666	-0.834875237747339	0.40378795823285	0.93042993668251
AT4G26970.1	20727.6909413128	-0.214005320168182	0.165440794137036	-1.29354625794966	0.195822196028557	0.821056760333672
AT4G27000.1	15454.9143106114	0.0518609162937533	0.101738315227786	0.509748133509387	0.610227926698859	0.974580254282361
AT4G27080.1	21725.9908285983	0.0246944954556491	0.124091498186585	0.199002315360221	0.842260933422858	0.989055839641549
AT4G27090.1	31030.0118065833	0.0157419036020905	0.195933622557962	0.0803430437133561	0.935964424908352	0.996252816841675
AT4G27140.1	26760.5572044561	0.525492573443445	0.267635578978169	1.96346306216001	0.049592392458999	0.429082004319165
AT4G27150.1	37168.6421605257	0.573510960564582	0.262328958581254	2.18622817574653	0.0287989158677715	0.334093252690246
AT4G27160.1	30197.9168038857	0.547110045378715	0.344354472110052	1.58879901290745	0.112105776205372	0.652498930829602
AT4G27170.1	49943.5306735581	0.600105881120306	0.302795952757712	1.98188210791738	0.0474924369041836	0.423877907890123
AT4G27320.1	29398.8742510279	-0.036174971227943	0.0826275161943781	-0.437807801735716	0.661525614958545	0.97950606534457
AT4G27440.1	20703.1711913195	0.19565399970911	0.163602556467049	1.19591040588975	0.231731523939292	0.869201220771909
AT4G27450.1	16742.5705310018	-0.83127634736134	0.139198490706286	-5.97187759108224	2.34538486533365e-09	1.01125177443636e-06
AT4G27500.1	24922.3356716501	0.152350400443797	0.0543302767243177	2.80415285231938	0.00504489819972395	0.105251222924886
AT4G27520.1	20793.2976320057	0.179468497609147	0.282264865181062	0.635815929460524	0.524896403609852	0.961600724945138
AT4G27585.1	27996.0958810518	-0.0778718622883439	0.19855977448899	-0.392183474667786	0.694922653403398	0.982988694248222
AT4G27640.1	9909.14936354972	0.0181950337494568	0.0884482909879999	0.205713796685177	0.837014480857608	0.989055839641549
AT4G27680.1	34099.5551996308	0.0359776783400386	0.12408624341421	0.289940910048684	0.771861443524261	0.989055839641549
AT4G27720.1	27200.5582827598	-0.127625239169428	0.629075927647977	-0.202877321417465	0.839230920551089	0.989055839641549
AT4G27760.1	3941.3260909587	0.0928483851297347	0.10261426081852	0.90482925461933	0.36555585072771	0.921201458378183
AT4G27870.1	9016.40962487186	0.0747859316284503	0.149203709141469	0.50123372976969	0.616206638605558	0.974580254282361
AT4G28050.1	39786.9781673933	0.242258060434209	0.291270481508733	0.831728842481229	0.405562016651579	0.93042993668251
AT4G28080.1	15248.4786431317	0.512807345218334	0.154003644511998	3.32983902324715	0.000868962062597374	0.0340540299638706
AT4G28220.1	18876.3797493214	-0.0333846347500721	0.1844766963692	-0.180969387500621	0.856391604482826	0.989055839641549
AT4G28390.1	61475.228818948	-0.0936299357704571	0.216486170632458	-0.432498461665795	0.665379170032708	0.97950606534457
AT4G28440.1	36542.3644052843	0.190689507848277	0.065545932559083	2.90925005417215	0.00362296955276326	0.0844380381351222
AT4G28470.1	28451.1596395597	-0.0887042579197038	0.112083455628106	-0.791412590043846	0.428703265474049	0.942813303490982
AT4G28510.1	26581.25895527	0.0149914832433816	0.113178371099217	0.132458906218393	0.894621324648804	0.992957243399927
AT4G28520.1	21003.3369302951	0.0910935244993968	0.24277515971216	0.375217648326952	0.707498605983204	0.982988694248222
AT4G28770.1	12969.2641453637	-0.00143031223083639	0.0791084162591493	-0.0180804053281874	0.985574709680305	0.996252816841675
AT4G29010.1	18249.2097376959	0.0494236354087035	0.0943565159276414	0.523796739661357	0.600419921306461	0.974580254282361
AT4G29040.1	28005.964714231	-0.0163822147208087	0.0763553847074652	-0.214552186248196	0.830116475556086	0.989055839641549
AT4G29060.1	22206.3544886587	0.00923545676545568	0.165992914251429	0.0556376566259134	0.955630465302569	0.996252816841675
AT4G29130.1	17419.9611521596	0.0219454482956322	0.175051199762879	0.125365883383599	0.900233896105506	0.992957243399927
AT4G29220.1	25333.1214209007	-0.326060308470304	0.0879070310574042	-3.70914936550846	0.000207956727933809	0.0118319385511641
AT4G29330.1	6397.30644764044	0.0321642913386233	0.118458970138789	0.271522631852522	0.785989095569602	0.989055839641549
AT4G29350.1	21388.2551802336	0.115397125754796	0.179239472204342	0.64381536240654	0.519695170678955	0.961600724945138
AT4G29410.1	49205.5532612562	-0.315017962566857	0.329162207696142	-0.957029559291504	0.338552335520613	0.917487102391508
AT4G29480.1	26219.6418630726	-0.0836924165707422	0.188335659755008	-0.444379023492479	0.656768576633263	0.97950606534457
AT4G29520.1	16152.3233737493	-0.131606573884807	0.0734394827884525	-1.79204113220553	0.0731263774742225	0.529910191949058
AT4G29840.1	30776.1750782218	0.0818828240690342	0.111507276439998	0.734327181895573	0.462749355237029	0.954813619775614
AT4G29900.1	18421.2024945481	-0.0303294162988919	0.194826080308742	-0.15567431347399	0.876289745169321	0.992957243399927
AT4G29960.1	4939.56572122322	0.00476424171393616	0.156990108553648	0.0303474005963127	0.975789993754344	0.996252816841675
AT4G30010.1	42100.7729027394	0.137931457302469	0.117939431071954	1.16951096040406	0.242197827927148	0.87226712016644
AT4G30140.1	12930.8158056086	-0.0438817433097865	0.0987864896489539	-0.444207942459783	0.656892250453339	0.97950606534457
AT4G30160.1	20983.4710829172	-0.0802460694458435	0.109659118778885	-0.73177744212636	0.464304419666688	0.954813619775614
AT4G30170.1	20910.5583333417	-0.13390157447386	0.104685124877225	-1.27908883550457	0.200865774677369	0.826136341956045
AT4G30190.1	32813.0206623321	-0.0563976414305189	0.177110095590422	-0.318432674560471	0.75015675643796	0.98535291273516
AT4G30210.1	9895.67391090883	0.21397193914482	0.0897253488965013	2.38474346186871	0.0170910349388601	0.241609329982684
AT4G30260.1	12133.2903032855	0.000896996520816751	0.256905339583677	0.00349154487123685	0.997214155914209	0.99971168994914
AT4G30270.1	25200.8768550983	-0.405247664604749	0.0876511857047641	-4.62341337822567	3.77476412553538e-06	0.000361678325657779
AT4G30310.2	14930.9071254131	-0.0475859618867379	0.166513704465156	-0.285778050759153	0.775048120305071	0.989055839641549
AT4G30340.1	32150.0132005024	-0.381581587176916	0.265595689402709	-1.43670097972992	0.1508029764714	0.740943318109366
AT4G30440.1	21251.6706716277	0.428680802753747	0.249221729810695	1.72007795259012	0.0854182727817147	0.562632006364685
AT4G30530.1	22716.7605301048	0.124848944051965	0.0927360427487668	1.34628285132024	0.17821131414038	0.80348329189821
AT4G30550.1	12775.5320056967	0.104404487206822	0.11483762123552	0.909148814504787	0.363271578499897	0.919553398805512
AT4G30580.1	19761.4970589646	0.0187467531454815	0.100630527796626	0.18629290291877	0.852215072697869	0.989055839641549
AT4G30600.1	17720.9331567407	0.209113145569394	0.0633833138848086	3.29918290402788	0.00096966709136842	0.0351304638088239
AT4G30720.1	12360.4300214103	0.247635028919396	0.0888792843214796	2.78619512758104	0.0053330758179175	0.107786462038692
AT4G30996.1	36960.5871654517	0.0472728477871677	0.132886348248742	0.355738933382988	0.722036085189214	0.982988694248222
AT4G31080.1	16938.2524557014	-0.036130294794164	0.0934595391958023	-0.386587555481835	0.699061572293386	0.982988694248222
AT4G31120.1	17140.2363247997	0.574511636281479	1.01000666114221	0.568819650785041	0.569478537512242	0.965260104821941
AT4G31180.1	26665.5346828423	0.0173583897290277	0.0594193534174788	0.292133601775639	0.770184476179896	0.989055839641549
AT4G31300.1	24714.3247827129	-0.0282015650675224	0.186440143353709	-0.151263373650272	0.879767960379211	0.992957243399927
AT4G31340.1	26110.6941789114	-0.0990084105274893	0.132692928069617	-0.746146851741374	0.455578709760436	0.954813619775614
AT4G31480.1	23897.8429551938	0.0297015127458382	0.157808414207615	0.188212478371163	0.850710090970004	0.989055839641549
AT4G31490.1	24058.9562431958	0.0359631998658725	0.154037494242675	0.233470429019153	0.815396129344968	0.989055839641549
AT4G31500.1	22965.7750062627	0.15387460254754	0.0897022130229416	1.71539360470613	0.0862730871402453	0.563607263716703
AT4G31570.1	9296.06351054982	0.00239534246019169	0.218800536069819	0.0109476078222557	0.991265247218103	0.996658839701995
AT4G31700.1	29778.481826457	-0.0272032266428143	0.204588671971168	-0.13296545884343	0.89422069773976	0.992957243399927
AT4G31750.1	17621.6326879874	-0.071985214435982	0.131736046437778	-0.546435211792867	0.584766811296035	0.968784107959703
AT4G31830.1	49345.8370908302	-0.574787226451197	1.28441357432277	-0.447509461081697	0.654507258277949	0.97950606534457
AT4G31990.1	20361.7229407629	-0.237717068342154	0.0894084090326922	-2.65877752343443	0.00784247309257011	0.140342931995364
AT4G32070.1	7576.652187631	-0.14939806690494	0.174480769035989	-0.85624374382557	0.391862971101403	0.93042993668251
AT4G32150.1	14535.845106402	0.053688413641951	0.0484934269164851	1.10712764710179	0.268238743785381	0.879950202703123
AT4G32180.1	15542.3884623161	-0.00844172021312008	0.0817841734262981	-0.103219484399724	0.917788776192599	0.994920053617861
AT4G32260.1	20142.0745737067	-0.415824380342487	0.280828561066086	-1.48070544806386	0.13868508157384	0.713276950360885
AT4G32285.1	20195.5138563584	0.04488464662809	0.129868977703272	0.345614845222264	0.729632187882324	0.98532661333696
AT4G32390.1	43506.6199794637	0.544987170234132	0.272320397703315	2.0012719386077	0.0453630920919062	0.420624800149682
AT4G32410.1	15573.7904768625	0.295612364675971	0.0960481543245907	3.07775164192079	0.00208568660416913	0.0592930906042366
AT4G32460.1	12377.4151336455	-0.925527609711961	0.31812671480595	-2.90930489844751	0.00362233398798238	0.0844380381351222
AT4G32470.1	36867.8679320772	-0.0921915973793418	0.242144221064217	-0.380730116019958	0.703403519589779	0.982988694248222
AT4G32520.1	13383.130487099	0.0407865791200687	0.0902612446820744	0.451872553538682	0.651360798003459	0.979427628994361
AT4G32720.1	19768.8925297243	0.0815324808830542	0.116552153829173	0.699536458181234	0.48421683691926	0.95663366138588
AT4G32770.1	14625.3128374913	0.109676090837321	0.185571349224981	0.591018448135293	0.554508060208231	0.964053999837831
AT4G33010.1	16888.089713994	-0.205991497808259	0.215872337589303	-0.954228318962098	0.339968082904605	0.917487102391508
AT4G33070.1	15892.926536349	0.904998550057406	1.57438800247159	0.574825613912628	NA	NA
AT4G33090.1	24123.4088700348	-0.19854647982035	0.0834035110080163	-2.38055301774127	0.0172866732799645	0.243003358225917
AT4G33110.1	17899.8609770756	0.0484921244600446	0.0922741781284645	0.525522149788575	0.599220259645163	0.974580254282361
AT4G33120.1	12747.3159146956	-0.0981296416051057	0.127742192886474	-0.76818504041429	0.442377259726356	0.94954277500834
AT4G33150.1	28706.2388837305	-0.231211496819434	0.18021542159343	-1.28297287088478	0.199501580802278	0.825722885134493
AT4G33250.1	21072.5966567647	-0.224347909033022	0.169936251558999	-1.32018864118073	0.186772043426853	0.810996904625222
AT4G33360.1	17247.7825348672	0.00785272511138799	0.116777261302819	0.0672453269050798	0.946386401110454	0.996252816841675
AT4G33400.1	9038.56539823561	0.0429648019138155	0.172647285308652	0.248858832833686	0.8034699802587	0.989055839641549
AT4G33430.1	18526.9628943008	-0.0785513138469376	0.187264975335765	-0.419466126573299	0.674875505475733	0.97950606534457
AT4G33510.1	20290.5872857802	0.140626422785561	0.116041146071553	1.21186688986033	0.225563338249574	0.860667191816589
AT4G33580.1	10865.561493903	0.0386885635352211	0.114684442677071	0.337347966577824	0.735854604550885	0.98532661333696
AT4G33640.1	19754.4747605146	-0.112837123889987	0.125545613227529	-0.898773927572368	0.368773090233209	0.923939509561197
AT4G33650.1	16181.0079984819	-0.0027013443874614	0.172439449301536	-0.0156654663326933	0.987501277489447	0.996252816841675
AT4G33670.1	2111.64720484985	0.0106747873432142	0.266167800114543	0.0401054798462489	0.968009033032768	0.996252816841675
AT4G33680.1	16059.7422206497	-0.0714646460692326	0.160296456186212	-0.445827985031771	0.655721505224779	0.97950606534457
AT4G33760.1	15649.2540933651	0.131419610546841	0.0929212025515956	1.41431241673685	0.15727019281911	0.761595581644526
AT4G33945.1	15713.8420209634	0.093847880257579	0.143929458854671	0.652040805297126	0.514374849077566	0.96063599369812
AT4G34050.1	18077.0271463451	-0.00238519765944896	0.0795522551126181	-0.0299827786914696	0.976080787609629	0.996252816841675
AT4G34110.1	26162.2244608455	0.0761893967604459	0.0963810760163622	0.790501620333763	0.42923487631033	0.942813303490982
AT4G34131.1	17772.7386506109	0.0931030728337151	0.109251506946368	0.852190284930528	0.394108487852245	0.93042993668251
AT4G34135.1	20138.7853202311	0.352130287244998	0.0607996544393606	5.79164948373514	6.9698485406715e-09	2.00344424163524e-06
AT4G34200.1	35996.1715506905	0.168717109274657	0.143992957432337	1.17170389637936	0.241315958151173	0.87226712016644
AT4G34230.1	22444.9536273353	0.0173013624529436	0.118664539048983	0.145800612310994	0.884078792515823	0.992957243399927
AT4G34250.1	10491.2716700992	0.326721915031975	0.154229332632353	2.11841618877262	0.0341398360341536	0.363455785268953
AT4G34260.1	3261.87391148559	0.229629346700151	0.271392515297731	0.846115252840472	0.397488452592248	0.93042993668251
AT4G34350.1	30040.2081367451	0.732741927013808	1.29353433763019	0.566464998800283	0.571077719955521	0.966808772134558
AT4G34450.1	17744.2118441847	0.044762403884509	0.181602201745187	0.246486019741747	0.805306025295369	0.989055839641549
AT4G34490.1	29260.497940267	-0.0244883580835019	0.0801763215770846	-0.305431299438673	0.760037686446366	0.986807063747981
AT4G34620.1	22493.680067177	0.357318261914681	0.232233022641898	1.53861952038433	0.123897210169158	0.677160202497045
AT4G34640.1	23464.5259773921	0.0117595410022932	0.0926925010932522	0.126866152748027	0.899046336323587	0.992957243399927
AT4G34670.1	26717.4125611124	0.0838374810299502	0.131649702573842	0.636822411223646	0.524240526325586	0.961600724945138
AT4G34700.1	21293.3089357045	-0.00901148131012937	0.149040383112644	-0.0604633530988613	0.951786602416553	0.996252816841675
AT4G34830.1	12226.8138362961	0.159726761505542	0.172826880879672	0.924200915346901	0.355381719153008	0.918493340712918
AT4G34870.1	28038.7742875884	-0.00495667387895093	0.0933533764878109	-0.0530958179064699	0.95765556358176	0.996252816841675
AT4G34890.1	10251.3514937729	-0.0243068253758853	0.0893730815101614	-0.271970317741833	0.785644842376565	0.989055839641549
AT4G34960.1	76863.2332117054	-0.0307776828814163	0.168691499638977	-0.182449518483651	0.855229967755645	0.989055839641549
AT4G35000.1	39253.6763656431	-0.361015126693488	0.136833803641671	-2.63834752148587	0.00833111567814437	0.146399437721843
AT4G35060.1	29057.8686682985	0.756522073766091	1.27928734729255	0.591362116859184	0.55427781753573	0.964053999837831
AT4G35090.1	50329.5751767592	-0.326116693180077	0.196941490067123	-1.65590649826467	0.097740755449667	0.602903645538187
AT4G35100.1	27342.8124252214	-0.0705945552087823	0.233413565985532	-0.30244409707171	0.762313543102924	0.986838125313282
AT4G35230.1	15840.0311354571	-0.1661983734108	0.222131406972162	-0.748198445578785	0.454340468469416	0.954813619775614
AT4G35260.1	16573.4397508913	0.0221232555794786	0.103186219289206	0.214401261446284	0.830234158045021	0.989055839641549
AT4G35310.1	18099.9447798527	-0.00232477186182107	0.0890741451901278	-0.0260992890457592	0.979178144129908	0.996252816841675
AT4G35360.1	18984.0443726297	-0.0853318204733301	0.0914029528988395	-0.933578377580114	0.350521423195307	0.918493340712918
AT4G35470.1	16759.5048805753	0.0370866244438085	0.107081710478245	0.346339484849217	0.729087598004439	0.98532661333696
AT4G35630.1	23898.7520898937	-0.00273342428526197	0.0930247709668834	-0.0293838324658177	0.976558467060974	0.996252816841675
AT4G35790.1	18402.1558389795	-0.138655818447915	0.123030155001133	-1.12700677688846	0.259739615726797	0.879950202703123
AT4G35800.1	9124.77950530378	0.0634016377380904	0.15066977862876	0.420798638685916	0.673902125794558	0.97950606534457
AT4G35830.1	22239.5202270229	-0.204192909479421	0.0538533813036323	-3.79164510261956	0.000149652669814418	0.00912879456395217
AT4G35850.1	40667.6256121046	-0.567541538685965	1.28797465330735	-0.440646512125524	0.659468924762706	0.97950606534457
AT4G35860.1	15931.8056793914	-0.168142210836082	0.0559009208749949	-3.00786119806649	0.00263093271470966	0.0691185775861444
AT4G36020.1	14848.1615420685	0.510093884326359	0.26234925355035	1.94433137286766	0.0518555037317587	0.436649413698058
AT4G36130.1	36728.08964377	0.00720038340474819	0.230516742500123	0.0312358370444366	0.975081460020896	0.996252816841675
AT4G36250.1	21960.8401661503	-0.00270443911486844	0.128205616188385	-0.0210945448044534	0.983170236543472	0.996252816841675
AT4G36440.1	19772.4952215019	-0.0416140376991779	0.0999163980290492	-0.416488569644787	0.677052529793169	0.97950606534457
AT4G36480.1	19466.9468034955	0.00165343759208929	0.0930047201044383	0.0177779965385906	0.985815958205117	0.996252816841675
AT4G36630.1	17344.5682097206	-0.16133196668905	0.118277263789882	-1.3640150399121	0.172562832202824	0.794123473091044
AT4G36660.1	3384.60637752976	0.130415161149061	0.273682894585	0.476519226189917	0.633704513434965	0.97522299427677
AT4G36700.1	29512.3659051686	0.197562476177153	0.354540634606154	0.557235072353885	0.577366829957116	0.966936252899804
AT4G36750.1	17716.5931239673	-0.150215257764727	0.206734004514993	-0.726611270928254	0.467464121780357	0.954887289883296
AT4G36880.1	5862.95607701317	-0.273316366758622	0.223132713972667	-1.22490495406291	0.220611033639254	0.854372371294534
AT4G37000.1	22016.9623917056	-0.0868296213899256	0.125049517603054	-0.694361906021502	0.48745527710141	0.957228997490942
AT4G37070.2	7003.49037147802	-0.4388154075071	0.260005735857741	-1.68771433468373	0.0914660787470134	0.585954720435088
AT4G37460.1	6313.57079786889	0.0984679127296024	0.089804793650858	1.09646610973157	0.272874846619886	0.886586018118633
AT4G37640.1	16834.0999428923	-0.107836770577604	0.122684837220271	-0.878973905992891	0.379415424289922	0.928371137779646
AT4G37870.1	25135.6649838455	0.145228920459857	0.100573784880224	1.44400372952867	0.148737926253982	0.738550892934838
AT4G37910.1	19314.630185539	0.13350763791054	0.146445709333479	0.91165277916421	0.361951529130854	0.919553398805512
AT4G37930.1	21798.9634277978	0.0409129765460326	0.184331772514411	0.221952927528183	0.824350527717424	0.989055839641549
AT4G38100.1	7438.30775341908	-0.0603062631024037	0.0751979685388889	-0.801966652479662	0.422572248566492	0.940786925164815
AT4G38200.1	16326.9187927148	-0.0490796846043271	0.173163672348765	-0.283429451100326	0.77684765485718	0.989055839641549
AT4G38350.1	19725.9681164047	-0.0178866760943941	0.121126216665189	-0.147669733166318	0.882603419147331	0.992957243399927
AT4G38540.1	19358.4234335148	-0.154352898241755	0.0741872793935599	-2.08058442772811	0.0374719604718582	0.376241441729044
AT4G38550.1	39983.7972922207	-0.0643401150198232	0.115948795687719	-0.55490110646003	0.578962305043279	0.966936252899804
AT4G38580.1	29701.5214818877	0.0314371607861681	0.0955461791988429	0.329025828659707	0.742136165514819	0.98532661333696
AT4G38630.1	23075.834439869	-0.0876027709998914	0.0824164617449294	-1.06292807462438	0.287814570225274	0.906913877189749
AT4G38740.1	31915.7661394011	0.00287023162061339	0.124060561518281	0.0231357297233452	0.981542005109368	0.996252816841675
AT4G38970.1	20005.7256119684	-0.116396199533489	0.196556831031836	-0.592175804435084	0.553732869819263	0.964053999837831
AT4G39080.1	21817.132424683	-0.0338710999123328	0.108818849822972	-0.311261329883883	0.755601962383917	0.985378954842359
AT4G39090.1	11091.3636657075	-0.0212326958436567	0.190426708025395	-0.111500619129671	0.911219374667746	0.992957243399927
AT4G39150.1	20329.341228581	0.0210951837264234	0.274744851594092	0.0767809973654735	0.93879776801138	0.996252816841675
AT4G39200.1	33470.6315116239	-0.194762308616813	0.188884345845715	-1.03111937489991	0.30248484309728	0.916344290331991
AT4G39260.1	25728.1328540648	-0.192444334730812	0.0766165627617438	-2.51178502133097	0.0120122240029555	0.189485509119792
AT4G39280.1	6676.00990550781	0.00573595431380816	0.145705253685681	0.0393668324834868	0.968597923244782	0.996252816841675
AT4G39330.1	17545.4995952414	0.0432677397707899	0.117709833263392	0.36757965389325	0.713186688120666	0.982988694248222
AT4G39350.1	27132.6987972602	0.324079213284336	0.184380450024244	1.75766581132503	0.0788043883154044	0.548029442397718
AT4G39400.1	16924.6436770555	0.111325456107641	0.0997134194233544	1.11645410167899	0.264227806427974	0.879950202703123
AT4G39460.1	27485.6888515039	0.0515554364430668	0.119833740731347	0.430224710740256	0.66703218838452	0.97950606534457
AT4G39520.1	14279.5104787636	0.124184816982822	0.124234280120704	0.99960185596251	0.31750322462222	0.916344290331991
AT4G39660.1	15201.812509709	0.075016485079281	0.109649838612162	0.684145877720977	0.493883054323435	0.957228997490942
AT4G39690.1	13011.6036351786	-0.134947105937437	0.200063972008147	-0.674519777763593	0.49998091607828	0.957228997490942
AT4G39850.1	13066.7880345537	0.0428166793286367	0.130076390381096	0.329165647994942	0.742030486348571	0.98532661333696
AT4G39980.1	22227.6304088356	0.210190657686629	0.11860913709512	1.7721287148229	0.0763731933383844	0.53923893859583
AT4G39990.1	23437.4924243886	-0.100840160754657	0.163604982043508	-0.616363630832711	0.537654551265369	0.963128359028329
AT4G40010.1	23496.5182383852	-0.00423405672332766	0.0863329979726503	-0.0490433185775499	0.960884774221833	0.996252816841675
AT5G01210.1	20977.1632602923	-0.0105736819061017	0.162393281603276	-0.0651115723613062	0.94808516657425	0.996252816841675
AT5G01410.1	19898.9427807189	-0.0120991131557434	0.0827821985885337	-0.146155977517361	0.883798257143398	0.992957243399927
AT5G01500.1	27074.0910842666	0.0490629982996574	0.086205492115874	0.569140052396068	0.569261099273138	0.965260104821941
AT5G01590.1	25604.16685026	0.0219695064835945	0.0602176638163086	0.364834918714407	0.715234637692158	0.982988694248222
AT5G01670.1	18948.599073165	-0.299603028655567	0.121946986428107	-2.45683011471707	0.0140168954283308	0.207211622864614
AT5G02240.1	17986.2992887656	-0.512796432215045	0.252836151208447	-2.02817686380726	0.0425422003218448	0.407620663389048
AT5G02450.1	74644.7651355294	0.0423674348492233	0.309210262991341	0.137018203856997	0.891016406221302	0.992957243399927
AT5G02490.1	39047.7668932979	0.0736174203722362	0.07305989108472	1.00763112672683	0.313631580146571	0.916344290331991
AT5G02500.1	28480.9428802455	0.0492224031158379	0.0619837158041797	0.794118301512326	0.427126564133473	0.942813303490982
AT5G02610.1	62135.4514948965	0.0877641250396994	0.214185485905991	0.409757573761185	0.681983791378911	0.980707097441491
AT5G02740.1	9715.89614563342	-0.0742688507241713	0.223583469326002	-0.332175052780318	0.739757080264575	0.98532661333696
AT5G02870.1	36061.4942060919	0.0671988101057553	0.127873631455548	0.525509515455618	0.599229040231166	0.974580254282361
AT5G02960.1	36326.725620155	0.155244903121768	0.198435959106658	0.782342594662116	0.43401326063676	0.943133628904166
AT5G03040.1	16143.6224367982	0.135074603151301	0.0428705944989441	3.15075180855325	0.00162850810235818	0.0495641230682426
AT5G03080.1	18907.4236524381	0.0607460716745603	0.551885647752239	0.110070033388205	0.912353833614853	0.992957243399927
AT5G03160.1	23073.323986147	0.127442722835473	0.0938439646355574	1.35802790654036	0.174454829276105	0.797375694942198
AT5G03280.1	10936.8983781026	0.036590319338328	0.0831742372742716	0.439923713609413	0.659992360174608	0.97950606534457
AT5G03290.1	22485.8039429771	0.0970140445596779	0.122623838170607	0.791151590155758	0.428855536949693	0.942813303490982
AT5G03300.1	20037.6610833942	-0.185829266014739	0.0893394977718058	-2.08003481829941	0.0375223393761474	0.376241441729044
AT5G03340.1	25367.5519069838	0.138949773939485	0.0937018229283458	1.48289296405408	0.138102851101314	0.712053185623436
AT5G03460.1	15743.8971512447	0.341158867077964	0.28006694010079	1.21813330397079	0.223173319794706	0.856969908391376
AT5G03520.1	24751.6055546401	-0.113109806457391	0.211802878401162	-0.534033377219537	0.593318441858336	0.971565242753308
AT5G03530.1	12538.6996596978	-0.0914974034022792	0.051389214408165	-1.78047873383606	0.0749976466220932	0.535963844782749
AT5G03540.1	13484.8759376285	-0.118255411067481	0.101899466397183	-1.16051060175866	0.24584097984759	0.875438003393214
AT5G03630.1	34265.0126813157	0.129172403526633	0.408547032831554	0.316175111177203	0.75186959788914	0.98535291273516
AT5G03650.1	12635.5230661692	0.3359768416455	0.135428487556706	2.48084319412354	0.0131072018819646	0.199460772168485
AT5G03860.1	32315.898434302	-0.0818992648871526	0.187148040273572	-0.43761753939519	0.661663554614602	0.97950606534457
AT5G04130.1	12801.2005603953	0.162730899946259	0.0780205055346162	2.08574526441716	0.0370017038922113	0.376241441729044
AT5G04420.1	3666.83117186529	0.0819404519404145	0.173140351824877	0.47326028321401	0.636027493953342	0.97522299427677
AT5G04430.1	25762.0332667704	-0.0201329198859475	0.0852295527525786	-0.236219940569129	0.813262006969027	0.989055839641549
AT5G04530.1	21729.7385960262	0.150866368253164	0.0765613683021443	1.97052863080738	0.048777817002653	0.427222680794055
AT5G04590.1	23975.8827173998	0.224295658822789	0.137281806440036	1.63383382430038	0.102293747987469	0.619751583240237
AT5G04740.1	31307.1004982177	-0.00887888447043374	0.0896066105985538	-0.0990873821822364	0.921068890342673	0.994920053617861
AT5G04870.1	4117.06486827281	0.0169199930710272	0.225969024887554	0.0748774885382939	0.940312187809966	0.996252816841675
AT5G04885.1	36120.5970357477	0.197184023820779	0.344628875380223	0.57216338475187	0.567211290821218	0.965260104821941
AT5G04930.1	11261.9963659081	-0.0726935531297072	0.144492591933455	-0.503095363969842	0.614897226021526	0.974580254282361
AT5G04990.1	9200.03124329719	-0.0972773791513863	0.170534759416169	-0.570425521954692	0.568389123418031	0.965260104821941
AT5G05000.1	10453.7137657377	0.136357799545419	0.101466991969702	1.34386362400627	0.178992490794387	0.80348329189821
AT5G05010.1	21848.0316231405	-0.0296024297888494	0.148368933916909	-0.199519057038097	0.841856737660929	0.989055839641549
AT5G05170.1	14773.2773901288	0.310243269780199	0.16621086910955	1.86656427129153	0.0619624609118857	0.485748140542571
AT5G05460.1	3723.98085306525	-0.10112226659763	0.142091413196589	-0.711670496638133	0.476668841413155	0.95663366138588
AT5G05470.1	19718.0167812613	-0.00333633494340785	0.0882322783030243	-0.0378130884476265	0.969836708763995	0.996252816841675
AT5G05520.1	10563.9226886239	0.0443296036107137	0.138540781278873	0.319975123580985	0.748987188472793	0.98535291273516
AT5G05670.1	17277.388500703	0.0155935355228116	0.0797156316583578	0.195614526265586	0.844911889623782	0.989055839641549
AT5G05780.1	38918.5316276487	-0.101325564752809	0.0718177280967282	-1.41087120740352	0.15828259336079	0.762527130399188
AT5G05890.1	1902.73084875685	0.138170960369959	0.183324538907676	0.753695938324674	0.45103182135332	0.953811417338969
AT5G06140.1	16209.8424327528	-0.0290697211123826	0.110922421467332	-0.262072543385144	0.79326551436836	0.989055839641549
AT5G06160.1	21056.5742109058	-0.143046368417936	0.169336471636509	-0.844746362289833	0.398252467936898	0.93042993668251
AT5G06290.1	14451.5490512786	-0.0794369863746474	0.232434204783394	-0.341761172580752	0.732530631775414	0.98532661333696
AT5G06320.1	18272.3015133773	0.0662470823677044	0.187369741536353	0.353563397294067	0.723666109390707	0.982988694248222
AT5G06460.1	36308.546858499	-0.214556504877063	0.142330295599113	-1.50745492359112	0.131694089665612	0.698205919353803
AT5G06600.1	19870.2788351127	-0.0371449017465049	0.0585920316117901	-0.633958248667904	0.526108069980029	0.961600724945138
AT5G06660.1	25490.2662171168	0.117102596342346	0.0756506903968142	1.54793823728644	0.121637167381806	0.677160202497045
AT5G06680.1	11446.5341824923	-0.019630121704225	0.163105009461945	-0.120352659731184	0.904203790793709	0.992957243399927
AT5G06970.1	22447.6572835246	-0.00176667741822306	0.103112185314789	-0.0171335464652368	0.986330076627033	0.996252816841675
[truncated: 589 more rows]
