# Supplementary material for: Functional Meta-Analysis of the Proteomic Responses of Arabidopsis Seedlings to the Spaceflight Environment Reveals Multi-Dimensional Sources of Variability across Spaceflight Experiments
Source: Int J Mol Sci. 2023 Sep 22;24(19):14425. doi: 10.3390/ijms241914425 (PMC10573023; doi:10.3390/ijms241914425)
Supplement: Supplementary file 1 [file ijms-24-14425-s001.zip › Supplementary folder/Supplementary file 1/BRIC PDFU soluble.csv]

	baseMean	log2FoldChange	lfcSE	stat	pvalue	padj	col
AT1G02500.1	122379.6003	0.461032165	0.124853492	3.692585271	0.000221986	0.003352752	blue
AT1G02640.1	61117.51728	-0.212480995	0.096291077	-2.206653	0.027338311	0.112963965	black
AT1G03220.1	121964.7747	0.035870161	0.129725734	0.276507677	0.782158164	0.851679949	black
AT1G03880.1	90741.97677	-0.528451896	0.127139098	-4.156486119	3.23E-05	0.000832663	red
AT1G03890.1	87002.22515	-0.301655222	0.131727875	-2.289987772	0.022022026	0.102576748	black
AT1G04410.1	130051.1977	0.279201579	0.151281373	1.845578038	0.064953498	0.198948476	black
AT1G04820.1	79181.31612	0.185790001	0.094723262	1.96139784	0.049832632	0.168695235	black
AT1G06290.1	63627.51773	-0.287197813	0.098645334	-2.911418106	0.003597922	0.031057143	red
AT1G07750.1	137081.0708	-0.088515455	0.13580985	-0.651760201	0.51455588	0.643456255	black
AT1G08200.1	85036.75128	-0.48363461	0.092637451	-5.220724519	1.78E-07	1.56E-05	red
AT1G09010.1	47957.05627	-0.087196834	0.087551916	-0.995944327	0.319277196	0.476841461	black
AT1G09210.1	87701.39357	0.301443489	0.170187972	1.771238507	0.076521048	0.214847559	black
AT1G09640.1	66428.78132	-0.02308537	0.088620032	-0.26049833	0.794479403	0.859214762	black
AT1G09780.1	58999.15003	0.144025586	0.105775682	1.361613402	0.173319924	0.343726929	black
AT1G11580.1	92401.95596	0.297750612	0.114614899	2.597835148	0.009381352	0.054066213	black
AT1G11910.1	99316.92469	-0.16124994	0.147180445	-1.095593508	0.273256704	0.435080285	black
AT1G12000.1	68677.83066	-0.108335461	0.096232719	-1.12576535	0.260264854	0.425358232	black
AT1G12840.1	72332.17018	-0.133853561	0.098994224	-1.352135058	0.176332114	0.343726929	black
AT1G13060.1	45759.08917	-0.194793	0.106633628	-1.826750191	0.067737338	0.199873926	black
AT1G13440.1	146174.2685	0.109196543	0.168715354	0.647223507	0.5174873	0.643456255	black
AT1G14610.1	49678.91839	0.028808598	0.09619168	0.299491582	0.764564994	0.837198669	black
AT1G14810.1	57097.76245	0.231284206	0.130483407	1.772518138	0.076308587	0.214847559	black
AT1G16030.1	64880.79189	-0.132898243	0.098461605	-1.349746861	0.177097195	0.343726929	black
AT1G17290.1	57942.50722	0.056338586	0.086458065	0.65162904	0.514640509	0.643456255	black
AT1G18080.1	128913.5392	0.044392465	0.151219659	0.293562788	0.769092015	0.840055617	black
AT1G18500.1	48976.42177	-0.027907458	0.083274627	-0.335125592	0.737530349	0.815753264	black
AT1G20010.1	66873.17212	0.087865793	0.083228079	1.055722952	0.291094808	0.453734968	black
AT1G20260.1	60932.82611	-0.151314475	0.108374855	-1.396213856	0.162650105	0.336041256	black
AT1G20620.1	113109.6515	-0.374180796	0.116853248	-3.202142882	0.001364093	0.013894717	red
AT1G20950.1	71198.19073	-0.251030369	0.087843319	-2.857705877	0.004267157	0.033685638	red
AT1G21750.1	108376.4777	0.143756205	0.161261017	0.891450446	0.372687565	0.518213185	black
AT1G22300.1	108089.0631	0.290290615	0.11940298	2.431184012	0.015049569	0.079418208	black
AT1G22530.1	78389.80372	0.592825122	0.109565801	5.410676649	6.28E-08	6.88E-06	blue
AT1G23190.1	67137.42276	-0.086234441	0.096733685	-0.891462378	0.372681166	0.518213185	black
AT1G24180.1	67398.53008	0.167372558	0.097186578	1.722177715	0.08503733	0.228505219	black
AT1G24510.1	74096.35923	0.094694177	0.10310961	0.918383614	0.358418066	0.511358674	black
AT1G29670.1	56172.6517	-0.176591063	0.11635745	-1.517660131	0.1291001	0.301223746	black
AT1G29880.1	57945.97789	0.010728471	0.097521331	0.110011529	0.912400232	0.942526655	black
AT1G29900.1	47331.09301	-0.00750671	0.101322581	-0.074087231	0.940940975	0.962925577	black
AT1G30510.3	93870.72358	0.338091898	0.125790339	2.687741359	0.007193709	0.043651553	blue
AT1G30580.1	79350.23748	-0.135588755	0.093481331	-1.450436725	0.146936772	0.31716821	black
AT1G31180.1	79655.89831	0.229614911	0.121386027	1.891609078	0.058543086	0.186529432	black
AT1G32060.1	43174.99173	-0.138789285	0.141480395	-0.980978916	0.326603139	0.481735964	black
AT1G33790.2	47772.94559	-0.075150043	0.104444998	-0.719517877	0.471821891	0.604837144	black
AT1G35160.1	132784.8231	0.162965468	0.112150902	1.453091017	0.146198485	0.31716821	black
AT1G35580.1	55057.71716	-0.069540029	0.095936004	-0.72485851	0.468538836	0.603588266	black
AT1G35720.1	102268.5715	0.166115212	0.119516797	1.3898901	0.164562252	0.33666204	black
AT1G43670.1	53775.49824	0.056034208	0.094519268	0.592833705	0.553292449	0.669701009	black
AT1G45130.1	54770.52148	-0.134618407	0.102212254	-1.317047632	0.187822659	0.353074355	black
AT1G48030.1	111060.2604	0.210496982	0.139507818	1.508854374	0.131336002	0.304365972	black
AT1G48850.1	61131.23613	0.179807435	0.103371282	1.739433147	0.081958602	0.227201694	black
AT1G49240.1	96674.10862	0.108988772	0.111114327	0.980870558	0.326656578	0.481735964	black
AT1G49760.1	36874.09923	0.449042704	0.142213683	3.157521102	0.001591167	0.015487361	blue
AT1G50380.1	58520.19734	-0.164676177	0.10233124	-1.609246372	0.10756248	0.26762866	black
AT1G53240.1	87677.11122	0.183959916	0.145168954	1.26721252	0.20507931	0.377414865	black
AT1G53310.1	92918.60555	-0.353055388	0.127602657	-2.766834139	0.005660355	0.038142081	red
AT1G53850.1	82231.94032	0.219210518	0.143117297	1.531684301	0.125600358	0.297367335	black
AT1G54000.1	90674.02302	-0.196997934	0.17219374	-1.14404817	0.252603661	0.422291616	black
AT1G54010.1	92997.59431	-0.216402601	0.174286992	-1.241645161	0.214367512	0.384554837	black
AT1G54100.1	72048.42813	-0.088423515	0.102037826	-0.866575835	0.386174459	0.530965384	black
AT1G54270.1	70235.84523	0.080347509	0.091983715	0.873497104	0.382392184	0.53002461	black
AT1G54870.1	58432.76481	-0.675636393	0.124657511	-5.419941306	5.96E-08	6.88E-06	red
AT1G55490.1	96267.62472	0.018388363	0.137836529	0.133407039	0.893871478	0.932180256	black
AT1G56070.1	83317.18803	-0.018763326	0.119050752	-0.157607793	0.874765862	0.917843655	black
AT1G56190.1	63026.88436	0.167574937	0.107088628	1.564824769	0.117624002	0.283073149	black
AT1G57720.1	66291.01863	-0.049148163	0.09277116	-0.52977847	0.596265534	0.70584947	black
AT1G62380.1	72134.04627	0.550073697	0.131435252	4.185130625	2.85E-05	0.000780193	blue
AT1G62740.1	64532.97544	0.339975116	0.12666852	2.683974807	0.007275259	0.043651553	blue
AT1G62750.1	68278.48425	-0.085066515	0.10298932	-0.825974139	0.408818762	0.549271834	black
AT1G63000.1	97533.06136	-0.277437545	0.139740884	-1.985371329	0.047103173	0.162625598	black
AT1G63770.3	60301.53699	-0.287085712	0.099296396	-2.891199706	0.003837742	0.031715676	red
AT1G63770.5	60846.38754	-0.276691182	0.099261309	-2.787502854	0.005311599	0.036928257	red
AT1G63940.1	95705.83984	0.189347148	0.116189353	1.629642844	0.103177004	0.259889838	black
AT1G64190.1	52696.28928	-0.367023966	0.113237815	-3.241178459	0.001190366	0.013034512	red
AT1G64740.1	68079.45668	0.151017391	0.092687001	1.629326552	0.103243908	0.259889838	black
AT1G65930.1	107543.5855	0.038831227	0.113336499	0.342618898	0.731885183	0.814623095	black
AT1G65960.2	67896.0344	-0.14357321	0.099083025	-1.449019246	0.147332208	0.31716821	black
AT1G66200.1	40135.27673	0.410749656	0.108044571	3.801668638	0.000143725	0.002622979	blue
AT1G66270.1	115650.0377	-0.066635451	0.121585463	-0.548054429	0.583654531	0.694675773	black
AT1G66280.1	107545.9722	-0.041400925	0.114843885	-0.360497425	0.718475182	0.804839207	black
AT1G68560.1	70255.29646	-0.057416913	0.089708146	-0.640041241	0.522145788	0.646044788	black
AT1G69740.1	42811.49435	-0.014758379	0.098295493	-0.150142985	0.880651807	0.920585899	black
AT1G70730.1	71957.55473	-0.180323317	0.10817796	-1.66691364	0.095531578	0.250555876	black
AT1G71695.1	77905.40814	-0.350522832	0.093357533	-3.754628253	0.000173599	0.002924474	red
AT1G72150.1	90664.89916	0.614683921	0.125582364	4.894667552	9.85E-07	7.19E-05	blue
AT1G72370.1	126810.216	-0.156325786	0.116603116	-1.340665598	0.180029049	0.345845278	black
AT1G72730.1	65826.53273	0.085478371	0.088914266	0.961357208	0.336372593	0.491430224	black
AT1G74030.1	89180.69488	0.282731626	0.111982026	2.524794709	0.011576589	0.062599335	black
AT1G74040.1	41221.19517	0.002360584	0.089705306	0.026314876	0.979006189	0.983497043	black
AT1G74260.1	44188.52599	-0.272119468	0.107168877	-2.539165055	0.011111739	0.060836769	black
AT1G74920.1	57282.6354	-0.172124842	0.094468563	-1.822033026	0.068449975	0.199873926	black
AT1G75780.1	61521.32113	0.074049178	0.085765048	0.86339575	0.387919915	0.530965384	black
AT1G76030.1	61651.9855	-0.154341881	0.107961639	-1.42959927	0.152832065	0.32338379	black
AT1G76160.1	128182.0387	0.025018016	0.11807453	0.211883259	0.832198112	0.893389149	black
AT1G76680.1	62529.60496	-0.205505803	0.090690017	-2.266024526	0.023449882	0.105887095	black
AT1G77510.1	112975.0748	0.1274436	0.160089568	0.796076851	0.425987368	0.564354	black
AT1G78060.1	66492.2324	0.004095362	0.103732379	0.039480078	0.968507636	0.983497043	black
AT1G78300.1	126377.1832	0.15715767	0.116261009	1.351765923	0.176450209	0.343726929	black
AT1G78570.1	82864.11568	-0.221187785	0.130698481	-1.692351612	0.090578953	0.240445947	black
AT1G78850.1	94306.79533	0.182801548	0.119986032	1.523523571	0.127627768	0.300542809	black
AT1G78900.1	75972.10983	-0.17745547	0.09533501	-1.861388284	0.062689364	0.193365784	black
AT1G79440.1	57269.2209	-0.195324404	0.110687187	-1.764652352	0.077622211	0.216551137	black
AT1G79530.1	122933.4317	0.111854233	0.155614543	0.718790359	0.472270099	0.604837144	black
AT1G79550.1	90042.49945	-0.011446439	0.120538792	-0.094960625	0.924346102	0.950384021	black
AT1G79690.1	68835.26839	-0.186395003	0.084220059	-2.213190124	0.026884541	0.112963965	black
AT1G79920.1	54764.3214	0.177875589	0.087210068	2.039622193	0.04138797	0.154941423	black
AT1G79930.1	55146.81188	0.178253323	0.088545318	2.013130984	0.044100851	0.158331936	black
AT1G80460.1	81261.59242	0.076873019	0.096835349	0.793852859	0.427281096	0.564354	black
AT1G80560.1	66711.62412	0.242347207	0.110916316	2.184955418	0.028892116	0.116098593	black
AT2G01140.1	110907.8423	-0.179007761	0.113466533	-1.57762608	0.114651537	0.277444052	black
AT2G04030.1	51406.33752	0.001013555	0.097762254	0.010367546	0.991728043	0.991728043	black
AT2G05710.1	84687.93199	-0.167985681	0.124335377	-1.351069064	0.17667331	0.343726929	black
AT2G05920.1	49129.44407	-0.13673644	0.10362644	-1.319513045	0.186997652	0.35303867	black
AT2G05990.1	53470.26509	-0.299670163	0.145948037	-2.05326614	0.040046773	0.15252597	black
AT2G07698.1	74493.9875	0.046351028	0.11651829	0.397800453	0.690777283	0.792043063	black
AT2G13560.1	39626.5814	-0.231144705	0.127221449	-1.816868981	0.069237177	0.200833666	black
AT2G15620.1	78013.29673	0.158203105	0.086510577	1.828714017	0.067442461	0.199873926	black
AT2G16600.1	38241.76479	0.409093949	0.151417877	2.701754615	0.006897465	0.043158422	blue
AT2G17390.1	37522.64483	0.325741681	0.125839475	2.58854927	0.009638116	0.054824607	black
AT2G17420.1	72237.37918	-0.100020936	0.090025815	-1.111025046	0.266557569	0.429014588	black
AT2G18960.1	57985.44751	-0.081215039	0.115452476	-0.70344995	0.481775387	0.614420725	black
AT2G19900.1	68090.06868	-0.396326645	0.104579771	-3.789706574	0.000150825	0.00264246	red
AT2G20420.1	110138.7586	0.05212929	0.141996953	0.367115554	0.713532826	0.80135225	black
AT2G21660.1	133580.2539	0.195898365	0.326716163	0.599598022	0.548774166	0.669535055	black
AT2G22780.1	48268.08822	-0.339855544	0.29982425	-1.133515865	0.256997683	0.42385337	black
AT2G24200.1	95306.18591	0.091362255	0.154124798	0.592781017	0.553327714	0.669701009	black
AT2G24270.1	69778.74899	-0.347052789	0.08266041	-4.198536992	2.69E-05	0.000780193	red
AT2G26080.1	51994.377	-0.343401673	0.095206421	-3.606917132	0.000309857	0.004241162	red
AT2G27860.1	87049.92227	-0.443910232	0.0955962	-4.643597044	3.42E-06	0.000166632	red
AT2G28000.1	87806.0511	-0.016591856	0.132228178	-0.125478973	0.900144371	0.934273067	black
AT2G29550.1	61125.01351	0.102491199	0.083517258	1.22718588	0.219752735	0.388111686	black
AT2G30110.1	54589.44811	0.134385943	0.100997225	1.330590458	0.183323804	0.350636795	black
AT2G30970.1	66969.67351	-0.14295474	0.122401997	-1.167911827	0.242842333	0.411393537	black
AT2G31390.1	88256.70725	0.435091286	0.137228049	3.170571093	0.001521396	0.015144806	blue
AT2G32240.1	55792.47287	0.318192089	0.131935927	2.41171678	0.01587761	0.082089382	black
AT2G33070.1	106592.0164	-0.147746832	0.109815397	-1.345410894	0.178492579	0.344404184	black
AT2G33150.1	70114.27945	-0.034282093	0.106618928	-0.321538522	0.747802324	0.82503128	black
AT2G33210.1	71103.84547	-0.002898445	0.097180435	-0.029825399	0.976206303	0.983497043	black
AT2G35040.2	53580.93642	0.120351206	0.107933412	1.115050511	0.264828777	0.428025846	black
AT2G36460.1	97123.59183	0.137140324	0.1368143	1.002382966	0.316158666	0.475867682	black
AT2G36530.1	91791.08432	0.125610784	0.114867015	1.093532245	0.27416018	0.435080285	black
AT2G36580.1	79485.32235	-0.101388826	0.108552713	-0.934005453	0.35030108	0.50141135	black
AT2G36640.1	97646.03866	0.279198792	0.192326588	1.451691079	0.146587521	0.31716821	black
AT2G36880.1	127789.9249	0.451675364	0.118664966	3.806307618	0.000141057	0.002622979	blue
AT2G37040.1	46570.93694	-0.248235112	0.083698711	-2.965817603	0.003018795	0.026984328	red
AT2G37620.1	92192.53069	-0.003738636	0.113245158	-0.033013652	0.973663701	0.983497043	black
AT2G39310.1	84960.51793	0.098311942	0.124320397	0.79079495	0.429063657	0.564354	black
AT2G39730.1	44688.89168	-0.231979269	0.1186661	-1.954890813	0.050595959	0.168695235	black
AT2G39730.2	45353.28072	-0.243237428	0.119831982	-2.029820623	0.042374776	0.157289422	black
AT2G41220.1	53954.25577	-0.10133059	0.10151702	-0.998163558	0.318200054	0.476841461	black
AT2G41740.1	57462.64655	0.25729628	0.096505291	2.666136496	0.007672853	0.045414997	blue
AT2G42560.1	79883.4981	0.017143332	0.171737045	0.099823143	0.920484734	0.948640738	black
AT2G42600.1	93145.20197	-0.380074411	0.133659437	-2.843603266	0.004460655	0.033685638	red
AT2G42790.1	58537.1577	-0.202596955	0.121257909	-1.67079373	0.094762427	0.250035802	black
AT2G43750.1	73025.03746	0.216595975	0.107591971	2.013123966	0.04410159	0.158331936	black
AT2G44060.1	80205.74098	0.213242534	0.130170595	1.638177462	0.10138468	0.259889838	black
AT2G44100.1	84410.00411	-0.080051337	0.104433967	-0.766525866	0.443363467	0.579254997	black
AT2G44160.1	78415.33938	-0.038150032	0.08875548	-0.429832974	0.667317144	0.773240501	black
AT2G44350.1	45825.57932	-0.083852813	0.105193788	-0.797127041	0.425377253	0.564354	black
AT2G45290.1	114767.1361	-0.089416726	0.104258919	-0.857641027	0.391090713	0.533637796	black
AT2G47390.1	46244.43465	-0.019698208	0.095546249	-0.206164119	0.836662715	0.894106391	black
AT2G47470.1	112344.5566	0.3343462	0.17691086	1.889913369	0.058769547	0.186529432	black
AT2G47510.1	59090.53526	-0.177304076	0.085645757	-2.070202683	0.038433368	0.147665046	black
AT2G47730.1	78003.57374	0.385605313	0.105695621	3.648261963	0.00026402	0.003854697	blue
AT3G02230.1	103941.282	-0.264923165	0.13537745	-1.956922402	0.050356592	0.168695235	black
AT3G02360.1	93800.62886	0.022153707	0.127105705	0.174293573	0.86163475	0.913791817	black
AT3G02520.1	128035.1783	0.118670344	0.104782737	1.132537167	0.257408668	0.42385337	black
AT3G02530.1	58992.71116	0.130078418	0.113482619	1.14624089	0.251695493	0.422291616	black
AT3G03250.1	100157.3718	-0.108373431	0.121170235	-0.894389867	0.371113332	0.518213185	black
AT3G03780.1	123488.0105	-0.266547851	0.13364739	-1.99441119	0.046107137	0.161559407	black
AT3G03960.1	74275.00772	0.05622699	0.09556654	0.588354353	0.55629447	0.669701009	black
AT3G04120.1	143124.8479	0.100295479	0.169407105	0.592038209	0.553825003	0.669701009	black
AT3G05420.2	41860.47551	0.023290304	0.088670736	0.262660549	0.792812227	0.859214762	black
AT3G05900.1	72429.32382	0.645165335	0.25944469	2.486716283	0.012892817	0.068866512	black
AT3G06650.1	80558.96385	-0.265977244	0.104445207	-2.54657204	0.010878675	0.060314682	black
AT3G06720.1	55344.87317	0.186580811	0.101751641	1.833688473	0.066700251	0.199873926	black
AT3G06860.1	69431.00783	-0.203278906	0.099665222	-2.039617252	0.041388462	0.154941423	black
AT3G07770.1	58315.1625	0.139329813	0.111130862	1.253745453	0.209934541	0.381449679	black
AT3G08030.1	82478.42101	-0.095665008	0.114539243	-0.835216002	0.403596101	0.543923361	black
AT3G08530.1	44358.24894	-0.065619077	0.112037307	-0.585689526	0.558084174	0.669701009	black
AT3G08590.1	82209.36327	0.053199499	0.100107355	0.531424474	0.595124666	0.70584947	black
AT3G09260.1	90214.47269	-0.335545444	0.124435316	-2.69654513	0.00700629	0.043221904	red
AT3G09440.1	85920.68069	-0.094828722	0.096414172	-0.983555835	0.325333949	0.481735964	black
AT3G09630.1	70480.74575	0.305211953	0.079770157	3.826142046	0.000130167	0.002591511	blue
AT3G09820.1	68444.97669	-0.087779184	0.096501479	-0.909614908	0.363025634	0.514580024	black
AT3G09840.1	62510.32009	0.140465293	0.097797651	1.436284949	0.150921275	0.320890867	black
AT3G10740.1	56331.88215	0.252548404	0.110088283	2.294053449	0.021787429	0.102576748	black
AT3G11130.1	43047.68695	-0.04769365	0.116072344	-0.410895898	0.68114887	0.785113698	black
AT3G11830.1	66678.97695	0.013440012	0.08302205	0.161884848	0.871396535	0.917843655	black
AT3G12110.1	118848.4392	-0.048682491	0.115589978	-0.421165329	0.67363436	0.778500923	black
AT3G12580.1	79996.99279	-0.065122815	0.09442736	-0.689660439	0.49040775	0.619428843	black
AT3G12780.1	77103.08933	0.2142936	0.113382641	1.890003607	0.058757478	0.186529432	black
AT3G12915.1	94799.92663	-0.032473374	0.143979003	-0.225542428	0.821557323	0.88631061	black
AT3G13235.1	45857.37999	0.212170276	0.145920299	1.45401481	0.1459422	0.31716821	black
AT3G13470.1	84069.02767	0.005631751	0.12455383	0.045215397	0.963935622	0.983497043	black
AT3G13860.1	53056.73453	0.022081824	0.101127585	0.218356084	0.82715168	0.890153405	black
AT3G13920.1	67895.95645	0.108648215	0.089054288	1.220022275	0.222456431	0.391308903	black
AT3G14067.1	70677.76004	0.057077416	0.126607405	0.450822101	0.652117771	0.759647829	black
AT3G14290.1	77477.50168	0.221847392	0.138088608	1.606558248	0.108151308	0.26762866	black
AT3G14310.1	103419.5782	0.044125479	0.124906756	0.353267354	0.723888018	0.808834061	black
AT3G14415.1	69855.8282	-0.20845958	0.10525921	-1.980440296	0.047654076	0.163066291	black
AT3G14940.1	95843.81417	-0.323813987	0.135580092	-2.3883594	0.016923783	0.084234281	black
AT3G14990.1	85157.70479	0.238270942	0.111012411	2.146345083	0.031845457	0.124538485	black
AT3G15020.1	99298.98345	0.21667948	0.15928459	1.360329207	0.17372577	0.343726929	black
AT3G15670.1	85058.52755	0.176668597	0.171354277	1.031013639	0.302534424	0.462991628	black
AT3G15730.1	63035.43409	-0.146690696	0.097915737	-1.498131967	0.134098967	0.305913269	black
AT3G15950.1	68484.34914	0.16423967	0.135629328	1.2109451	0.225916446	0.393952983	black
AT3G16400.1	109988.2498	-0.101860043	0.125253629	-0.81323028	0.416086042	0.557326258	black
AT3G16410.1	89019.50214	-0.070091406	0.111738328	-0.627281678	0.530474612	0.653575553	black
AT3G16420.1	129174.075	0.478675666	0.169688826	2.820902682	0.004788873	0.035551293	blue
AT3G16460.1	97371.61232	-0.003801205	0.143609913	-0.026468957	0.978883294	0.983497043	black
AT3G17240.1	95294.63699	0.172185799	0.136763721	1.25900201	0.208029606	0.381242541	black
AT3G17390.1	123965.1805	0.445761542	0.120703805	3.693019803	0.000221607	0.003352752	blue
AT3G17520.1	80248.16239	0.254296566	0.284854697	0.892723797	0.372005103	0.518213185	black
AT3G17810.1	101418.1734	0.112400022	0.104184903	1.07885134	0.280654004	0.439445345	black
AT3G17820.1	49445.63515	0.227231461	0.10209591	2.225666645	0.026036519	0.110718399	black
AT3G18060.1	59227.42122	-0.085617127	0.098922143	-0.865500126	0.386764347	0.530965384	black
AT3G18190.1	65218.58504	0.115671143	0.099130275	1.166859894	0.243266954	0.411393537	black
AT3G19170.1	57006.81241	-0.185211289	0.1045367	-1.771734605	0.076438622	0.214847559	black
AT3G20050.1	67668.41458	0.138972817	0.094001783	1.47840618	0.139299092	0.316129546	black
AT3G21720.1	120410.9151	-0.584277757	0.122657862	-4.763475802	1.90E-06	0.000119065	red
AT3G22110.1	42952.79906	-0.065849847	0.113903613	-0.578119037	0.563183755	0.673767248	black
AT3G22640.1	154866.1487	-0.440432647	0.144276157	-3.052705696	0.002267882	0.021594185	red
AT3G23810.1	127773.2086	-0.34327807	0.117971825	-2.909830976	0.003616243	0.031057143	red
AT3G23940.1	61523.81468	0.063181848	0.085053749	0.742846124	0.457574847	0.5912029	black
AT3G23990.1	62912.44295	-0.047050615	0.10249168	-0.459067653	0.646185585	0.754744763	black
AT3G24170.1	69466.8603	-0.135816149	0.087351821	-1.554817594	0.119989518	0.287188026	black
AT3G24503.1	72857.12968	-0.157998777	0.141220807	-1.118806645	0.263222636	0.428025846	black
AT3G25230.1	100344.7226	0.291669585	0.154985243	1.88191843	0.059847092	0.187665713	black
AT3G25520.1	82521.81168	0.724506269	0.122426183	5.917902923	3.26E-09	7.14E-07	blue
AT3G26650.1	69917.46518	0.171630412	0.108482689	1.582099543	0.113626848	0.276491997	black
AT3G26720.1	58032.86442	0.147023311	0.103542506	1.41993193	0.155627499	0.326147582	black
AT3G29360.1	131382.2809	-0.342759524	0.125516353	-2.73079575	0.006318162	0.040696393	red
AT3G44310.1	60393.83497	-0.146924269	0.112081092	-1.310874709	0.189900097	0.355197689	black
AT3G45780.1	40597.70657	0.450221275	0.102994994	4.371292807	1.24E-05	0.000450823	blue
AT3G46440.1	78864.71284	-0.221728728	0.111706948	-1.984914387	0.047153997	0.162625598	black
AT3G47520.1	91414.35307	0.140055925	0.133302058	1.050665887	0.293412069	0.455725128	black
AT3G48000.1	61511.86747	-0.42550926	0.245378552	-1.734093128	0.082901561	0.228370337	black
AT3G48170.1	70555.29103	-0.16069587	0.088134262	-1.823307607	0.068256815	0.199873926	black
AT3G48730.1	66467.76442	-0.295248149	0.151740302	-1.945746413	0.051685208	0.170211438	black
AT3G48870.1	74046.47451	0.041926749	0.09355656	0.44814334	0.654049751	0.759877429	black
AT3G48990.1	87988.44125	0.076623246	0.117181407	0.653885696	0.51318545	0.643456255	black
AT3G51160.1	110903.3475	-0.209188164	0.128995714	-1.62166755	0.10487455	0.262486018	black
AT3G51800.1	113524.324	0.260811648	0.159174126	1.638530424	0.101311093	0.259889838	black
AT3G51840.1	99854.50946	-0.120013766	0.131135083	-0.915191905	0.360090894	0.51207731	black
AT3G52880.2	64483.37574	0.03749334	0.096779472	0.387410048	0.698452666	0.793850514	black
AT3G52930.1	109492.0625	0.170460078	0.142562673	1.195685199	0.231819429	0.399751615	black
AT3G52960.1	57159.23605	0.37127825	0.129078382	2.87637824	0.004022674	0.032628352	blue
AT3G52990.1	77245.77371	-0.117399857	0.1072173	-1.094971204	0.273529252	0.435080285	black
AT3G53040.1	124125.6742	0.27595314	0.198869683	1.387607879	0.165256481	0.33666204	black
AT3G53230.1	68892.35319	0.124070626	0.093979976	1.320181504	0.186774426	0.35303867	black
AT3G53460.1	104862.3526	0.194371153	0.144062462	1.349214439	0.177268098	0.343726929	black
AT3G54660.1	71096.8292	-0.029021757	0.105687273	-0.274600305	0.783623332	0.851679949	black
AT3G54960.1	77211.10437	0.204602038	0.124940076	1.637601363	0.101504879	0.259889838	black
AT3G55410.1	62669.68632	-0.079720731	0.113531064	-0.702193109	0.482558743	0.614420725	black
AT3G55440.1	75167.2432	0.107903049	0.094814609	1.138042444	0.25510276	0.42385337	black
AT3G57410.1	45210.61955	0.259816476	0.101654591	2.555875475	0.010592102	0.059478725	black
AT3G58610.1	88354.29486	-0.194576921	0.119236524	-1.631856702	0.102709677	0.259889838	black
AT3G59760.1	57980.59693	0.153606718	0.129616684	1.185084456	0.235984056	0.40533732	black
AT3G59920.1	67885.22753	-0.03000155	0.087873329	-0.341418152	0.732788812	0.814623095	black
AT3G59970.3	71397.12505	-0.11698628	0.08418152	-1.389690749	0.164622805	0.33666204	black
AT3G60750.1	109018.3528	-0.113110913	0.119785146	-0.944281631	0.34502575	0.497075161	black
AT3G62030.1	75241.79203	0.302390375	0.138229633	2.18759443	0.028699158	0.116098593	black
AT3G62120.1	72468.24277	-0.097756903	0.096656432	-1.011385389	0.311832012	0.472603533	black
AT4G00570.1	56028.62516	-0.198379615	0.110353122	-1.797680131	0.072227712	0.206769528	black
AT4G01850.1	124686.1548	0.459837881	0.124162863	3.703505798	0.00021264	0.003352752	blue
AT4G02930.1	63512.00259	0.417968225	0.116859873	3.576661652	0.00034801	0.004619044	blue
AT4G05390.1	87440.23527	0.270880915	0.129688488	2.088704398	0.036734341	0.142386206	black
AT4G08390.1	68180.54466	0.35044056	0.120738259	2.902481476	0.003702191	0.031183836	blue
AT4G09000.1	120020.8907	0.140380853	0.112170862	1.251491255	0.210755302	0.381449679	black
AT4G11290.1	84156.66653	0.452114796	0.104971896	4.307007989	1.65E-05	0.000557532	blue
AT4G13430.1	79843.19573	0.241828245	0.086267906	2.803223768	0.005059455	0.036928257	blue
AT4G13930.1	83396.58608	-0.157892292	0.099218798	-1.591354623	0.11152979	0.274438473	black
AT4G13940.1	95893.52127	-0.318577574	0.115641961	-2.754861405	0.0058717	0.038723142	red
AT4G14030.1	47062.96726	-0.074677358	0.159865136	-0.467127227	0.640408855	0.752008254	black
AT4G14880.1	95683.00465	0.369674715	0.134329882	2.751991656	0.005923403	0.038723142	blue
AT4G14960.2	79270.07774	0.1897926	0.094565856	2.00698864	0.044750873	0.159356766	black
AT4G16143.1	62205.16002	0.111451341	0.094543281	1.178839365	0.238462146	0.407679325	black
AT4G16210.1	76830.76439	0.019586608	0.125453118	0.156126911	0.875932986	0.917843655	black
AT4G16760.1	77769.28894	-0.217933287	0.100856393	-2.160827694	0.030708652	0.121174681	black
AT4G18480.1	66519.10266	0.333283121	0.120165899	2.773524965	0.005545259	0.037950363	blue
AT4G18970.1	45278.19361	-0.247360097	0.326364346	-0.757926226	0.448495149	0.582910609	black
AT4G19410.1	96590.87818	-0.071088824	0.123397207	-0.576097518	0.564549269	0.673767248	black
AT4G20360.1	61648.4547	0.246955839	0.12206004	2.023232485	0.043049184	0.158331936	black
AT4G20850.1	61095.92872	-0.268294565	0.096231706	-2.788005913	0.005303358	0.036928257	red
AT4G20890.1	57263.01109	0.104132954	0.08629743	1.206675036	0.227557317	0.393952983	black
AT4G22670.1	104684.7768	0.465866754	0.171955394	2.709230243	0.006743952	0.042809435	blue
AT4G23100.1	58194.53196	-0.201062584	0.109906227	-1.829401199	0.067339528	0.199873926	black
AT4G23670.1	97933.45425	0.282887571	0.194678661	1.453100042	0.146195979	0.31716821	black
AT4G24190.1	89843.5685	0.096048413	0.099955396	0.960912741	0.336596044	0.491430224	black
AT4G24280.1	124743.7412	0.180155304	0.165905623	1.085890284	0.277527536	0.438834155	black
AT4G24620.1	58549.73648	-0.056406971	0.086778027	-0.650014444	0.515682891	0.643456255	black
AT4G26970.1	69218.14219	-0.033817287	0.086073018	-0.392890683	0.694400223	0.793850514	black
AT4G27440.1	61437.12614	-0.469423252	0.245825026	-1.909582845	0.056186946	0.183655837	black
AT4G28520.1	151558.3196	-0.510211401	0.130386406	-3.913072049	9.11E-05	0.001995732	red
AT4G29060.1	56833.36725	0.136989133	0.127048119	1.078246053	0.280923965	0.439445345	black
AT4G29840.1	67710.12148	-0.215951292	0.106908901	-2.019956155	0.043387936	0.158331936	black
AT4G30160.1	51016.58129	0.118880216	0.09218518	1.289580552	0.197196332	0.365983022	black
AT4G30170.1	88596.07804	0.098826989	0.159694678	0.618849607	0.536015439	0.655795425	black
AT4G30190.1	55322.95266	-0.074597119	0.119136209	-0.626149847	0.53121666	0.653575553	black
AT4G30920.1	98614.9172	0.162622204	0.187786307	0.865996071	0.386492316	0.530965384	black
AT4G31990.1	56162.64919	-0.32781108	0.101639189	-3.225242966	0.001258658	0.013446151	red
AT4G33010.1	50248.81238	-0.353871364	0.099892398	-3.542525468	0.000396315	0.004821834	red
AT4G33090.1	72384.6225	-0.121655833	0.097090398	-1.253016102	0.210199847	0.381449679	black
AT4G33680.1	41806.74706	-0.075029183	0.128047312	-0.585948909	0.557909849	0.669701009	black
AT4G34050.1	79568.54286	-0.040473791	0.108047098	-0.374593964	0.707962463	0.797249453	black
AT4G34200.1	87382.29231	0.001100131	0.101562869	0.010832024	0.991357465	0.991728043	black
AT4G34260.1	65950.58347	-0.0543756	0.087291291	-0.622921255	0.53333627	0.654345339	black
AT4G34450.1	40470.22728	0.002785636	0.09011633	0.03091156	0.975340071	0.983497043	black
AT4G34870.1	78066.98923	0.37943241	0.158605054	2.392309707	0.016742708	0.084234281	black
AT4G35090.1	77376.58954	-0.289248482	0.167156508	-1.730405147	0.083557915	0.228505219	black
AT4G35450.1	43783.47765	0.309308778	0.137248611	2.253638679	0.024218908	0.10715032	black
AT4G35630.1	68337.08732	0.088672849	0.104722457	0.846741484	0.397139231	0.540208022	black
AT4G35830.1	76162.06071	-0.185082685	0.120582331	-1.534907183	0.124806629	0.29709404	black
AT4G36195.1	68699.41976	-0.161714677	0.088552483	-1.826201492	0.067819917	0.199873926	black
AT4G37870.1	77504.66644	-0.271508354	0.112771965	-2.40758732	0.016058321	0.082089382	black
AT4G37910.1	70058.76728	0.054121584	0.114841225	0.471273134	0.637445699	0.750540903	black
AT4G38220.1	45945.83051	0.022498229	0.110938364	0.202799353	0.839291864	0.894106391	black
AT4G38740.1	55945.64213	0.279142915	0.154973258	1.801232792	0.071666196	0.206511801	black
AT4G38970.1	75952.08626	-0.231948602	0.104186355	-2.226285781	0.025995045	0.110718399	black
AT4G39260.1	106788.9532	0.436289081	0.190844229	2.28610047	0.022248381	0.102576748	black
AT5G01670.1	121525.7832	-0.24334966	0.167091732	-1.456383612	0.145286603	0.31716821	black
AT5G02490.1	80553.38204	-0.1017635	0.091084274	-1.117245555	0.263889347	0.428025846	black
AT5G02500.1	77936.83128	-0.107017201	0.086666599	-1.234814819	0.216899431	0.386186792	black
AT5G02870.1	66497.68846	0.273723341	0.090366012	3.029051916	0.002453225	0.02238568	blue
AT5G03300.1	79677.31973	-0.082515933	0.097789268	-0.843813784	0.398773472	0.540751643	black
AT5G03340.1	66499.2499	0.129960776	0.096343017	1.3489382	0.177356817	0.343726929	black
AT5G03630.1	103857.3095	0.004246507	0.117971329	0.035996094	0.971285473	0.983497043	black
AT5G03860.1	111124.6432	-0.540703967	0.141087834	-3.832392564	0.000126903	0.002591511	red
AT5G04140.1	52450.18559	-0.273209281	0.117457464	-2.326027414	0.020017088	0.096345985	black
AT5G04430.1	63105.31055	0.219670638	0.112488317	1.952830697	0.05083966	0.168695235	black
AT5G07030.1	128549.6105	-0.191668146	0.132401867	-1.447624197	0.14772218	0.31716821	black
AT5G07350.1	74071.35404	-0.031691148	0.084630787	-0.374463583	0.708059445	0.797249453	black
AT5G07440.1	94010.54066	-0.090461535	0.131267147	-0.689140711	0.490734723	0.619428843	black
AT5G08280.1	117593.3637	0.156967752	0.135612798	1.157470046	0.24708037	0.416235393	black
AT5G08570.1	76649.0381	-0.218032158	0.097409173	-2.238312372	0.025200692	0.110379031	black
AT5G08670.1	76111.96147	0.083479048	0.109144131	0.764851466	0.444359997	0.579254997	black
AT5G09590.1	83726.12142	0.126900728	0.122781763	1.033547043	0.301347967	0.462991628	black
AT5G09810.1	107289.8901	-0.02072923	0.123344312	-0.16805988	0.866536172	0.916770153	black
AT5G10450.1	129561.8915	0.160303836	0.106716924	1.502140713	0.133060772	0.305913269	black
AT5G10450.4	131601.5443	0.161444339	0.106430568	1.516898217	0.129292384	0.301223746	black
AT5G10540.1	73447.10409	-0.146672009	0.100038671	-1.466153114	0.142606579	0.31716821	black
AT5G10860.1	83150.86702	0.481816153	0.14032413	3.433594439	0.000595635	0.007051027	blue
AT5G11170.1	139773.3366	-0.145413825	0.123549731	-1.176965939	0.239209102	0.407679325	black
AT5G11670.1	83116.33037	-0.1337147	0.120564586	-1.109071117	0.267399504	0.429014588	black
AT5G12250.1	60353.19673	0.089381528	0.089892963	0.994310623	0.320071665	0.476841461	black
AT5G12950.1	58842.83215	-0.013984465	0.114028919	-0.122639638	0.902392465	0.934392198	black
AT5G13420.1	121990.0716	0.091338219	0.115396102	0.791519099	0.428641136	0.564354	black
AT5G13980.1	53453.44206	-0.01965711	0.095684383	-0.205436975	0.837230734	0.894106391	black
AT5G14590.1	76446.75547	-0.058635112	0.111886756	-0.524057664	0.600238434	0.708637288	black
AT5G15450.1	39778.59954	0.209211972	0.122901202	1.702277674	0.088703328	0.236902791	black
AT5G15490.1	106720.1888	-0.295703295	0.122890579	-2.406232426	0.016118006	0.082089382	black
AT5G15650.1	96160.42794	-0.242085357	0.128706665	-1.880907708	0.059984475	0.187665713	black
AT5G16050.1	138684.6555	0.102695525	0.104969613	0.978335743	0.327908297	0.481959175	black
AT5G16070.1	57884.74716	0.118339217	0.105018609	1.126840458	0.259809941	0.425358232	black
AT5G16970.1	53936.55034	-0.411068367	0.097832821	-4.201742964	2.65E-05	0.000780193	red
AT5G17310.2	80273.95602	-0.093411444	0.103011696	-0.906804253	0.36451032	0.515017808	black
AT5G17330.1	75762.8924	-0.113221346	0.110006826	-1.029221092	0.303375793	0.462991628	black
AT5G17920.1	184652.4377	-0.304636592	0.13649684	-2.231821564	0.025626759	0.110718399	black
AT5G19550.1	87236.38007	0.262567115	0.098775318	2.658225963	0.007855321	0.045875072	blue
AT5G19770.1	79851.87722	0.205718542	0.091081236	2.258627044	0.023906594	0.106847839	black
AT5G20080.1	57266.59725	0.373449748	0.13092117	2.852477919	0.004337983	0.033685638	blue
AT5G20720.1	106812.1287	0.227156392	0.156282228	1.453501109	0.146084672	0.31716821	black
AT5G20890.1	60009.78594	0.190486657	0.100428696	1.896735348	0.057862876	0.186529432	black
AT5G20950.1	81297.04995	-0.032812602	0.09763402	-0.336077544	0.736812392	0.815753264	black
AT5G22470.1	44201.86701	-0.434258904	0.122399473	-3.547882122	0.000388342	0.004821834	red
AT5G23860.1	57137.98197	0.090312537	0.088198814	1.023965438	0.3058516	0.465149308	black
AT5G26000.1	69027.72958	-0.170509597	0.137096674	-1.243717969	0.21360338	0.384554837	black
AT5G26260.1	98761.26383	-0.019459611	0.14994724	-0.129776385	0.896743347	0.932953886	black
AT5G26280.1	75308.58712	0.103214301	0.149196525	0.691800972	0.489062326	0.619428843	black
AT5G26360.1	86224.31675	0.148485181	0.119779922	1.23965001	0.215104875	0.384554837	black
AT5G26780.1	76608.10782	-0.122732814	0.099920013	-1.228310632	0.219330381	0.388111686	black
AT5G27470.1	66338.45287	-0.150581751	0.087410277	-1.722700767	0.084942652	0.228505219	black
AT5G28540.1	87446.93754	0.180892088	0.131513892	1.375459926	0.168988901	0.341092805	black
AT5G35360.1	82331.16508	0.086861076	0.113077614	0.76815448	0.442395413	0.579254997	black
AT5G35360.3	86456.01769	0.097847184	0.116451518	0.840239667	0.400774022	0.541787104	black
AT5G35630.1	78317.59572	0.213291377	0.123795391	1.722934712	0.084900332	0.228505219	black
AT5G37600.1	42410.28672	0.355279767	0.108589879	3.271757635	0.001068812	0.012003576	blue
AT5G37830.1	52399.00177	-0.033167327	0.10992604	-0.30172402	0.762862456	0.837198669	black
AT5G38480.1	146137.3768	0.098882527	0.104825235	0.943308422	0.345523169	0.497075161	black
AT5G39320.1	121761.6943	-0.347724586	0.124680886	-2.788916558	0.005288469	0.036928257	red
AT5G39740.1	76312.02276	0.736846779	0.121528511	6.063159761	1.33E-09	5.85E-07	blue
AT5G40450.1	37637.77646	0.636348754	0.136532146	4.660797996	3.15E-06	0.000166632	blue
AT5G41670.1	52951.87053	-0.328010723	0.108250977	-3.030094811	0.00244477	0.02238568	red
AT5G42020.1	87941.05675	0.187583455	0.131722282	1.424082947	0.154422462	0.32517807	black
AT5G42740.1	63343.96357	-0.082315728	0.091302839	-0.90156811	0.367286338	0.517271434	black
AT5G43330.1	124407.3266	0.270377047	0.144120556	1.876047766	0.060648721	0.188398155	black
AT5G44120.3	158775.6754	-0.514448591	0.126919403	-4.05334866	5.05E-05	0.00116392	red
AT5G44340.1	57767.41845	0.118293901	0.090377774	1.308882655	0.190574103	0.355197689	black
AT5G44380.1	66636.31956	0.053658902	0.139086408	0.385795439	0.699648174	0.793850514	black
AT5G45690.1	80672.5291	0.097936168	0.151714655	0.645528728	0.518584607	0.643456255	black
AT5G47210.1	102026.2693	0.593139607	0.180479666	3.286462245	0.001014544	0.011693951	blue
AT5G48230.2	59027.58056	-0.141097508	0.124151188	-1.136497451	0.255748432	0.42385337	black
AT5G48300.1	60991.27878	-0.295069538	0.083106319	-3.550506632	0.00038449	0.004821834	red
AT5G49360.1	56472.44417	0.052206269	0.133689655	0.390503431	0.696164319	0.793850514	black
AT5G49460.1	86403.54683	-0.245449559	0.106296082	-2.309112006	0.020937367	0.099680072	black
AT5G49810.1	54883.35757	-0.238360928	0.107869538	-2.209714928	0.027124953	0.112963965	black
AT5G49910.1	126549.9535	0.179780479	0.16599052	1.083076786	0.278774342	0.439220006	black
AT5G50600.1	77958.66684	-0.508126028	0.139919658	-3.631555666	0.000281718	0.003980401	red
AT5G50850.1	107465.0184	0.022311376	0.111237553	0.200574138	0.841031582	0.894106391	black
AT5G50920.1	77852.10057	0.094872145	0.099550233	0.953007765	0.340586136	0.493962675	black
AT5G52640.1	141481.4466	0.311942157	0.393959322	0.791813111	0.428469656	0.564354	black
AT5G52920.1	59306.23199	-0.210013664	0.097043808	-2.164111947	0.030455759	0.121174681	black
AT5G53460.1	53986.92127	-0.382362396	0.093341677	-4.096373771	4.20E-05	0.001021202	red
AT5G54160.1	42882.8441	0.095981452	0.101879344	0.942109048	0.346136813	0.497075161	black
AT5G54190.1	55790.06033	-0.384838623	0.135295209	-2.844436449	0.004449006	0.033685638	red
AT5G54810.1	68295.40844	0.095439514	0.079013311	1.207891584	0.227088967	0.393952983	black
AT5G55220.1	74329.59344	0.194873865	0.12299353	1.584423708	0.11309733	0.276491997	black
AT5G56000.1	134414.2518	0.269875511	0.184677589	1.461333305	0.143923994	0.31716821	black
AT5G56010.1	121052.0948	0.247574414	0.176775082	1.400505156	0.1613621	0.335603044	black
AT5G56030.1	119858.7489	0.244956141	0.177474873	1.380229984	0.167515845	0.339684907	black
AT5G56350.1	61819.01583	-0.224855365	0.102089289	-2.202536306	0.027627448	0.113091794	black
AT5G56500.1	93584.53051	0.056241524	0.137977228	0.407614539	0.683556688	0.785821075	black
AT5G56680.1	66224.53343	-0.105958196	0.105671957	-1.002708748	0.316001408	0.475867682	black
AT5G56870.1	60564.35674	0.423373918	0.094387747	4.48547539	7.28E-06	0.000289683	blue
AT5G57655.2	66885.13102	-0.007375346	0.084134231	-0.087661655	0.930145597	0.954107193	black
AT5G59290.1	71144.24074	-0.244750217	0.107539606	-2.275907688	0.022851535	0.10426013	black
AT5G60640.1	108408.2661	0.137620791	0.143677726	0.957843609	0.338141625	0.492046618	black
AT5G61780.1	71614.60074	-0.087670655	0.084519311	-1.037285493	0.299602824	0.462991628	black
AT5G62530.1	63263.813	-0.086664451	0.084087547	-1.030645489	0.302707096	0.462991628	black
AT5G62690.1	62652.39886	0.067561965	0.089569073	0.754300151	0.450669012	0.584003039	black
AT5G63400.1	98551.93156	0.384775934	0.161770097	2.378535604	0.017381558	0.085540703	black
AT5G63570.1	76684.21855	-0.226965689	0.157111105	-1.444619014	0.148564929	0.317421653	black
AT5G63680.1	71677.71675	-0.19265657	0.096409624	-1.99831263	0.045682777	0.161363358	black
AT5G63810.1	51560.55611	0.038477536	0.083345286	0.461664218	0.644322135	0.754580468	black
AT5G63840.1	42112.88186	-0.13052816	0.093269642	-1.399471009	0.161671786	0.335603044	black
AT5G64120.1	60426.54319	0.486598018	0.105809491	4.598812575	4.25E-06	0.000186109	blue
AT5G64570.1	56637.40715	-0.04234545	0.110444333	-0.383409898	0.701415865	0.793850514	black
AT5G65020.1	92523.72037	-0.1433948	0.118533635	-1.209739332	0.226378932	0.393952983	black
AT5G65430.1	117883.5152	0.139557831	0.10571279	1.320160313	0.186781499	0.35303867	black
AT5G65620.1	69893.27043	-0.122756785	0.090027448	-1.363548429	0.172709732	0.343726929	black
AT5G65750.1	60081.74402	-0.018422063	0.117515828	-0.156762398	0.875432108	0.917843655	black
AT5G66280.1	88134.3216	-0.202852351	0.121997946	-1.662752177	0.096362053	0.251229638	black
AT5G66760.1	57514.47895	-0.250676458	0.106890749	-2.345165139	0.019018654	0.092557449	black
AT5G67360.1	80905.11419	-0.118529383	0.092744534	-1.278020151	0.201242321	0.371916189	black
ATCG00120.1	97857.58364	-0.037944576	0.12556658	-0.302186901	0.762509589	0.837198669	black
ATCG00480.1	58197.77185	-0.228250575	0.152350671	-1.498192123	0.134083342	0.305913269	black
ATCG00490.1	112777.9092	-0.499811826	0.156064135	-3.202605309	0.001361905	0.013894717	red
