# Supplementary material for: Functional Meta-Analysis of the Proteomic Responses of Arabidopsis Seedlings to the Spaceflight Environment Reveals Multi-Dimensional Sources of Variability across Spaceflight Experiments
Source: Int J Mol Sci. 2023 Sep 22;24(19):14425. doi: 10.3390/ijms241914425 (PMC10573023; doi:10.3390/ijms241914425)
Supplement: Supplementary file 1 [file ijms-24-14425-s001.zip › Supplementary folder/Supplementary file 1/EMCS.xlsx]

## Sheet: Sheet1
A. Proteins under-represented in space conditions. Ratio (ISS 1 g / ground 1 g) < 1
UNIPROT	AGI	Ratio	Annotation
Lipid metabolism
A4GNA8	AT4G25970	0.549	phosphatidylserine decarboxylase 3
Q9SZP6	AT4G38690	0.554	1-phosphatidylinositol phosphodiesterase-related protein
Q8LDH5		0.585	endomembrane-associated protein
Transporters
P23586	AT1G11260	0.37	sugar transporter 1
Q8LGU1	AT3G21250	0.456	multidrug resistance-associated protein 6
Q56ZZ7	AT5G16150	0.523	Plastidic glucose transporter 4
Q53XH7	AT5G62670	0.553	H(+)-ATPase 11
Q94FB9	AT4G39850	0.559	ABC transporter D family member 1
Q9SE45	AT2G38760	0.587	annexin D3
Aquaporins
Q41975	AT4G17340	0.219	putative aquaporin TIP2–2
Q08733	AT1G01620	0.306	aquaporin PIP1–3
P61837	AT3G61430	0.352	aquaporin PIP1–1
Q41951	AT3G16240	0.373	aquaporin TIP2–1
P43287	AT2G37170	0.418	aquaporin PIP2–2
Q39196	AT4G00430	0.506	putative aquaporin PIP1–4
Q8LAA6	AT4G23400	0.526	putative aquaporin PIP1–5
Proteases, proteasome
O23712	AT1G47250	0.257	proteasome subunit α type-1-B
Q42044	AT2G45180	0.532	protease inhibitor/seed storage/lipid transfer protein (LTP) family protein
Ribosomal proteins
P36212	AT3G27850	0.51	50S ribosomal protein L12–3
P56802	ATCG00750	0.525	ribosomal protein S11
Q93VC7	AT5G30510	0.578	small subunit ribosomal protein S1
Chloroplastic proteins
Q949S6	AT1G14345	0.371	NAD(P)-linked oxidoreductase-like protein
P56778	ATCG00280	0.391	photosystem II 44 kDa protein
Q8H124	AT2G34460	0.454	NAD(P)-binding Rossmann-fold-containing protein
Q9FL44	AT5G07020	0.51	proline-rich family protein
P10797	AT5G38420	0.518	ribulose bisphosphate carboxylase small chain 2B
Chaperones
Q7XAR9	AT5G42480	0.346	chaperone DnaJ-domain containing protein
P42763	AT1G76180	0.417	dehydrin ERD14
Miscellaneous
Q9SSK7	AT1G70850	0.218	MLP-like protein 34
Q9SD07	AT3G51420	0.469	strictosidine synthase-like 4 protein
Q9SJL9	AT2G36870	0.512	xyloglucan:xyloglucosyl transferase
P25858	AT3G04120	0.527	glyceraldehyde-3-phosphate dehydrogenase, cytosolic
Q38814	AT5G54770	0.53	thiazole biosynthetic enzyme
Q94BW0		0.534	At1G35160/T32G9_30
Q9SDM9	AT3G16400	0.546	Nitrile-specifier protein 1
Q0WLF5		0.548	cytosolic O-acetylserine(thiol)lyase
Q94CE4	AT1G70410	0.551	β carbonic anhydrase 4
P12411	AT1G75780	0.562	tubulin β
B9DGZ4	AT1G13440	0.565	Glyceraldehyde-3-phosphate dehydrogenase GAPC2
Q8L6Z6		0.583	cytochrome P450 71B5
Q9LT39	AT3G20820	0.587	leucine-rich repeat-containing protein
Unknown proteins
Q9LYM7		0.143	putative protein
Q9LHA3	AT3G28720	0.314	uncharacterized protein
Q9SVW4	AT4G18070	0.347	putative protein
Q94F20	AT5G25460	0.422	uncharacterized protein
Q9SS37	AT3G10260	0.435	reticulon-like protein B8
Q9SLJ2	AT1G54410	0.502	dehydrin family protein
Q8L604	AT1G65230	0.502	uncharacterized protein
Q96316	AT3G60280	0.54	uclacyanin 3
Q9FKA5	AT5G39570	0.559	uncharacterized protein
O80821	AT2G41470	0.592	unknown protein
B. Proteins over-represented in space conditions. Ratio (ISS 1 g / ground 1 g) > 1
UNIPROT	AGI	Ratio	Annotation
Proteases, Proteasome
Q84WU8	AT2G29080	2.721	cell division protease ftsH-3
Q0WQQ6	AT5G23540	2.343	26S proteasome non-ATPase regulatory subunit 14
Q6EMB6	AT1G20200	2.217	26S proteasome regulatory subunit N3
Q9XI05	AT1G21720	2.166	proteasome subunit β type-3-A
Q6XJG8	AT4G28470	2.117	26S proteasome regulatory subunit S2 1B
O81149	AT1G53850	2.075	proteasome subunit α type-5-A
Q8W4A0	AT3G02200	1.987	Proteasome component (PCI) domain protein
Q9FGM0	AT5G53170	1.928	cell division protease ftsH-11
Q42134	AT3G14290	1.919	proteasome subunit α type-5-B
P42742	AT3G60820	1.891	proteasome subunit β type-1
Q2V3D4	AT4G31300	1.885	proteasome subunit β type-6
O24412	AT5G05780	1.872	26S proteasome regulatory subunit N8
O81062	AT2G03120	1.831	minor histocompatibility antigen H13
P57681	AT5G63910	1.776	prenylcysteine oxidase
Q9SEI4	AT5G58290	1.731	regulatory particle triple-A ATPase 3
O81148	AT3G22110	1.724	proteasome subunit α type-4
Q9C9C0	AT1G73990	1.717	signal peptide peptidase
Ribosomal proteins
Q8RWT4	AT2G42710	2.481	ribosomal protein 0.1/L10 family protein
P59233	AT3G62250	2.24	ubiquitin-40S ribosomal protein S27a-3
P49692	AT2G47610	2.117	60S ribosomal protein L7a-1
P60040	AT2G01250	2.113	60S ribosomal protein L7–2
Q9M352	AT3G53740	2.09	60S ribosomal protein L36–2
P59230	AT2G27530	2.03	60S ribosomal protein L10a-2
Q9SKZ3	AT2G32060	1.986	40S ribosomal protein S12–2
Q08682	AT1G72370	1.971	40S ribosomal protein Sa-1
Q9M339	AT3G53870	1.88	40S ribosomal protein S3–2
B9DGN3	AT2G27710	1.871	60S acidic ribosomal protein P2–2
Q9C9C5	AT1G74050	1.862	60S ribosomal protein L6–3
B9DHP6	AT3G25520	1.856	ribosomal protein
Q9LRX8	AT3G24830	1.836	60S ribosomal protein L13a-2
Q9LZH9	AT3G62870	1.834	60S ribosomal protein L7a-2
Q9SIP7	AT2G31610	1.817	40S ribosomal protein S3–1
P51418	AT2G34480	1.809	60S ribosomal protein L18a-2
P42733	AT5G23740	1.794	40S ribosomal protein S11–3
P57691	AT3G11250	1.754	60S acidic ribosomal protein P0–3
Q9FF90	AT5G23900	1.727	60S ribosomal protein L13–3
Q8LD46	AT2G39460	1.724	60S ribosomal protein L23a-1
Protein synthesis
O04485		2.83	Strong similarity to S. pombe leucyl-tRNA synthetase (gb|Z73100)
Q9C5Z2	AT1G10840	1.887	translation initiation factor eIF-3 subunit 3
Q9LD55	AT4G11420	1.769	translation initiation factor eIF-3 subunit 10
O04630	AT5G26830	1.704	threonyl-tRNA synthetase
Transcription regulation
Q8LEZ4	AT1G19520	3.02	pentatricopeptide repeat-containing protein
Q94AH9	AT4G25630	2.66	rRNA 2'-O-methyltransferase fibrillarin 2
O04379	AT1G48410	2.367	protein argonaute
Q9FZ48	AT1G16890	1.949	ubiquitin-conjugating enzyme E2 36
Transport
Q9C5H6	AT3G59360	5.597	UDP-galactose transporter 6
Q8H0U4	AT2G16950	2.456	transportin 1
Q84L08	AT5G19980	2.297	golgi nucleotide sugar transporter 4
Q84WD8		2.195	putative Na+ dependent ileal bile acid transporter
Q84WD8		2.195	putative Na+ dependent ileal bile acid transporter
Q8L9P5		2.142	putative peroxisomal membrane carrier protein
Q8GX78	AT4G00370	2.089	putative anion transporter 2
Q39232	AT1G71880	2.051	sucrose transport protein SUC1
Q9LHG9	AT3G12390	1.953	Nascent polypeptide-associated complex subunit α-like protein 1
Q9FNC9	AT5G43970	1.923	mitochondrial import receptor subunit TOM22–2
Q9SKX0		1.904	ABC transporter C family member 13
Q9SL05	AT2G05620	1.788	protein PROTON GRADIENT REGULATION 5
Q9C8G9	AT1G30400	1.752	ABC transporter C family member 1
O04619	AT4G01100	1.704	adenine nucleotide transporter 1
ATPases
P83484	AT5G08690	2.239	ATP synthase subunit β-2
P56758	ATCG00150	2.028	ATP synthase CF0 A subunit Chloroplastic
Q04613	ATMg00640	1.852	ATP synthase protein MI25
B9DI55	AT3G09840	1.827	cell division control protein 48-A
P92549		1.807	ATP synthase subunit α, mitochondrial
Q96252	AT5G47030	1.695	ATP synthase subunit delta'
CytC Oxidase
Q9FKT8	AT5G56090	2.544	cytochrome c oxidase subunit XV assembly protein
Q9SSB8	AT1G80230	2.47	cytochrome c oxidase subunit Vb
Q9S7L9	AT1G22450	1.825	cytochrome C oxidase 6B
TCA cycle
O82662	AT2G20420	2.362	Succinyl-CoA ligase [GDP-forming] subunit β
O82663	AT5G66760	1.921	succinate dehydrogenase [ubiquinone] flavoprotein subunit 1
Q9SIB9	AT2G05710	1.718	aconitate hydratase 2
P20115	AT2G44350	1.694	citrate synthase 4
Sugar metabolism
Q9C8Y9	AT1G66280	2.257	β-glucosidase 22
Q9C525	AT1G66270	2.15	β-glucosidase 21
Q940G5	AT4G25900	1.681	aldose 1-epimerase family protein
Chaperones
Q8L7B5	AT2G33210	2.321	chaperonin CPN60-like 1
Q94K05	AT3G03960	2.268	TCP-1/cpn60 chaperonin family protein
Q93ZM7	AT3G13860	1.771	chaperonin CPN60-like 2
P29197	AT3G23990	1.702	chaperonin CPN60
Oxidoreductases
Q8VYP0	AT3G08950	2.51	electron transport SCO1/SenC-like protein
Q9SUM3	AT4G30210	2.117	NADPH–cytochrome P450 reductase 2
O05000		2.091	NADH-ubiquinone oxidoreductase chain 2
Q93ZX2		2.013	putative cytochrome P450 protein
Q9SA85	AT1G30700	1.889	FAD-binding and BBE domain-containing protein
Q9FKV0	AT5G44380	1.809	FAD-binding and BBE domain-containing protein
Q9M5K3	AT1G48030	1.803	dihydrolipoyl dehydrogenase 1
Q9LK96	AT3G15090	1.793	GroES-like zinc-binding alcohol dehydrogenase family protein
Trafficking
Q8VZB4		2.177	GDP dissociation inhibitor
Q9M0Y8	AT4G04910	2.026	vesicle-fusing ATPase
O49048	AT1G77140	1.997	vacuolar protein sorting-associated protein 45-like protein
Q9SN35	AT4G18800	1.898	RAB GTPase homolog A1D
Q7X659	AT2G17790	1.813	protein VPS35A
O80915	AT2G38360	1.782	PRA1 family protein B4
Q8RXF8	AT5G27540	1.682	MIRO-related GTP-ase 1
Lipid metabolism
Q9T053	AT4G11850	2.96	phospholipase D gamma 1
Q6NQI8	AT1G13580	2.214	LAG1 longevity assurance homolog 3
Q96242	AT5G42650	2.145	allene oxide synthase
Q9C8P0	AT1G34430	1.976	pyruvate dehydrogenase E2 component
P33207	AT1G24360	1.964	3-oxoacyl-[acyl-carrier-protein] reductase
Q56WD9	AT2G33150	1.961	3-ketoacyl-CoA thiolase 2
Q9LM02	AT5G13710	1.939	cycloartenol-c-24-methyltransferase
Q9LTV6	AT3G12800	1.914	peroxisomal 2,4-dienoyl-CoA reductase
Q9LSQ0	AT3G16910	1.874	acyl-activating enzyme 7
C0Z3A0		1.793	AT3G06850
Q9ZPI5	AT3G06860	1.688	enoyl-CoA hydratase/3-hydroxyacyl-CoA dehydrogenase
Q8LAZ1		1.681	very-long-chain fatty acid condensing enzyme CUT1
Auxin metabolism and trafficking
Q9FZ33	AT1G54990	2.909	protein auxin RESPONSE 4
Q9SRU2	AT3G02260	2.471	Auxin transport protein BIG
Q9S9W2	AT4G05530	2.449	dehydrogenase/reductase SDR family member 4
Q0WLB5	AT3G08530	1.744	Clathrin, heavy chain
Cell Wall
Q1JPL7	AT1G11580	2.304	bifunctional pectinesterase 18/rRNA N-glycosylase
Q8LB19	AT5G15650	2.054	reversibly glycosylated polypeptide 2
Miscellaneous
A8MQP6	AT4G10480	5.282	Nascent polypeptide-associated complex subunit α-like protein 4
P41088	AT3G55120	4.096	chalcone–flavonone isomerase 1
Q8LA39		2.744	prohibitin-like protein
Q9C4Z6	AT1G48630	2.674	receptor for activated C kinase 1B
Q56XG6	AT5G11200	2.482	DEAD-box ATP-dependent RNA helicase 56
Q8VZM1	AT1G80410	2.303	tetratricopeptide repeat-containing protein
Q8RXR5		2.265	putative poly(A)-binding protein
Q9C5S7		2.226	Gamma carbonic anhydrase 2
Q9C5J8	AT5G19620	2.18	outer envelope protein
Q9SPK5	AT1G50480	2.143	Formate–tetrahydrofolate ligase
Q9ZU52	AT2G01140	2.123	fructose-bisphosphate aldolase, class I
Q9STI1	AT4G12300	2.118	cytochrome P450, family 706, subfamily A, polypeptide 4
Q9LG23	AT1G55890	2.101	pentatricopeptide repeat-containing protein
Q9C5J7	AT5G56630	2.098	6-phosphofructokinase 7
Q9LV28	AT3G18130	2.097	receptor for activated C kinase 1C
Q680A5	AT2G42910	2.092	ribose-phosphate pyrophosphokinase 4
Q8LFT2	AT2G14120	2.036	dynamin-related protein 3B
Q9FF10	AT5G07830	2.036	Heparanase-like protein 1
Q9SIL6	AT2G20530	1.997	prohibitin 6
Q0WRX8	AT5G23300	1.971	dihydroorotate dehydrogenase
Q0WWL2		1.859	glutamine synthetase like protein
Q8LC49		1.846	putative signal sequence receptor, α subunit (SSR-α)
Q9FHX0	AT5G42150	1.846	Glutathione S-transferase family protein
Q94JQ3		1.828	At4g32520/F8B4_220 Serine hydroxymethyl transferase
Q9C7N2	AT1G29690	1.762	MAC/Perforin domain-containing protein
O04331	AT5G40770	1.752	prohibitin 3
Q8LPR8	AT5G22640	1.749	MORN (Membrane Occupation and Recognition Nexus) repeat-containing protein
P56786	ATCG01280	1.723	Ycf2
Q52T38	AT5G20350	1.716	S-acyltransferase TIP1
Q9SYB5	AT1G61790	1.699	Probable dolichyl-diphosphooligosaccharide–protein glycosyltransferase subunit 3B
Unknown
Q9LY25		3.071	putative protein
Q5XEU8	AT3G15000	3.05	cobalt ion binding protein
Q9FYF7	AT1G67360	2.836	Rubber elongation factor protein (REF)
Q9LNS1		2.578	F1L3.2
Q8S8F1	AT2G36885	2.568	uncharacterized protein
Q9LV60	AT5G48540	2.506	cysteine-rich repeat secretory protein 55
O82251	AT2G47840	2.44	uncharacterized protein
Q9C6M1	AT1G25520	2.376	putative transmembrane protein
Q9SZV4	AT4G30010	2.168	uncharacterized protein
Q0WPB8		2.165	hypothetical protein
Q9SN96	AT5G59613	2.142	uncharacterized protein
Q38842	AT4G00860	2.043	uncharacterized protein
Q9FF91	AT5G23890	2.023	uncharacterized protein
Q9ASX8	AT1G27760	2.015	Interferon-related developmental regulator domain-containing protein
P56785		1.961	hypothetical protein Arthcp087
Q8LAS5		1.947	unknown
O81814		1.858	src2-like protein
Q9C9Z2	AT3G08640	1.856	uncharacterized protein
Q3EBX0	AT2G21660	1.853	glycine-rich RNA-binding protein 7
Q9ZUX4	AT2G27730	1.842	copper ion binding protein
Q9C803	AT1G33490	1.826	uncharacterized protein
Q0WLE7		1.821	hypothetical protein
Q9FE06	AT5G64260	1.811	protein EXORDIUM like 2
Q9XIR5		1.793	similar to translational activator
Q9LM25	AT1G18260	1.786	Hr.3 like protein
Q0WL65		1.765	hypothetical protein
Q9LZ82	AT5G04430	1.763	binding to TOMV RNA 1L (long form) protein
Q8LB46		1.759	light induced protein like
C0SVD5	AT3G44310	1.752	unknown
O65660	AT4G39730	1.743	Lipase/lipooxygenase, PLAT/LH2 family protein
Q9SI32	AT2G04940	1.704	scramblase-related protein
Q9SFB1	AT3G08030	1.699	uncharacterized protein
Q9M898	AT3G02420	1.696	uncharacterized protein
Q9LK72	AT3G16530	1.692	legume lectin-like protein

## Sheet: Radiation and other effect
UNIPROT	AGI	Log2 FC	Annotation
A4GNA8	AT4G25970	-0.865122	phosphatidylserine decarboxylase 3
Q9SZP6	AT4G38690	-0.852042	1-phosphatidylinositol phosphodiesterase-related protein
Q8LDH5	AT4G20260	-0.773491	Plasma membrane-associated cation-binding protein 1
P23586	AT1G11260	-1.4344	sugar transporter 1
Q8LGU1	AT3G21250	-1.13289	multidrug resistance-associated protein 6
Q56ZZ7	AT5G16150	-0.935117	Plastidic glucose transporter 4
Q53XH7	AT5G62670	-0.854649	H(+)-ATPase 11
Q94FB9	AT4G39850	-0.83908	ABC transporter D family member 1
Q9SE45	AT2G38760	-0.768568	annexin D3
Q41975	AT4G17340	-2.191	putative aquaporin TIP2–2
Q08733	AT1G01620	-1.7084	aquaporin PIP1–3
P61837	AT3G61430	-1.50635	aquaporin PIP1–1
Q41951	AT3G16240	-1.42275	aquaporin TIP2–1
P43287	AT2G37170	-1.25843	aquaporin PIP2–2
Q39196	AT4G00430	-0.982791	putative aquaporin PIP1–4
Q8LAA6	AT4G23400	-0.926865	putative aquaporin PIP1–5
O23712	AT1G47250	-1.96016	proteasome subunit α type-1-B
Q42044	AT2G45180	-0.910502	protease inhibitor/seed storage/lipid transfer protein (LTP) family protein
P36212	AT3G27850	-0.971431	50S ribosomal protein L12–3
P56802	ATCG00750	-0.929611	ribosomal protein S11
Q93VC7	AT5G30510	-0.790859	small subunit ribosomal protein S1
Q949S6	AT1G14345	-1.43051	NAD(P)-linked oxidoreductase-like protein
P56778	ATCG00280	-1.35476	photosystem II 44 kDa protein
Q8H124	AT2G34460	-1.13924	NAD(P)-binding Rossmann-fold-containing protein
Q9FL44	AT5G07020	-0.971431	proline-rich family protein
P10797	AT5G38420	-0.948976	ribulose bisphosphate carboxylase small chain 2B
Q7XAR9	AT5G42480	-1.53116	chaperone DnaJ-domain containing protein
P42763	AT1G76180	-1.26188	dehydrin ERD14
Q9SSK7	AT1G70850	-2.1976	MLP-like protein 34
Q9SD07	AT3G51420	-1.09234	strictosidine synthase-like 4 protein
Q9SJL9	AT2G36870	-0.965784	xyloglucan:xyloglucosyl transferase
P25858	AT3G04120	-0.924125	glyceraldehyde-3-phosphate dehydrogenase, cytosolic
Q38814	AT5G54770	-0.915936	thiazole biosynthetic enzyme
Q94BW0	At1G35160	-0.905088	General Regulatory Factor 4
Q9SDM9	AT3G16400	-0.873027	Nitrile-specifier protein 1
Q0WLF5	AT4G14880	-0.867752	cytosolic O-acetylserine(thiol)lyase
Q94CE4	AT1G70410	-0.859876	β carbonic anhydrase 4
P12411	AT1G75780	-0.831358	tubulin β
B9DGZ4	AT1G13440	-0.823677	Glyceraldehyde-3-phosphate dehydrogenase GAPC2
Q8L6Z6	AT3G53280	-0.778432	cytochrome P450 71B5
Q9LT39	AT3G20820	-0.768568	leucine-rich repeat-containing protein
Q8RWG3	AT3G56140	-2.80591	putative protein
Q9LHA3	AT3G28720	-1.67116	uncharacterized protein
Q9SVW4	AT4G18070	-1.52699	putative protein
Q94F20	AT5G25460	-1.24469	uncharacterized protein
Q9SS37	AT3G10260	-1.20091	reticulon-like protein B8
Q9SLJ2	AT1G54410	-0.994241	dehydrin family protein
Q8L604	AT1G65230	-0.994241	uncharacterized protein
Q96316	AT3G60280	-0.888969	uclacyanin 3
Q9FKA5	AT5G39570	-0.83908	uncharacterized protein
O80821	AT2G41470	-0.756331	unknown protein
Q84WU8	AT2G29080	1.44414	cell division protease ftsH-3
Q0WQQ6	AT5G23540	1.22836	26S proteasome non-ATPase regulatory subunit 14
Q6EMB6	AT1G20200	1.14861	26S proteasome regulatory subunit N3
Q9XI05	AT1G21720	1.11503	proteasome subunit β type-3-A
Q6XJG8	AT4G28470	1.08202	26S proteasome regulatory subunit S2 1B
O81149	AT1G53850	1.05311	proteasome subunit α type-5-A
Q8W4A0	AT3G02200	0.990592	Proteasome component (PCI) domain protein
Q9FGM0	AT5G53170	0.947105	cell division protease ftsH-11
Q42134	AT3G14290	0.940355	proteasome subunit α type-5-B
P42742	AT3G60820	0.919149	proteasome subunit β type-1
Q2V3D4	AT4G31300	0.914565	proteasome subunit β type-6
O24412	AT5G05780	0.90458	26S proteasome regulatory subunit N8
O81062	AT2G03120	0.872632	minor histocompatibility antigen H13
P57681	AT5G63910	0.828632	prenylcysteine oxidase
Q9SEI4	AT5G58290	0.791606	regulatory particle triple-A ATPase 3
O81148	AT3G22110	0.78576	proteasome subunit α type-4
Q9C9C0	AT1G73990	0.77989	signal peptide peptidase
Q8RWT4	AT2G42710	1.31092	ribosomal protein 0.1/L10 family protein
P59233	AT3G62250	1.1635	ubiquitin-40S ribosomal protein S27a-3
P49692	AT2G47610	1.08202	60S ribosomal protein L7a-1
P60040	AT2G01250	1.07929	60S ribosomal protein L7–2
Q9M352	AT3G53740	1.0635	60S ribosomal protein L36–2
P59230	AT2G27530	1.02148	60S ribosomal protein L10a-2
Q9SKZ3	AT2G32060	0.989866	40S ribosomal protein S12–2
Q08682	AT1G72370	0.978928	40S ribosomal protein Sa-1
Q9M339	AT3G53870	0.910733	40S ribosomal protein S3–2
B9DGN3	AT2G27710	0.90381	60S acidic ribosomal protein P2–2
Q9C9C5	AT1G74050	0.896853	60S ribosomal protein L6–3
B9DHP6	AT3G25520	0.892197	ribosomal protein
Q9LRX8	AT3G24830	0.876566	60S ribosomal protein L13a-2
Q9LZH9	AT3G62870	0.874994	60S ribosomal protein L7a-2
Q9SIP7	AT2G31610	0.861558	40S ribosomal protein S3–1
P51418	AT2G34480	0.855192	60S ribosomal protein L18a-2
P42733	AT5G23740	0.84318	40S ribosomal protein S11–3
P57691	AT3G11250	0.810649	60S acidic ribosomal protein P0–3
Q9FF90	AT5G23900	0.788268	60S ribosomal protein L13–3
Q8LD46	AT2G39460	0.78576	60S ribosomal protein L23a-1
O04485	At1g09620	1.5008	ATP binding/leucine-tRNA ligases
Q9C5Z2	AT1G10840	0.916094	translation initiation factor eIF-3 subunit 3
Q9LD55	AT4G11420	0.822934	translation initiation factor eIF-3 subunit 10
O04630	AT5G26830	0.768925	threonyl-tRNA synthetase
Q8LEZ4	AT1G19520	1.59455	pentatricopeptide repeat-containing protein
Q94AH9	AT4G25630	1.41143	rRNA 2'-O-methyltransferase fibrillarin 2
O04379	AT1G48410	1.24306	protein argonaute
Q9FZ48	AT1G16890	0.962734	ubiquitin-conjugating enzyme E2 36
Q9C5H6	AT3G59360	2.48465	UDP-galactose transporter 6
Q8H0U4	AT2G16950	1.29631	transportin 1
Q84L08	AT5G19980	1.19975	golgi nucleotide sugar transporter 4
Q1EBV7	AT2G26900	1.13422	putative Na+ dependent ileal bile acid transporter
O04200	AT2G39970	1.09896	putative peroxisomal membrane carrier protein
Q8GX78	AT4G00370	1.06281	putative anion transporter 2
Q39232	AT1G71880	1.03633	sucrose transport protein SUC1
Q9LHG9	AT3G12390	0.965692	Nascent polypeptide-associated complex subunit α-like protein 1
Q9FNC9	AT5G43970	0.943359	mitochondrial import receptor subunit TOM22–2
Q9SKX0	AT2G07680	0.929033	ABC transporter C family member 13
Q9SL05	AT2G05620	0.838347	protein PROTON GRADIENT REGULATION 5
Q9C8G9	AT1G30400	0.809003	ABC transporter C family member 1
O04619	AT4G01100	0.768925	adenine nucleotide transporter 1
P83484	AT5G08690	1.16285	ATP synthase subunit β-2
P56758	ATCG00150	1.02006	ATP synthase CF0 A subunit Chloroplastic
Q04613	ATMg00640	0.889084	ATP synthase protein MI25
B9DI55	AT3G09840	0.869477	cell division control protein 48-A
P92549	ATMG01190	0.853597	ATP synthase subunit α, mitochondrial
Q96252	AT5G47030	0.761285	ATP synthase subunit delta'
O82662	AT2G20420	1.24001	Succinyl-CoA ligase [GDP-forming] subunit β
O82663	AT5G66760	0.941858	succinate dehydrogenase [ubiquinone] flavoprotein subunit 1
Q9SIB9	AT2G05710	0.78073	aconitate hydratase 2
P20115	AT2G44350	0.760434	citrate synthase 4
Q9C8Y9	AT1G66280	1.17441	β-glucosidase 22
Q9C525	AT1G66270	1.10434	β-glucosidase 21
Q940G5	AT4G25900	0.74932	aldose 1-epimerase family protein
Q8L7B5	AT2G33210	1.21475	chaperonin CPN60-like 1
Q94K05	AT3G03960	1.18142	TCP-1/cpn60 chaperonin family protein
Q93ZM7	AT3G13860	0.824564	chaperonin CPN60-like 2
P29197	AT3G23990	0.767231	chaperonin CPN60
Q8VYP0	AT3G08950	1.32769	electron transport SCO1/SenC-like protein
Q9SUM3	AT4G30210	1.08202	NADPH–cytochrome P450 reductase 2
O05000	ATMG01320	1.06419	NADH-ubiquinone oxidoreductase chain 2
Q93ZX2	At4g22690	1.00935	putative cytochrome P450 protein
Q9SA85	AT1G30700	0.917623	FAD-binding and BBE domain-containing protein
Q9FKV0	AT5G44380	0.855192	FAD-binding and BBE domain-containing protein
Q9M5K3	AT1G48030	0.850399	dihydrolipoyl dehydrogenase 1
Q9LK96	AT3G15090	0.842375	GroES-like zinc-binding alcohol dehydrogenase family protein
Q96254	AT2G44100	1.12234	GDP dissociation inhibitor
Q9M0Y8	AT4G04910	1.01863	vesicle-fusing ATPase
O49048	AT1G77140	0.997834	vacuolar protein sorting-associated protein 45-like protein
Q9SN35	AT4G18800	0.92448	RAB GTPase homolog A1D
Q7X659	AT2G17790	0.858379	protein VPS35A
O80915	AT2G38360	0.833497	PRA1 family protein B4
Q8RXF8	AT5G27540	0.750178	MIRO-related GTP-ase 1
Q9T053	AT4G11850	1.5656	phospholipase D gamma 1
Q6NQI8	AT1G13580	1.14666	LAG1 longevity assurance homolog 3
Q96242	AT5G42650	1.10098	allene oxide synthase
Q9C8P0	AT1G34430	0.982583	pyruvate dehydrogenase E2 component
P33207	AT1G24360	0.973795	3-oxoacyl-[acyl-carrier-protein] reductase
Q56WD9	AT2G33150	0.97159	3-ketoacyl-CoA thiolase 2
Q9LM02	AT5G13710	0.955313	cycloartenol-c-24-methyltransferase
Q9LTV6	AT3G12800	0.936591	peroxisomal 2,4-dienoyl-CoA reductase
Q9LSQ0	AT3G16910	0.906121	acyl-activating enzyme 7
C0Z3A0	AT3G06850	0.842375	Dark inducible 3
Q9ZPI5	AT3G06860	0.755315	enoyl-CoA hydratase/3-hydroxyacyl-CoA dehydrogenase
Q8LAZ1	AT1G68530	0.74932	very-long-chain fatty acid condensing enzyme CUT1
Q9FZ33	AT1G54990	1.54052	protein auxin RESPONSE 4
Q9SRU2	AT3G02260	1.3051	Auxin transport protein BIG
Q9S9W2	AT4G05530	1.29219	dehydrogenase/reductase SDR family member 4
Q0WLB5	AT3G08530	0.8024	Clathrin, heavy chain
Q1JPL7	AT1G11580	1.20414	bifunctional pectinesterase 18/rRNA N-glycosylase
Q8LB19	AT5G15650	1.03844	reversibly glycosylated polypeptide 2
A8MQP6	AT4G10480	2.40108	Nascent polypeptide-associated complex subunit α-like protein 4
P41088	AT3G55120	2.03422	chalcone–flavonone isomerase 1
O49460	AT4G28510	1.45628	prohibitin1 protein
Q9C4Z6	AT1G48630	1.419	receptor for activated C kinase 1B
Q56XG6	AT5G11200	1.3115	DEAD-box ATP-dependent RNA helicase 56
Q8VZM1	AT1G80410	1.20351	tetratricopeptide repeat-containing protein
P42731	AT4G34110	1.17951	putative poly(A)-binding protein
Q9C6B3	AT1G47260	1.15445	Gamma carbonic anhydrase 2
Q9C5J8	AT5G19620	1.12433	outer envelope protein
Q9SPK5	AT1G50480	1.09963	Formate–tetrahydrofolate ligase
Q9ZU52	AT2G01140	1.0861	fructose-bisphosphate aldolase, class I
Q9STI1	AT4G12300	1.0827	cytochrome P450, family 706, subfamily A, polypeptide 4
Q9LG23	AT1G55890	1.07108	pentatricopeptide repeat-containing protein
Q9C5J7	AT5G56630	1.06901	6-phosphofructokinase 7
Q9LV28	AT3G18130	1.06833	receptor for activated C kinase 1C
Q680A5	AT2G42910	1.06488	ribose-phosphate pyrophosphokinase 4
Q8LFT2	AT2G14120	1.02574	dynamin-related protein 3B
Q9FF10	AT5G07830	1.02574	Heparanase-like protein 1
Q9SIL6	AT2G20530	0.997834	prohibitin 6
Q0WRX8	AT5G23300	0.978928	dihydroorotate dehydrogenase
Q0WWL2	At1g66200	0.894527	glutamine synthetase like protein
Q8LC49		0.884403	putative signal sequence receptor, α subunit (SSR-α)
Q9FHX0	AT5G42150	0.884403	Glutathione S-transferase family protein
Q94JQ3	At4g32520	0.870266	F8B4_220 Serine hydroxymethyl transferase
Q9C7N2	AT1G29690	0.817214	MAC/Perforin domain-containing protein
O04331	AT5G40770	0.809003	prohibitin 3
Q8LPR8	AT5G22640	0.80653	MORN (Membrane Occupation and Recognition Nexus) repeat-containing protein
P56786	ATCG01280	0.784923	Ycf2
Q52T38	AT5G20350	0.77905	S-acyltransferase TIP1
Q9SYB5	AT1G61790	0.764686	Probable dolichyl-diphosphooligosaccharide–protein glycosyltransferase subunit 3B
Q8VZG7	AT5G07350	1.61871	putative protein
Q5XEU8	AT3G15000	1.60881	cobalt ion binding protein
Q9FYF7	AT1G67360	1.50386	Rubber elongation factor protein (REF)
Q9LQI9	AT1G17370	1.36625	F1L3.2
Q8S8F1	AT2G36885	1.36065	uncharacterized protein
Q9LV60	AT5G48540	1.32539	cysteine-rich repeat secretory protein 55
O82251	AT2G47840	1.28688	uncharacterized protein
Q9C6M1	AT1G25520	1.24853	putative transmembrane protein
Q9SZV4	AT4G30010	1.11636	ATP dependent RNA helicase
Q0WPB8	At1g52780	1.11437	uridylyltransferase
Q9SN96	AT5G59613	1.09896	ATP synthase
Q38842	AT4G00860	1.03069	Ozone induced protein 1
Q9FF91	AT5G23890	1.0165	GPI-anchored adhesin-like protein
Q9ASX8	AT1G27760	1.01078	Interferon-related developmental regulator domain-containing protein
P56785	ATCG01130	0.97159	Translocon at the inner envelope membrane of chloroplastS 214
Q9FVQ4	AT1G32080	0.961253	Plastidal glycolate/glycerate translocator 1
O04023	AT1G09070	0.893751	src2-like protein
Q9C9Z2	AT3G08640	0.892197	Alpha virus core family protein
Q3EBX0	AT2G21660	0.889863	glycine-rich RNA-binding protein 7
Q9ZUX4	AT2G27730	0.881273	copper ion binding protein
Q9C803	AT1G33490	0.868687	E3 ubiquitin protein ligase
Q0WLE7	At1g43170	0.864731	Embryo defective 2207
Q9FE06	AT5G64260	0.856787	protein EXORDIUM like 2
F4I893	AT1G64790	0.842375	General control non-derepressible 1
Q9LM25	AT1G18260	0.836732	Hr.3 like protein
Q0WL65	At2g40730	0.819668	CYTOPLASMIC TRNA EXPORT PROTEIN
Q9LZ82	AT5G04430	0.818032	binding to TOMV RNA 1L (long form) protein
O49636	AT4G22310	0.814755	Mitochondrial pyruvate carrier 4
C0SVD5	AT3G44310	0.809003	Nitrilase
O65660	AT4G39730	0.801573	Lipase/lipooxygenase, PLAT/LH2 family protein
Q9SI32	AT2G04940	0.768925	scramblase-related protein
Q9SFB1	AT3G08030	0.764686	uncharacterized protein
Q9M898	AT3G02420	0.762136	Dihydroflavonol 4 reductase
Q9LK72	AT3G16530	0.75873	legume lectin-like protein

## Sheet: Sheet3
UNIPROT	TAIR	DESCRIPTION	L2FC Ratio 0g/1g ground	P value 0g/1g
Q9LRS0	AT3G14415	(S)-2-hydroxy-acid oxidase	-0.572823	0.128535
P15455	AT5G44120	12S seed storage protein CRU4	-0.133559	0.125492
P42643	AT4G09000	14-3-3-like protein GF14 chi	-0.723515	0.315679
P48347	AT1G22300	14-3-3-like protein GF14 epsilon	-0.228588	0.239302
P48348	AT5G65430	14-3-3-like protein GF14 kappa	-0.268799	0.409765
P48349	AT5G10450	14-3-3-like protein GF14 lambda	-0.0168769	0.136875
Q96299	AT2G42590	14-3-3-like protein GF14 mu	-0.561516	0.321105
Q96300	AT3G02520	14-3-3-like protein GF14 nu	0.4609	0.454499
Q01525	AT1G78300	14-3-3-like protein GF14 omega	-0.443105	0.292916
P46077	AT1G35160	14-3-3-like protein GF14 phi	-0.23438	0.474809
P42644	AT5G38480	14-3-3-like protein GF14 psi	0.0487942	0.235265
P42645	AT5G16050	14-3-3-like protein GF14 upsilon	-0.16955	0.118672
Q9SZP6	AT4G38690	1-phosphatidylinositol phosphodiesterase-related protein	-1.02394	0.286271
Q39227	AT1G20330	24-methylenesterol C-methyltransferase 2	0.637471	0.327938
Q0WQQ6	AT5G23540	26S proteasome non-ATPase regulatory subunit 14	1.05568	0.285303
Q9SGW3	AT1G64520	26S proteasome non-ATPase regulatory subunit RPN12A	0.478299	0.301609
Q8W4H4		26S proteasome regulatory subunit	0.180657	0.238193
Q9SIV2	AT2G20580	26S proteasome regulatory subunit N1	-0.26505	0.146364
Q6EMB6	AT1G20200	26S proteasome regulatory subunit N3	0.720629	0.133377
Q6EMB5	AT4G24820	26S proteasome regulatory subunit N7	0.352871	0.351298
O24412	AT5G05780	26S proteasome regulatory subunit N8	0.514602	0.146824
Q6XJG8	AT4G28470	26S proteasome regulatory subunit S2 1B	0.62938	0.125801
Q6XJG4		26S proteasome subunit RPN6a	0.0336521	0.0634769
Q96291	AT3G11630	2-Cys peroxiredoxin BAS1	0.097476	0.290285
Q9SQI8	AT3G25860	2-oxoacid dehydrogenases acyltransferase family protein	-0.0993553	0.16184
Q9M2T8		2-oxoglutarate dehydrogenase, E1 subunit-like protein	0.717824	0.439919
Q9SMU8	AT3G49120	peroxidase 34	3.10715	9.4e-05
Q9ASV6	AT3G15190	30S ribosomal protein S20	-0.060653	0.424565
Q9XJ27	AT1G74970	30S ribosomal protein S9	0.106214	0.480285
A9X4U2	AT2G43420	3beta-hydroxysteroid-dehydrogenase/decarboxylase isoform 3	0.466966	0.15784
Q9C920	AT1G53000	3-deoxy-manno-octulosonate cytidylyltransferase (CMP-KDO sy	-0.450498	0.0589786
Q8VZB2	AT5G10480	3-hydroxyacyl-CoA dehydratase PASTICCINO 2	-0.323191	0.165881
Q9LKJ1	AT5G65940	3-hydroxyisobutyryl-CoA hydrolase 1	0.815411	0.217381
Q9ZUZ0	AT2G46720	3-ketoacyl-CoA synthase 13	0.0292762	0.263461
Q56WD9	AT2G33150	3-ketoacyl-CoA thiolase 2	0.986884	0.121615
P33207	AT1G24360	3-oxoacyl-[acyl-carrier-protein] reductase	0.880255	0.227748
P52410	AT5G46290	3-oxoacyl-[acyl-carrier-protein] synthase I	-0.694718	0.172787
Q9SIE3	AT2G22230	3R-hydroxymyristoyl ACP dehydrase	1.60398	0.0457424
Q9LX13	AT5G10160	3R-hydroxymyristoyl ACP dehydrase	1.13724	0.0609917
P16181	AT3G48930	40S ribosomal protein S11-1	0.578987	0.263461
P42733	AT5G23740	40S ribosomal protein S11-3	1.00784	0.292916
Q9S9P1	AT1G15930	40S ribosomal protein S12-1	0.736215	0.222134
Q9SKZ3	AT2G32060	40S ribosomal protein S12-2	0.378401	0.0806732
P59224	AT4G00100	40S ribosomal protein S13-2	-0.393122	0.109075
Q9SIH0	AT2G36160	40S ribosomal protein S14-1	0.145482	0.213289
Q9CAX6	AT3G11510	40S ribosomal protein S14-2	0.234133	0.307549
P42036	AT3G52580	40S ribosomal protein S14-3	0.106884	0.221863
Q2V4R0	AT1G04270	40S ribosomal protein S15-1	0.354226	0.294094
Q9FY64	AT5G09510	40S ribosomal protein S15-4	0.146003	0.133377
P42798	AT5G59850	40S ribosomal protein S15a-1	0.699907	0.458316
Q9SK22	AT2G09990	40S ribosomal protein S16-1	0.374845	0.316854
Q42340	AT5G18380	40S ribosomal protein S16-3	-0.0654759	0.457768
Q9SQZ1	AT3G10610	40S ribosomal protein S17-3	0.914258	0.138891
Q5PNZ9	AT4G09800	40S ribosomal protein S18	0.153416	0.209358
Q9FNP8	AT5G61170	40S ribosomal protein S19-3	-0.102636	0.213224
Q8H189		40S ribosomal protein S20	0.330673	0.145517
P49200	AT5G62300	40S ribosomal protein S20-1	-0.345308	0.399688
P49688	AT2G41840	40S ribosomal protein S2-3	0.283448	0.328439
P49201	AT5G02960	40S ribosomal protein S23-2	0.00963382	0.384719
Q9SS17	AT3G04920	40S ribosomal protein S24-1	-0.0208234	0.295765
P49206	AT2G40590	40S ribosomal protein S26-1	-0.289774	0.0919616
Q9SR73	AT5G03850	40S ribosomal protein S28-1	-0.15909	0.217214
Q9SIP7	AT2G31610	40S ribosomal protein S3-1	0.634686	0.236308
Q9M339	AT3G53870	40S ribosomal protein S3-2	0.691355	0.241305
Q9CAV0	AT3G04840	40S ribosomal protein S3a-1	0.91533	0.219023
Q42262	AT4G34670	40S ribosomal protein S3a-2	0.764771	0.192621
P49204	AT5G07090	40S ribosomal protein S4-2	0.509645	0.29526
O48549	AT4G31700	40S ribosomal protein S6-1	-0.0766911	0.102126
P51430	AT5G10360	40S ribosomal protein S6-2	-0.0766911	0.102126
Q9M885	AT3G02560	40S ribosomal protein S7-2	-0.348023	0.366363
Q93VG5	AT5G20290	40S ribosomal protein S8-1	0.398788	0.342207
Q9LXG1	AT5G15200	40S ribosomal protein S9-1	0.588421	0.334051
Q08682	AT1G72370	40S ribosomal protein Sa-1	0.372061	0.314658
Q9LF93		pyruvate kinase-like protein	-2.21726	0.00019966
Q9LTH1		4-nitrophenylphosphatase-like	-0.677795	0.450958
Q9LY66	AT3G63490	50S ribosomal protein L1	-0.273082	0.339066
Q9MAP3	AT1G32990	50S ribosomal protein L11	-0.380822	0.386486
P36210	AT3G27830	50S ribosomal protein L12-1	-0.206862	0.230754
P36212	AT3G27850	50S ribosomal protein L12-3	-0.298779	0.202301
Q9SYL9	AT1G78630	50S ribosomal protein L13	-0.232566	0.217904
Q9SX68	AT1G48350	50S ribosomal protein L18	0.152508	0.227748
Q3EDH2	AT1G07320	50S ribosomal protein L4	-1.26972	0.0523846
O04603	AT4G01310	50S ribosomal protein L5	-0.406541	0.375912
O50008	AT5G17920	5-methyltetrahydropteroyltriglutamate--homocysteine methyltr	0.505078	0.426191
Q42112	AT3G09200	60S acidic ribosomal protein P0-2	-0.0800574	0.25045
P57691	AT3G11250	60S acidic ribosomal protein P0-3	0.393965	0.113994
Q8LEQ0	AT5G47700	60S acidic ribosomal protein P1-3	1.5008	0.0594522
P51407	AT2G27720	60S acidic ribosomal protein P2-1	0.517024	0.296213
B9DGN3	AT2G27710	60S acidic ribosomal protein P2-2	1.10279	0.24032
B3H4N7	AT5G57290	60S acidic ribosomal protein P3-2	0.84149	0.252364
Q93VT9	AT1G14320	60S ribosomal protein L10-1	0.619272	0.0938001
Q8VZB9	AT1G08360	60S ribosomal protein L10a-1	0.246712	0.165881
P59230	AT2G27530	60S ribosomal protein L10a-2	0.924784	0.428101
Q0WQZ1	AT2G42740	60S ribosomal protein L11-1	0.551688	0.307583
Q0WW72	AT3G53430	60S ribosomal protein L12-2	0.513592	0.420043
P41127	AT3G49010	60S ribosomal protein L13-1	0.0588014	0.157271
Q9FF90	AT5G23900	60S ribosomal protein L13-3	0.397912	0.146824
Q9LRX8	AT3G24830	60S ribosomal protein L13a-2	0.599984	0.177882
Q9T043	AT4G27090	60S ribosomal protein L14-2	0.282025	0.129787
Q8VYF1	AT4G17390	60S ribosomal protein L15-2	1.02673	0.336679
Q93VI3	AT1G27400	60S ribosomal protein L17-1	0.237197	0.495714
Q0WRE5	AT1G67430	60S ribosomal protein L17-2	-0.154634	0.0634769
P42791	AT3G05590	60S ribosomal protein L18-2	0.469782	0.409765
Q940B0	AT5G27850	60S ribosomal protein L18-3	0.614757	0.499253
P51418	AT2G34480	60S ribosomal protein L18a-2	0.557091	0.485544
Q9SRX2	AT1G02780	60S ribosomal protein L19-1	-0.105008	0.0350604
Q0WSS0	AT1G57860	60S ribosomal protein L21-2	0.0583858	0.132644
Q9M9W1	AT3G05560	60S ribosomal protein L22-2	-0.16469	0.0482335
Q8LD46	AT2G39460	60S ribosomal protein L23a-1	0.581207	0.29526
Q94F49	AT5G27670	histone H2A 7	-2.07345	0.00119159
P51414	AT3G49910	60S ribosomal protein L26-1	1.15575	0.242421
P51419	AT4G15000	60S ribosomal protein L27-3	0.287709	0.413112
Q9LR33	AT1G23290	60S ribosomal protein L27a-2	0.1129	0.218762
P49637	AT1G70600	60S ribosomal protein L27a-3	0.597889	0.381466
Q0WSA0	AT1G77940	60S ribosomal protein L30-2	0.598937	0.455048
Q9LSA3	AT3G18740	60S ribosomal protein L30-3	0.693498	0.483621
P17094	AT1G43170	60S ribosomal protein L3-1	0.56589	0.0777281
O80626	AT2G39390	60S ribosomal protein L35-2	0.517427	0.242205
Q9FZH0	AT1G41880	60S ribosomal protein L35a-2	0.755571	0.452676
Q9M352	AT3G53740	60S ribosomal protein L36-2	0.917775	0.310543
Q8LEM8	AT3G16080	60S ribosomal protein L37-3	0.463518	0.0390965
Q8RXU5	AT3G60245	60S ribosomal protein L37a-2	0.0304067	0.408324
O22860	AT3G59540	60S ribosomal protein L38	0.270469	0.364641
Q9SF40	AT3G09630	60S ribosomal protein L4-1	-0.483299	0.0201229
P49691	AT5G02870	60S ribosomal protein L4-2	-0.427751	0.0324173
Q8LBI1	AT3G25520	60S ribosomal protein L5-1	0.0779266	0.193671
P49227	AT5G39740	60S ribosomal protein L5-2	0.0655723	0.205418
Q9FZ76	AT1G18540	60S ribosomal protein L6-1	0.360758	0.22703
Q9C9C6	AT1G74060	60S ribosomal protein L6-2	-0.043527	0.328147
Q9C9C5	AT1G74050	60S ribosomal protein L6-3	0.650673	0.223176
P60040	AT2G01250	60S ribosomal protein L7-2	0.563158	0.142872
Q3EBG6	AT2G44120	60S ribosomal protein L7-3	0.524866	0.432062
P49692	AT2G47610	60S ribosomal protein L7a-1	0.643579	0.139963
Q9LZH9	AT3G62870	60S ribosomal protein L7a-2	0.711847	0.436857
P46286	AT2G18020	60S ribosomal protein L8-1	0.356933	0.286271
P49209	AT1G33140	60S ribosomal protein L9-1	0.397912	0.188776
Q9C5J7	AT5G56630	6-phosphofructokinase 7	1.45223	0.149745
Q9FWA3	AT3G02360	6-phosphogluconate dehydrogenase	0.42707	0.27015
A8MS34	AT1G50430	7-dehydrocholesterol reductase	0.375846	0.421653
Q9SRY5	AT1G02920	glutathione S-transferase 11	2.88335	0.00119159
Q8LPQ6	AT4G25450	ABC transporter B family member 28	0.658371	0.446159
O23482	AT4G16370	Oligopeptide transporter 3	-0.837377	0.00119159
Q9C8G9	AT1G30400	ABC transporter C family member 1	0.974896	0.369446
Q9SKX0		ABC transporter C family member 13	0.957989	0.464474
Q94FB9	AT4G39850	ABC transporter D family member 1	0.0854247	0.0609917
Q9FJH6	AT5G60790	ABC transporter F family member 1	0.744506	0.119322
Q7PC88	AT2G29940	ABC transporter G family member 31	0.00489684	0.105453
Q7PC87	AT2G36380	ABC transporter G family member 34	-0.160169	0.197181
Q9XIE2	AT1G59870	ABC transporter G family member 36	0.363788	0.132644
Q7PC84	AT1G66950	ABC transporter G family member 39	0.495081	0.142245
A0NAA8	AT2G01320	ABC transporter G family member 7	0.459851	0.32194
Q8W496	AT4G25650	ACD1-like protein	0.230941	0.384719
Q38971	AT1G36160	acetyl-CoA carboxylase 1	-0.167458	0.154247
Q2HIV2	AT3G25760	allene oxide cyclase 1	2.21798	0.00119159
P56765		Acetyl-coenzyme A carboxylase carboxyl transferase subunit bet	-0.482593	0.109075
Q9FJE8	AT5G59870	histone H2A 6	-1.87292	0.00119159
Q9SIB9	AT2G05710	aconitate hydratase 2	1.48465	0.0609917
Q3E6W5	AT2G31810	ACT domain-containing small subunit of acetolactate synthase p	0.207893	0.29526
Q9SRQ7	AT3G03530	phospholipase C	1.00662	0.00119159
O23140	AT5G46630	AP-2 complex subunit mu-1	-0.436686	0.00121527
O22832	AT2G43710	acyl-[acyl-carrier-protein] desaturase	0.930472	0.0712395
Q9M879	AT3G02630	acyl-[acyl-carrier-protein] desaturase	-0.09131	0.374512
Q9LSQ0	AT3G16910	acyl-activating enzyme 7	0.496411	0.1194
Q8LDU8		acyl-carrier protein ACP, putative	0.904503	0.259512
O04619	AT4G01100	adenine nucleotide transporter 1	1.21692	0.128019
Q9SUW2	AT4G22570	adenine phosphoribosyl transferase 3	0.232661	0.208479
P31166	AT1G27450	adenine phosphoribosyltransferase 1	-0.156981	0.142245
B3LFB3	AT3G09820	adenosine kinase 1	-0.237762	0.134163
O82514	AT5G63400	adenylate kinase 1	0.397146	0.149016
Q2V2W1	AT5G63400	adenylate kinase 1	-0.103023	0.46816
Q8VYL1	AT5G35170	adenylate kinase family protein	-0.27221	0.445917
Q0WVD8	AT3G08580	ADP,ATP carrier protein 1	0.349252	0.186463
Q0WW68	AT1G80300	ADP,ATP carrier protein 1	-0.196046	0.442989
P40941	AT5G13490	ADP,ATP carrier protein 2	1.77951	0.421653
P92935	AT1G15500	ADP,ATP carrier protein 2	-0.295695	0.0404021
Q9LQC8	AT1G70490	ADP-ribosylation factor 2	-0.160637	0.107661
Q6ID97	AT1G10630	ADP-ribosylation factor A1F	0.191057	0.274315
Q8VY57	AT3G49870	ADP-ribosylation factor-like A1C	-0.699513	0.228308
Q06327	AT1G55020	lipoxygenase 1	1.61847	0.00121527
Q2V412	AT2G41100	calmodulin-like protein 12	1.88495	0.00240024
Q56YU0	AT3G24503	aldehyde dehydrogenase 2C4	1.86188	0.034241
Q70E96	AT4G36250	aldehyde dehydrogenase 3F1	0.217603	0.391511
Q70DU8	AT1G44170	aldehyde dehydrogenase 3H1	1.09545	0.0833704
Q9STT3	AT3G47800	aldose 1-epimerase	-0.644916	0.099297
Q940G5	AT4G25900	aldose 1-epimerase family protein	1.00123	0.220691
B1GV36		cinnamate-4-hydroxylase	1.36048	0.00287954
Q9LJX0	AT3G28860	ABC transporter B family member 19	-1.52247	0.00342053
Q9SCX3	AT5G19510	Elongation factor 1-beta 2	1.88639	0.00444978
Q9LS01	AT3G25780	allene oxide cyclase 3	0.339023	0.274958
Q96242	AT5G42650	allene oxide synthase	1.80422	0.489205
Q9SJI7	AT2G42690	alpha/beta-hydrolase domain-containing protein	0.371392	0.0152312
Q8VZ57	AT1G52510	alpha/beta-hydrolase domain-containing protein	0.470927	0.31579
Q93Z70	AT2G19940	alpha/beta-hydrolase domain-containing protein	0.480058	0.460213
A4IJ41	AT3G10840	alpha/beta-hydrolase domain-containing protein	0.12499	0.383236
Q9FFW9	AT5G38520	alpha/beta-hydrolase-like protein	0.589092	0.114454
Q9SGH6	AT3G01420	alpha-dioxygenase	-0.0692097	0.0385024
Q8VXZ7	AT3G56310	alpha-galactosidase	0.140648	0.204022
Q9LS02	AT3G25770	allene oxide cyclase 2	1.32953	0.00514795
Q9SPE6	AT3G56190	alpha-soluble NSF attachment protein 2	-0.0471446	0.282366
Q9S7Y7	AT1G68560	alpha-xylosidase 1	-0.45419	0.391102
Q2V367	AT5G19140	aluminum induced protein with YGL and LRDR motifs	0.496104	0.294971
Q41931	AT1G62380	aminocyclopropanecarboxylate oxidase	0.0662614	0.213224
O65396	AT1G11860	aminomethyltransferase	0.078883	0.316845
P38418	AT3G45140	lipoxygenase 2	1.6805	0.00594029
Q9SYT0	AT1G35720	annexin D1	-0.00673867	0.0351492
Q9XEE2	AT5G65020	annexin D2	0.289952	0.0144676
Q9SE45	AT2G38760	annexin D3	-0.557179	0.321105
Q9ZVJ6	AT2G38750	annexin D4	-0.556224	0.364641
Q9LD43	AT2G38040	acetyl-coenzyme A carboxylase carboxyl transferase subunit alp	-1.33676	0.00630893
Q8L7A9	AT1G31730	AP-4 complex subunit epsilon	-0.087902	0.140595
Q94IE2		APG1	0.208767	0.202749
P61837	AT3G61430	aquaporin PIP1-1	-0.724802	0.413289
A8MRW1	AT2G45960	aquaporin PIP1-2	-1.04558	0.0671312
B9DFR9	AT2G45960	aquaporin PIP1-2	-0.405585	0.0374089
Q08733	AT1G01620	aquaporin PIP1-3	-1.95596	0.221863
P43286	AT3G53420	aquaporin PIP2-1	-0.706747	0.0835132
P43287	AT2G37170	aquaporin PIP2-2	-0.285143	0.352072
C0SVL5	AT4G35100	aquaporin PIP2-7	-1.11341	0.0644002
P25818	AT2G36830	aquaporin TIP1-1	-1.17857	0.219023
Q41963	AT3G26520	aquaporin TIP1-2	-1.28539	0.16742
Q41951	AT3G16240	aquaporin TIP2-1	-1.41262	0.358963
Q56WK6	AT1G72150	patellin-1	-1.31818	0.00630893
Q9SZX3	AT4G24830	argininosuccinate synthase	0.212756	0.112071
O23247	AT4G26300	Arginyl-tRNA synthetase, class Ic	-0.534245	0.119322
Q93VS8	AT5G19820	armadillo/beta-catenin-like repeat-containing protein	-0.12345	0.0984332
Q9FJD4	AT5G53480	armadillo/beta-catenin-like repeat-containing protein	-0.47911	0.046356
Q9FX95	AT1G49670	ARP protein	0.939979	0.19251
O04947		ascorbate oxidase	1.15659	0.106671
P82281	AT4G09010	ascorbate peroxidase 4	0.475915	0.134625
P46644	AT5G11520	aspartate aminotransferase	0.46289	0.0430695
Q94AF6	AT5G20160	U4/U6 small nuclear ribonucleoprotein SNU13	2.0757	0.00630893
P46248	AT4G31990	aspartate aminotransferase	0.121413	0.0634769
Q38934		aspartic proteinase	0.581496	0.321414
Q9LI73	AT3G25700	aspartyl protease family protein	-0.203701	0.240637
Q9M2U7	AT3G54400	aspartyl protease family protein	-0.329613	0.258044
O04496	AT1G09750	aspartyl protease-like protein	-0.0587134	0.230509
Q9M356	AT3G61820	aspartyl protease-like protein	-0.142544	0.391102
Q9ZVS5	AT1G03230	aspartyl protease-like protein	-0.0961596	0.0390965
Q8VZF8		At1g02120/T7I23_26	-0.383266	0.183218
B0FV99		At1g04270	1.12611	0.0297623
Q94KD4		At1g09270/T12M4_2	-0.292104	0.134724
B9DGT0		AT1G11840	0.343465	0.0753558
B9DGZ4		AT1G13440	-0.46957	0.186211
Q9FPI2		At1g17620	-0.189088	0.275109
Q94BW0		At1g35160/T32G9_30	-0.508055	0.144571
Q9LIL4	AT3G22845	emp24/gp25L/p24 family/GOLD domain-containing protein	1.5889	0.00630893
B9DGR7		AT1G49750	-0.403179	0.16184
Q5XF82		At1g52100	0.387804	0.371991
C0Z2H8		AT1G52300	0.356933	0.314364
Q94F41		At1g80030/F18B13_37	0.350158	0.189174
B9DFH2		AT2G19480	-0.145573	0.109427
C0Z3G4		AT2G27710	0.325847	0.183218
B9DHR0		AT2G30950	0.635708	0.0721459
C0Z300		AT2G37660	0.0475384	0.307583
Q8VZG8	AT4G08850	Leucine-rich repeat-containing protein	1.26927	0.00630893
Q9ASV4		AT3g06720/F3E22_14	0.344715	0.221863
C0Z3A0		AT3G06850	0.842858	0.499253
B9DHP6		AT3G25520	0.666302	0.421653
B9DGQ8		AT3G27570	1.21655	0.119322
C0Z391		AT3G27690	-0.333153	0.402934
B9DHN8		AT3G42050	0.762136	0.453963
Q94C38		AT3g42050/F4M19_10	-0.392497	0.13922
Q93ZL3		AT3g46970/F13I12_20	0.465191	0.384719
Q93ZE7		AT3g52500/F22O6_120	0.0485152	0.0936195
Q8LPR0		At4g10060/T5L19_190	-0.119322	0.134724
B9DHH1		AT4G11010	1.09646	0.161688
Q9FPJ3		AT4g13930	-0.281965	0.423036
Q84WJ3		At4g29690	-0.431267	0.0076488
Q94JQ3		At4g32520/F8B4_220	0.764006	0.351502
B9DI06		AT4G33030	0.379732	0.376783
Q8L891		AT4g35790/F4B14_60	0.328032	0.0259056
Q9FL43		At5g07030	-0.353616	0.374512
Q9LQQ4	AT1G07790	histone H2B	-1.43296	0.00641506
Q8L749		AT5g13390/T22N19_40	0.131589	0.0390965
Q93ZK3		AT5g17920/MPI7_60	-0.514346	0.0427439
B9DGU9		AT5G59250	0.175045	0.155088
Q8LCP3		ATMRK1	-1.03493	0.144815
P56758	ATCG00150	ATP synthase CF0 A subunit	0.614474	0.0850367
P56759	ATCG00130	ATP synthase CF0 B subunit	0.224287	0.221863
P56757	ATCG00120	ATP synthase CF1 alpha subunit	0.304277	0.494178
P19366	ATCG00480	ATP synthase CF1 beta subunit	0.40523	0.361655
P09468	ATCG00470	ATP synthase CF1 epsilon subunit	0.481196	0.151025
Q9SUI9		ATP synthase gamma chain, chloroplast precursor	0.303693	0.307583
A7KNI5		ATP synthase protein MI25	1.50686	0.218187
P93303	ATMG00480	ATP synthase protein YMF19	1.13034	0.237477
P60112		ATP synthase subunit 9, mitochondrial	1.47296	0.0106699
P92549		ATP synthase subunit alpha, mitochondrial	0.695638	0.27015
P83484	AT5G08690	ATP synthase subunit beta-2	1.35552	0.265019
Q9C5A9	AT5G08680	ATP synthase subunit beta-3	0.426962	0.224211
Q9FT52	AT3G52300	ATP synthase subunit d	0.435949	0.186635
Q96252	AT5G47030	ATP synthase subunit delta'	0.645333	0.40683
Q96251	AT5G13450	ATP synthase subunit O	0.0976108	0.448326
Q3ZVE1		ATPase alpha subunit	0.213005	0.315406
Q9C522	AT3G06650	ATP-citrate lyase B-1	0.08882	0.384374
Q9FI56	AT5G50920	ATP-dependent Clp protease ATP-binding subunit ClpC	-0.0555613	0.089414
P56772		ATP-dependent Clp protease proteolytic subunit 1	-0.686313	0.0881953
Q94B60	AT5G45390	ATP-dependent Clp protease proteolytic subunit 4	-0.018995	0.144088
Q9S834	AT1G02560	ATP-dependent Clp protease, protease subunit	-0.215429	0.1194
Q94BT2		Auxin-induced in root cultures protein 12	0.546166	0.0134771
Q9LVA0	AT5G62390	BCL-2-associated athanogene 7	-0.258166	0.0496754
Q94CE4	AT1G70410	beta carbonic anhydrase 4	-0.603446	0.211846
Q9SE50	AT1G52400	beta glucosidase 18	-0.0702999	0.29526
Q9FIW4	AT5G36890	beta glucosidase 42	-0.335281	0.474809
Q9M649	AT4G23460	beta-adaptin-like protein C	-0.0524909	0.315528
Q43866	AT3G13790	beta-fructofuranosidase	1.12459	0.119322
Q9FN08	AT5G63810	beta-galactosidase 10	-0.528448	0.133377
Q9C525	AT1G66270	beta-glucosidase 21	1.21083	0.314658
Q9C8Y9	AT1G66280	beta-glucosidase 22	0.901803	0.344115
Q9SR37	AT3G09260	beta-glucosidase 23	-0.249514	0.261131
Q9LV33	AT3G18080	beta-glucosidase 44	-0.247474	0.415355
Q93Y07	AT3G06510	beta-glucosidase-like SFR2	0.749234	0.119322
Q8L7S6	AT1G65590	beta-hexosaminidase 3	-0.50181	0.0466112
Q8L9C4	AT1G67730	beta-ketoacyl reductase 1	-0.096175	0.221863
Q9FGY1	AT5G49360	beta-xylosidase 1	-2.00058	0.0382778
Q9SKI0	AT2G10940	bifunctional inhibitor/lipid-transfer protein/seed storage 2S albu	-1.025	0.149595
Q1JPL7	AT1G11580	bifunctional pectinesterase 18/rRNA N-glycosylase	1.01328	0.267673
Q9LZ82	AT5G04430	binding to TOMV RNA 1L (long form) protein	0.441802	0.152508
Q8H765		Casein kinase II subunit alpha-2	1.10219	0.00649404
Q944A7	AT4G35230	BR-signaling kinase 1	-0.292988	0.345245
Q9SZR1	AT4G29900	Ca2+-transporting ATPase	0.608525	0.236308
O22218	AT2G41560	Ca2+-transporting ATPase	-0.314392	0.376783
Q9M2L4	AT3G57330	Ca2+-transporting ATPase	0.25689	0.369229
Q8LEM7	AT4G26570	calcineurin B-like 3	-0.353008	0.330998
Q9FN48	AT5G23060	calcium sensing receptor	0.52717	0.46816
Q9XIR0	AT1G64850	calcium-binding EF-hand-containing protein	0.945832	1.06e-05
O23052	AT1G05150	Calcium-binding tetratricopeptide family protein	-0.212049	0.0883953
Q8L706	AT1G05500	calcium-dependent lipid-binding domain-containing protein	0.475292	0.0591994
Q9ZVF1	AT2G01540	calcium-dependent lipid-binding domain-containing protein	-0.054677	0.189174
Q9LEX1	AT3G61050	calcium-dependent lipid-binding domain-containing protein	-0.661661	0.20057
Q944I4	AT1G80380	D-glycerate 3-kinase	-1.3028	0.00649404
Q9LY30	AT5G07300	calcium-dependent phospholipid-binding copine-like protein	0.437334	0.103675
Q9SLE2	AT2G16760	calcium-dependent phosphotriesterase-like protein	0.825053	0.00342053
Q9ZSA2	AT4G04720	calcium-dependent protein kinase 21	0.0116388	0.273453
Q42479	AT4G23650	calcium-dependent protein kinase 6	-0.0969154	0.38238
Q0WV19	AT5G57110	calcium-transporting ATPase 8	0.329296	0.117935
Q9SFU6	AT3G07160	callose synthase	0.00518438	0.0482335
Q9SJM0	AT2G36850	callose synthase 10	0.170181	0.217214
Q9ZT82	AT4G03550	callose synthase 12	0.50782	0.205418
Q9STW1	AT4G24330	uncharacterized protein	-1.65626	0.00649404
P29402	AT5G61790	calnexin 1	1.44318	0.128019
Q38798	AT5G07340	calnexin2	0.0694272	0.216622
O04151	AT1G56340	calreticulin-1	0.35682	0.364176
O04153	AT1G08450	calreticulin-3	1.0782	0.177882
Q9LZQ4	AT3G62360	carbohydrate-binding-like fold-containing protein	0.380397	0.358963
P27140	AT3G01500	carbonic anhydrase 1	-0.362232	0.215201
Q3E9H5	AT5G14740	carbonic anhydrase 2	-0.617145	0.222627
P42737	AT5G14740	carbonic anhydrase 2	-0.817435	0.0995154
P32826	AT3G10410	carboxypeptidase	-0.174849	0.0741315
Q27GI8	AT5G23210	carboxypeptidase D	-0.176887	0.40683
Q0WPR4	AT5G23210	carboxypeptidase D	-0.751004	0.289522
O65572	AT3G63520	carotenoid cleavage dioxygenase 1	-0.0866912	0.29841
Q42267		Carrier protein	2.47825	0.497095
Q9SMV6	AT5G17020	exportin 1A	-1.06948	0.00649404
Q9LF37	AT5G15450	casein lytic proteinase B3	0.666211	0.328439
P25819	AT4G35090	catalase 2	0.0354832	0.176778
Q42547	AT1G20620	catalase 3	0.115699	0.0391843
Q9C5D6	AT1G05940	cationic amino acid transporter 9	0.769518	0.0374089
Q9SI85	AT1G62630	CC-NBS-LRR class disease resistance protein	0.0803848	0.0390965
Q8LBA6	AT1G68000	CDP-diacylglycerol--inositol 3-phosphatidyltransferase	0.236952	0.459936
B9DI55	AT3G09840	cell division control protein 48-A	0.960808	0.367541
Q9FGM0	AT5G53170	cell division protease ftsH-11	0.757962	0.269381
Q84WU8	AT2G29080	cell division protease ftsH-3	1.02276	0.13561
Q9FH02	AT5G42270	cell division protease ftsH-5	0.153157	0.242438
Q8W585	AT1G06430	cell division protease ftsH-8	0.753348	0.361491
Q0WWL4	AT3G19820	cell elongation protein DIMINUTO	-0.195203	0.362575
O48946	AT4G32410	cellulose synthase A catalytic subunit 1 [UDP-forming]	0.605494	0.193481
Q8VZK9	AT1G55850	cellulose synthase-like protein E1	0.339822	0.217381
P41088	AT3G55120	chalcone--flavonone isomerase 1	2.35115	0.183218
Q84VQ4	AT5G21430	chaperone DnaJ-domain containing protein	0.130931	0.241296
Q7XAR9	AT5G42480	chaperone DnaJ-domain containing protein	-1.55852	0.454499
Q39079	AT2G35720	chaperone protein dnaJ 13	0.645517	0.334051
Q3EAQ4	AT3G44110	chaperone protein dnaJ 3	0.582074	0.200064
Q94AW8	AT3G44110	chaperone protein dnaJ 3	-0.0468465	0.363044
Q9SH87	AT2G38000	chaperone protein dnaJ-like protein	-0.431365	0.0482335
Q9SIF2	AT2G04030	Chaperone protein htpG family protein	-0.243489	0.219129
O65282	AT5G20720	chaperonin 20	0.504671	0.106671
P29197	AT3G23990	chaperonin CPN60	0.705137	0.183218
Q8L7B5	AT2G33210	chaperonin CPN60-like 1	1.7939	0.0609917
Q93ZM7	AT3G13860	chaperonin CPN60-like 2	0.881743	0.409765
P21238	AT2G28000	chaperonin-60alpha	-0.0831565	0.139963
Q96282	AT5G49890	chloride channel protein CLC-c	-0.182786	0.00177495
Q7M1L1		Chlorophyll a/b-binding protein type I	-0.0908183	0.364176
P04777	AT1G29920	chlorophyll a-b binding protein 2/3	-0.250371	0.227311
P27521	AT3G47470	chlorophyll a-b binding protein 4	0.439251	0.17135
Q9XF89	AT4G10340	chlorophyll a-b binding protein CP26	1.47488	0.362264
Q07473	AT5G01530	chlorophyll a-b binding protein CP29.1	0.227864	0.418729
Q9XF88	AT3G08940	chlorophyll a-b binding protein CP29.2	0.0236102	0.297635
Q9S7W1	AT2G40100	chlorophyll a-b binding protein CP29.3	0.623024	0.236465
Q38833	AT3G51820	chlorophyll synthase	0.264596	0.245877
O22527	AT1G19670	chlorophyllase 1	-0.0675155	0.084823
Q9STW6	AT4G24280	chloroplast heat shock protein 70-1	0.344715	0.243185
Q93WG3	AT1G08640	Chloroplast J-like domain 1-containing protein	0.785927	0.114454
O80565	AT2G43950	chloroplast outer envelope protein 37	-0.0871049	0.486191
Q9LYA9	AT3G63140	chloroplast stem-loop binding protein-41	-0.0466975	0.313738
Q9SRH6	AT3G01290	Hypersensitive-induced response protein 3	1.01892	0.00688603
O49340		Cytochrome P450 71A12	2.00924	0.00688603
P48523	AT3G19450	cinnamyl alcohol dehydrogenase 4	0.201132	0.200064
Q0WUX6	AT2G42790	citrate synthase 3	0.590243	0.185619
P20115	AT2G44350	citrate synthase 4	0.490673	0.188776
Q9FPF0	AT3G14990	class I glutamine amidotransferase domain-containing protein	-0.287237	0.384719
P10798	AT5G38410	ribulose bisphosphate carboxylase small chain 3B	-1.50504	0.00688603
Q0WLB5	AT3G08530	Clathrin, heavy chain	0.946132	0.311477
Q0WNJ6	AT3G11130	Clathrin, heavy chain	0.322966	0.315528
Q94A40	AT1G62020	coatomer subunit alpha-1	-0.307626	0.0653217
Q9SJT9	AT2G21390	coatomer subunit alpha-2	0.00590296	0.151025
Q9CAA0	AT1G79990	coatomer subunit beta'-1	0.688941	0.194326
Q9SV21	AT4G31480	coatomer subunit beta-1	0.899949	0.0609917
B9DGK9	AT5G05010	coatomer subunit delta	1.19818	0.112071
B9DHT9	AT4G34450	coatomer subunit gamma	0.25882	0.153021
Q5XEU8	AT3G15000	cobalt ion binding protein	1.55611	0.415356
Q9FM65	AT5G55730	fasciclin-like arabinogalactan protein 1	-0.971601	0.00688603
O64603		Contains similarity to equilibratiave nucleoside transporter 1 gb|	0.505383	0.162272
O04645		contains similarity to Synechococcus PCC7942 chromosomal re	0.283685	0.423036
Q9ZUX4	AT2G27730	copper ion binding protein	1.52572	0.220071
Q93VM8	AT5G20650	copper transporter 5	-0.243489	0.108344
P15456	AT1G03880	cruciferin 2	0.633106	0.310146
Q96318	AT4G28520	cruciferin 3	0.121148	0.146824
Q8L5Y6	AT2G02560	cullin-associated NEDD8-dissociated protein 1	-0.266385	0.0404629
O23629	AT3G45980	histone H2B	-1.4888	0.00745712
Q9LEW2		nucleoid DNA-binding protein cnd41-like protein	-1.03336	0.00766485
P38605	AT2G07050	cycloartenol synthase	0.153676	0.394332
Q9LM02	AT5G13710	cycloartenol-c-24-methyltransferase	1.2637	0.211846
P55217	AT3G01120	cystathionine gamma-synthase	0.673376	0.239365
Q0WWF3	AT4G39090	cysteine proteinase RD19a	0.335369	0.149595
P43297	AT1G47128	cysteine proteinase RD21a	0.132116	0.219023
P47999	AT2G43750	cysteine synthase	-0.363512	0.209358
Q9S757	AT3G61440	cysteine synthase C1	0.434028	0.118164
Q8GYA4	AT4G23180	cysteine-rich receptor-like protein kinase 10	0.415001	0.102071
Q9LRJ9	AT3G22060	cysteine-rich repeat secretory protein 38	0.542506	0.218187
Q9LV60	AT5G48540	cysteine-rich repeat secretory protein 55	1.89987	0.0918066
P42792		Cytochrome b	0.403595	0.452676
Q42342	AT5G53560	cytochrome b5 isoform 1	0.783918	0.323435
Q9FDW8	AT1G26340	cytochrome B5 isoform A	-0.222919	0.0806732
Q9ZWT2	AT5G48810	cytochrome B5 isoform D	-0.159283	0.113994
P56779		Cytochrome b559 subunit alpha	0.955164	0.230754
Q9SWS1	AT5G38630	cytochrome b-561	0.771717	0.0846617
Q96303	AT2G38940	inorganic phosphate transporter 1-4	0.888617	0.00902119
P56773	ATCG00720	cytochrome b6	0.91242	0.145775
O80725	AT2G47000	ABC transporter B family member 4	1.46723	0.0100952
Q9ZR03	AT4G03280	cytochrome b6-f complex iron-sulfur subunit	0.623867	0.0599686
Q9S7L9	AT1G22450	cytochrome C oxidase 6B	1.05797	0.364641
P93285		Cytochrome c oxidase subunit 2	1.04942	0.335002
Q9SSB8	AT1G80230	cytochrome c oxidase subunit Vb	1.41262	0.348459
Q9FKT8	AT5G56090	cytochrome c oxidase subunit XV assembly protein	1.01121	0.172787
O23138	AT1G22840	cytochrome C-1	2.2237	0.0273473
Q8L5Z1	AT1G33811	GDSL esterase/lipase	0.641084	0.0106699
P56771	ATCG00540	cytochrome f	1.05214	0.0942581
Q9FI39	AT5G47990	cytochrome P450 705A5	-0.118116	0.0430695
Q8L7D5	AT5G48000	cytochrome P450 708A2	0.0179219	0.0474102
Q9FYC2	AT3G44880	pheophorbide a oxygenase	1.37156	0.0109812
Q9M817	AT1G52190	putative peptide transporter	-1.81193	0.0111744
Q9LIP6	AT3G26300	cytochrome P450 71B34	0.0219061	0.144378
Q9LIP3	AT3G26330	cytochrome P450 71B37	0.125916	0.103675
Q8L6Z6		cytochrome P450 71B5	-1.39112	0.0806732
P56774	ATCG00730	cytochrome b6/f complex subunit IV	-1.00775	0.0113508
Q96514	AT1G13110	cytochrome P450 71B7	0.743644	0.233992
Q9T076	AT4G27520	early nodulin-like protein 2	-1.06531	0.0134771
O22203	AT2G40890	cytochrome P450 98A3	0.0943712	0.166457
O49650		cytochrome P450 like protein	0.0913952	0.113713
Q9SI49	AT2G14100	cytochrome P450, family 705, subfamily A, polypeptide 13	0.281194	0.236308
O23391	AT4G15350	cytochrome P450, family 705, subfamily A, polypeptide 2	0.0211954	0.130723
O49652	AT4G22710	cytochrome P450, family 706, subfamily A, polypeptide 2	-0.038347	0.218187
Q9STI1	AT4G12300	cytochrome P450, family 706, subfamily A, polypeptide 4	0.812211	0.211846
Q9STI0	AT4G12310	cytochrome P450, family 706, subfamily A, polypeptide 5	-0.226763	0.134724
Q9LUC9	AT3G14650	cytochrome P450, family 72, subfamily A, polypeptide 11	0.447315	0.0754394
Q9ZNT1	AT5G17770	cytochrome-b5 reductase	0.732486	0.183536
Q0WLF5		cytosolic O-acetylserine(thiol)lyase	-0.224621	0.0735875
O49485	AT4G34200	D-3-phosphoglycerate dehydrogenase	0.775261	0.129853
O04130	AT1G17745	D-3-phosphoglycerate dehydrogenase	0.0112094	0.0470063
A8MRC4	AT1G30230	elongation factor 1-delta 1	1.1488	0.0134771
Q93ZG7	AT3G53110	DEAD-box ATP-dependent RNA helicase 38	0.00590296	0.374512
Q9M2F9	AT3G58570	DEAD-box ATP-dependent RNA helicase 52	-0.494658	0.385831
Q56XG6	AT5G11200	DEAD-box ATP-dependent RNA helicase 56	0.786764	0.105453
Q8LEG8		dehydration stress-induced protein	0.234011	0.416347
P42759	AT1G20450	dehydrin ERD10	-0.595969	0.415356
P42763	AT1G76180	dehydrin ERD14	-1.34307	0.331232
Q9SLJ2	AT1G54410	dehydrin family protein	-0.266073	0.0572551
Q9S9W2	AT4G05530	dehydrogenase/reductase SDR family member 4	1.78777	0.113994
Q9SFH9	AT1G69740	delta-aminolevulinic acid dehydratase	0.124063	0.136875
Q9ZS88	AT4G04860	derlin-2.2	-0.122695	0.376383
Q94BV7	AT4G05020	NAD(P)H dehydrogenase B2	1.56949	0.0140415
A8MQE0	AT1G80380	D-glycerate 3-kinase	-0.660087	0.00210428
P50700	AT4G11650	osmotin-like protein OSM34	1.96986	0.0141353
Q39077		diamide resistance gene	0.340277	0.329951
Q9FMF7	AT5G64290	dicarboxylate transport 2.1	0.875859	0.40683
Q9LXV3	AT5G12860	dicarboxylate transporter 1	1.52321	0.0750733
Q9LUA6		dihydrolipoamide S-acetyltransferase	-0.302119	0.168843
Q9M5K3	AT1G48030	dihydrolipoyl dehydrogenase 1	1.28783	0.130928
Q9LZR9	AT5G03690	fructose-bisphosphate aldolase, class I	0.681494	0.0141353
Q9ZRQ1	AT5G55070	dihydrolipoyllysine-residue succinyltransferase component of 2-	0.684908	0.313714
Q9SZ31	AT4G26910	dihydrolipoyllysine-residue succinyltransferase component of 2-	0.853676	0.109427
Q0WRX8	AT5G23300	dihydroorotate dehydrogenase	1.62251	0.0735875
Q5XPY9		DING protein	0.298189	0.219023
Q9LSB4	AT3G15950	DNA topoisomerase-like protein	0.115832	0.42754
Q05212	AT3G04880	DNA-damage-repair/toleration protein DRT102	0.379288	0.429034
Q93ZH5	AT1G21080	DNAJ heat shock N-terminal domain-containing protein	0.351854	0.33443
Q93ZY3	AT5G19690	dolichyl-diphosphooligosaccharide--protein glycosyltransferase	0.514804	0.156066
Q9LVR2		dolichyl-di-phosphooligosaccharide-protein glycotransferase (oli	0.80587	0.369229
Q8LDT6		dolichyl-di-phosphooligosaccharide-protein glycotransferase (oli	0.244522	0.425889
Q9SAU2	AT5G61410	D-ribulose-5-phosphate-3-epimerase	-1.19892	0.0519864
Q6AWX0	AT5G17010	D-xylose-proton symporter-like 2	1.33805	0.271836
Q9SE83	AT1G10290	dynamin-2A	-0.303899	0.1194
Q9LQ55	AT1G59610	dynamin-2B	0.376402	0.10989
P42697	AT5G42080	dynamin-related protein 1A	0.312433	0.426191
Q8LF21	AT1G14830	dynamin-related protein 1C	0.465818	0.315679
Q9FNX5	AT3G60190	dynamin-related protein 1E	0.362554	0.146824
Q8S944	AT4G33650	dynamin-related protein 3A	0.844546	0.296846
Q8LFT2	AT2G14120	dynamin-related protein 3B	1.55213	0.105234
Q9SRU2	AT3G02260	E3 ubiquitin-protein ligase UBR4	0.859811	0.128535
Q8LCQ9		NADP-dependent malate dehydrogenase	-1.86733	0.014661
Q9C8G5	AT1G30360	Early-responsive to dehydration stress protein (ERD4)	-0.541324	0.1194
Q8LF70		EDGP precursor	0.254715	0.129487
Q9LS47	AT3G18430	EF-hand, calcium binding motif-containing protein	-0.439324	0.142245
Q9M4T7		eIF3e	0.0911243	0.0496754
Q8VYP0	AT3G08950	electron transport SCO1/SenC-like protein	2.04058	0.060091
Q9M5P3	AT5G54290	cytochrome c-type biogenesis ccda-like chloroplastic protein	0.666666	0.0147055
Q94AJ8		putative beta-1,3-glucanase	1.7657	0.0147055
Q9FVT2	AT1G57720	elongation factor EF-1 gamma subunit	1.2168	0.0155335
O04487	AT1G09640	elongation factor EF-1 gamma subunit	1.05401	0.0634769
Q9SGT4		elongation factor EF-2	0.302524	0.313815
Q9SI75	AT1G62750	elongation factor EF-G	-0.316708	0.17135
Q0WUV8	AT4G02930	Elongation factor Tu	1.02814	0.113994
P17745	AT4G20360	Elongation factor Tu	-0.552812	0.423147
Q8VYV1		At5g08050/F13G24_250	0.705403	0.0155335
Q8LCP6	AT1G75680	endoglucanase 10	-0.614227	0.224524
Q38890	AT5G49720	endoglucanase 25	0.469782	0.364176
Q9C5N2	AT5G25100	endomembrane family protein 70	0.0374525	0.393115
Q9FYQ8	AT5G35160	endomembrane family protein 70	-0.0788684	0.223176
Q8LDH5		endomembrane-associated protein	-0.111446	0.0783395
Q9LM16	AT1G22200	Endoplasmic reticulum vesicle transporter protein	-0.169225	0.371572
Q9STX5	AT4G24190	endoplasmin-like protein	0.334568	0.334051
Q9M2U2	AT3G55360	enoyl reductase	-0.464106	0.221863
Q9ZPI6	AT4G29010	enoyl-CoA hydratase/3-hydroxyacyl-CoA dehydrogenase	0.612022	0.0985681
Q9ZPI5	AT3G06860	enoyl-CoA hydratase/3-hydroxyacyl-CoA dehydrogenase	1.11357	0.139963
Q8L860	AT4G32760	ENTH/VHS/GAT family protein	-0.0670015	0.342207
Q9LJG3	AT3G14210	epithiospecifier modifier 1	0.306962	0.0297623
P42762	AT5G51070	ERD1 protein	0.328492	0.129487
Q94II1		ERD7 protein	0.567935	0.363177
Q9ASW5	AT2G18360	esterase/lipase domain-containing protein	0.156008	0.0246647
Q9ZVI9	AT2G38670	ethanolamine-phosphate cytidylyltransferase	-0.0657779	0.00119159
Q3E9K8	AT5G05740	ethylene-dependent gravitropism-deficient and yellow-green-lik	-0.28023	0.130417
Q8L9C2		ethylene-responsive protein, putative	0.10017	0.155546
Q9SIZ2	AT2G40290	Eukaryotic translation initiation factor 2 subunit 1	0.306962	0.495714
Q8RVQ5	AT5G12370	exocyst complex component 5	-0.309842	0.00763307
P38666	AT3G53020	60S ribosomal protein L24-2	-0.755551	0.0163016
Q9ZPY7	AT2G46520	exportin-2	-0.401635	0.0973175
Q8L7C3		expressed protein	0.81975	0.00342053
O48702		expressed protein	1.23469	0.0850367
Q9MAH9		F12M16.12	0.0863762	0.324164
Q9LN36		F18O14.34	0.153416	0.398658
Q9LNS1		F1L3.2	0.614851	0.0523846
Q94BX1		F2G19.31/F2G19.31	-0.393501	0.223176
Q9SF45	AT3G09580	FAD/NAD(P)-binding oxidoreductase domain-containing protein	0.365804	0.0985681
Q9XEC4	AT4G04460	phytepsin	-1.10833	0.0174676
Q9SA85	AT1G30700	FAD-binding and BBE domain-containing protein	0.827169	0.369229
Q9FKV0	AT5G44380	FAD-binding and BBE domain-containing protein	0.272023	0.0883953
Q38924	AT2G27190	Fe(3+)-Zn(2+) purple acid phosphatase 12	1.02581	0.017791
Q9LZX4	AT3G60900	fasciclin-like arabinogalactan protein 10	-0.39534	0.013408
Q9FFH6	AT5G44130	fasciclin-like arabinogalactan protein 13	-0.203967	0.422217
Q9SU13	AT4G12730	fasciclin-like arabinogalactan protein 2	-0.0250596	0.496849
Q9SIL7	AT2G20520	fasciclin-like arabinogalactan protein 6	-0.697897	0.113994
Q9SJ81	AT2G04780	fasciclin-like arabinogalactan protein 7	-0.348868	0.0466112
Q9SRT9	AT3G02230	reversibly glycosylated polypeptide 1	0.738898	0.0185476
B3LF88	AT1G03870	fasciclin-like arabinogalactan protein 9	-0.543446	0.178313
Q7XJJ7	AT5G64440	fatty acid amide hydrolase	0.575022	0.0977985
Q9LVM3	AT5G58250	uncharacterized protein	0.916477	0.0187036
Q9ZNZ7	AT5G04140	ferredoxin-dependent glutamate synthase 1	0.0873271	0.0490143
Q9FKW6	AT5G66190	ferredoxin--NADP+ reductase	0.307312	0.216423
Q8W493	AT1G20020	ferredoxin--NADP+ reductase	0.328836	0.231427
Q39161	AT2G15620	Ferredoxin--nitrite reductase	0.260387	0.100723
Q9C4Z9		ferulate-5-hydroxylase	0.529071	0.267902
Q9LSQ5	AT5G54500	flavodoxin-like quinone reductase 1	0.496513	0.1194
P52839	AT2G03760	flavonol sulfotransferase-like protein	3.35671	0.00119159
Q9S7E4	AT5G14780	Formate dehydrogenase	0.0867838	0.186211
Q9SPK5	AT1G50480	Formate--tetrahydrofolate ligase	1.24975	0.307172
P25851	AT3G54050	fructose-1,6-bisphosphatase	0.0190614	0.300795
P29512	AT5G62700	tubulin beta-2/beta-3 chain	-0.573596	0.0187036
O04616	AT4G01150	uncharacterized protein	1.82948	0.0187036
Q9LF98	AT3G52930	fructose-bisphosphate aldolase, class I	0.536948	0.109427
Q3E716	AT4G38970	fructose-bisphosphate aldolase, class I	-0.268209	0.463826
Q9ZU52	AT2G01140	fructose-bisphosphate aldolase, class I	1.14169	0.410883
Q9SJU4	AT2G21330	fructose-bisphosphate aldolase, class I	-0.201908	0.335002
Q944G9	AT4G38970	fructose-bisphosphate aldolase, class I	-0.246806	0.330998
O65581	AT4G26530	fructose-bisphosphate aldolase, class I	-1.57415	0.0455016
Q42139	AT4G32260	F-type H+-transporting ATPase subunit b	0.410884	0.31579
Q9SSS9	AT4G09650	F-type H+-transporting ATPase subunit delta	0.699818	0.122457
Q1KPV0	AT1G03160	FZO-like protein	0.390448	0.0634769
Q9C6B3	AT1G47260	gamma carbonic anhydrase 2	-0.327041	0.159262
Q94AU7	AT5G66510	gamma carbonic anhydrase 3	-0.521308	0.117935
Q9SMN1	AT3G48680	gamma carbonic anhydrase-like 2	0.415434	0.142245
Q9SPE5	AT4G20410	Gamma-soluble NSF attachment protein	0.710525	0.113994
Q8VZB4		GDP dissociation inhibitor	1.84439	0.0589786
Q8LBY8		GDP dissociation inhibitor	0.554147	0.314658
O81816	AT4G38540	FAD/NAD(P)-binding oxidoreductase family protein	1.55203	0.0190892
Q9C7N4	AT1G29670	GDSL esterase/lipase	0.260989	0.142669
Q7XA74	AT1G54030	GDSL esterase/lipase	0.352533	0.397939
Q8W4H8	AT1G54010	GDSL esterase/lipase	-0.015695	0.213885
Q9LJP2	AT3G14220	GDSL esterase/lipase	0.545178	0.213224
Q1H583	AT1G54000	GDSL esterase/lipase	-0.190931	0.078467
Q9FIA1	AT5G55050	GDSL esterase/lipase	0.175045	0.036558
Q9SZW7	AT4G30140	GDSL esterase/lipase	0.131458	0.0351492
O65787	AT2G24180	cytochrome P450 71B6	1.83996	0.0201177
Q9CA67	AT1G74470	geranylgeranyl diphosphate reductase	0.376068	0.0190892
Q9FMA8	AT5G38940	germin-like protein subfamily 1 member 11	-0.269095	0.348459
P94072	AT5G20630	germin-like protein subfamily 3 member 3	-0.619692	0.134163
P55229	AT5G19220	glucose-1-phosphate adenylyltransferase large subunit 1	-0.227962	0.313423
P55228	AT5G48300	glucose-1-phosphate adenylyltransferase small subunit	0.478506	0.447408
Q9M5A9	AT5G54800	glucose-6-phosphate/phosphate translocator 1	1.90034	0.146824
Q8LB04	AT5G46110	Glucose-6-phosphate/phosphate translocator-like protein	0.101381	0.185619
Q42521	AT5G17330	glutamate decarboxylase 1	0.0594937	0.336679
Q38946	AT5G07440	glutamate dehydrogenase 2	-0.722539	0.176818
Q9LR30	AT1G23310	glutamate:glyoxylate aminotransferase	-0.719638	0.0868668
Q42522	AT3G48730	glutamate-1-semialdehyde 2,1-aminomutase 2	0.823097	0.0995154
P42799	AT5G63570	glutamate-1-semialdehyde-2,1-aminomutase	0.569297	0.0209498
B9DGD1	AT5G35630	glutamine synthetase	-0.96601	0.241305
Q9SUR3	AT4G23630	reticulon-like protein B1	-1.31111	0.0201229
Q0WWL2		glutamine synthetase like protein	1.09586	0.257533
P48641	AT3G24170	glutathione reductase, cytosolic	-0.121031	0.186211
Q9LIS3	AT3G23820	UDP-D-glucuronate 4-epimerase 6	-0.634867	0.0212289
Q94BY2	AT1G65820	glutathione S-transferase	0.559149	0.236308
Q9LTB7		Lil3 protein	0.910733	0.0212289
Q9FWR4	AT1G19570	glutathione S-transferase DHAR1	0.413377	0.17135
P42761	AT2G30870	glutathione S-transferase ERD13	0.524766	0.05241
Q9FHX0	AT5G42150	Glutathione S-transferase family protein	1.51334	0.0767716
P46422	AT4G02520	glutathione S-transferase PM24	0.24245	0.00603378
Q9M9F4	AT1G78370	glutathione S-transferase TAU 20	0.651132	0.1194
Q9LPW0	AT1G12900	glyceraldehyde-3-phosphate dehydrogenase (NADP+) (phospho	-0.202406	0.237816
P25856	AT3G26650	glyceraldehyde-3-phosphate dehydrogenase A	-0.940396	0.152409
P25857	AT1G42970	glyceraldehyde-3-phosphate dehydrogenase B	-0.917706	0.125801
P25858	AT3G04120	glyceraldehyde-3-phosphate dehydrogenase, cytosolic	-0.140046	0.109427
Q9LMM0	AT1G01610	glycerol-3-phosphate acyltransferase	-0.803116	0.113994
Q8GWG0	AT5G60620	glycerol-3-phosphate acyltransferase 9	0.932288	0.118672
Q9SS48	AT3G10370	glycerol-3-phosphate dehydrogenase SDP6	0.580338	0.393115
Q9M1J1	AT3G57090	protein BIGYIN1	1.27423	0.0231135
Q9SLV3	AT1G58270	TRAF-like protein	-1.22594	0.0231135
Q3EBX0	AT2G21660	glycine-rich RNA-binding protein 7	1.23254	0.169161
O22797	AT2G33470	glycolipid transfer protein 1	0.368712	0.168851
Q9ZVL0	AT1G54860	Glycoprotein membrane precursor GPI-anchored	-0.185966	0.00649404
Q8W112	AT5G20950	Glycosyl hydrolase family protein	-0.117208	0.0995154
Q9C7F7	AT1G27950	glycosylphosphatidylinositol-anchored lipid protein transfer 1	-0.434286	0.022082
Q9LTR9	AT5G57020	glycylpeptide N-tetradecanoyltransferase 1	0.214995	0.189174
Q0WWW1		glycyl-tRNA synthetase	0.154713	0.320847
O23627	AT1G29880	glycyl-tRNA synthetase 1	0.503858	0.224695
Q84L08	AT5G19980	golgi nucleotide sugar transporter 4	2.21906	0.133377
Q9FMH8	AT5G43060	Granulin repeat cysteine protease family protein	0.282855	0.400828
Q9LT78	AT3G19390	Granulin repeat cysteine protease family protein	-0.046936	0.272318
Q9LK96	AT3G15090	GroES-like zinc-binding alcohol dehydrogenase family protein	0.456491	0.139963
Q9LXZ4	AT3G56460	GroES-like zinc-binding alcohol dehydrogenase-like protein	0.619836	0.186153
Q9ZR12	AT4G03190	GRR1-like protein 1	0.164529	0.117566
Q8H156	AT5G55190	GTP-binding nuclear protein Ran-3	0.166715	0.303144
Q9SA73	AT1G30580	GTP-binding protein	1.0968	0.144088
Q42067		GTP-binding protein (Fragment)	0.15549	0.364176
Q9FNM5	AT5G08650	GTP-binding protein LepA	-0.0676969	0.0647095
O24456	AT1G18080	guanine nucleotide-binding protein subunit beta-like protein	0.424062	0.458521
Q9LXK4		guanine nucleotide-exchange-like protein	0.210514	0.118108
P20649	AT2G18960	H(+)-ATPase 1	0.747001	0.437811
Q53XH7	AT5G62670	H(+)-ATPase 11	-0.530823	0.178313
Q9FNC4	AT5G44020	HAD superfamily, subfamily IIIB acid phosphatase	-0.274512	0.294094
Q8VZ10	AT1G56500	haloacid dehalogenase-like hydrolase domain-containing protei	-0.122931	0.325053
Q3E700		HD2B (HISTONE DEACETYLASE 2B)	0.489029	0.134163
P22953	AT5G02500	heat shock 70kDa protein 1/8	0.108357	0.333978
Q9M637	AT5G49910	heat shock protein 70-2	-0.00628941	0.136775
Q93VK7	AT5G14910	heavy metal transport/detoxification domain-containing protein	0.301939	0.113638
Q9FF10	AT5G07830	Heparanase-like protein 1	0.400757	0.0777281
Q42525	AT4G29130	hexokinase 1	0.376402	0.409655
P93834	AT2G19860	hexokinase 2	0.211137	0.208718
O64644	AT2G45640	histone deacetylase complex subunit SAP18	0.0127832	0.17135
O04551	AT1G27020	uncharacterized protein	1.58034	0.0233612
P26569	AT2G30620	histone H1.2	-0.597649	0.0815404
Q3EBK6	AT2G38170	vacuolar cation/proton exchanger 1	-1.44363	0.0233612
P26568	AT1G06760	histone H1.1	-0.925275	0.0237051
Q9SII0	AT2G38810	histone H2A 8	0.126841	0.0918247
Q9FFC0	AT5G22880	histone H2B	0.180148	0.0337968
Q9SR40	AT3G09220	laccase 7	0.750521	0.0237938
O48917	AT4G33030	UDP-sulfoquinovose synthase	1.28995	0.0237938
P59259	AT5G59970	histone H4	0.164271	0.221863
Q9LM25	AT1G18260	Hr.3 like protein	0.504671	0.175005
Q8L7U4	AT4G02450	HSP20-like chaperone	-0.209395	0.282366
Q9C9W5	AT1G68010	hydroxypyruvate reductase	-0.493926	0.0504517
Q9FM19	AT5G62740	Hypersensitive-induced response protein 1	0.879471	0.0609917
Q9CAR7	AT1G69840	Hypersensitive-induced response protein 2	0.273934	0.382521
Q8VZG1	AT2G18730	diacylglycerol kinase 3	0.876173	0.0237938
Q9FHM7	AT5G51570	Hypersensitive-induced response protein 4	0.706376	0.148773
P15459	AT4G27160	seed storage albumin 3	-0.818045	0.0237938
Q0WPB8		hypothetical protein	1.78626	0.0664224
Q712H0		hypothetical protein	0.39835	0.185554
Q9FW47		hypothetical protein	0.29725	0.363044
Q9C9C7		hypothetical protein	-0.146691	0.213224
Q0WLE7		hypothetical protein	0.520146	0.178313
Q9SVP5		hypothetical protein	-0.589138	0.335099
Q0WL65		hypothetical protein	0.442545	0.152146
Q0WST9		hypothetical protein	-0.350522	0.109427
Q9M2L9		hypothetical protein	-0.253429	0.0523846
Q0WQ33		hypothetical protein	-0.379076	0.0355425
Q9SL52		hypothetical protein	0.3639	0.0201229
P56785		hypothetical protein Arthcp087	0.893362	0.378444
Q8VYM2	AT5G43350	inorganic phosphate transporter 1-1	0.323197	0.0326954
Q96536		pyruvate decarboxylase	1.56243	0.0246647
Q38954	AT3G26570	inorganic phosphate transporter 2-1	0.181929	0.129487
Q9ASX8	AT1G27760	Interferon-related developmental regulator domain-containing	1.1306	0.334598
Q9SRZ6	AT1G65930	isocitrate dehydrogenase	0.063641	0.136875
Q945K7	AT5G03290	Isocitrate dehydrogenase [NAD] catalytic subunit 5	0.0897693	0.134163
Q9LQ31	AT1G33790	jacalin lectin family protein	0.657457	0.0473083
O04310	AT3G16460	jacalin-like lectin domain-containing protein	-0.237183	0.421653
O04311	AT3G16450	jacalin-like lectin domain-containing protein	-0.7471	0.132644
O80950	AT2G39310	jacalin-related lectin 22	-0.446423	0.0169113
O04313	AT3G16430	jacalin-related lectin 31	-0.292634	0.0634769
Q9ZTZ7	AT1G01790	K(+) efflux antiporter 1	-0.042026	0.1194
O65272	AT4G00630	K(+) efflux antiporter 2	1.70182	0.374629
Q05758	AT3G58610	ketol-acid reductoisomerase	-0.193338	0.199915
Q8VYC5	AT1G18270	ketose-bisphosphate aldolase class-II-like protein	-0.461879	0.115337
Q9LMU2	AT1G17860	kunitz type trypsin and protease inhibitor domain-containing pro	0.257614	0.286271
Q683G1		similar to senescence-associated protein	1.07176	0.0246647
Q6NQI8	AT1G13580	LAG1 longevity assurance homolog 3	0.716859	0.133377
Q42593	AT1G77490	L-ascorbate peroxidase	-0.139411	0.155944
Q42564	AT4G35000	L-ascorbate peroxidase	0.813853	0.127597
Q05431	AT1G07890	L-ascorbate peroxidase	0.115832	0.289953
Q9M386	AT3G54200	late embryogenesis abundant hydroxyproline-rich glycoprotein	-0.492626	0.27015
O80576	AT2G44060	Late embryogenesis abundant protein, group 2	-0.376489	0.370114
Q9FZI8	AT1G27480	Lecithin-cholesterol acyltransferase-like 1	0.102188	0.163377
Q39205		lectin like protein	0.282262	0.109427
Q9LK72	AT3G16530	legume lectin-like protein	1.15108	0.0984332
P30184	AT2G24200	leucine aminopeptidase 1	0.897783	0.0609917
Q944P7	AT4G30920	leucine aminopeptidase 3	0.275484	0.443217
Q8GZ99	AT5G49760	leucine-rich repeat protein kinase-like protein	0.307195	0.236308
Q9LSI9	AT3G28450	leucine-rich repeat protein kinase-like protein	0.000576963	0.382472
Q9LH71	AT3G14840	Leucine-rich repeat transmembrane protein kinase	0.0586628	0.144088
B9DHS6		AT3G01480	1.10876	0.0251693
Q9FLK9	AT5G61240	leucine-rich repeat-containing protein	0.159112	0.337518
Q9LT39	AT3G20820	leucine-rich repeat-containing protein	-0.737591	0.186309
Q9FW48	AT1G33600	leucine-rich repeat-containing protein	-0.28437	0.407164
Q9SU56	AT3G47930	L-galactono-1,4-lactone dehydrogenase	-0.183802	0.270751
Q9M320	AT3G61470	Lhca2 protein	0.216858	0.119107
Q9XF85		Lhca5 protein	0.191815	0.00535041
Q6LAC7		Light harvesting chlorophyll a/b binding protein	-1.07251	0.142245
Q9LMQ2	AT1G15820	light harvesting complex photosystem II subunit 6	1.1143	0.441533
Q8LB46		light induced protein like	1.50625	0.0634769
Q9S7M0	AT5G54270	light-harvesting chlorophyll B-binding protein 3	0.0795658	0.493053
Q3EAJ6	AT3G54890	light-harvesting complex I chlorophyll a/b binding protein 1	2.60407	0.0106699
Q9C5R7	AT3G54890,1	light-harvesting complex I chlorophyll a/b binding protein 1	0.937796	0.236308
Q39142	AT2G34430	light-harvesting complex II chlorophyll a/b binding protein 1	-0.421399	0.221863
Q9SAE3	AT1G13090	cytochrome P450 71B28	-1.44379	0.0251693
O65660	AT4G39730	Lipase/lipooxygenase, PLAT/LH2 family protein	1.41338	0.11909
A8MS68	AT3G16950	lipoamide dehydrogenase 1	-0.373196	0.25045
P29513	AT1G20010	tubulin beta-5 chain	-1.4125	0.0251693
O04983	AT5G35360	biotin carboxylase	-1.21033	0.0259056
Q9SR93	AT3G08930	LMBR1-like membrane protein	-0.0591492	0.219368
Q9M028	AT5G01460	LMBR1-like membrane protein	-0.0649929	0.100122
Q9T0A0	AT4G23850	long chain acyl-CoA synthetase 4	0.0146409	0.285144
Q9CAP8	AT1G77590	long chain acyl-CoA synthetase 9	0.421802	0.42754
Q8W471	AT4G14070	long-chain acyl-CoA synthetase	-0.407823	0.371039
Q9SJQ9	AT2G36460	fructose-bisphosphate aldolase, class I	1.63064	0.0259056
Q8LKS5	AT5G27600	long-chain acyl-CoA synthetase 7	1.59651	0.0457584
Q39043	AT5G42020	Luminal-binding protein 2	1.03132	0.145517
Q8LKS6	AT3G05970	long-chain acyl-CoA synthetase 6	1.94875	0.0259056
Q9LZX1	AT5G01750	LURP-one-related 15 protein	-0.187231	0.121916
Q9C942	AT1G52760	lysophospholipase 2	0.620305	0.189174
Q9ZPI1	AT3G11710	Lysyl-tRNA synthetase	0.984626	0.134163
Q9C7N2	AT1G29690	MAC/Perforin domain-containing protein	0.817787	0.499253
B3H4K6	AT4G25080	magnesium-protoporphyrin IX methyltransferase	0.38637	0.211846
Q9M591	AT3G56940	magnesium-protoporphyrin IX monomethyl ester [oxidative] cyc	0.606063	0.0379278
Q9FMT8	AT5G14120	major facilitator protein	-0.236232	0.0287359
P57106	AT5G43330	malate dehydrogenase	0.951289	0.0265224
P93819	AT1G04410	malate dehydrogenase	0.217851	0.113642
Q9SN86	AT3G47520	malate dehydrogenase	0.46634	0.334051
Q0WUS4	AT2G22780	malate dehydrogenase	0.519844	0.458639
Q2V389	AT5G09660	malate dehydrogenase	0.0233263	0.168851
Q9LYG3	AT5G11670	malate dehydrogenase (oxaloacetate-decarboxylating)(NADP+)	-0.313764	0.176918
Q9ZP06	AT1G53240	malate dehydrogenase 1	0.658828	0.216179
Q9LW85	AT3G16000	MAR-binding filament-like protein 1	0.246955	0.108063
Q9LVD9	AT3G21690	mate efflux domain-containing protein	-0.607089	0.0687106
Q9LXQ2	AT3G44100	MD-2-related lipid recognition domain-containing protein	-0.615641	0.189174
Q8VZL4	AT4G00290	Mechanosensitive ion channel protein	0.733615	0.00197437
Q56WN1	AT5G37600	glutamine synthetase cytosolic isozyme 1-1	0.823831	0.0265418
Q9M2Z4	AT3G48890	membrane steroid-binding protein 2	0.868134	0.0649435
Q1ECE0	AT5G54110	membrane-associated mannitol-induced protein	-0.00891449	0.119322
O64471	AT2G19080	metaxin-related protein	0.545277	0.46816
P26587	AT1G73190	aquaporin TIP3-1	-0.664562	0.0265418
Q93ZT6	AT5G57870	MIF4G domain and MA3 domain-containing protein	0.8024	0.0634769
O81062	AT2G03120	minor histocompatibility antigen H13	0.809826	0.464474
Q8RXF8	AT5G27540	MIRO-related GTP-ase 1	1.39309	0.249287
Q93XM7	AT5G46800	mitochondrial carnitine/acylcarnitine carrier-like protein	0.431249	0.380225
Q9SVB2		mitochondrial carrier-like protein	0.572987	0.430499
Q8L7F2		mitochondrial F1-ATPase, gamma subunit (ATP3_ARATH)	0.6107	0.393942
P82873	AT1G27390	mitochondrial import receptor subunit TOM20-2	1.02977	0.129487
Q9FNC9	AT5G43970	mitochondrial import receptor subunit TOM22-2	1.73201	0.082152
Q9LHE5	AT3G20000	mitochondrial import receptor subunit TOM40-1	0.0597706	0.196636
Q9SRH5	AT3G01280	mitochondrial outer membrane protein porin 1	0.871449	0.16638
Q9SMX3	AT5G15090	mitochondrial outer membrane protein porin 2	1.69323	0.0251693
O04308	AT3G16480	mitochondrial processing peptidase	0.275484	0.269988
Q9C5M0	AT5G19760	Mitochondrial substrate carrier family protein	0.732834	0.28321
Q9FHX2	AT5G42130	Mitochondrial substrate carrier family protein	-2.11954	0.0466112
Q9SSK7	AT1G70850	MLP-like protein 34	-1.97188	0.236308
Q8GUM2	AT4G37910	molecular chaperone DnaK	4.12961	0.00649404
Q940V1	AT4G39960	molecular chaperone Hsp40/DnaJ family protein	0.403704	0.099297
Q9SU40	AT4G12420	Monocopper oxidase-like protein SKU5	-0.00228126	0.0364714
Q0WUV6	AT3G52880	monodehydroascorbate reductase (NADH)	0.29725	0.205418
Q9LK94	AT3G27820	monodehydroascorbate reductase (NADH)	-0.416654	0.119322
Q96290	AT1G20840	monosaccharide-sensing protein 1	-0.0784266	0.307583
Q8LPR8	AT5G22640	MORN (Membrane Occupation and Recognition Nexus) repeat-c	1.15956	0.163844
Q8LGU1	AT3G21250	multidrug resistance-associated protein 6	-1.25701	0.330998
Q8GUN1	AT4G31340	myosin heavy chain-related protein	0.394843	0.426191
P37702	AT5G26000	myrosinase 1	-0.594923	0.0427439
Q9C5C2	AT5G25980	myrosinase 2	0.191436	0.189781
O80998	AT2G25980	myrosinase-binding protein-like protein	0.808426	0.0482335
Q9SZJ5	AT4G37930	glycine hydroxymethyltransferase	0.416083	0.0280584
Q8H124	AT2G34460	NAD(P)-binding Rossmann-fold-containing protein	-0.419295	0.0634769
Q84WU9	AT5G56900	zinc finger CCCH domain-containing protein 64	0.867185	0.0288434
Q949S6	AT1G14345	NAD(P)-linked oxidoreductase-like protein	-1.16952	0.217293
Q94A68	AT1G06690	NAD(P)-linked oxidoreductase-like protein	-0.0032208	0.29526
Q1JPL4	AT4G28220	NADH dehydrogenase	-0.437819	0.0714254
O49313	AT2G33220	NADH dehydrogenase	-1.6081	0.0319834
Q9FLX7	AT5G52840	NADH dehydrogenase (ubiquinone) 1 alpha subcomplex 5	-0.102729	0.146824
Q9LHI0	AT3G12260	NADH dehydrogenase (ubiquinone) 1 alpha subcomplex 6	-0.112147	0.109075
Q9SK66	AT2G20360	NADH dehydrogenase (ubiquinone) 1 alpha subcomplex 9	-0.396859	0.13922
Q42577	AT5G11770	NADH dehydrogenase (ubiquinone) Fe-S protein 7	0.155231	0.270253
Q8LAL7	AT5G08530	NADH dehydrogenase (ubiquinone) flavoprotein 1	-0.220597	0.109591
O22769	AT4G02580	NADH dehydrogenase (ubiquinone) flavoprotein 2	0.407625	0.144149
P93306		NADH dehydrogenase [ubiquinone] iron-sulfur protein 2	-0.156852	0.150545
Q95748		NADH dehydrogenase [ubiquinone] iron-sulfur protein 3	0.268554	0.0599686
Q37165	ATCG01100	NADH dehydrogenase subunit 1	0.338453	0.188776
B5TM94		NADH dehydrogenase subunit 5	-0.135396	0.0753558
B5TM95		NADH dehydrogenase subunit 7	-0.233905	0.495993
P56753	ATCG01110	NADH dehydrogenase subunit 7	-0.168334	0.27864
P56755	ATCG01090	NADH dehydrogenase subunit I	0.116764	0.285303
P56754	ATCG00420	NADH dehydrogenase subunit J	0.219711	0.273947
Q29Q36	AT5G20080	NADH-cytochrome b5 reductase-like protein	0.580821	0.129487
P92558		NADH-ubiquinone oxidoreductase chain 1	0.493545	0.294094
O05000		NADH-ubiquinone oxidoreductase chain 2	1.05589	0.485544
Q9FGI6	AT5G37510	NADH-ubiquinone oxidoreductase subunit	-0.375347	0.0923145
Q1WIQ6	AT2G24270	NADP-dependent glyceraldehyde-3-phosphate dehydrogenase	-0.38913	0.425602
Q96262	AT4G20260	plasma-membrane associated cation-binding protein 1	-0.794958	0.0319834
Q3E9U3	AT4G30210	NADPH-ferrihemoprotein reductase	1.04026	0.428546
Q9LHG9	AT3G12390	Nascent polypeptide-associated complex subunit alpha-like prot	0.321235	0.185619
A8MQP6	AT4G10480	Nascent polypeptide-associated complex subunit alpha-like prot	1.66889	0.0568227
Q9S9N6	AT1G15980	NDH-dependent cyclic electron flow 1	-0.151699	0.290285
B0ZVY9		NHL3, partial	0.355806	0.0330955
B0ZVS1		NHL3, partial	0.483055	0.135111
Q3E6U9	AT3G52640	nicastrin	0.470719	0.290438
Q05085	AT1G12110	nitrate transporter 1.1	0.496411	0.40185
C0SVD5	AT3G44310	nitrilase 1	1.21884	0.116617
P46010	AT3G44320	nitrilase 3	0.83212	0.0519864
Q9SDM9	AT3G16400	Nitrile-specifier protein 1	-0.512411	0.178313
O04316	AT3G16410	Nitrile-specifier protein 4	0.434134	0.0477152
Q9SRQ6	AT3G03520	non-specific phospholipase C3	-0.0491285	0.221863
Q9S816	AT3G03540	non-specific phospholipase C5	1.40985	0.00070441
P29510	AT1G50010	tubulin alpha-2/alpha-4 chain	-0.771397	0.0324173
P93025	AT5G58140	phototropin 2	-0.882278	0.0331377
Q94JY5		Nucleoside diphosphate kinase 1	0.412944	0.258751
Q9LF61	AT5G17630	Nucleotide/sugar transporter family protein	0.450697	0.00630893
Q9LN62	AT1G19360	Nucleotide-diphospho-sugar transferase family protein	0.491597	0.0714254
O22224	AT2G41620	Nup93/Nic96 nucleoporin interacting component-containing pr	-0.107213	0.02843
Q93VB0	AT2G40660	OB-fold nucleic acid binding domain-containing protein	0.315334	0.407538
Q9SQR1	AT3G04010	O-Glycosyl hydrolases family 17 protein	-0.269443	0.176778
Q9LKA6	AT3G14990	class I glutamine amidotransferase domain-containing protein	-1.19268	0.0335893
P46312	AT4G30950	omega-6 fatty acid desaturase	0.480679	0.373083
Q9FEC1	AT1G34000	one-helix protein 2	0.081476	0.327904
Q1H537	AT5G18660	Rossmann-fold NAD(P)-binding domain-containing protein	0.958731	0.0335893
Q9CAU9	AT3G04830	prenylyltransferase-like protein	-1.17186	0.0339972
Q9SYB5	AT1G61790	OST3 and OST6 domain-containing protein	0.794686	0.448326
Q9C5J8	AT5G19620	outer envelope protein	1.02673	0.186211
Q93W02	AT5G24690	uncharacterized protein	1.52922	0.0339972
Q9FFG3	AT5G05520	outer membrane OMP85 family protein	-0.124833	0.0957923
Q8LGH9	AT2G28900	outer plastid envelope protein 16-1	0.51005	0.0735875
P23321	AT5G66570	oxygen-evolving enhancer protein 1-1	0.0366088	0.157271
Q9S841	AT3G50820	oxygen-evolving enhancer protein 1-2	0.0672257	0.130625
Q42029	AT1G06680	oxygen-evolving enhancer protein 2-1	0.227125	0.148339
Q9XFT3	AT4G21280	oxygen-evolving enhancer protein 3-1	-0.424223	0.360967
Q8LE12		outer membrane lipoprotein-like	1.53466	0.0341824
Q3E9P5	AT4G37070	patatin-like protein	-0.145079	0.424565
O23179	AT4G37070	patatin-like protein	-0.787393	0.0942581
Q9LSP5	AT3G17020	universal stress protein (USP) family protein	1.2822	0.0341824
Q56Z59	AT1G72160	patellin-3	-0.0726345	0.374512
Q56ZI2	AT1G22530	patellin-4	-0.485317	0.134257
Q940J8	AT4G19410	Pectinacetylesterase family protein	0.220701	0.458521
O49006	AT3G14310	pectinesterase 3	0.0302654	0.248428
Q8L790		pectinesterase, putative	0.156914	0.47057
Q9LG23	AT1G55890	pentatricopeptide repeat-containing protein	1.53356	0.121615
Q9LK57	AT3G13160	pentatricopeptide repeat-containing protein	1.36636	0.115705
Q8LEZ4	AT1G19520	pentatricopeptide repeat-containing protein	1.62569	0.446935
P35614	AT3G26618	peptide chain release factor eRF subunit 1	0.222805	0.393115
Q9M390	AT3G54140	peptide transporter PTR1	-0.500626	0.121615
P46032	AT2G02040	peptide transporter PTR2	0.525568	0.223176
Q38900	AT2G16600	Peptidyl-prolyl cis-trans isomerase CYP19-1	0.981049	0.21268
Q9ASS6	AT5G13120	Peptidyl-prolyl cis-trans isomerase CYP20-2	0.352984	0.236308
P34791	AT3G62030	Peptidyl-prolyl cis-trans isomerase CYP20-3	-0.122209	0.254894
Q9SSA5	AT3G01480	peptidyl-prolyl cis-trans isomerase CYP38	0.358284	0.29635
Q96520	AT1G71695	peroxidase 12	-0.179025	0.307172
Q0WLG9	AT2G38380	peroxidase 22	0.693141	0.199915
O80912	AT2G38390	peroxidase 23	2.16186	0.0451881
B9DHE0	AT3G32980	peroxidase 32	0.41792	0.116092
Q41932	AT4G05180	oxygen-evolving enhancer protein 3-2	-1.03242	0.034241
Q9LDN9	AT4G08770	peroxidase 37	3.25452	0.0243782
Q96522	AT4G30170	peroxidase 45	0.152378	0.108344
Q53YQ5	AT5G17820	peroxidase 57	-0.340459	0.00989442
Q96511	AT5G64100	peroxidase 69	-0.43491	0.00119159
Q9FXT6	AT5G62810	peroxin 14	0.970191	0.119322
Q9XEX2	AT1G65980	peroxiredoxin-2B	0.327457	0.231427
Q9LTV6	AT3G12800	peroxisomal 2,4-dienoyl-CoA reductase	1.63278	0.0626634
O65202	AT4G16760	peroxisomal acyl-coenzyme A oxidase 1	2.21816	0.0163016
Q9FZF1	AT1G47750	peroxisomal membrane protein 11A	0.946581	1.43e-05
Q9LQ73	AT1G01820	peroxisomal membrane protein 11C	0.293253	0.196636
O80845	AT2G45740	peroxisomal membrane protein 11D	0.312897	0.179066
Q84JW1	AT3G61070	peroxisomal membrane protein 11E	0.939001	0.217214
Q8H112	AT4G22890	PGR5-like protein 1A	-0.223829	0.119322
Q9STL8	AT3G48380	putative Ufm1-specific protease	1.60862	0.034241
Q9FMU6	AT5G14040	phosphate transporter 3	0.696973	0.199915
Q9C5G5	AT3G51460	phosphatidylinositol-4-phosphate phosphatase RHD4	0.501006	0.275712
A4GNA8	AT4G25970	phosphatidylserine decarboxylase 3	-0.647897	0.242421
P29976	AT4G39980	phospho-2-dehydro-3-deoxyheptonate aldolase 1	0.658189	0.289953
Q6ZY51	AT5G26570	phosphoglucan, water dikinase	-0.064676	0.242948
Q8H103	AT4G24620	phosphoglucose isomerase 1	-0.00681115	0.128019
Q8LGJ6		Phosphoglycerate dehydrogenase-like protein	0.163112	0.105953
Q9SAJ4	AT1G79550	phosphoglycerate kinase	-0.143851	0.363198
Q9LD57	AT3G12780	phosphoglycerate kinase 1	-0.834699	0.195078
B9DFU6	AT3G08590	Phosphoglycerate mutase, 2,3-bisphosphoglycerate-independen	2.77747	0.00649404
Q7XZU1	AT5G20840	Phosphoinositide phosphatase family protein	-0.415615	0.0483222
Q39033	AT3G08510	phosphoinositide phospholipase C 2	-0.124016	0.310775
Q9FJB9	AT5G53650	uncharacterized protein	1.31354	0.0351492
Q38882	AT3G15730	phospholipase D alpha 1	-0.250972	0.374512
Q9SSQ9	AT1G52570	phospholipase D alpha 2	-0.218011	0.183218
Q9T053	AT4G11850	phospholipase D gamma 1	0.862352	0.0609917
P52032	AT2G25080	phospholipid hydroperoxide glutathione peroxidase 1	-0.213738	0.142245
Q9FNA9	AT5G13640	phospholipid:diacylglycerol acyltransferase 1	0.0615688	0.119322
Q8L9T0		unknown	-1.65886	0.0351492
P25697	AT1G32060	phosphoribulokinase	-0.565374	0.236308
Q547D7		phosphorybosyl anthranilate transferase 1	0.380064	0.144088
Q94K59	AT4G24350	phosphorylase family protein	-0.167086	0.117233
Q9ZV56	AT2G32260	phosphorylcholine cytidylyltransferase	0.462681	0.258427
P56788	ATCG00520	photosystem I assembly protein Ycf4	0.822037	0.330332
P56766	ATCG00350	photosystem I P700 chlorophyll a apoprotein A1	-0.111056	0.303144
P56767	ATCG00340	photosystem I P700 chlorophyll a apoprotein A2	-0.196657	0.226421
Q9S7H1	AT4G02770	photosystem I reaction center subunit II-1	-0.3443	0.426191
Q9SHE8	AT1G31330	photosystem I reaction center subunit III	-0.129497	0.0404021
Q9S831	AT4G28750	photosystem I reaction center subunit IV A	0.695905	0.00296118
Q9S714	AT2G20260	photosystem I reaction center subunit IV B	0.545573	0.364176
P49107	AT5G64040	photosystem I reaction center subunit N	-0.296173	0.0466112
Q9S7N7	AT1G55670	photosystem I reaction center subunit V	0.859174	0.139608
Q0WWU6	AT3G16140	photosystem I reaction center subunit VI-1	-0.0570164	0.141581
Q9SUI6	AT1G52230	photosystem I reaction center subunit VI-2	-0.329504	0.242421
Q9SUI4	AT4G12800	photosystem I reaction center subunit XI	0.0945063	0.243185
P62090	ATCG01060	photosystem I subunit VII	1.10554	0.283798
Q9XF91	AT1G44575	photosystem II 22 kDa protein	0.951215	0.420027
P56778	ATCG00280	photosystem II 44 kDa protein	-0.704183	0.35149
P56777	ATCG00680	photosystem II 47 kDa protein	0.0690147	0.387665
Q9S7J7	AT2G05070	photosystem II light harvesting complex protein 2.2	0.980683	0.115682
P83755	ATCG00020	photosystem II protein D1	0.186247	0.299652
P56761	ATCG00270	photosystem II protein D2	0.0441843	0.40683
P60129	ATCG00560	photosystem II protein L	0.0762854	0.151025
Q9LR64	AT1G03600	photosystem II Psb27 protein	0.517225	0.0482335
O82660	AT5G23120	photosystem II stability/assembly factor HCF136	0.158983	0.220691
P27202	AT1G79040	photosystem II subunit R	0.00863031	0.129487
A8MS49	AT5G58140	phototropin 2	-0.16626	0.151025
Q8H0W8		Unknown protein	1.08896	0.0351492
Q94EI1		At1g44575/T18F15	-0.855849	0.0351492
Q07356	AT4G14210	phytoene dehydrogenase	0.897473	0.132426
Q2V3F7	AT4G23470	PLAC8 family protein	0.634314	0.25416
Q9FVQ1	AT1G48920	nucleolin	0.836732	0.036558
O80796	AT1G65260	plastid transcriptionally active 4	-0.255357	0.336679
Q56ZZ7	AT5G16150	Plastidic glucose transporter 4	-0.670015	0.206928
P42699	AT1G20340	Plastocyanin major isoform	0.90889	0.0599613
Q9FJC9	AT5G53540	P-loop containing nucleoside triphosphate hydrolase-like protein	0.571337	0.206538
Q9FXA2	AT1G49760	poly(A) binding protein 8	0.184852	0.102157
O80915	AT2G38360	PRA1 family protein B4	0.830174	0.494962
P57681	AT5G63910	prenylcysteine oxidase	0.907275	0.381803
Q9SRM4	AT3G11200	alfin-like 2 protein	1.63157	0.0370633
Q38885	AT2G18710	Preprotein translocase subunit secY	0.940355	0.0977985
C0LGG8		Probable LRR receptor-like serine/threonine-protein kinase At1g	0.349026	0.160028
Q9ZNT7	AT1G03860	prohibitin 2	1.2163	0.114454
O04331	AT5G40770	prohibitin 3	1.32797	0.109653
Q9LK25	AT3G27280	prohibitin 4	2.74201	0.0438613
Q9SIL6	AT2G20530	prohibitin 6	2.32372	0.114337
Q8LA39		prohibitin-like protein	2.36748	0.0572551
Q39221	AT2G01470	prolactin regulatory element-binding protein	0.374622	0.310146
Q9FL44	AT5G07020	proline-rich family protein	-0.583657	0.148339
Q9M1R2	AT3G62120	prolyl-tRNA synthetase	0.12499	0.488102
Q42044	AT2G45180	protease inhibitor/seed storage/lipid transfer protein (LTP) famil	-0.680035	0.477949
Q8W4A0	AT3G02200	Proteasome component (PCI) domain protein	0.524565	0.120344
O23712	AT1G47250	proteasome subunit alpha type-1-B	-2.12105	0.297635
Q8L4A7	AT1G79210	proteasome subunit alpha type-2-B	0.513188	0.497849
O23715	AT2G27020	proteasome subunit alpha type-3	0.547549	0.395542
O81148	AT3G22110	proteasome subunit alpha type-4	0.426318	0.363198
O81149	AT1G53850	proteasome subunit alpha type-5-A	1.02864	0.458039
Q42134	AT3G14290	proteasome subunit alpha type-5-B	0.895303	0.425602
P30186	AT3G51260	proteasome subunit alpha type-7-A	0.266757	0.184635
P42742	AT3G60820	proteasome subunit beta type-1	0.724301	0.263461
Q9XI05	AT1G21720	proteasome subunit beta type-3-A	1.06198	0.415355
Q7DLR9	AT1G56450	proteasome subunit beta type-4	0.50924	0.356409
Q2V3D4	AT4G31300	proteasome subunit beta type-6	0.757279	0.298719
O04379	AT1G48410	protein argonaute	0.562768	0.0645433
Q9FZ33	AT1G54990	protein auxin RESPONSE 4	0.899872	0.0741315
Q8LDS7	AT1G48440	protein B-cell receptor-associated 31-like protein	0.43328	0.442989
O65605	AT4G25570	cytochrome b561/ferric reductase transmembrane family prote	-1.11226	0.0373346
Q9SRG3	AT1G77510	protein disulfide-isomerase 2	0.821139	0.0961437
Q9XI01	AT1G21750	protein disulfide-isomerase A1	0.843019	0.172787
O48773	AT2G32920	protein disulfide-isomerase A6	0.820567	0.169161
O22263	AT2G47470	protein disulfide-isomerase A6	0.388024	0.358963
A8MSC5	AT2G47470	protein disulfide-isomerase A6	0.511063	0.364641
Q9FE06	AT5G64260	protein EXORDIUM like 2	0.44869	0.141016
Q0WUY1	AT1G04280	protein H1flk	1.07272	0.0952305
O65719	AT3G09440	protein heat shock protein 70-3	0.474254	0.356032
Q9LZV4	AT5G01920	protein kinase family protein	0.247563	0.0753558
O22100	AT3G63260	protein kinase family protein	0.191057	0.125492
Q9M1Q2	AT3G62220	protein kinase-domain containing protein	1.15309	0.0502415
Q9LQG5	AT1G35620	protein PDI-like 5-2	-0.159202	0.202195
Q9XGR4	AT5G44090	protein phosphatase 2 (formerly 2A), regulatory subunit B''	-0.615596	0.0609917
Q0WW19	AT1G17720	Protein phosphatase 2A, regulatory subunit PR55	0.18053	0.401578
Q9STF2	AT3G46780	protein plastid transcriptionally active 16	0.0623981	0.0961437
Q9SL05	AT2G05620	protein PROTON GRADIENT REGULATION 5	0.996461	0.336897
O65449	AT4G22010	protein SKU5 similar 4	-0.0348844	0.355598
Q9SKT0	AT2G20890	protein THYLAKOID FORMATION 1	0.197362	0.334674
Q9STE8	AT3G46740	protein TOC75-3	1.01192	0.101133
Q9LIC2	AT3G13772	protein transmembrane nine 7	-0.404496	0.0838472
Q7X659	AT2G17790	protein VPS35A	0.750263	0.348459
B9DG36	AT4G27440	protochlorophyllide reductase B	-0.181935	0.217214
Q2V4R1	AT1G03630	protochlorophyllide reductase C	-0.294314	0.472758
O23144	AT4G27500	proton pump interactor 1	0.634965	0.342647
Q5M730	AT4G01690	protoporphyrinogen oxidase	0.233029	0.0324173
Q8S9J1	AT5G14220	protoporphyrinogen oxidase	0.707348	0.186211
O22826	AT2G43770	Prp8 binding protein	-0.0849457	0.211846
P82538	AT3G55330	PsbP-like protein 1	0.817787	0.1498
Q8LCR7		PSI type III chlorophyll a/b-binding protein, putative	-0.217508	0.199915
Q9C508	AT1G57990	purine permease 18	0.116897	0.0390965
O04309	AT3G16470	myrosinase-binding-like protein	-1.53939	0.0374089
Q9LMI0	AT1G06410	putative alpha,alpha-trehalose-phosphate synthase [UDP-formin	-0.420048	0.15784
Q9CAE1		putative aminopeptidase	0.561399	0.21841
Q940V0	AT2G04350,2	putative AMP-binding protein	1.44339	0.0458151
Q8GX78	AT4G00370	putative anion transporter 2	1.30883	0.40271
Q39196	AT4G00430	putative aquaporin PIP1-4	-1.47077	0.115682
Q8LAA6	AT4G23400	putative aquaporin PIP1-5	-0.128976	0.102938
Q9FF53	AT5G60660	putative aquaporin PIP2-4	-1.06064	0.00186276
Q9ZV07	AT2G39010	putative aquaporin PIP2-6	-0.392781	0.220071
Q41975	AT4G17340	putative aquaporin TIP2-2	-2.22661	0.216965
Q3EBW9	AT2G21870	putative ATP synthase subunit	0.720191	0.228128
Q9SJ12	AT2G21870	putative ATP synthase subunit	0.365693	0.426191
Q9LUJ7	AT3G22640	cupin family protein	-0.901365	0.0374089
Q9SGZ5	AT1G78060	putative beta-D-xylosidase 7	0.309991	0.118672
O49499	AT4G34050	putative caffeoyl-CoA O-methyltransferase	0.65892	0.260155
Q9LE22	AT1G18210	putative calcium-binding protein CML27	0.949049	0.228512
Q9FYE4	AT5G04170	putative calcium-binding protein CML50	0.09815	0.428089
Q8LC80		putative calcium-binding protein, calreticulin	0.190804	0.235265
Q9CAY2	AT3G11450	putative cell division related protein	0.497331	0.369229
O22842	AT2G43610	putative chitinase	0.61551	0.00649404
P42734	AT4G39330	putative cinnamyl alcohol dehydrogenase 9	-0.366057	0.31826
Q8LB43		putative cytochrome P450 monooxygenase	0.276318	0.371039
Q93ZX2		putative cytochrome P450 protein	0.962438	0.423036
Q8LF35		putative ER lumen protein retaining receptor	-0.138569	0.172069
Q9SCY3	AT4G39710	putative FKBP-type peptidyl-prolyl cis-trans isomerase 4	0.427606	0.133377
Q9LDY5	AT1G18170	putative FKBP-type peptidyl-prolyl cis-trans isomerase 5	-0.30602	0.10169
Q9FJ62	AT5G55480	putative glycerophosphoryl diester phosphodiesterase 1	0.186247	0.0169228
Q9SZ11	AT4G26690	putative glycerophosphoryl diester phosphodiesterase 2	0.123931	0.0658755
Q7Y208	AT1G66970	putative glycerophosphoryl diester phosphodiesterase 3	0.0483757	0.0466112
Q8H153		putative glycoprotein (EP1)	0.224411	0.0519864
Q8H158		putative heat shock protein 81-2 (HSP81-2)	0.521051	0.155546
Q9M8R8	AT3G02760	putative histidyl tRNA synthetase	0.782073	0.15784
Q7FLV1		putative homoserine kinase HSK	-0.105256	0.235265
Q8GZ46		putative importin beta	0.451013	0.203581
Q9M8T0	AT3G02880	putative inactive receptor kinase	0.448372	0.398937
C0LGT4	AT5G16590	putative inactive receptor kinase	-0.220581	0.0456866
Q8W593	AT1G67280	putative lactoylglutathione lyase, chloroplast	0.165944	0.128019
Q84WT1		putative light-harvesting chlorophyll a/b binding protein	0.266517	0.236308
Q94BN4		putative methionine synthase	0.192194	0.319918
B9DFI7	AT1G26850	putative methyltransferase PMT2	0.143524	0.311508
Q6NPR7	AT1G29470	putative methyltransferase PMT24	0.438719	0.391511
Q940J9	AT1G04430	putative methyltransferase PMT8	-0.289968	0.437482
Q0WWT6		putative mitochondrial processing peptidase	0.651316	0.488102
Q9ZU25	AT1G51980	putative mitochondrial-processing peptidase subunit alpha-1	0.0590783	0.436409
Q84WD8		putative Na+ dependent ileal bile acid transporter	1.51979	0.148773
Q9SKC9	AT2G02050	putative NADH-ubiquinone oxidoreductase B18 subunit	-0.546835	0.163377
Q8VXZ3		putative NADP-dependent malate dehydrogenase	0.20389	0.420043
Q8LCL4		putative non-green plastid inner envelope membrane protein	0.334225	0.177256
Q9MAB3	AT3G05060	putative nucleolar protein 5-2	0.86481	0.0634769
O65782	AT4G31500	cytochrome P450 83B1	1.30428	0.0374089
B9DHI6	AT3G14420	putative peroxisomal (S)-2-hydroxy-acid oxidase 2	-0.493967	0.174526
Q8L9P5		putative peroxisomal membrane carrier protein	1.82326	0.0586178
Q9ZVA2	AT1G78830	curculin-like (mannose-binding) lectin-like protein	0.609377	0.0377867
Q9FDY5		putative photosystem I subunit PSI-E	-0.187247	0.0994358
O81439	AT4G04020	putative plastid-lipid-associated protein 1	0.212507	0.226661
Q8LAP6	AT1G51110	putative plastid-lipid-associated protein 12	0.348799	0.165881
O49629	AT4G22240	putative plastid-lipid-associated protein 2	1.03168	0.361655
O82291	AT2G35490	putative plastid-lipid-associated protein 3	0.188781	0.416476
Q9LU85	AT3G26070	putative plastid-lipid-associated protein 4	1.07813	0.128019
Q96292	AT3G18780	actin 2	-1.15598	0.0378816
Q941D3	AT5G19940	putative plastid-lipid-associated protein 8	0.165558	0.241296
Q8RXR5		putative poly(A)-binding protein	0.639973	0.100897
Q56YB8		putative protein	0.381283	0.0128681
Q9SU21	AT4G12650	putative protein	1.44026	0.213224
Q9LYM7		putative protein	-2.27802	0.103675
Q9LY25		putative protein	0.674551	0.0747444
Q9LYD6		putative protein	0.577151	0.476176
Q67XV5		putative protein	-0.426257	0.488102
Q9LY69		putative protein	0.0554733	0.445391
Q9M1Z6		putative protein	-0.10166	0.375912
Q9SVF0		putative protein	0.0762854	0.374512
Q9LEV5		putative protein	-0.275594	0.213224
Q681I7		putative protein	-0.905007	0.110493
Q9SVW4	AT4G18070	putative protein	-2.26458	0.0550708
Q9SU20		putative protein (fragment)	0.39846	0.46816
Q8LB07		putative protein transport protein SEC61 alpha subunit	0.904195	0.146026
Q0WNI9		putative pyrophosphate-dependent phosphofructokinase alpha	-0.150033	0.29526
Q9SYP2	AT1G20950	putative pyrophosphate-dependent phosphofructokinase alpha	-0.18774	0.0806732
Q9SV68	AT4G13010	putative quinone-oxidoreductase-like protein	-0.123701	0.324164
Q9AST9	AT1G73110	putative Rubisco activase 2	-0.874957	0.162272
Q8LA30		putative senescence-associated protein 12	-0.973299	0.116274
Q8LC49		putative signal sequence receptor, alpha subunit (SSR-alpha)	0.858538	0.454719
Q9FMF9	AT5G64270	putative splicing factor	0.130404	0.172104
Q8LAP5		putative translation initiation factor eIF-2, gamma subunit	0.350497	0.294094
Q9C6M1	AT1G25520	putative transmembrane protein	1.64566	0.454499
Q9SYP1	AT1G20960	putative U5 small nuclear ribonucleoprotein helicase	0.261471	0.198777
Q9FVU8		putative UDP-glucose:glycoprotein glucosyltransferase	0.839395	0.0609917
Q9SIV9	AT2G16430	purple acid phosphatase 10	0.767061	0.0382778
Q9M9P3	AT3G03250	putative UTP--glucose-1-phosphate uridylyltransferase 2	-0.116066	0.134725
O04314	AT3G16420	PYK10-binding protein 1	0.217851	0.475579
Q56ZN6	AT1G78920	pyrophosphate-energized membrane proton pump 2	0.320427	0.314658
P31414	AT1G15690	Pyrophosphate-energized vacuolar membrane proton pump 1	0.36614	0.391102
Q9LTB2	AT5G49810	methionine S-methyltransferase	-0.855614	0.0385024
P52901	AT1G59900	pyruvate dehydrogenase complex E1 alpha subunit	0.713256	0.163377
Q8H1Y0	AT1G24180	pyruvate dehydrogenase E1 component subunit alpha-2	1.08427	0.220126
Q38799	AT5G50850	pyruvate dehydrogenase E1 component subunit beta	1.1149	0.0833019
Q9C8P0	AT1G34430	pyruvate dehydrogenase E2 component	0.850399	0.32194
Q94KE3	AT3G52990	pyruvate kinase	1.994	0.0482335
Q9FM97	AT5G56350	pyruvate kinase	0.381837	0.187363
O22773	AT4G02530	chloroplast thylakoid lumen protein	1.03787	0.0385024
Q9FK25	AT5G54160	Quercetin 3-O-methyltransferase 1	0.810566	0.0815404
O23207	AT4G36750	Quinone reductase family protein	-0.313029	0.200064
O24653	AT3G59920	RAB GDP dissociation inhibitor 2	0.456911	0.16255
Q9LXC0	AT5G09550	RAB GDP-dissociation inhibitor	0.542704	0.130625
Q9SEH3	AT4G17530	RAB GTPase homolog 1C	0.950767	0.0563861
Q9SN35	AT4G18800	RAB GTPase homolog A1D	0.545375	0.151025
O49513	AT4G18430	RAB GTPase homolog A1E	0.0357647	0.376783
P92963	AT4G17170	RAB GTPase homolog B1C	0.0270125	0.388467
Q9FK99	AT5G39620,1	RAB GTPase homolog G1	-0.110885	0.211846
Q9XI98	AT1G49300	RAB GTPase homolog G3E	0.0422241	0.410518
O49841	AT5G03530	RAB GTPase-C2A	-0.110885	0.211846
Q9SF92	AT3G09910	RAB GTPase-like protein C2B	-0.424223	0.374512
Q9LS94	AT3G18820	Ras-related protein Rab-7A	-0.251693	0.16255
Q9FJF1	AT5G59840	Ras-related protein Rab-8A	0.0226164	0.0777299
Q9FK68	AT5G45750	Ras-related protein RABA1c	-0.135713	0.152827
O04486	AT1G09630	Ras-related protein RABA2a	0.10675	0.122302
Q9C4Z6	AT1G48630	receptor for activated C kinase 1B	1.27095	0.307583
Q9LV28	AT3G18130	receptor for activated C kinase 1C	0.974162	0.364641
Q9SN38	AT4G18760	receptor like protein 51	-0.88172	0.092542
Q9SCZ4	AT3G51550	receptor-like protein kinase FERONIA	-0.110417	0.307583
Q9SSB5	AT1G53750	regulatory particle triple-A 1A	0.784671	0.142245
Q9SEI4	AT5G58290	regulatory particle triple-A ATPase 3	0.201759	0.068569
O80837	AT2G45820	Remorin	-0.503937	0.412104
Q9M2D8	AT3G61260	remorin-like protein	-0.580634	0.46504
B9DFM8	AT4G20830	Reticuline oxidase-like protein	0.312084	0.177934
Q42586	AT3G54470	orotidine 5'-phosphate decarboxylase	-1.04862	0.0390965
Q9SH59	AT1G64090	reticulon-like protein B3	0.121148	0.289953
O82352	AT2G46170	reticulon-like protein B5	0.328262	0.491057
Q9SS37	AT3G10260	reticulon-like protein B8	-0.565097	0.384719
Q39099	AT2G06850	xyloglucan endotransglucosylase/hydrolase protein 4	-1.4454	0.0390965
Q8LB19	AT5G15650	reversibly glycosylated polypeptide 2	0.87743	0.497849
Q0WWT7	AT4G24750	rhodanese homology domain-containing protein	-0.131361	0.464474
Q8RY72	AT3G08920	rhodanese-like domain-containing protein	1.02304	0.1194
O48529	AT2G42220	rhodanese-like domain-containing protein	1.01871	0.289953
Q9T092	AT4G27700	rhodanese-like domain-containing protein	0.762221	0.25129
Q9SFX3	AT1G76400	Ribophorin I	0.714839	0.336679
Q9ZUA0	AT2G01720	Ribophorin I	0.391108	0.393942
Q93Z16	AT4G21150	ribophorin II (RPN2) family protein	0.236829	0.334674
Q680A5	AT2G42910	ribose-phosphate pyrophosphokinase 4	0.576377	0.115682
Q8RWT4	AT2G42710	ribosomal protein .1/L10 family protein	1.70885	0.144088
P56791	ATCG01310	ribosomal protein L2	-0.871443	0.10816
P56796	ATCG00640	ribosomal protein L33	0.192699	0.249825
P56802	ATCG00750	ribosomal protein S11	-1.17043	0.227602
P56807	ATCG00650	ribosomal protein S18	0.155361	0.254602
P56797	ATCG00160	ribosomal protein S2	-0.827436	0.230338
P56798	ATCG00800	ribosomal protein S3	-0.495471	0.211846
Q9M1X0	AT3G63190	ribosome-recycling factor	0.843903	0.0678946
P10795	AT1G67090	ribulose bisphosphate carboxylase small chain 1A	-0.31955	0.362264
P10796	AT5G38430	ribulose bisphosphate carboxylase small chain 1B	-0.539352	0.29526
P10797	AT5G38420	ribulose bisphosphate carboxylase small chain 2B	-1.58273	0.0755939
Q3ECU4	AT1G48600	putative phosphoethanolamine N-methyltransferase 2	-0.82928	0.0390965
Q3EBJ5	AT2G39730	ribulose bisphosphate carboxylase/oxygenase activase	-0.828716	0.0753558
O03042	ATCG00490	ribulose-1,5-bisphosphate carboxylase/oxygenase large subunit	-0.965982	0.189174
Q9C9I7	AT1G71500	Rieske (2Fe-2S) domain-containing protein	-0.0787922	0.301489
Q39209		RNA binding protein	-0.166049	0.168146
Q9SA52	AT1G09340	RNA binding protein	-0.821381	0.165881
Q2V4R5	AT1G01080	RNA recognition motif-containing protein	0.341758	0.0324173
O82299	AT2G35410	RNA-binding (RRM/RBD/RNP motifs) family protein	-0.462177	0.307583
P93042	AT3G13870	Root hair defective 3 GTP-binding protein RHD3	0.596554	0.181468
Q94B78	AT4G33010	glycine dehydrogenase [decarboxylating] 2	-1.27317	0.0391843
Q93VH5	AT5G10730	Rossmann-fold NAD(P)-binding domain-containing protein	0.723952	0.0634769
Q8H0U5	AT3G18890	Rossmann-fold NAD(P)-binding domain-containing protein	0.5757	0.0822534
O65502	AT4G35250	Rossmann-fold NAD(P)-binding domain-containing protein	0.335598	0.176778
Q8L9T6	AT4G23430	Rossmann-fold NAD(P)-binding domain-containing protein	-0.16762	0.410518
Q9SZ91	AT4G09750	Rossmann-fold NAD(P)-binding domain-containing protein	-0.389338	0.0355425
Q9FEF8	AT5G52470	rRNA 2'-O-methyltransferase fibrillarin 1	-0.241663	0.0187036
Q94AH9	AT4G25630	rRNA 2'-O-methyltransferase fibrillarin 2	1.15711	0.375912
Q9FYF7	AT1G67360	Rubber elongation factor protein (REF)	2.16182	0.0702969
B9DFS9	AT1G55490	RuBisCO large subunit-binding protein subunit beta	0.332622	0.116092
Q9FFJ2	AT5G17170	rubredoxin family protein	0.0553345	0.0476859
Q9SLI4	AT1G54500	rubredoxin-like protein	0.115033	0.233657
Q94BZ0	AT1G50450	Saccharopine dehydrogenase	0.492417	0.0918247
Q8LGI2	AT5G39410	Saccharopine dehydrogenase	0.40414	0.289591
Q52T38	AT5G20350	S-acyltransferase TIP1	1.18231	0.142245
Q5D6C4		S-adenosyl-L-homocysteine hydrolase 1 mutant	0.0997665	0.494962
Q5D6C3		S-adenosyl-L-homocysteine hydrolase 1 mutant	-0.983875	0.185619
Q9SJL8	AT2G36880	S-adenosylmethionine synthase 3	0.414677	0.172979
Q9LUT2	AT3G17390	S-adenosylmethionine synthase 4	0.322159	0.329951
Q9SI32	AT2G04940	scramblase-related protein	0.966873	0.2607
Q9SFU0	AT3G07100	sec24-like transport protein	-0.485196	0.0523846
Q9LPC5	AT1G01960	SEC7-like guanine nucleotide exchange protein	-0.34661	0.042936
Q9M5P2	AT1G61250	secretory carrier-associated membrane protein 3	-0.0829426	0.372423
Q9LSE4	AT3G26710	cofactor assembly of complex C	1.26364	0.0404401
Q39218	AT3G13110	serine acetyltransferase 3	0.62938	0.393663
Q3E923	AT5G26780	serine hydroxymethyltransferase 2	2.5834	0.00641132
O23254	AT4G13930	serine hydroxymethyltransferase 4	-0.22011	0.221863
Q94IB8	AT4G36480	serine palmitoyltransferase	0.478713	0.316798
O23601		hypothetical protein	0.737514	0.0412513
A1L4Y1	AT3G10350	anion-transporting ATPase family protein	-0.800928	0.0413989
Q56YA5	AT2G13360	serine--glyoxylate aminotransferase	-1.0591	0.0507979
Q39230	AT5G27470	seryl-tRNA synthetase	0.110898	0.242948
P58684	AT2G39960	signal peptidase complex subunit 2	-0.508527	0.119322
Q9SSR2	AT1G52600	signal peptidase, endoplasmic reticulum-type	0.535754	0.121615
Q9C9C0	AT1G73990	signal peptide peptidase	0.791439	0.282244
O65253		similar to aminoacyl-tRNA synthetases	0.578407	0.188776
P93818		Similar to Babesia aldo-keto reductase (gb|M93122)	0.369159	0.375994
O64796		Similar to mannosyl-oligosaccharide glucosidase gb|X87237 fro	0.388024	0.307583
O04471		Similar to Saccharomyces hypothetical protein P9642.2 (gb|U40	1.47783	0.0609917
O80977	AT2G14740	vacuolar-sorting receptor 3	-0.771003	0.0413989
Q9XIR5		similar to translational activator	1.01949	0.176918
B3H5K3	AT5G47690	sister chromatid cohesion protein PDS5	0.584	0.203433
Q93VC7	AT5G30510	small subunit ribosomal protein S1	-0.542038	0.238193
Q42343		SnRNP	0.40969	0.0390965
Q1EBV7	AT2G26900	Sodium bile acid symporter-like protein	0.489543	0.46816
Q0WVZ5	AT5G27150	sodium/hydrogen exchanger 1	0.0911243	0.455048
Q8VZ90	AT5G20140	SOUL heme-binding protein	0.370388	0.105453
Q9LVW0	AT5G54100	SPFH/Band 7/PHB domain-containing membrane-associated pro	4.56828	0.0106699
Q9C9A4		spore coat protein-like protein	0.122739	0.273947
P53799	AT4G34640	Squalene synthase	1.07217	0.133377
O81814		src2-like protein	1.43536	0.100122
Q9SUQ9	AT4G23680	SRPBCC ligand-binding domain-containing protein	0.77011	0.0990616
Q9SUR0	AT4G23670	SRPBCC ligand-binding domain-containing protein	-0.980426	0.203022
P94111	AT1G74020	strictosidine synthase 1	0.683472	0.113994
Q9M1J6	AT3G57020	strictosidine synthase family protein	-0.863494	0.214042
Q9SD07	AT3G51420	strictosidine synthase-like 4 protein	-0.949728	0.311508
O04485		Strong similarity to S. pombe leucyl-tRNA synthetase (gb|Z7310	1.62882	0.326693
Q9ZUF6	AT2G05920	Subtilase-like protein	1.03154	0.119322
Q84WS0	AT1G01900	subtilase-like protein	0.267596	0.259734
P53492	AT5G09810	actin 7	-1.3259	0.0420545
O82663	AT5G66760	succinate dehydrogenase [ubiquinone] flavoprotein subunit 1	1.39045	0.1603
Q9XFM6	AT5G52240	membrane steroid-binding protein 1	-0.897597	0.0430695
Q8LAD2	AT5G23250	Succinyl-CoA ligase [GDP-forming] subunit alpha-2	0.234747	0.289953
O82662	AT2G20420	Succinyl-CoA ligase [GDP-forming] subunit beta	1.5911	0.165262
Q39232	AT1G71880	sucrose transport protein SUC1	1.49748	0.121916
Q39231	AT1G22710	sucrose transport protein SUC2	-0.187921	0.151025
Q39228	AT3G19930	sugar transport protein 4	0.577538	0.31579
P23586	AT1G11260	sugar transporter 1	-1.55707	0.330998
Q93YP9	AT1G19450	sugar transporter ERD6-like 4	0.0489336	0.286271
Q9FRL3	AT1G75220	sugar transporter ERD6-like 6	0.167743	0.240637
Q9FY46	AT5G13550	sulfate transporter 4.1	-0.306645	0.0815404
Q9LZ66	AT5G04590	sulfite reductase	0.930775	0.0712395
Q9SKR2	AT2G20990	synaptotagmin A	-0.279669	0.259512
Q3E7R5	AT3G11820	syntaxin-121	0.345964	0.142245
Q9ZSD4	AT3G11820	syntaxin-121	0.384823	0.221863
Q8VZU2	AT5G08080	syntaxin-132	-0.0950343	0.152832
Q9SF29	AT3G09740	syntaxin-71	-0.785452	0.0815404
Q9LN91		T12C24.2	0.255199	0.0404021
Q9MAM6		T25K16.8	-0.69867	0.0995154
Q5E917	AT3G20050	T-complex protein 1 subunit alpha	-0.16351	0.0845314
Q0WRG9	AT5G56500	TCP-1/cpn60 chaperonin family protein	0.301939	0.339414
Q9SF16	AT3G11830	TCP-1/cpn60 chaperonin family protein	0.206893	0.351717
Q9LV21	AT3G18190	TCP-1/cpn60 chaperonin family protein	-0.139601	0.499672
Q84WV1	AT5G26360	TCP-1/cpn60 chaperonin family protein	0.548733	0.307583
Q94K05	AT3G03960	TCP-1/cpn60 chaperonin family protein	0.934403	0.222627
Q9SVU4	AT4G28770	Tetraspanin family protein	0.229588	0.336679
Q9M1E7	AT3G45600	tetraspanin3	-0.517276	0.235265
Q8S8Q6	AT2G23810	tetraspanin8	0.348006	0.0634769
Q9FHY8	AT5G41950	tetratricopeptide repeat domain-containing protein	0.362666	0.384719
Q8VZM1	AT1G80410	tetratricopeptide repeat-containing protein	0.836247	0.172787
Q9FI37	AT5G48010	thalianol synthase 1	0.372172	0.0599686
Q38814	AT5G54770	thiazole biosynthetic enzyme	-1.0465	0.32488
Q940I2	AT5G03880	thioredoxin family protein	-2.10339	0.0430695
Q42403	AT5G42980	thioredoxin H3	0.617675	0.421653
Q39241	AT1G45145	thioredoxin H5	0.0321008	0.115682
Q9SEU6	AT3G15360	thioredoxin M4	-0.077041	0.0474102
Q39242		Thioredoxin reductase 2	0.335255	0.189924
Q94CD9		unknown protein	1.28012	0.0430695
O23166	AT4G37200	thioredoxin-like protein HCF164	0.277152	0.314658
O04630	AT5G26830	threonyl-tRNA synthetase	0.864097	0.118108
Q9M024	AT5G01500	thylakoid ADP,ATP carrier protein	2.32248	0.0174676
Q9ZVL6	AT1G54780	thylakoid lumen 18.3 kDa protein	0.715366	0.272318
Q0WLK8		Thylakoid lumenal 19 kDa protein, chloroplastic	0.284514	0.0251693
Q8LCA1	AT2G46820	thylakoid membrane phosphoprotein	1.33274	0.0634769
Q9M158	AT4G01050	thylakoid rhodanese-like protein	0.73786	0.186211
Q9SZB2	AT4G33350	Tic22-like protein	0.0909889	0.128019
Q2V409	AT2G42210	Tim17 domain-containing protein	0.0180644	0.391511
Q9C5W7	AT1G32400	tobamovirus multiplication 2A protein	0.201006	0.202301
Q3E7E9	AT5G44920	Toll-Interleukin-Resistance domain-containing protein	0.319965	0.361655
Q8GXY6	AT1G05270	TraB-like protein	-1.61568	0.00444389
Q9LTQ5	AT3G20370	TRAF-like family protein	0.381726	0.202757
O81493	AT5G26260	TRAF-like family protein	0.569102	0.0342588
Q9SGS4	AT1G76080	thioredoxin-like protein CDSP32	-1.11369	0.0430695
P92994	AT2G30490	trans-cinnamate 4-monooxygenase	1.00777	0.133377
Q9C5S7		transcription factor APFI	1.50029	0.186211
Q9SKZ1	AT2G32080	transcription factor Pur-alpha 1	0.156008	0.0961437
Q8RWV0	AT3G60750	Transketolase	-0.443713	0.219368
Q38884	AT2G46280	translation initiation factor 3 subunit I	0.497944	0.263461
P41377	AT1G54270	translation initiation factor 4A-2	1.07114	0.119322
Q3E987	AT5G20920	translation initiation factor eIF-2 beta subunit	-0.37902	0.214042
Q9LD55	AT4G11420	translation initiation factor eIF-3 subunit 10	0.762476	0.103455
Q9C5Z2	AT1G10840	translation initiation factor eIF-3 subunit 3	0.299714	0.080231
Q9C5Z3	AT3G57290	translation initiation factor eIF-3 subunit 6	0.0742314	0.439155
O49160	AT3G56150	translation initiation factor eIF-3 subunit 8	0.49416	0.353392
Q93VP3	AT1G26630	translation initiation factor eIF-5A	0.274649	0.0466112
P31265	AT3G16640	translationally-controlled tumor protein-like protein	0.469157	0.156066
O81283	AT4G02510	translocase of chloroplast 159	0.913339	0.306819
O23680	AT1G02280	translocase of chloroplast 33	-0.667493	0.407231
Q38906	AT5G05000	translocase of chloroplast 34	-0.201012	0.160455
Q9SHU7	AT2G15290	translocon at inner membrane of chloroplasts 21	1.00151	0.172787
Q9SK50	AT2G24820	translocon at the inner envelope membrane of chloroplasts 55-I	0.876645	0.131342
Q94BY3	AT5G14030	translocon-associated protein subunit beta	0.223052	0.426219
Q940G0	AT1G10950	transmembrane nine 1	0.591775	0.199674
Q94A32	AT3G43520	transmembrane protein 14C	-0.705406	0.0634769
Q93V66	AT3G57280	Transmembrane proteins 14C	0.400866	0.311477
Q9ZVH7	AT2G38550	Transmembrane proteins 14C	-0.403179	0.031995
O23275		transport protein	-0.486994	0.0634769
Q8H2D6		transportin	0.0254541	0.226421
Q8H0U4	AT2G16950	transportin 1	0.738898	0.0961437
Q8L7S1	AT1G45201	triacylglycerol lipase-like 1 protein	0.088413	0.189924
Q8L4R0	AT1G19800	trigalactosyldiacylglycerol 1	0.927517	0.0750733
Q9LTR2	AT3G20320	trigalactosyldiacylglycerol2	0.85583	0.199944
Q8S9L5	AT5G55220	trigger factor type chaperone family protein	-0.372729	0.416017
P48491	AT3G55440	triosephosphate isomerase	0.413811	0.0725373
Q9SKP6	AT2G21170	triosephosphate isomerase	0.83131	0.133377
Q9SHJ6	AT1G06530	tropomyosin-related protein	0.670568	0.471966
O80852	AT2G30860	glutathione S-transferase	1.08644	0.0430695
P20363	AT5G19780	tubulin alpha-3/alpha-5 chain	-0.51959	0.112071
P12411	AT1G75780	tubulin beta	-0.358177	0.119322
Q9SAF5	AT1G13210	phospholipid-translocating ATPase	0.885418	0.0430695
P24636	AT5G44340	tubulin beta-4 chain	0.203138	0.0843901
Q8L7S8	AT5G26742	DEAD-box ATP-dependent RNA helicase 3	-0.901607	0.0430695
Q9FLT0	AT5G61780	TUDOR-SN protein 2	0.453122	0.0430695
B9DFD5	AT4G03560	two pore calcium channel protein 1	0.124196	0.0933255
P43333	AT1G09760	U2 small nuclear ribonucleoprotein A'	0.189793	0.323114
Q39192	AT3G50500	serine/threonine-protein kinase SRK2D	-1.35979	0.0430695
Q9LK29	AT3G27240	ubiquinol-cytochrome c reductase cytochrome c1 subunit	0.281075	0.347251
Q9FKS5	AT5G40810	ubiquinol-cytochrome c reductase cytochrome c1 subunit	0.144569	0.0833019
Q9LYR2	AT5G13440	Ubiquinol-cytochrome C reductase iron-sulfur subunit	0.0192037	0.169161
Q9SUU5	AT4G32470	ubiquinol-cytochrome c reductase subunit 7	-0.0592093	0.263172
Q9LXJ2	AT3G52730	ubiquinol-cytochrome c reductase subunit 9	0.544782	0.144815
Q9LYR3		ubiquinol--cytochrome-c reductase-like protein	0.781318	0.236521
P59233	AT3G62250	ubiquitin-40S ribosomal protein S27a-3	0.900722	0.215549
Q9FZ48	AT1G16890	ubiquitin-conjugating enzyme E2 36	0.731878	0.0806732
Q9LM76	AT1G20780	U-box domain-containing protein 44	-0.525476	0.394332
O80517	AT2G44790	uclacyanin 2	0.511873	0.119322
Q96316	AT3G60280	uclacyanin 3	-0.705382	0.183293
O49607	AT4G34980	subtilisin-like serine protease 2	0.853437	0.0455016
Q9C5H6	AT3G59360	UDP-galactose transporter 6	2.72801	0.224816
O23649		UDP-glucose:sterol glucosyltransferase	0.59846	0.0126573
Q9SX77	AT1G47420	succinate dehydrogenase 5	0.93395	0.0457286
Q9LFX8	AT1G27090	uncharacterized glycine-rich protein	0.298306	0.0390965
Q94EG9	AT1G55910	zinc transporter 11	0.793105	0.0457584
A8MR14	AT1G64650	general substrate transporter-like protein	-1.07206	0.0458151
Q94A28	AT4G26970	aconitase 2	1.27572	0.0466112
Q9M7Z1	AT3G06850	2-oxoisovalerate dehydrogenase E2 component (dihydrolipoyl t	1.00612	0.0467279
Q9C5M3	AT1G78970	lupeol synthase 1	-1.12882	0.0467279
Q9ZV49	AT2G18690	uncharacterized protein	0.679604	0.122457
Q9M1X3	AT3G63160	uncharacterized protein	1.2199	0.0806732
O49636	AT4G22310	uncharacterized protein	1.77421	0.043373
Q8H0X5	AT5G16660	uncharacterized protein	1.57173	0.0482335
Q9LPD7	AT1G44920	uncharacterized protein	0.682034	0.0504517
Q9C803	AT1G33490	uncharacterized protein	1.62073	0.0523846
Q8LDV3	AT4G13200	uncharacterized protein	1.07485	0.0644002
Q9LHA3	AT3G28720	uncharacterized protein	-1.01973	0.0721459
Q8L9M8	AT1G33810	uncharacterized protein	0.635522	0.0771116
Q8S8F1	AT2G36885	uncharacterized protein	1.90854	0.130625
Q941A6	AT1G08480	uncharacterized protein	0.625832	0.0815404
Q949R9	AT5G20090	uncharacterized protein	0.955834	0.0961437
Q8LDD3	AT4G38100	uncharacterized protein	0.545277	0.0978502
Q9LTX0	AT3G12650	uncharacterized protein	0.661294	0.118672
Q8VZM7	AT5G02940	uncharacterized protein	0.359634	0.133377
Q8RWI0	AT1G54520	uncharacterized protein	0.736129	0.138352
Q9ZPZ4	AT1G09310	uncharacterized protein	-0.010643	0.239114
Q9FKA5	AT5G39570	uncharacterized protein	-0.7047	0.466258
Q8L9R6	AT1G68680	uncharacterized protein	0.753776	0.1767
Q9C7F9	AT1G27930	uncharacterized protein	0.66175	0.196636
Q8S8R9	AT2G34585	uncharacterized protein	0.617016	0.316845
Q9SN96	AT5G59613	uncharacterized protein	1.42905	0.17135
Q94C78	AT3G51140	uncharacterized protein	0.80653	0.263461
Q9S791	AT1G70770	uncharacterized protein	0.883308	0.19251
O82251	AT2G47840,1	uncharacterized protein	1.47004	0.274315
Q9SZV4	AT4G30010	uncharacterized protein	1.2979	0.275498
Q9M898	AT3G02420	uncharacterized protein	0.89964	0.316798
Q9FM77	AT5G55610	uncharacterized protein	0.519944	0.364641
Q9C9Z2	AT3G08640	uncharacterized protein	0.980245	0.371572
Q9FF91	AT5G23890	uncharacterized protein	1.09295	0.384374
Q8VYY8	AT2G43630	uncharacterized protein	0.453755	0.384719
Q38842	AT4G00860	uncharacterized protein	1.08651	0.410995
Q9SU27	AT4G12590	uncharacterized protein	0.61899	0.463826
Q9M292	AT3G44330	uncharacterized protein	0.326537	0.310775
Q8RWC3	AT3G19340	uncharacterized protein	-0.31371	0.48
Q8L604	AT1G65230	uncharacterized protein	-1.01663	0.460222
Q9FG71	AT5G55940	uncharacterized protein	0.409364	0.384719
Q9LYG2	AT5G11680	uncharacterized protein	0.101112	0.299702
Q93Z11	AT5G37360	uncharacterized protein	-0.499953	0.252364
Q0WRM9	AT1G09330	uncharacterized protein	-0.107943	0.246877
Q94F20	AT5G25460	uncharacterized protein	-1.47021	0.236465
Q9SFB1	AT3G08030	uncharacterized protein	0.191815	0.106644
Q8GXB1	AT2G17695	uncharacterized protein	0.173127	0.146026
Q8GXK1	AT4G33625	uncharacterized protein	-0.775219	0.144088
Q9M2Y6	AT3G49720	uncharacterized protein	0.249506	0.133377
Q8LAR0	AT4G32460	uncharacterized protein	-0.843396	0.133377
Q8GSG8	AT5G01010	uncharacterized protein	0.0268709	0.132644
O80503	AT2G44640	uncharacterized protein	-0.241577	0.126886
Q9FF88	AT5G23920	uncharacterized protein	-0.155486	0.109427
Q93XX1	AT5G55960	uncharacterized protein	-0.303953	0.0714254
Q84W12	AT4G16450	uncharacterized protein	-1.10541	0.0507021
Q8W553	AT5G35180	uncharacterized protein	-0.550613	0.0475435
Q9XI93	AT1G13930	uncharacterized protein	-1.08119	0.0470063
Q9LFY3	AT1G27030	uncharacterized protein	-0.329722	0.0351492
Q7Y1W1	AT5G01590	uncharacterized protein	0.871844	0.0190892
Q9ZU97	AT2G01690	uncharacterized protein	0.0626744	0.00736139
Q9LYE7	AT5G11420	uncharacterized protein	-2.27439	0.00630893
Q38845	AT1G25490	serine/threonine-protein phosphatase 2A regulatory subunit A a	-0.333734	0.0474102
O81845	AT3G54110	uncoupling mitochondrial protein 1	0.806778	0.06252
Q9M328	AT3G53990	universal stress protein (USP) family protein	0.1137	0.0290983
Q9M0X9	AT4G05160	4-coumarate--CoA ligase-like 7	0.890408	0.0474102
Q8LG09		unknown	0.6054	0.0836127
Q8LFF4		unknown	0.485324	0.221863
Q8LBF2		unknown	0.653519	0.286271
Q8LEY8		unknown	0.237931	0.356826
Q8LD22		unknown	0.230326	0.174526
Q8LFG2		unknown	-0.161556	0.138364
Q8LAS5		unknown	0.957692	0.178313
Q941L3	AT5G61900	calcium-dependent phospholipid-binding copine-like protein	1.22008	0.0476859
Q8LEX2		unknown	0.136191	0.0319834
O22126	AT2G45470	FASCICLIN-like arabinogalactan protein 8	-0.91061	0.0480363
Q9FZ47	AT1G16880	uridylyltransferase-related protein	-1.21133	0.0482335
Q93VA8	AT1G76010	Alba DNA/RNA-binding protein	0.710261	0.0482335
Q8GXZ8		unknown protein	1.00029	0.080231
Q941K9		unknown protein	0.75446	0.0626634
Q67ZP4		unknown protein	0.322044	0.16255
O80821	AT2G41470	unknown protein	-0.600884	0.301609
Q9SSF3		unknown protein	0.0709388	0.358963
Q8L7P2		unknown protein	0.407298	0.447972
Q67Y15		unknown protein	-0.351682	0.28321
Q9M5K4	AT4G16155	unknown protein	-0.412213	0.242438
Q8RWN9	AT3G13930	dihydrolipoyllysine-residue acetyltransferase component 2 of py	1.22466	0.0482335
Q9FHN0		unnamed protein product	-0.624288	0.0404401
Q9FIR6		unnamed protein product	1.01535	0.1603
Q9FH68		unnamed protein product	-0.116254	0.261131
Q9FNL5		unnamed protein product	-0.203818	0.151025
Q9LU53		unnamed protein product	-0.146883	0.0519864
Q1EBW2	AT5G19550	aspartate aminotransferase	1.13225	0.0482335
Q9SG80	AT3G10740	alpha-L-arabinofuranosidase 1	-0.826079	0.0492606
O49048	AT1G77140	vacuolar protein sorting-associated protein 45-like protein	0.249385	0.052776
P93026	AT3G52850	vacuolar-sorting receptor 1	0.303342	0.336679
Q9SH90		unknown protein	0.899562	0.0492606
Q9ZRD6	AT5G58060	VAMP-like protein YKT61	-0.561132	0.042936
Q8LC74		vegetative storage protein-like	-0.338889	0.201197
Q8LAZ1		very-long-chain fatty acid condensing enzyme CUT1	0.527371	0.239302
Q9M003	AT3G60600	vesicle associated protein	-0.409489	0.0360913
Q9ZTW3	AT1G04750	vesicle-associated membrane protein 721	-0.0518477	0.46816
Q9M0Y8	AT4G04910	vesicle-fusing ATPase	0.607674	0.254777
Q9XI87	AT1G14000	VH1-interacting kinase	-0.0910334	0.180597
O80910	AT2G38410	VHS and GAT domain-containing protein	0.228603	0.232586
Q9FJX3	AT5G67500	voltage dependent anion channel 2	0.844948	0.0904067
Q9FKM2	AT5G57490	voltage dependent anion channel 4	0.751892	0.323114
P59227	AT4G38920	V-type H+-transporting ATPase 16kDa proteolipid subunit	0.141564	0.219023
Q9SJT7	AT2G21410	V-type H+-transporting ATPase subunit I	-0.275978	0.452676
Q8W4S4	AT4G39080	V-type H+-transporting ATPase subunit I	-0.274111	0.364176
O23654	AT1G78900	V-type proton ATPase catalytic subunit A	-0.102822	0.295816
P11574	AT1G76030	V-type proton ATPase subunit B1	0.300885	0.391102
Q9SZN1	AT4G38510	V-type proton ATPase subunit B2	0.512379	0.216665
Q3ED91	AT1G20260	V-type proton ATPase subunit B3	-0.108099	0.189174
Q9SDS7	AT1G12840	V-type proton ATPase subunit C	0.169155	0.415559
Q0WWD3	AT3G58730	V-type proton ATPase subunit D	0.340733	0.179066
Q9LJI5	AT3G28710	V-type proton ATPase subunit d1	0.0437644	0.40683
Q9LHA4	AT3G28715	V-type proton ATPase subunit d2	0.243303	0.155093
Q39258	AT4G11150	V-type proton ATPase subunit E1	0.534759	0.155546
Q9ZQX4	AT4G02620	V-type proton ATPase subunit F	0.610417	0.374512
O82628	AT3G01390	V-type proton ATPase subunit G1	0.945832	0.0599686
Q9SU63	AT3G48000	aldehyde dehydrogenase 2B4	1.04047	0.0495435
Q9SJL9	AT2G36870	xyloglucan:xyloglucosyl transferase	-0.349511	0.0803274
Q8LER3	AT4G37800	xyloglucan:xyloglucosyl transferase	-0.330356	0.145576
Q8LFA4		xylose isomerase	-0.997492	0.176778
P56786	ATCG01280	Ycf2	1.0552	0.211846
A8Y7S8		Z-box binding factor 3	0.0710762	0.144088
Q9FGC7	AT5G67030	zeaxanthin epoxidase (ZEP) (ABA1)	-0.255529	0.403063
Q9SIL0		Unknown protein	-0.783067	0.0496754
Q9LW57	AT3G23400	putative plastid-lipid-associated protein 6	0.693587	0.0496754

## Sheet: DIFF EXP
UNIPROT	TAIR	DESCRIPTION	L2FC Ratio 0g/1g ground	P value 0g/1g
Q9SMU8	AT3G49120	peroxidase 34	3.10715	9.4e-05
Q9SIE3	AT2G22230	3R-hydroxymyristoyl ACP dehydrase	1.60398	0.0457424
Q9LF93	AT3G52990	pyruvate kinase-like protein	-2.21726	0.00019966
Q9SRX2	AT1G02780	60S ribosomal protein L19-1	-0.105008	0.0350604
Q9M9W1	AT3G05560	60S ribosomal protein L22-2	-0.16469	0.0482335
Q94F49	AT5G27670	histone H2A 7	-2.07345	0.00119159
Q8LEM8	AT3G16080	60S ribosomal protein L37-3	0.463518	0.0390965
Q9SF40	AT3G09630	60S ribosomal protein L4-1	-0.483299	0.0201229
P49691	AT5G02870	60S ribosomal protein L4-2	-0.427751	0.0324173
Q9SRY5	AT1G02920	glutathione S-transferase 11	2.88335	0.00119159
O23482	AT4G16370	Oligopeptide transporter 3	-0.837377	0.00119159
Q2HIV2	AT3G25760	allene oxide cyclase 1	2.21798	0.00119159
Q9FJE8	AT5G59870	histone H2A 6	-1.87292	0.00119159
Q9SRQ7	AT3G03530	phospholipase C	1.00662	0.00119159
O23140	AT5G46630	AP-2 complex subunit mu-1	-0.436686	0.00121527
P92935	AT1G15500	ADP,ATP carrier protein 2	-0.295695	0.0404021
Q06327	AT1G55020	lipoxygenase 1	1.61847	0.00121527
Q2V412	AT2G41100	calmodulin-like protein 12	1.88495	0.00240024
Q56YU0	AT3G24503	aldehyde dehydrogenase 2C4	1.86188	0.034241
B1GV36	AT2G30490	cinnamate-4-hydroxylase	1.36048	0.00287954
Q9LJX0	AT3G28860	ABC transporter B family member 19	-1.52247	0.00342053
Q9SCX3	AT5G19510	Elongation factor 1-beta 2	1.88639	0.00444978
Q9SJI7	AT2G42690	alpha/beta-hydrolase domain-containing protein	0.371392	0.0152312
Q9SGH6	AT3G01420	alpha-dioxygenase	-0.0692097	0.0385024
Q9LS02	AT3G25770	allene oxide cyclase 2	1.32953	0.00514795
P38418	AT3G45140	lipoxygenase 2	1.6805	0.00594029
Q9SYT0	AT1G35720	annexin D1	-0.00673867	0.0351492
Q9XEE2	AT5G65020	annexin D2	0.289952	0.0144676
Q9LD43	AT2G38040	acetyl-coenzyme A carboxylase carboxyl transferase subunit alp	-1.33676	0.00630893
B9DFR9	AT2G45960	aquaporin PIP1-2	-0.405585	0.0374089
Q56WK6	AT1G72150	patellin-1	-1.31818	0.00630893
Q9FJD4	AT5G53480	armadillo/beta-catenin-like repeat-containing protein	-0.47911	0.046356
P46644	AT5G11520	aspartate aminotransferase	0.46289	0.0430695
Q94AF6	AT5G20160	U4/U6 small nuclear ribonucleoprotein SNU13	2.0757	0.00630893
Q9ZVS5	AT1G03230	aspartyl protease-like protein	-0.0961596	0.0390965
B0FV99	At1g04270	Cytosolic ribosomal protein	1.12611	0.0297623
Q9LIL4	AT3G22845	emp24/gp25L/p24 family/GOLD domain-containing protein	1.5889	0.00630893
Q8VZG8	AT4G08850	Leucine-rich repeat-containing protein	1.26927	0.00630893
Q84WJ3	At4g29690		-0.431267	0.0076488
Q8L891	AT4g35790	F4B14_60	0.328032	0.0259056
Q9LQQ4	AT1G07790	histone H2B	-1.43296	0.00641506
Q8L749	AT5g13390	/T22N19_40	0.131589	0.0390965
Q93ZK3	AT5g17920	/MPI7_60	-0.514346	0.0427439
P60112	AtMg01080	ATP synthase subunit 9, mitochondrial	1.47296	0.0106699
Q94BT2	At3g07390	Auxin-induced in root cultures protein 12	0.546166	0.0134771
Q9LVA0	AT5G62390	BCL-2-associated athanogene 7	-0.258166	0.0496754
Q8L7S6	AT1G65590	beta-hexosaminidase 3	-0.50181	0.0466112
Q9FGY1	AT5G49360	beta-xylosidase 1	-2.00058	0.0382778
Q8H765	At3g50000	Casein kinase II subunit alpha-2	1.10219	0.00649404
Q9XIR0	AT1G64850	calcium-binding EF-hand-containing protein	0.945832	1.06e-05
Q944I4	AT1G80380	D-glycerate 3-kinase	-1.3028	0.00649404
Q9SLE2	AT2G16760	calcium-dependent phosphotriesterase-like protein	0.825053	0.00342053
Q9SFU6	AT3G07160	callose synthase	0.00518438	0.0482335
Q9STW1	AT4G24330	uncharacterized protein	-1.65626	0.00649404
Q9SMV6	AT5G17020	exportin 1A	-1.06948	0.00649404
Q42547	AT1G20620	catalase 3	0.115699	0.0391843
Q9C5D6	AT1G05940	cationic amino acid transporter 9	0.769518	0.0374089
Q9SI85	AT1G62630	CC-NBS-LRR class disease resistance protein	0.0803848	0.0390965
Q9SH87	AT2G38000	chaperone protein dnaJ-like protein	-0.431365	0.0482335
Q96282	AT5G49890	chloride channel protein CLC-c	-0.182786	0.00177495
Q9SRH6	AT3G01290	Hypersensitive-induced response protein 3	1.01892	0.00688603
O49340	At2g30750	Cytochrome P450 71A12	2.00924	0.00688603
P10798	AT5G38410	ribulose bisphosphate carboxylase small chain 3B	-1.50504	0.00688603
Q9FM65	AT5G55730	fasciclin-like arabinogalactan protein 1	-0.971601	0.00688603
Q8L5Y6	AT2G02560	cullin-associated NEDD8-dissociated protein 1	-0.266385	0.0404629
O23629	AT3G45980	histone H2B	-1.4888	0.00745712
Q9LEW2	At5g10770	nucleoid DNA-binding protein cnd41-like protein	-1.03336	0.00766485
Q96303	AT2G38940	inorganic phosphate transporter 1-4	0.888617	0.00902119
O80725	AT2G47000	ABC transporter B family member 4	1.46723	0.0100952
O23138	AT1G22840	cytochrome C-1	2.2237	0.0273473
Q8L5Z1	AT1G33811	GDSL esterase/lipase	0.641084	0.0106699
Q9FI39	AT5G47990	cytochrome P450 705A5	-0.118116	0.0430695
Q8L7D5	AT5G48000	cytochrome P450 708A2	0.0179219	0.0474102
Q9FYC2	AT3G44880	pheophorbide a oxygenase	1.37156	0.0109812
Q9M817	AT1G52190	putative peptide transporter	-1.81193	0.0111744
P56774	ATCG00730	cytochrome b6/f complex subunit IV	-1.00775	0.0113508
Q9T076	AT4G27520	early nodulin-like protein 2	-1.06531	0.0134771
O04130	AT1G17745	D-3-phosphoglycerate dehydrogenase	0.0112094	0.0470063
A8MRC4	AT1G30230	elongation factor 1-delta 1	1.1488	0.0134771
Q94BV7	AT4G05020	NAD(P)H dehydrogenase B2	1.56949	0.0140415
A8MQE0	AT1G80380	D-glycerate 3-kinase	-0.660087	0.00210428
P50700	AT4G11650	osmotin-like protein OSM34	1.96986	0.0141353
Q9LZR9	AT5G03690	fructose-bisphosphate aldolase, class I	0.681494	0.0141353
Q8LCQ9	At5g58330	NADP-dependent malate dehydrogenase	-1.86733	0.014661
Q9M4T7	At3g57290	eIF3e	0.0911243	0.0496754
Q9M5P3	AT5G54290	cytochrome c-type biogenesis ccda-like chloroplastic protein	0.666666	0.0147055
Q94AJ8	At3g55430	putative beta-1,3-glucanase	1.7657	0.0147055
Q9FVT2	AT1G57720	elongation factor EF-1 gamma subunit	1.2168	0.0155335
Q8VYV1	At5g08050	/F13G24_250	0.705403	0.0155335
Q9LJG3	AT3G14210	epithiospecifier modifier 1	0.306962	0.0297623
Q9ASW5	AT2G18360	esterase/lipase domain-containing protein	0.156008	0.0246647
Q9ZVI9	AT2G38670	ethanolamine-phosphate cytidylyltransferase	-0.0657779	0.00119159
Q8RVQ5	AT5G12370	exocyst complex component 5	-0.309842	0.00763307
P38666	AT3G53020	60S ribosomal protein L24-2	-0.755551	0.0163016
Q8L7C3	At1g08380	expressed protein	0.81975	0.00342053
Q9XEC4	AT4G04460	phytepsin	-1.10833	0.0174676
Q38924	AT2G27190	Fe(3+)-Zn(2+) purple acid phosphatase 12	1.02581	0.017791
Q9LZX4	AT3G60900	fasciclin-like arabinogalactan protein 10	-0.39534	0.013408
Q9SJ81	AT2G04780	fasciclin-like arabinogalactan protein 7	-0.348868	0.0466112
Q9SRT9	AT3G02230	reversibly glycosylated polypeptide 1	0.738898	0.0185476
Q9LVM3	AT5G58250	uncharacterized protein	0.916477	0.0187036
Q9ZNZ7	AT5G04140	ferredoxin-dependent glutamate synthase 1	0.0873271	0.0490143
P52839	AT2G03760	flavonol sulfotransferase-like protein	3.35671	0.00119159
P29512	AT5G62700	tubulin beta-2/beta-3 chain	-0.573596	0.0187036
O04616	AT4G01150	uncharacterized protein	1.82948	0.0187036
O65581	AT4G26530	fructose-bisphosphate aldolase, class I	-1.57415	0.0455016
O81816	AT4G38540	FAD/NAD(P)-binding oxidoreductase family protein	1.55203	0.0190892
Q9FIA1	AT5G55050	GDSL esterase/lipase	0.175045	0.036558
Q9SZW7	AT4G30140	GDSL esterase/lipase	0.131458	0.0351492
O65787	AT2G24180	cytochrome P450 71B6	1.83996	0.0201177
Q9CA67	AT1G74470	geranylgeranyl diphosphate reductase	0.376068	0.0190892
P42799	AT5G63570	glutamate-1-semialdehyde-2,1-aminomutase	0.569297	0.0209498
Q9SUR3	AT4G23630	reticulon-like protein B1	-1.31111	0.0201229
Q9LIS3	AT3G23820	UDP-D-glucuronate 4-epimerase 6	-0.634867	0.0212289
Q9LTB7	At5g47110	Lil3 protein	0.910733	0.0212289
P46422	AT4G02520	glutathione S-transferase PM24	0.24245	0.00603378
Q9M1J1	AT3G57090	protein BIGYIN1	1.27423	0.0231135
Q9SLV3	AT1G58270	TRAF-like protein	-1.22594	0.0231135
Q9ZVL0	AT1G54860	Glycoprotein membrane precursor GPI-anchored	-0.185966	0.00649404
Q9C7F7	AT1G27950	glycosylphosphatidylinositol-anchored lipid protein transfer 1	-0.434286	0.022082
O04551	AT1G27020	uncharacterized protein	1.58034	0.0233612
Q3EBK6	AT2G38170	vacuolar cation/proton exchanger 1	-1.44363	0.0233612
P26568	AT1G06760	histone H1.1	-0.925275	0.0237051
Q9FFC0	AT5G22880	histone H2B	0.180148	0.0337968
Q9SR40	AT3G09220	laccase 7	0.750521	0.0237938
O48917	AT4G33030	UDP-sulfoquinovose synthase	1.28995	0.0237938
Q8VZG1	AT2G18730	diacylglycerol kinase 3	0.876173	0.0237938
P15459	AT4G27160	seed storage albumin 3	-0.818045	0.0237938
Q0WQ33	At1g64650	hypothetical protein	-0.379076	0.0355425
Q9SL52	At2g17930	hypothetical protein	0.3639	0.0201229
Q8VYM2	AT5G43350	inorganic phosphate transporter 1-1	0.323197	0.0326954
Q96536	At5g54960	pyruvate decarboxylase	1.56243	0.0246647
Q9LQ31	AT1G33790	jacalin lectin family protein	0.657457	0.0473083
O80950	AT2G39310	jacalin-related lectin 22	-0.446423	0.0169113
Q683G1	At2g23810	similar to senescence-associated protein	1.07176	0.0246647
B9DHS6	AT3G01480	AT3G01480	1.10876	0.0251693
Q9XF85	At1g45474	Lhca5 protein	0.191815	0.00535041
Q3EAJ6	AT3G54890	light-harvesting complex I chlorophyll a/b binding protein 1	2.60407	0.0106699
Q9SAE3	AT1G13090	cytochrome P450 71B28	-1.44379	0.0251693
P29513	AT1G20010	tubulin beta-5 chain	-1.4125	0.0251693
O04983	AT5G35360	biotin carboxylase	-1.21033	0.0259056
Q9SJQ9	AT2G36460	fructose-bisphosphate aldolase, class I	1.63064	0.0259056
Q8LKS5	AT5G27600	long-chain acyl-CoA synthetase 7	1.59651	0.0457584
Q8LKS6	AT3G05970	long-chain acyl-CoA synthetase 6	1.94875	0.0259056
Q9M591	AT3G56940	magnesium-protoporphyrin IX monomethyl ester [oxidative] cyc	0.606063	0.0379278
Q9FMT8	AT5G14120	major facilitator protein	-0.236232	0.0287359
P57106	AT5G43330	malate dehydrogenase	0.951289	0.0265224
Q8VZL4	AT4G00290	Mechanosensitive ion channel protein	0.733615	0.00197437
Q56WN1	AT5G37600	glutamine synthetase cytosolic isozyme 1-1	0.823831	0.0265418
P26587	AT1G73190	aquaporin TIP3-1	-0.664562	0.0265418
Q9SMX3	AT5G15090	mitochondrial outer membrane protein porin 2	1.69323	0.0251693
Q9FHX2	AT5G42130	Mitochondrial substrate carrier family protein	-2.11954	0.0466112
Q8GUM2	AT4G37910	molecular chaperone DnaK	4.12961	0.00649404
Q9SU40	AT4G12420	Monocopper oxidase-like protein SKU5	-0.00228126	0.0364714
P37702	AT5G26000	myrosinase 1	-0.594923	0.0427439
O80998	AT2G25980	myrosinase-binding protein-like protein	0.808426	0.0482335
Q9SZJ5	AT4G37930	glycine hydroxymethyltransferase	0.416083	0.0280584
Q84WU9	AT5G56900	zinc finger CCCH domain-containing protein 64	0.867185	0.0288434
O49313	AT2G33220	NADH dehydrogenase	-1.6081	0.0319834
Q96262	AT4G20260	plasma-membrane associated cation-binding protein 1	-0.794958	0.0319834
B0ZVY9	AT5G06320	NHL3, partial	0.355806	0.0330955
O04316	AT3G16410	Nitrile-specifier protein 4	0.434134	0.0477152
Q9S816	AT3G03540	non-specific phospholipase C5	1.40985	0.00070441
P29510	AT1G50010	tubulin alpha-2/alpha-4 chain	-0.771397	0.0324173
P93025	AT5G58140	phototropin 2	-0.882278	0.0331377
Q9LF61	AT5G17630	Nucleotide/sugar transporter family protein	0.450697	0.00630893
Q8LE12	AT2G41620	Nup93/Nic96 nucleoporin interacting component-containing pr	-0.107213	0.02843
Q9LKA6	AT3G14990	class I glutamine amidotransferase domain-containing protein	-1.19268	0.0335893
Q1H537	AT5G18660	Rossmann-fold NAD(P)-binding domain-containing protein	0.958731	0.0335893
Q9CAU9	AT3G04830	prenylyltransferase-like protein	-1.17186	0.0339972
Q93W02	AT5G24690	uncharacterized protein	1.52922	0.0339972
Q8LE12	At5g58070	outer membrane lipoprotein-like	1.53466	0.0341824
Q9LSP5	AT3G17020	universal stress protein (USP) family protein	1.2822	0.0341824
O80912	AT2G38390	peroxidase 23	2.16186	0.0451881
Q41932	AT4G05180	oxygen-evolving enhancer protein 3-2	-1.03242	0.034241
Q9LDN9	AT4G08770	peroxidase 37	3.25452	0.0243782
Q53YQ5	AT5G17820	peroxidase 57	-0.340459	0.00989442
Q96511	AT5G64100	peroxidase 69	-0.43491	0.00119159
O65202	AT4G16760	peroxisomal acyl-coenzyme A oxidase 1	2.21816	0.0163016
Q9FZF1	AT1G47750	peroxisomal membrane protein 11A	0.946581	1.43e-05
Q9STL8	AT3G48380	putative Ufm1-specific protease	1.60862	0.034241
B9DFU6	AT3G08590	Phosphoglycerate mutase, 2,3-bisphosphoglycerate-independen	2.77747	0.00649404
Q7XZU1	AT5G20840	Phosphoinositide phosphatase family protein	-0.415615	0.0483222
Q9FJB9	AT5G53650	ABC transporter A family protein	1.31354	0.0351492
Q8L9T0	At4g12980	Cytochrome b561 and DOMON domain-containing protein	-1.65886	0.0351492
Q9SHE8	AT1G31330	photosystem I reaction center subunit III	-0.129497	0.0404021
Q9S831	AT4G28750	photosystem I reaction center subunit IV A	0.695905	0.00296118
P49107	AT5G64040	photosystem I reaction center subunit N	-0.296173	0.0466112
Q9LR64	AT1G03600	photosystem II Psb27 protein	0.517225	0.0482335
Q8H0W8	At5g38660	Unknown protein	1.08896	0.0351492
Q94EI1	At1g44575	Non photochemical quenching 4	-0.855849	0.0351492
Q9FVQ1	AT1G48920	nucleolin	0.836732	0.036558
Q9SRM4	AT3G11200	alfin-like 2 protein	1.63157	0.0370633
Q9LK25	AT3G27280	prohibitin 4	2.74201	0.0438613
O65605	AT4G25570	cytochrome b561/ferric reductase transmembrane family prote	-1.11226	0.0373346
Q5M730	AT4G01690	protoporphyrinogen oxidase	0.233029	0.0324173
Q9C508	AT1G57990	purine permease 18	0.116897	0.0390965
O04309	AT3G16470	myrosinase-binding-like protein	-1.53939	0.0374089
Q940V0	AT2G04350,2	putative AMP-binding protein	1.44339	0.0458151
Q9FF53	AT5G60660	putative aquaporin PIP2-4	-1.06064	0.00186276
Q9LUJ7	AT3G22640	cupin family protein	-0.901365	0.0374089
O22842	AT2G43610	putative chitinase	0.61551	0.00649404
Q9FJ62	AT5G55480	putative glycerophosphoryl diester phosphodiesterase 1	0.186247	0.0169228
Q7Y208	AT1G66970	putative glycerophosphoryl diester phosphodiesterase 3	0.0483757	0.0466112
C0LGT4	AT5G16590	putative inactive receptor kinase	-0.220581	0.0456866
O65782	AT4G31500	cytochrome P450 83B1	1.30428	0.0374089
Q9ZVA2	AT1G78830	curculin-like (mannose-binding) lectin-like protein	0.609377	0.0377867
Q96292	AT3G18780	actin 2	-1.15598	0.0378816
Q56YB8	At5g18520	Protein CANDIDATE G-PROTEIN COUPLED RECEPTOR 7	0.381283	0.0128681
Q9SIV9	AT2G16430	purple acid phosphatase 10	0.767061	0.0382778
Q9LTB2	AT5G49810	methionine S-methyltransferase	-0.855614	0.0385024
Q94KE3	AT3G52990	pyruvate kinase	1.994	0.0482335
O22773	AT4G02530	chloroplast thylakoid lumen protein	1.03787	0.0385024
Q42586	AT3G54470	orotidine 5'-phosphate decarboxylase	-1.04862	0.0390965
Q39099	AT2G06850	xyloglucan endotransglucosylase/hydrolase protein 4	-1.4454	0.0390965
Q3ECU4	AT1G48600	putative phosphoethanolamine N-methyltransferase 2	-0.82928	0.0390965
Q2V4R5	AT1G01080	RNA recognition motif-containing protein	0.341758	0.0324173
Q94B78	AT4G33010	glycine dehydrogenase [decarboxylating] 2	-1.27317	0.0391843
Q9SZ91	AT4G09750	Rossmann-fold NAD(P)-binding domain-containing protein	-0.389338	0.0355425
Q9FEF8	AT5G52470	rRNA 2'-O-methyltransferase fibrillarin 1	-0.241663	0.0187036
Q9FFJ2	AT5G17170	rubredoxin family protein	0.0553345	0.0476859
Q9LPC5	AT1G01960	SEC7-like guanine nucleotide exchange protein	-0.34661	0.042936
Q9LSE4	AT3G26710	cofactor assembly of complex C	1.26364	0.0404401
Q3E923	AT5G26780	serine hydroxymethyltransferase 2	2.5834	0.00641132
O23601	At4g17600	Light-harvesting complex-like protein 3 isotype 1, chloroplastic	0.737514	0.0412513
A1L4Y1	AT3G10350	anion-transporting ATPase family protein	-0.800928	0.0413989
O80977	AT2G14740	vacuolar-sorting receptor 3	-0.771003	0.0413989
Q42343	AT2G23930	PROBABLE SMALL NUCLEAR RIBONUCLEOPROTEIN G	0.40969	0.0390965
Q9LVW0	AT5G54100	SPFH/Band 7/PHB domain-containing membrane-associated pro	4.56828	0.0106699
P53492	AT5G09810	actin 7	-1.3259	0.0420545
Q9XFM6	AT5G52240	membrane steroid-binding protein 1	-0.897597	0.0430695
Q9LN91	At1g12470	Vacuolar sorting protein 18	0.255199	0.0404021
Q940I2	AT5G03880	thioredoxin family protein	-2.10339	0.0430695
Q9SEU6	AT3G15360	thioredoxin M4	-0.077041	0.0474102
Q94CD9	At4g33360	unknown protein	1.28012	0.0430695
Q9M024	AT5G01500	thylakoid ADP,ATP carrier protein	2.32248	0.0174676
Q0WLK8	At3g63540	Thylakoid lumenal 19 kDa protein, chloroplastic	0.284514	0.0251693
Q8GXY6	AT1G05270	TraB-like protein	-1.61568	0.00444389
O81493	AT5G26260	TRAF-like family protein	0.569102	0.0342588
Q9SGS4	AT1G76080	thioredoxin-like protein CDSP32	-1.11369	0.0430695
Q93VP3	AT1G26630	translation initiation factor eIF-5A	0.274649	0.0466112
Q9ZVH7	AT2G38550	Transmembrane proteins 14C	-0.403179	0.031995
O80852	AT2G30860	glutathione S-transferase	1.08644	0.0430695
Q9SAF5	AT1G13210	phospholipid-translocating ATPase	0.885418	0.0430695
Q8L7S8	AT5G26742	DEAD-box ATP-dependent RNA helicase 3	-0.901607	0.0430695
Q9FLT0	AT5G61780	TUDOR-SN protein 2	0.453122	0.0430695
Q39192	AT3G50500	serine/threonine-protein kinase SRK2D	-1.35979	0.0430695
O49607	AT4G34980	subtilisin-like serine protease 2	0.853437	0.0455016
O23649	At3g07020	UDP-glucose:sterol glucosyltransferase	0.59846	0.0126573
Q9SX77	AT1G47420	succinate dehydrogenase 5	0.93395	0.0457286
Q9LFX8	AT1G27090	uncharacterized glycine-rich protein	0.298306	0.0390965
Q94EG9	AT1G55910	zinc transporter 11	0.793105	0.0457584
A8MR14	AT1G64650	general substrate transporter-like protein	-1.07206	0.0458151
Q94A28	AT4G26970	aconitase 2	1.27572	0.0466112
Q9M7Z1	AT3G06850	2-oxoisovalerate dehydrogenase E2 component (dihydrolipoyl t	1.00612	0.0467279
Q9C5M3	AT1G78970	lupeol synthase 1	-1.12882	0.0467279
O49636	AT4G22310	uncharacterized protein	1.77421	0.043373
Q8H0X5	AT5G16660	uncharacterized protein	1.57173	0.0482335
Q8W553	AT5G35180	uncharacterized protein	-0.550613	0.0475435
Q9XI93	AT1G13930	uncharacterized protein	-1.08119	0.0470063
Q9LFY3	AT1G27030	uncharacterized protein	-0.329722	0.0351492
Q7Y1W1	AT5G01590	uncharacterized protein	0.871844	0.0190892
Q9ZU97	AT2G01690	uncharacterized protein	0.0626744	0.00736139
Q9LYE7	AT5G11420	uncharacterized protein	-2.27439	0.00630893
Q38845	AT1G25490	serine/threonine-protein phosphatase 2A regulatory subunit A a	-0.333734	0.0474102
Q9M328	AT3G53990	universal stress protein (USP) family protein	0.1137	0.0290983
Q9M0X9	AT4G05160	4-coumarate--CoA ligase-like 7	0.890408	0.0474102
Q941L3	AT5G61900	calcium-dependent phospholipid-binding copine-like protein	1.22008	0.0476859
Q8LEX2	At1g55260	Non-specific lipid transfer protein GPI-anchored 6	0.136191	0.0319834
O22126	AT2G45470	FASCICLIN-like arabinogalactan protein 8	-0.91061	0.0480363
Q9FZ47	AT1G16880	uridylyltransferase-related protein	-1.21133	0.0482335
Q93VA8	AT1G76010	Alba DNA/RNA-binding protein	0.710261	0.0482335
Q8RWN9	AT3G13930	dihydrolipoyllysine-residue acetyltransferase component 2 of py	1.22466	0.0482335
Q9FHN0	At5g51540	Mitochondrial intermediate peptidase, mitochondrial	-0.624288	0.0404401
Q1EBW2	AT5G19550	aspartate aminotransferase	1.13225	0.0482335
Q9SG80	AT3G10740	alpha-L-arabinofuranosidase 1	-0.826079	0.0492606
Q9SH90	At2g37970	unknown protein	0.899562	0.0492606
Q9ZRD6	AT5G58060	VAMP-like protein YKT61	-0.561132	0.042936
Q9M003	AT3G60600	vesicle associated protein	-0.409489	0.0360913
Q9SU63	AT3G48000	aldehyde dehydrogenase 2B4	1.04047	0.0495435
Q9SIL0	At2g12400	Unknown protein	-0.783067	0.0496754
Q9LW57	AT3G23400	putative plastid-lipid-associated protein 6	0.693587	0.0496754

## Sheet: UP EARTH
UNIPROT	TAIR	DESCRIPTION	L2FC Ratio 0g/1g ground	P value 0g/1g
Q9LF93		pyruvate kinase-like protein	-2.21726	0.00019966
Q94F49	AT5G27670.1	histone H2A 7	-2.07345	0.00119159
Q9SF40	AT3G09630.1	60S ribosomal protein L4-1	-0.483299	0.0201229
P49691	AT5G02870.1	60S ribosomal protein L4-2	-0.427751	0.0324173
O23482	AT4G16370.1	Oligopeptide transporter 3	-0.837377	0.00119159
Q9FJE8	AT5G59870.1	histone H2A 6	-1.87292	0.00119159
O23140	AT5G46630.1	AP-2 complex subunit mu-1	-0.436686	0.00121527
P92935	AT1G15500.1	ADP,ATP carrier protein 2	-0.295695	0.0404021
Q9LJX0	AT3G28860.1	ABC transporter B family member 19	-1.52247	0.00342053
Q9LD43	AT2G38040.2	acetyl-coenzyme A carboxylase carboxyl transferase subunit alp	-1.33676	0.00630893
B9DFR9	AT2G45960.2	aquaporin PIP1-2	-0.405585	0.0374089
Q56WK6	AT1G72150.1	patellin-1	-1.31818	0.00630893
Q9FJD4	AT5G53480.1	armadillo/beta-catenin-like repeat-containing protein	-0.47911	0.046356
Q84WJ3		At4g29690	-0.431267	0.0076488
Q9LQQ4	AT1G07790.1	histone H2B	-1.43296	0.00641506
Q93ZK3		AT5g17920/MPI7_60	-0.514346	0.0427439
Q9LVA0	AT5G62390.1	BCL-2-associated athanogene 7	-0.258166	0.0496754
Q8L7S6	AT1G65590.1	beta-hexosaminidase 3	-0.50181	0.0466112
Q9FGY1	AT5G49360.1	beta-xylosidase 1	-2.00058	0.0382778
Q944I4	AT1G80380.2	D-glycerate 3-kinase	-1.3028	0.00649404
Q9STW1	AT4G24330.1	uncharacterized protein	-1.65626	0.00649404
Q9SMV6	AT5G17020.1	exportin 1A	-1.06948	0.00649404
Q9SH87	AT2G38000.1	chaperone protein dnaJ-like protein	-0.431365	0.0482335
P10798	AT5G38410.1	ribulose bisphosphate carboxylase small chain 3B	-1.50504	0.00688603
Q9FM65	AT5G55730.2	fasciclin-like arabinogalactan protein 1	-0.971601	0.00688603
Q8L5Y6	AT2G02560.1	cullin-associated NEDD8-dissociated protein 1	-0.266385	0.0404629
O23629	AT3G45980.1	histone H2B	-1.4888	0.00745712
Q9LEW2		nucleoid DNA-binding protein cnd41-like protein	-1.03336	0.00766485
Q9M817	AT1G52190.1	putative peptide transporter	-1.81193	0.0111744
P56774	ATCG00730.1	cytochrome b6/f complex subunit IV	-1.00775	0.0113508
Q9T076	AT4G27520.1	early nodulin-like protein 2	-1.06531	0.0134771
A8MQE0	AT1G80380.3	D-glycerate 3-kinase	-0.660087	0.00210428
Q8LCQ9		NADP-dependent malate dehydrogenase	-1.86733	0.014661
Q8RVQ5	AT5G12370.2	exocyst complex component 5	-0.309842	0.00763307
P38666	AT3G53020.1	60S ribosomal protein L24-2	-0.755551	0.0163016
Q9XEC4	AT4G04460.1	phytepsin	-1.10833	0.0174676
Q9LZX4	AT3G60900.1	fasciclin-like arabinogalactan protein 10	-0.39534	0.013408
Q9SJ81	AT2G04780.2	fasciclin-like arabinogalactan protein 7	-0.348868	0.0466112
P29512	AT5G62700.1	tubulin beta-2/beta-3 chain	-0.573596	0.0187036
O65581	AT4G26530.2	fructose-bisphosphate aldolase, class I	-1.57415	0.0455016
Q9SUR3	AT4G23630.1	reticulon-like protein B1	-1.31111	0.0201229
Q9LIS3	AT3G23820.1	UDP-D-glucuronate 4-epimerase 6	-0.634867	0.0212289
Q9SLV3	AT1G58270.1	TRAF-like protein	-1.22594	0.0231135
Q9C7F7	AT1G27950.1	glycosylphosphatidylinositol-anchored lipid protein transfer 1	-0.434286	0.022082
Q3EBK6	AT2G38170.3	vacuolar cation/proton exchanger 1	-1.44363	0.0233612
P26568	AT1G06760.1	histone H1.1	-0.925275	0.0237051
P15459	AT4G27160.1	seed storage albumin 3	-0.818045	0.0237938
Q0WQ33		hypothetical protein	-0.379076	0.0355425
O80950	AT2G39310.3	jacalin-related lectin 22	-0.446423	0.0169113
Q9SAE3	AT1G13090.1	cytochrome P450 71B28	-1.44379	0.0251693
P29513	AT1G20010.1	tubulin beta-5 chain	-1.4125	0.0251693
O04983	AT5G35360.1	biotin carboxylase	-1.21033	0.0259056
Q9FMT8	AT5G14120.1	major facilitator protein	-0.236232	0.0287359
P26587	AT1G73190.1	aquaporin TIP3-1	-0.664562	0.0265418
Q9FHX2	AT5G42130.1	Mitochondrial substrate carrier family protein	-2.11954	0.0466112
P37702	AT5G26000.1	myrosinase 1	-0.594923	0.0427439
O49313	AT2G33220.1	NADH dehydrogenase	-1.6081	0.0319834
Q96262	AT4G20260.3	plasma-membrane associated cation-binding protein 1	-0.794958	0.0319834
P29510	AT1G50010.1	tubulin alpha-2/alpha-4 chain	-0.771397	0.0324173
P93025	AT5G58140.2	phototropin 2	-0.882278	0.0331377
Q9LKA6	AT3G14990.3	class I glutamine amidotransferase domain-containing protein	-1.19268	0.0335893
Q9CAU9	AT3G04830.1	prenylyltransferase-like protein	-1.17186	0.0339972
Q41932	AT4G05180.1	oxygen-evolving enhancer protein 3-2	-1.03242	0.034241
Q53YQ5	AT5G17820.1	peroxidase 57	-0.340459	0.00989442
Q96511	AT5G64100.1	peroxidase 69	-0.43491	0.00119159
Q7XZU1	AT5G20840.1	Phosphoinositide phosphatase family protein	-0.415615	0.0483222
Q8L9T0		unknown	-1.65886	0.0351492
P49107	AT5G64040.1	photosystem I reaction center subunit N	-0.296173	0.0466112
Q94EI1		At1g44575/T18F15	-0.855849	0.0351492
O65605	AT4G25570.1	cytochrome b561/ferric reductase transmembrane family prote	-1.11226	0.0373346
O04309	AT3G16470.2	myrosinase-binding-like protein	-1.53939	0.0374089
Q9FF53	AT5G60660.1	putative aquaporin PIP2-4	-1.06064	0.00186276
Q9LUJ7	AT3G22640.1	cupin family protein	-0.901365	0.0374089
C0LGT4	AT5G16590.1	putative inactive receptor kinase	-0.220581	0.0456866
Q96292	AT3G18780.2	actin 2	-1.15598	0.0378816
Q9LTB2	AT5G49810.1	methionine S-methyltransferase	-0.855614	0.0385024
Q42586	AT3G54470.1	orotidine 5'-phosphate decarboxylase	-1.04862	0.0390965
Q39099	AT2G06850.1	xyloglucan endotransglucosylase/hydrolase protein 4	-1.4454	0.0390965
Q3ECU4	AT1G48600.2	putative phosphoethanolamine N-methyltransferase 2	-0.82928	0.0390965
Q94B78	AT4G33010.1	glycine dehydrogenase [decarboxylating] 2	-1.27317	0.0391843
Q9SZ91	AT4G09750.1	Rossmann-fold NAD(P)-binding domain-containing protein	-0.389338	0.0355425
Q9FEF8	AT5G52470.1	rRNA 2'-O-methyltransferase fibrillarin 1	-0.241663	0.0187036
Q9LPC5	AT1G01960.1	SEC7-like guanine nucleotide exchange protein	-0.34661	0.042936
A1L4Y1	AT3G10350.1	anion-transporting ATPase family protein	-0.800928	0.0413989
O80977	AT2G14740.2	vacuolar-sorting receptor 3	-0.771003	0.0413989
P53492	AT5G09810.1	actin 7	-1.3259	0.0420545
Q9XFM6	AT5G52240.1	membrane steroid-binding protein 1	-0.897597	0.0430695
Q940I2	AT5G03880.1	thioredoxin family protein	-2.10339	0.0430695
Q8GXY6	AT1G05270.1	TraB-like protein	-1.61568	0.00444389
Q9SGS4	AT1G76080.1	thioredoxin-like protein CDSP32	-1.11369	0.0430695
Q9ZVH7	AT2G38550.1	Transmembrane proteins 14C	-0.403179	0.031995
Q8L7S8	AT5G26742.2	DEAD-box ATP-dependent RNA helicase 3	-0.901607	0.0430695
Q39192	AT3G50500.1	serine/threonine-protein kinase SRK2D	-1.35979	0.0430695
A8MR14	AT1G64650.2	general substrate transporter-like protein	-1.07206	0.0458151
Q9C5M3	AT1G78970.2	lupeol synthase 1	-1.12882	0.0467279
Q8W553	AT5G35180.1	uncharacterized protein	-0.550613	0.0475435
Q9XI93	AT1G13930.3	uncharacterized protein	-1.08119	0.0470063
Q9LFY3	AT1G27030.1	uncharacterized protein	-0.329722	0.0351492
Q9LYE7	AT5G11420.1	uncharacterized protein	-2.27439	0.00630893
Q38845	AT1G25490.1	serine/threonine-protein phosphatase 2A regulatory subunit A a	-0.333734	0.0474102
O22126	AT2G45470.1	FASCICLIN-like arabinogalactan protein 8	-0.91061	0.0480363
Q9FZ47	AT1G16880.1	uridylyltransferase-related protein	-1.21133	0.0482335
Q9FHN0		unnamed protein product	-0.624288	0.0404401
Q9SG80	AT3G10740.1	alpha-L-arabinofuranosidase 1	-0.826079	0.0492606
Q9ZRD6	AT5G58060.1	VAMP-like protein YKT61	-0.561132	0.042936
Q9M003	AT3G60600.1	vesicle associated protein	-0.409489	0.0360913
Q9SIL0		Unknown protein	-0.783067	0.0496754

## Sheet: UP SPACE
UNIPROT	TAIR	DESCRIPTION	L2FC Ratio 0g/1g ground	P value 0g/1g
Q9SMU8	AT3G49120.1	peroxidase 34	3.10715	9.4e-05
Q9SIE3	AT2G22230.1	3R-hydroxymyristoyl ACP dehydrase	1.60398	0.0457424
Q8LEM8	AT3G16080.1	60S ribosomal protein L37-3	0.463518	0.0390965
Q9SRY5	AT1G02920.1	glutathione S-transferase 11	2.88335	0.00119159
Q2HIV2	AT3G25760.1	allene oxide cyclase 1	2.21798	0.00119159
Q9SRQ7	AT3G03530.1	phospholipase C	1.00662	0.00119159
Q06327	AT1G55020.1	lipoxygenase 1	1.61847	0.00121527
Q2V412	AT2G41100.3	calmodulin-like protein 12	1.88495	0.00240024
Q56YU0	AT3G24503.1	aldehyde dehydrogenase 2C4	1.86188	0.034241
B1GV36		cinnamate-4-hydroxylase	1.36048	0.00287954
Q9SCX3	AT5G19510.1	Elongation factor 1-beta 2	1.88639	0.00444978
Q9SJI7	AT2G42690.1	alpha/beta-hydrolase domain-containing protein	0.371392	0.0152312
Q9LS02	AT3G25770.1	allene oxide cyclase 2	1.32953	0.00514795
P38418	AT3G45140.1	lipoxygenase 2	1.6805	0.00594029
Q9XEE2	AT5G65020.1	annexin D2	0.289952	0.0144676
P46644	AT5G11520.1	aspartate aminotransferase	0.46289	0.0430695
Q94AF6	AT5G20160.1	U4/U6 small nuclear ribonucleoprotein SNU13	2.0757	0.00630893
B0FV99		At1g04270	1.12611	0.0297623
Q9LIL4	AT3G22845.1	emp24/gp25L/p24 family/GOLD domain-containing protein	1.5889	0.00630893
Q8VZG8	AT4G08850.1	Leucine-rich repeat-containing protein	1.26927	0.00630893
Q8L891		AT4g35790/F4B14_60	0.328032	0.0259056
P60112		ATP synthase subunit 9, mitochondrial	1.47296	0.0106699
Q94BT2		Auxin-induced in root cultures protein 12	0.546166	0.0134771
Q8H765		Casein kinase II subunit alpha-2	1.10219	0.00649404
Q9XIR0	AT1G64850.1	calcium-binding EF-hand-containing protein	0.945832	1.06e-05
Q9SLE2	AT2G16760.1	calcium-dependent phosphotriesterase-like protein	0.825053	0.00342053
Q9C5D6	AT1G05940.1	cationic amino acid transporter 9	0.769518	0.0374089
Q9SRH6	AT3G01290.1	Hypersensitive-induced response protein 3	1.01892	0.00688603
O49340		Cytochrome P450 71A12	2.00924	0.00688603
Q96303	AT2G38940.1	inorganic phosphate transporter 1-4	0.888617	0.00902119
O80725	AT2G47000.1	ABC transporter B family member 4	1.46723	0.0100952
O23138	AT1G22840.1	cytochrome C-1	2.2237	0.0273473
Q8L5Z1	AT1G33811.1	GDSL esterase/lipase	0.641084	0.0106699
Q9FYC2	AT3G44880.1	pheophorbide a oxygenase	1.37156	0.0109812
A8MRC4	AT1G30230.2	elongation factor 1-delta 1	1.1488	0.0134771
Q94BV7	AT4G05020.1	NAD(P)H dehydrogenase B2	1.56949	0.0140415
P50700	AT4G11650.1	osmotin-like protein OSM34	1.96986	0.0141353
Q9LZR9	AT5G03690.2	fructose-bisphosphate aldolase, class I	0.681494	0.0141353
Q9M5P3	AT5G54290.1	cytochrome c-type biogenesis ccda-like chloroplastic protein	0.666666	0.0147055
Q94AJ8		putative beta-1,3-glucanase	1.7657	0.0147055
Q9FVT2	AT1G57720.2	elongation factor EF-1 gamma subunit	1.2168	0.0155335
Q8VYV1		At5g08050/F13G24_250	0.705403	0.0155335
Q9LJG3	AT3G14210.1	epithiospecifier modifier 1	0.306962	0.0297623
Q8L7C3		expressed protein	0.81975	0.00342053
Q38924	AT2G27190.1	Fe(3+)-Zn(2+) purple acid phosphatase 12	1.02581	0.017791
Q9SRT9	AT3G02230.1	reversibly glycosylated polypeptide 1	0.738898	0.0185476
Q9LVM3	AT5G58250.1	uncharacterized protein	0.916477	0.0187036
P52839	AT2G03760.1	flavonol sulfotransferase-like protein	3.35671	0.00119159
O04616	AT4G01150.1	uncharacterized protein	1.82948	0.0187036
O81816	AT4G38540.1	FAD/NAD(P)-binding oxidoreductase family protein	1.55203	0.0190892
O65787	AT2G24180.1	cytochrome P450 71B6	1.83996	0.0201177
Q9CA67	AT1G74470.1	geranylgeranyl diphosphate reductase	0.376068	0.0190892
P42799	AT5G63570.1	glutamate-1-semialdehyde-2,1-aminomutase	0.569297	0.0209498
Q9LTB7		Lil3 protein	0.910733	0.0212289
P46422	AT4G02520.1	glutathione S-transferase PM24	0.24245	0.00603378
Q9M1J1	AT3G57090.1	protein BIGYIN1	1.27423	0.0231135
O04551	AT1G27020.1	uncharacterized protein	1.58034	0.0233612
Q9SR40	AT3G09220.1	laccase 7	0.750521	0.0237938
O48917	AT4G33030.1	UDP-sulfoquinovose synthase	1.28995	0.0237938
Q8VZG1	AT2G18730.1	diacylglycerol kinase 3	0.876173	0.0237938
Q9SL52		hypothetical protein	0.3639	0.0201229
Q8VYM2	AT5G43350.1	inorganic phosphate transporter 1-1	0.323197	0.0326954
Q96536		pyruvate decarboxylase	1.56243	0.0246647
Q9LQ31	AT1G33790.2	jacalin lectin family protein	0.657457	0.0473083
Q683G1		similar to senescence-associated protein	1.07176	0.0246647
B9DHS6		AT3G01480	1.10876	0.0251693
Q3EAJ6	AT3G54890.3	light-harvesting complex I chlorophyll a/b binding protein 1	2.60407	0.0106699
Q9SJQ9	AT2G36460.1	fructose-bisphosphate aldolase, class I	1.63064	0.0259056
Q8LKS5	AT5G27600.1	long-chain acyl-CoA synthetase 7	1.59651	0.0457584
Q8LKS6	AT3G05970.1	long-chain acyl-CoA synthetase 6	1.94875	0.0259056
Q9M591	AT3G56940.1	magnesium-protoporphyrin IX monomethyl ester [oxidative] cyc	0.606063	0.0379278
P57106	AT5G43330.1	malate dehydrogenase	0.951289	0.0265224
Q8VZL4	AT4G00290.1	Mechanosensitive ion channel protein	0.733615	0.00197437
Q56WN1	AT5G37600.1	glutamine synthetase cytosolic isozyme 1-1	0.823831	0.0265418
Q9SMX3	AT5G15090.2	mitochondrial outer membrane protein porin 2	1.69323	0.0251693
Q8GUM2	AT4G37910.1	molecular chaperone DnaK	4.12961	0.00649404
O80998	AT2G25980.1	myrosinase-binding protein-like protein	0.808426	0.0482335
Q9SZJ5	AT4G37930.1	glycine hydroxymethyltransferase	0.416083	0.0280584
Q84WU9	AT5G56900.2	zinc finger CCCH domain-containing protein 64	0.867185	0.0288434
B0ZVY9		NHL3, partial	0.355806	0.0330955
O04316	AT3G16410.1	Nitrile-specifier protein 4	0.434134	0.0477152
Q9S816	AT3G03540.1	non-specific phospholipase C5	1.40985	0.00070441
Q9LF61	AT5G17630.1	Nucleotide/sugar transporter family protein	0.450697	0.00630893
Q1H537	AT5G18660.1	Rossmann-fold NAD(P)-binding domain-containing protein	0.958731	0.0335893
Q93W02	AT5G24690.1	uncharacterized protein	1.52922	0.0339972
Q8LE12		outer membrane lipoprotein-like	1.53466	0.0341824
Q9LSP5	AT3G17020.1	universal stress protein (USP) family protein	1.2822	0.0341824
O80912	AT2G38390.1	peroxidase 23	2.16186	0.0451881
Q9LDN9	AT4G08770.1	peroxidase 37	3.25452	0.0243782
O65202	AT4G16760.1	peroxisomal acyl-coenzyme A oxidase 1	2.21816	0.0163016
Q9FZF1	AT1G47750.1	peroxisomal membrane protein 11A	0.946581	1.43e-05
Q9STL8	AT3G48380.1	putative Ufm1-specific protease	1.60862	0.034241
B9DFU6	AT3G08590.2	Phosphoglycerate mutase, 2,3-bisphosphoglycerate-independen	2.77747	0.00649404
Q9FJB9	AT5G53650.1	uncharacterized protein	1.31354	0.0351492
Q9S831	AT4G28750.1	photosystem I reaction center subunit IV A	0.695905	0.00296118
Q9LR64	AT1G03600.1	photosystem II Psb27 protein	0.517225	0.0482335
Q8H0W8		Unknown protein	1.08896	0.0351492
Q9FVQ1	AT1G48920.1	nucleolin	0.836732	0.036558
Q9SRM4	AT3G11200.1	alfin-like 2 protein	1.63157	0.0370633
Q9LK25	AT3G27280.2	prohibitin 4	2.74201	0.0438613
Q5M730	AT4G01690.1	protoporphyrinogen oxidase	0.233029	0.0324173
Q940V0	AT2G04350,2	putative AMP-binding protein	1.44339	0.0458151
O22842	AT2G43610.1	putative chitinase	0.61551	0.00649404
O65782	AT4G31500.1	cytochrome P450 83B1	1.30428	0.0374089
Q9ZVA2	AT1G78830.1	curculin-like (mannose-binding) lectin-like protein	0.609377	0.0377867
Q56YB8		putative protein	0.381283	0.0128681
Q9SIV9	AT2G16430.2	purple acid phosphatase 10	0.767061	0.0382778
Q94KE3	AT3G52990.1	pyruvate kinase	1.994	0.0482335
O22773	AT4G02530.1	chloroplast thylakoid lumen protein	1.03787	0.0385024
Q2V4R5	AT1G01080.2	RNA recognition motif-containing protein	0.341758	0.0324173
Q9LSE4	AT3G26710.1	cofactor assembly of complex C	1.26364	0.0404401
Q3E923	AT5G26780.1	serine hydroxymethyltransferase 2	2.5834	0.00641132
O23601		hypothetical protein	0.737514	0.0412513
Q42343		SnRNP	0.40969	0.0390965
Q9LVW0	AT5G54100.1	SPFH/Band 7/PHB domain-containing membrane-associated pro	4.56828	0.0106699
Q9LN91		T12C24.2	0.255199	0.0404021
Q94CD9		unknown protein	1.28012	0.0430695
Q9M024	AT5G01500.1	thylakoid ADP,ATP carrier protein	2.32248	0.0174676
Q0WLK8		Thylakoid lumenal 19 kDa protein, chloroplastic	0.284514	0.0251693
O81493	AT5G26260.1	TRAF-like family protein	0.569102	0.0342588
Q93VP3	AT1G26630.1	translation initiation factor eIF-5A	0.274649	0.0466112
O80852	AT2G30860.1	glutathione S-transferase	1.08644	0.0430695
Q9SAF5	AT1G13210.1	phospholipid-translocating ATPase	0.885418	0.0430695
Q9FLT0	AT5G61780.1	TUDOR-SN protein 2	0.453122	0.0430695
O49607	AT4G34980.1	subtilisin-like serine protease 2	0.853437	0.0455016
O23649		UDP-glucose:sterol glucosyltransferase	0.59846	0.0126573
Q9SX77	AT1G47420.1	succinate dehydrogenase 5	0.93395	0.0457286
Q9LFX8	AT1G27090.1	uncharacterized glycine-rich protein	0.298306	0.0390965
Q94EG9	AT1G55910.1	zinc transporter 11	0.793105	0.0457584
Q94A28	AT4G26970.1	aconitase 2	1.27572	0.0466112
Q9M7Z1	AT3G06850.2	2-oxoisovalerate dehydrogenase E2 component (dihydrolipoyl t	1.00612	0.0467279
O49636	AT4G22310.1	uncharacterized protein	1.77421	0.043373
Q8H0X5	AT5G16660.1	uncharacterized protein	1.57173	0.0482335
Q7Y1W1	AT5G01590.1	uncharacterized protein	0.871844	0.0190892
Q9M0X9	AT4G05160.1	4-coumarate--CoA ligase-like 7	0.890408	0.0474102
Q941L3	AT5G61900.3	calcium-dependent phospholipid-binding copine-like protein	1.22008	0.0476859
Q93VA8	AT1G76010.1	Alba DNA/RNA-binding protein	0.710261	0.0482335
Q8RWN9	AT3G13930.1	dihydrolipoyllysine-residue acetyltransferase component 2 of py	1.22466	0.0482335
Q1EBW2	AT5G19550.1	aspartate aminotransferase	1.13225	0.0482335
Q9SH90		unknown protein	0.899562	0.0492606
Q9SU63	AT3G48000.1	aldehyde dehydrogenase 2B4	1.04047	0.0495435
Q9LW57	AT3G23400.1	putative plastid-lipid-associated protein 6	0.693587	0.0496754
