# Supplementary material for: Functional Meta-Analysis of the Proteomic Responses of Arabidopsis Seedlings to the Spaceflight Environment Reveals Multi-Dimensional Sources of Variability across Spaceflight Experiments
Source: Int J Mol Sci. 2023 Sep 22;24(19):14425. doi: 10.3390/ijms241914425 (PMC10573023; doi:10.3390/ijms241914425)
Supplement: Supplementary file 1 [file ijms-24-14425-s001.zip › Supplementary folder/Supplementary file 2/BRIC 20 alone.csv]

Pasted	Symbol	Ensembl Gene ID	Entrez	Type	Species	Chr	Position (Mbp)	Description	percentage_gc_content	transcript_count	genomeSpan	cds_length	transcript_length	FiveUTR	ThreeUTR	nExons
AT1G06290	ACX3	AT1G06290	837140	protein_coding	Arabidopsis thaliana	1	1.922208	Acyl-coenzyme A oxidase 3, peroxisomal [Source:UniProtKB/Swiss-Prot;Acc:P0CZ23]	38.91	1	4070	2028	2519	214	275	13
AT1G08200	AXS2	AT1G08200	837341	protein_coding	Arabidopsis thaliana	1	2.573818	UDP-D-apiose/UDP-D-xylose synthase 2 [Source:UniProtKB/Swiss-Prot;Acc:Q9SGE0]	38.29	1	3026	1170	1846	234	440	9
AT1G11580	ATPMEPCRA	AT1G11580	837701	protein_coding	Arabidopsis thaliana	1	3.88861	methylesterase PCR A [Source:TAIR;Acc:AT1G11580]	42.08	2	2214	1705.5	1927	52	167.5	3
AT1G12230		AT1G12230	837776	protein_coding	Arabidopsis thaliana	1	4.147962	Aldolase superfamily protein [Source:UniProtKB/TrEMBL;Acc:F4IC59]	38.84	2	3094	1251	1657	72.5	331.5	12.5
AT1G16860		AT1G16860	838257	protein_coding	Arabidopsis thaliana	1	5.7673	Uncharacterized membrane protein At1g16860 [Source:UniProtKB/Swiss-Prot;Acc:Q9FZ45]	41.3	1	3302	1425	2258	206	418	5
AT1G17810	TIP3-2	AT1G17810	838359	protein_coding	Arabidopsis thaliana	1	6.130025	BETA-TIP [Source:UniProtKB/TrEMBL;Acc:A0A178WI57]	42.11	1	1602	804	1173	183	184	3
AT1G20620	CAT3	AT1G20620	838651	protein_coding	Arabidopsis thaliana	1	7.142972	catalase 3 [Source:TAIR;Acc:AT1G20620]	39.11	6	3568	1284	2276	232	346	6.5
AT1G29025		AT1G29025	10723075	protein_coding	Arabidopsis thaliana	1	10.124286	Calcium-binding EF-hand family protein [Source:UniProtKB/TrEMBL;Acc:F4HZU9]	36.33	1	2812	1737	2198	222	237	8
AT1G30510	RFNR2	AT1G30510	839930	protein_coding	Arabidopsis thaliana	1	10.80693	Ferredoxin--NADP reductase, root isozyme 2, chloroplastic [Source:UniProtKB/Swiss-Prot;Acc:Q9S9P8]	39.49	3	2258	1146	1514	110	163	5
AT1G43710	SDC	AT1G43710	840958	protein_coding	Arabidopsis thaliana	1	16.48623	SDC1 [Source:UniProtKB/TrEMBL;Acc:A0A178WA97]	41.2	1	2232	1449	1917	163	303	5
AT1G45688		AT1G45688	841102	protein_coding	Arabidopsis thaliana	1	17.191362	Transmembrane protein [Source:UniProtKB/TrEMBL;Acc:Q9C636]	39.94	2	1952	1029	1613	118	568	2.5
AT1G53310	PPC1	AT1G53310	841765	protein_coding	Arabidopsis thaliana	1	19.883935	Phosphoenolpyruvate carboxylase 1 [Source:UniProtKB/Swiss-Prot;Acc:Q9MAH0]	41.33	3	4478	2904	3357	108	233	11
AT1G62480		AT1G62480	842545	protein_coding	Arabidopsis thaliana	1	23.128651	At1g62480/T3P18_4 [Source:UniProtKB/TrEMBL;Acc:Q9SXE9]	37.6	1	1108	459	818	147	210	2
AT1G62740	HOP2	AT1G62740	842572	protein_coding	Arabidopsis thaliana	1	23.230922	Hsp70-Hsp90 organizing protein 2 [Source:UniProtKB/Swiss-Prot;Acc:Q5XEP2]	41	1	2621	1716	1983	103	162	7
AT1G63780	IMP4	AT1G63780	842682	protein_coding	Arabidopsis thaliana	1	23.66483	IMP4 [Source:UniProtKB/TrEMBL;Acc:A0A178WDJ3]	35.9	1	2542	885	1229	128	214	9
AT1G66280	BGLU22	AT1G66280	842945	protein_coding	Arabidopsis thaliana	1	24.706512	Beta-glucosidase 22 [Source:UniProtKB/Swiss-Prot;Acc:Q9C8Y9]	32.28	1	3484	1575	2081	258	246	13
AT1G75500	WAT1	AT1G75500	843886	protein_coding	Arabidopsis thaliana	1	28.337726	Protein WALLS ARE THIN 1 [Source:UniProtKB/Swiss-Prot;Acc:Q94AP3]	38.12	2	2549	1170	1504	166	93	6.5
AT1G76090	SMT3	AT1G76090	843941	protein_coding	Arabidopsis thaliana	1	28.550202	24-methylenesterol C-methyltransferase 3 [Source:UniProtKB/Swiss-Prot;Acc:Q94JS4]	42.2	1	1634	1080	1635	164	389	1
AT1G80360	ISS1	AT1G80360	844376	protein_coding	Arabidopsis thaliana	1	30.208408	Aromatic aminotransferase ISS1 [Source:UniProtKB/Swiss-Prot;Acc:Q9C969]	40.19	4	3184	1185	1877	284	327	9
AT2G20420		AT2G20420	816561	protein_coding	Arabidopsis thaliana	2	8.805342	Succinate--CoA ligase [ADP-forming] subunit beta, mitochondrial [Source:UniProtKB/Swiss-Prot;Acc:O82662]	39.08	1	2829	1266	1811	231	312	11
AT2G30870	GSTF10	AT2G30870	817637	protein_coding	Arabidopsis thaliana	2	13.14129	Glutathione S-transferase F10 [Source:UniProtKB/Swiss-Prot;Acc:P42761]	40.74	1	1386	648	1132	199	283	3
AT2G31390		AT2G31390	817697	protein_coding	Arabidopsis thaliana	2	13.383423	Probable fructokinase-1 [Source:UniProtKB/Swiss-Prot;Acc:Q9SID0]	37.74	1	2969	978	1466	275	211	4
AT3G03270		AT3G03270	821303	protein_coding	Arabidopsis thaliana	3	0.761004	AT3G03270 protein [Source:UniProtKB/TrEMBL;Acc:Q8LFK2]	34.15	2	2365	543	1400.5	166	689.5	4
AT3G09630	RPL4A	AT3G09630	820120	protein_coding	Arabidopsis thaliana	3	2.953693	60S ribosomal protein L4-1 [Source:UniProtKB/Swiss-Prot;Acc:Q9SF40]	43.24	2	2055	1219.5	1616.5	97	298	2
AT3G23810	SAHH2	AT3G23810	821964	protein_coding	Arabidopsis thaliana	3	8.587622	Adenosylhomocysteinase [Source:UniProtKB/TrEMBL;Acc:A0A178VEP9]	43.27	1	2132	1458	1932	82	390	2
AT3G27830	RPL12A	AT3G27830	822403	protein_coding	Arabidopsis thaliana	3	10.318455	RPL12-A [Source:UniProtKB/TrEMBL;Acc:A0A178VJ19]	39.43	2	1465	576	1009	95	280	1.5
AT3G29360	UGD2	AT3G29360	822594	protein_coding	Arabidopsis thaliana	3	11.267007	UDP-glucose 6-dehydrogenase 2 [Source:UniProtKB/Swiss-Prot;Acc:Q9LIA8]	41.79	2	2349	1443	1897.5	32	325	2
AT3G43190	SUS4	AT3G43190	823393	protein_coding	Arabidopsis thaliana	3	15.17901	Sucrose synthase 4 [Source:UniProtKB/Swiss-Prot;Acc:Q9LXL5]	36.42	2	5095	2427	2890	86	188	12.5
AT3G45780	PHOT1	AT3G45780	823721	protein_coding	Arabidopsis thaliana	3	16.816721	RPT1 [Source:UniProtKB/TrEMBL;Acc:A0A178VFT4]	34.37	2	7489	2991	3449	194	249	20.5
AT3G56240	CCH	AT3G56240	824790	protein_coding	Arabidopsis thaliana	3	20.863139	Copper transport protein CCH [Source:UniProtKB/Swiss-Prot;Acc:O82089]	34.49	3	1588	366	907	106	218	3
AT4G01850	SAM2	AT4G01850	826987	protein_coding	Arabidopsis thaliana	4	0.795986	S-adenosylmethionine synthase [Source:UniProtKB/TrEMBL;Acc:A0A178V3V9]	41.32	2	2395	1182	1477.5	42.5	311	2
AT4G13430	IIL1	AT4G13430	826975	protein_coding	Arabidopsis thaliana	4	7.803863	3-isopropylmalate dehydratase large subunit, chloroplastic [Source:UniProtKB/Swiss-Prot;Acc:Q94AR8]	37.92	1	4121	1530	2056	194	330	15
AT4G15560	DXS	AT4G15560	827230	protein_coding	Arabidopsis thaliana	4	8.883825	DXS1 [Source:UniProtKB/TrEMBL;Acc:A0A178V5I0]	39.81	1	3842	2154	2960	392	412	9
AT4G23670		AT4G23670	828467	protein_coding	Arabidopsis thaliana	4	12.332429	AT4G23670 protein [Source:UniProtKB/TrEMBL;Acc:Q9SUR0]	34.55	1	1475	456	1121	247	416	2
AT4G27450		AT4G27450	828854	protein_coding	Arabidopsis thaliana	4	13.72737	AT4g27450/F27G19_50 [Source:UniProtKB/TrEMBL;Acc:Q93V62]	38.76	1	1632	753	1367	318	294	4
AT4G30600		AT4G30600	829183	protein_coding	Arabidopsis thaliana	4	14.93784	AT4g30600/F17I23_60 [Source:UniProtKB/TrEMBL;Acc:Q9M0A0]	38.41	2	3368	1905	2451.5	97.5	301	8
AT4G31990	ASP5	AT4G31990	829330	protein_coding	Arabidopsis thaliana	4	15.470744	Aspartate aminotransferase [Source:UniProtKB/TrEMBL;Acc:B9DG21]	39.4	4	3141	1362	1850	153	290.5	12
AT4G34135	UGT73B2	AT4G34135	829560	protein_coding	Arabidopsis thaliana	4	16.34515	UDP-glucosyl transferase 73B2 [Source:UniProtKB/Swiss-Prot;Acc:Q94C57]	41.23	2	2284	1452	2126	382	537.5	1.5
AT5G02870	RPL4D	AT5G02870	831756	protein_coding	Arabidopsis thaliana	5	0.657675	60S ribosomal protein L4-2 [Source:UniProtKB/Swiss-Prot;Acc:P49691]	42.9	2	2125	1222.5	1562.5	98.5	239.5	2
AT5G10860	CBSX3	AT5G10860	830953	protein_coding	Arabidopsis thaliana	5	3.428842	CBSX3 [Source:UniProtKB/TrEMBL;Acc:A0A178UNP9]	38.7	1	1650	621	1096	71	330	6
AT5G20080	CBR2	AT5G20080	832130	protein_coding	Arabidopsis thaliana	5	6.782511	NADH-cytochrome b5 reductase-like protein [Source:UniProtKB/Swiss-Prot;Acc:P83291]	36.27	1	4336	987	1671	196	486	13
AT5G22500	FAR1	AT5G22500	832311	protein_coding	Arabidopsis thaliana	5	7.470328	Fatty acyl-CoA reductase 1 [Source:UniProtKB/Swiss-Prot;Acc:Q39152]	33.32	2	3805	1197	2153	154.5	376	9.5
AT5G41670	PGD3	AT5G41670	834169	protein_coding	Arabidopsis thaliana	5	16.664674	6-phosphogluconate dehydrogenase, decarboxylating [Source:UniProtKB/TrEMBL;Acc:A0A178UQL8]	41.92	4	2716	1464	1848	169.5	251	2
AT5G42860		AT5G42860	834297	protein_coding	Arabidopsis thaliana	5	17.183061	Emb [Source:UniProtKB/TrEMBL;Acc:Q9FMN3]	38.13	1	1971	963	1416	174	277	3
AT5G47210	RGGC	AT5G47210	834767	protein_coding	Arabidopsis thaliana	5	19.168941	RGG repeats nuclear RNA binding protein C [Source:UniProtKB/Swiss-Prot;Acc:Q9LVT8]	41.41	3	2322	918	1523	250	280	7
AT5G48300	APS1	AT5G48300	834883	protein_coding	Arabidopsis thaliana	5	19.570238	Glucose-1-phosphate adenylyltransferase small subunit, chloroplastic [Source:UniProtKB/Swiss-Prot;Acc:P55228]	40.79	1	2566	1563	1898	87	246	8
AT5G50370	ADK2	AT5G50370	835104	protein_coding	Arabidopsis thaliana	5	20.509115	Adenylate kinase 3 [Source:UniProtKB/Swiss-Prot;Acc:Q9FK35]	39.62	2	1695	720	1230.5	178	330.5	4.5
AT5G50600	HSD1	AT5G50600	835141	protein_coding	Arabidopsis thaliana	5	20.589702	11-beta-hydroxysteroid dehydrogenase 1A [Source:UniProtKB/Swiss-Prot;Acc:P0DKC5]	37.25	1	2235	1050	1549	283	214	6
