# Supplementary material for: Functional Meta-Analysis of the Proteomic Responses of Arabidopsis Seedlings to the Spaceflight Environment Reveals Multi-Dimensional Sources of Variability across Spaceflight Experiments
Source: Int J Mol Sci. 2023 Sep 22;24(19):14425. doi: 10.3390/ijms241914425 (PMC10573023; doi:10.3390/ijms241914425)
Supplement: Supplementary file 1 [file ijms-24-14425-s001.zip › Supplementary folder/Supplementary file 2/BRIC INTERCEPT.csv]

Pasted	Symbol	Ensembl Gene ID	Entrez	Type	Species	Chr	Position (Mbp)	Description	percentage_gc_content	transcript_count	genomeSpan	cds_length	transcript_length	FiveUTR	ThreeUTR	nExons
AT1G02500	SAM1	AT1G02500	839501	protein_coding	Arabidopsis thaliana	1	0.518091	S-adenosylmethionine synthase [Source:UniProtKB/TrEMBL;Acc:A0A178WES1]	41.66	2	2404	1182	1639	63.5	247	2
AT1G03090	MCCA	AT1G03090	838362	protein_coding	Arabidopsis thaliana	1	0.739544	Methylcrotonoyl-CoA carboxylase subunit alpha, mitochondrial [Source:UniProtKB/Swiss-Prot;Acc:Q42523]	39.67	2	4640	2175	2644	103	364	15.5
AT1G03880	CRB	AT1G03880	839383	protein_coding	Arabidopsis thaliana	1	0.985751	CRU2 [Source:UniProtKB/TrEMBL;Acc:A0A178W5K4]	40.44	1	2395	1368	1633	34	229	4
AT1G13730		AT1G13730	837933	protein_coding	Arabidopsis thaliana	1	4.709757	At1g13730 [Source:UniProtKB/TrEMBL;Acc:Q9LMX6]	37.38	2	2915	1287	1873.5	97	320	8
AT1G17470	DRG1	AT1G17470	838320	protein_coding	Arabidopsis thaliana	1	6.002888	Developmentally-regulated G-protein 1 [Source:UniProtKB/Swiss-Prot;Acc:Q9LQK0]	37.52	2	3522	1200	1562	37	251.5	12
AT1G19530		AT1G19530	838540	protein_coding	Arabidopsis thaliana	1	6.763765	DNA polymerase epsilon catalytic subunit A [Source:UniProtKB/TrEMBL;Acc:Q93WK6]	33.93	2	1284	354	654	135	212	4.5
AT1G19570	DHAR1	AT1G19570	838544	protein_coding	Arabidopsis thaliana	1	6.773302	Glutathione S-transferase DHAR1, mitochondrial [Source:UniProtKB/Swiss-Prot;Acc:Q9FWR4]	42.06	1	1221	642	912	109	159	3
AT1G20260	VHA-B3	AT1G20260	838614	protein_coding	Arabidopsis thaliana	1	7.016599	VAB3 [Source:UniProtKB/TrEMBL;Acc:A0A178WCF6]	37.22	1	4091	1464	2113	123.5	399	15
AT1G20950	PFP-ALPHA1	AT1G20950	838689	protein_coding	Arabidopsis thaliana	1	7.297239	Pyrophosphate--fructose 6-phosphate 1-phosphotransferase subunit alpha [Source:UniProtKB/TrEMBL;Acc:A0A178WMV9]	37.36	1	4394	1845	2370	296	227	19
AT1G22530	PATL2	AT1G22530	838859	protein_coding	Arabidopsis thaliana	1	7.955445	Patellin-2 [Source:UniProtKB/Swiss-Prot;Acc:Q56ZI2]	42.24	2	3119	2001	2493	187	303	4.5
AT1G23440		AT1G23440	838952	protein_coding	Arabidopsis thaliana	1	8.321611	Peptidase C15, pyroglutamyl peptidase I-like protein [Source:UniProtKB/TrEMBL;Acc:Q9C5G6]	36.65	3	2886	654	1342	106	477	4
AT1G26110	DCP5	AT1G26110	839152	protein_coding	Arabidopsis thaliana	1	9.024341	Protein decapping 5 [Source:UniProtKB/Swiss-Prot;Acc:Q9C658]	42.6	2	3614	1827	2414.5	313.5	272	8.5
AT1G27090		AT1G27090	839598	protein_coding	Arabidopsis thaliana	1	9.403753	Glycine-rich protein [Source:UniProtKB/TrEMBL;Acc:Q9LFX8]	41.8	1	2616	1263	1822	270	287	4
AT1G49760	PAB8	AT1G49760	841399	protein_coding	Arabidopsis thaliana	1	18.416474	Polyadenylate-binding protein 8 [Source:UniProtKB/Swiss-Prot;Acc:Q9FXA2]	41.95	2	3637	2016	2549	264.5	148	9.5
AT1G51500	ABCG12	AT1G51500	841575	protein_coding	Arabidopsis thaliana	1	19.097712	WBC12 [Source:UniProtKB/TrEMBL;Acc:A0A178W3S0]	37.11	1	3553	2064	2612	292	254	8
AT1G54870		AT1G54870	841926	protein_coding	Arabidopsis thaliana	1	20.458952	NAD(P)-binding Rossmann-fold superfamily protein [Source:TAIR;Acc:AT1G54870]	40.15	2	1695	1011	1270	28	229	4
AT1G62380	ACO2	AT1G62380	842536	protein_coding	Arabidopsis thaliana	1	23.082036	1-aminocyclopropane-1-carboxylate oxidase 2 [Source:UniProtKB/Swiss-Prot;Acc:Q41931]	35.75	1	2217	963	1452	303	184	4
AT1G63770		AT1G63770	842681	protein_coding	Arabidopsis thaliana	1	23.657506	Peptidase M1 family protein [Source:UniProtKB/TrEMBL;Acc:F4I3R0]	37.32	7	7287	2757	3229	63	284	32
AT1G64190	PGD1	AT1G64190	842724	protein_coding	Arabidopsis thaliana	1	23.825328	6-phosphogluconate dehydrogenase, decarboxylating 1, chloroplastic [Source:UniProtKB/Swiss-Prot;Acc:Q9SH69]	44.83	1	1808	1464	1809	123	220	1
AT1G66200	ATGSR2	AT1G66200	842935	protein_coding	Arabidopsis thaliana	1	24.655115	Glutamine synthetase [Source:UniProtKB/TrEMBL;Acc:F4ID91]	38.35	3	2588	1071	1282	162	341	10
AT1G66240	ATX1	AT1G66240	842940	protein_coding	Arabidopsis thaliana	1	24.686114	homolog of anti-oxidant 1 [Source:TAIR;Acc:AT1G66240]	36.27	3	1303	201	502	54.5	307	3
AT1G66270	BGLU21	AT1G66270	842944	protein_coding	Arabidopsis thaliana	1	24.699868	BGLU21 [Source:UniProtKB/TrEMBL;Acc:A0A178WA93]	34.01	2	3298	1572	1861.5	107.5	180	13
AT1G70850	MLP34	AT1G70850	843422	protein_coding	Arabidopsis thaliana	1	26.714866	MLP34 [Source:UniProtKB/TrEMBL;Acc:A0A384KEJ8]	37.67	3	2035	951	1293	84	230	3
AT1G71695	PER12	AT1G71695	843498	protein_coding	Arabidopsis thaliana	1	26.964087	Peroxidase [Source:UniProtKB/TrEMBL;Acc:A0A178WB34]	36.36	1	2601	1077	1480	271	130	3
AT1G71880	SUC1	AT1G71880	843519	protein_coding	Arabidopsis thaliana	1	27.05403	Sucrose transport protein SUC1 [Source:UniProtKB/Swiss-Prot;Acc:Q39232]	40.49	1	2434	1542	2210	303	363	3
AT1G72150	PATL1	AT1G72150	843546	protein_coding	Arabidopsis thaliana	1	27.148261	Patellin-1 [Source:UniProtKB/Swiss-Prot;Acc:Q56WK6]	40.6	1	2733	1722	2361	296	341	4
AT1G74470	CHLP	AT1G74470	843788	protein_coding	Arabidopsis thaliana	1	27.991165	Geranylgeranyl diphosphate reductase, chloroplastic [Source:UniProtKB/Swiss-Prot;Acc:Q9CA67]	43.18	1	2280	1404	2087	82	599	3
AT1G74920	ALDH10A8	AT1G74920	843831	protein_coding	Arabidopsis thaliana	1	28.138997	ALDH10A8 [Source:UniProtKB/TrEMBL;Acc:A0A178W4Y2]	39.29	2	3840	1498.5	1888	216.5	171	15
AT1G75270	DHAR2	AT1G75270	843864	protein_coding	Arabidopsis thaliana	1	28.250075	Glutathione S-transferase DHAR2 [Source:UniProtKB/Swiss-Prot;Acc:Q9FRL8]	38.64	1	1394	642	1054	231	179	3
AT1G77120	ADH1	AT1G77120	844047	protein_coding	Arabidopsis thaliana	1	28.975255	Alcohol dehydrogenase class-P [Source:UniProtKB/Swiss-Prot;Acc:P06525]	40.13	1	2162	1140	1595	253	200	7
AT1G77510	PDIL1-2	AT1G77510	844087	protein_coding	Arabidopsis thaliana	1	29.126648	Protein disulfide isomerase-like 1-2 [Source:UniProtKB/Swiss-Prot;Acc:Q9SRG3]	38.72	1	3052	1527	1888	93	266	10
AT1G79750	NADP-ME4	AT1G79750	844314	protein_coding	Arabidopsis thaliana	1	30.007288	Malic enzyme [Source:UniProtKB/TrEMBL;Acc:A0A178W4H6]	42.77	1	4402	1941	2819	510	366	18
AT1G80460	GLPK	AT1G80460	844385	protein_coding	Arabidopsis thaliana	1	30.246683	Glycerol kinase [Source:UniProtKB/Swiss-Prot;Acc:Q9M8L4]	42.94	2	2654	1509	2021	265	245	4
AT2G16060	AHB1	AT2G16060	816103	protein_coding	Arabidopsis thaliana	2	6.982531	NSHB1 [Source:UniProtKB/TrEMBL;Acc:A0A384KL50]	33.28	1	1246	483	989	254	250	4
AT2G16600	CYP19-1	AT2G16600	816161	protein_coding	Arabidopsis thaliana	2	7.200423	Peptidyl-prolyl cis-trans isomerase [Source:UniProtKB/TrEMBL;Acc:A0A178VVJ7]	37.96	2	1332	456	702	246	280.5	1.5
AT2G17420	NTR2	AT2G17420	816248	protein_coding	Arabidopsis thaliana	2	7.56424	Thioredoxin reductase 2 [Source:UniProtKB/Swiss-Prot;Acc:Q39242]	39.59	2	2361	1119	1883	83	679	2
AT2G19760	PRO1	AT2G19760	816495	protein_coding	Arabidopsis thaliana	2	8.516658	Profilin-1 [Source:UniProtKB/Swiss-Prot;Acc:Q42449]	38.71	1	1536	396	939	126	415	3
AT2G19900	NADP-ME1	AT2G19900	816509	protein_coding	Arabidopsis thaliana	2	8.591808	NADP-dependent malic enzyme 1 [Source:UniProtKB/Swiss-Prot;Acc:O82191]	37.79	2	3751	1597.5	1982.5	117	266	18
AT2G20630	PPC3-1.2	AT2G20630	816590	protein_coding	Arabidopsis thaliana	2	8.896912	Probable protein phosphatase 2C 20 [Source:UniProtKB/Swiss-Prot;Acc:Q9SIU8]	36.46	2	2986	856.5	1462	217.5	386	5.5
AT2G21660	RBG7	AT2G21660	816705	protein_coding	Arabidopsis thaliana	2	9.265084	Glycine-rich RNA-binding protein 7 [Source:UniProtKB/Swiss-Prot;Acc:Q03250]	44.23	2	1473	480	785	158	309.5	2.5
AT2G24270	ALDH11A3	AT2G24270	816962	protein_coding	Arabidopsis thaliana	2	10.326918	aldehyde dehydrogenase 11A3 [Source:TAIR;Acc:AT2G24270]	38.97	4	3130	1501.5	2007	201	344	10
AT2G26080	GLDP2	AT2G26080	817149	protein_coding	Arabidopsis thaliana	2	11.109003	Glycine dehydrogenase (decarboxylating) 2, mitochondrial [Source:UniProtKB/Swiss-Prot;Acc:O80988]	41.1	1	5288	3135	3967	504	326	15
AT2G27860	AXS1	AT2G27860	817332	protein_coding	Arabidopsis thaliana	2	11.864277	UDP-D-apiose/UDP-D-xylose synthase 1 [Source:UniProtKB/Swiss-Prot;Acc:Q9ZUY6]	39.2	1	2721	1170	1732	154	406	9
AT2G31060		AT2G31060	817658	protein_coding	Arabidopsis thaliana	2	13.2131	Elongation factor family protein [Source:UniProtKB/TrEMBL;Acc:F4IPW5]	37.64	3	5624	2004	2478	149	323	18
AT2G36880	METK3	AT2G36880	818260	protein_coding	Arabidopsis thaliana	2	15.479281	S-adenosylmethionine synthase [Source:UniProtKB/TrEMBL;Acc:A0A178VXF8]	43.2	2	2131	1173	1740.5	78.5	391.5	2
AT2G37040	PAL1	AT2G37040	818280	protein_coding	Arabidopsis thaliana	2	15.557367	Phenylalanine ammonia-lyase 1 [Source:UniProtKB/Swiss-Prot;Acc:P35510]	40.25	1	3388	2178	2931	517	234	2
AT2G37130	PER21	AT2G37130	818289	protein_coding	Arabidopsis thaliana	2	15.597921	Peroxidase 21 [Source:UniProtKB/Swiss-Prot;Acc:Q42580]	36.62	2	2233	937.5	1358	182.5	236	4.5
AT2G41740	VLN2	AT2G41740	818773	protein_coding	Arabidopsis thaliana	2	17.410672	VLN2 [Source:UniProtKB/TrEMBL;Acc:A0A178VT62]	37.82	2	7148	2931	3779	220.5	289	24
AT2G42600	PPC2	AT2G42600	818860	protein_coding	Arabidopsis thaliana	2	17.734302	PPC2 [Source:UniProtKB/TrEMBL;Acc:A0A178VV64]	41.04	3	4865	2892	3515	129	216	11
AT2G47730	GSTF8	AT2G47730	819386	protein_coding	Arabidopsis thaliana	2	19.556326	Glutathione S-transferase F8, chloroplastic [Source:UniProtKB/Swiss-Prot;Acc:Q96266]	38.64	2	3159	792	1739	121	209.5	4.5
AT3G09260	BGLU23	AT3G09260	820082	protein_coding	Arabidopsis thaliana	3	2.840477	PYK10 [Source:UniProtKB/TrEMBL;Acc:A0A178VCN3]	34.43	1	3304	1575	1806	50	179	13
AT3G16420	PBP1	AT3G16420	820890	protein_coding	Arabidopsis thaliana	3	5.57929	PYK10-binding protein 1 [Source:UniProtKB/Swiss-Prot;Acc:O04314]	37.81	3	1742	897	1261	67	232	4
AT3G16460	JAL34	AT3G16460	820894	protein_coding	Arabidopsis thaliana	3	5.592491	Jacalin-related lectin 34 [Source:UniProtKB/Swiss-Prot;Acc:O04310]	41.79	2	3421	2118	2708	176	291.5	5.5
AT3G16470	JAL35	AT3G16470	820895	protein_coding	Arabidopsis thaliana	3	5.595282	Jacalin-related lectin 35 [Source:UniProtKB/Swiss-Prot;Acc:O04309]	35.76	4	3942	894	1803	31	414	5
AT3G17390	METK4	AT3G17390	821003	protein_coding	Arabidopsis thaliana	3	5.952187	S-adenosylmethionine synthase [Source:UniProtKB/TrEMBL;Acc:A0A178VIP8]	42.36	1	1904	1182	1697	108	296	2
AT3G17940		AT3G17940	820642	protein_coding	Arabidopsis thaliana	3	6.143414	Aldose 1-epimerase [Source:UniProtKB/TrEMBL;Acc:Q9LVH6]	41.25	1	1960	1026	1449	129	292	5
AT3G18060	AIP1-2	AT3G18060	821331	protein_coding	Arabidopsis thaliana	3	6.183612	Actin-interacting protein 1-2 [Source:UniProtKB/Swiss-Prot;Acc:Q9LV35]	39.55	1	3539	1830	2461	267	362	6
AT3G21720	ICL	AT3G21720	821726	protein_coding	Arabidopsis thaliana	3	7.652487	Isocitrate lyase [Source:UniProtKB/Swiss-Prot;Acc:P28297]	40.4	1	3566	1731	2213	179	301	5
AT3G22640	PAP85	AT3G22640	821835	protein_coding	Arabidopsis thaliana	3	8.011724	Vicilin-like seed storage protein At3g22640 [Source:UniProtKB/Swiss-Prot;Acc:Q9LUJ7]	40.31	1	2217	1461	1697	57	177	5
AT3G25520	ATL5	AT3G25520	822138	protein_coding	Arabidopsis thaliana	3	9.269277	RPL5A [Source:UniProtKB/TrEMBL;Acc:A0A178V891]	37.69	3	2188	906	1340	106	291	7
AT3G48730	GSA2	AT3G48730	824034	protein_coding	Arabidopsis thaliana	3	18.049571	Glutamate-1-semialdehyde 2,1-aminomutase 2, chloroplastic [Source:UniProtKB/Swiss-Prot;Acc:Q42522]	41.49	1	2207	1419	1773	125	227	4
AT3G52930	FBA8	AT3G52930	824459	protein_coding	Arabidopsis thaliana	3	19.626748	Fructose-bisphosphate aldolase [Source:UniProtKB/TrEMBL;Acc:A0A178V8L4]	42.37	1	2456	1077	2042	329	634	3
AT3G52960	PRXIIE	AT3G52960	824462	protein_coding	Arabidopsis thaliana	3	19.639549	Peroxiredoxin-2E, chloroplastic [Source:UniProtKB/Swiss-Prot;Acc:Q949U7]	43.46	1	1161	705	1162	149	306	1
AT3G62530		AT3G62530	825427	protein_coding	Arabidopsis thaliana	3	23.132122	ARM repeat superfamily protein [Source:UniProtKB/TrEMBL;Acc:Q94K48]	38.32	1	1176	666	940	96	176	4
AT3G62700	ABCC14	AT3G62700	825444	protein_coding	Arabidopsis thaliana	3	23.190265	ABC transporter C family member 14 [Source:UniProtKB/Swiss-Prot;Acc:Q9LZJ5]	42.35	1	5652	4620	4973	189	162	9
AT4G02930	TUFA	AT4G02930	828134	protein_coding	Arabidopsis thaliana	4	1.295375	Elongation factor Tu, mitochondrial [Source:UniProtKB/Swiss-Prot;Acc:Q9ZT91]	39.28	1	3125	1365	1887	145	375	12
AT4G08390	APXS	AT4G08390	826396	protein_coding	Arabidopsis thaliana	4	5.314871	L-ascorbate peroxidase S, chloroplastic/mitochondrial [Source:UniProtKB/Swiss-Prot;Acc:Q42592]	37.31	5	3092	1119	1513	93	256	11
AT4G11290	PER39	AT4G11290	826731	protein_coding	Arabidopsis thaliana	4	6.869863	Peroxidase 39 [Source:UniProtKB/Swiss-Prot;Acc:Q9SUT2]	37.82	1	1842	981	1340	129	228	4
AT4G13940	SAHH1	AT4G13940	827028	protein_coding	Arabidopsis thaliana	4	8.054673	Adenosylhomocysteinase 1 [Source:UniProtKB/Swiss-Prot;Acc:O23255]	44.32	4	2508	1095	1898	163	489.5	3
AT4G14880	OASA1	AT4G14880	827145	protein_coding	Arabidopsis thaliana	4	8.51796	Cysteine synthase 1 [Source:UniProtKB/Swiss-Prot;Acc:P47998]	39.32	5	2636	969	1458	73	248	11
AT4G18480	CHLI1	AT4G18480	827580	protein_coding	Arabidopsis thaliana	4	10.201672	Magnesium-chelatase subunit ChlI-1, chloroplastic [Source:UniProtKB/Swiss-Prot;Acc:P16127]	39.66	1	1797	1275	1608	107	224	3
AT4G20260	PCAP1	AT4G20260	827773	protein_coding	Arabidopsis thaliana	4	10.940414	plasma-membrane associated cation-binding protein 1 [Source:TAIR;Acc:AT4G20260]	33.13	10	3147	678	1132	62	274	5
AT4G20850	TPP2	AT4G20850	827833	protein_coding	Arabidopsis thaliana	4	11.160721	Tripeptidyl-peptidase 2 [Source:UniProtKB/Swiss-Prot;Acc:F4JVN6]	38.28	1	9350	4143	4539	181	213	34
AT4G22670	AtHip1	AT4G22670	828363	protein_coding	Arabidopsis thaliana	4	11.917987	FAM10 family protein At4g22670 [Source:UniProtKB/Swiss-Prot;Acc:Q93YR3]	40.74	1	2984	1326	1875	248	299	10
AT4G28080	TSS	AT4G28080	828923	protein_coding	Arabidopsis thaliana	4	13.948603	Protein TSS [Source:UniProtKB/Swiss-Prot;Acc:F4JKH6]	40.37	1	9504	5460	6117	266	389	23
AT4G28520	CRC	AT4G28520	828970	protein_coding	Arabidopsis thaliana	4	14.087556	12S seed storage protein CRC [Source:UniProtKB/Swiss-Prot;Acc:Q96318]	45.38	5	2240	1191	1787	28	566	4
AT4G29220	PFK1	AT4G29220	829043	protein_coding	Arabidopsis thaliana	4	14.403347	ATP-dependent 6-phosphofructokinase 1 [Source:UniProtKB/Swiss-Prot;Acc:Q9M0F9]	38.79	1	3245	1422	2068	185	273	13
AT4G30270	XTH24	AT4G30270	829150	protein_coding	Arabidopsis thaliana	4	14.819192	Xyloglucan endotransglucosylase/hydrolase protein 24 [Source:UniProtKB/Swiss-Prot;Acc:P24806]	37.89	1	1403	810	1210	146	252	3
AT4G33010	GLDP1	AT4G33010	829438	protein_coding	Arabidopsis thaliana	4	15.926652	Glycine cleavage system P protein [Source:UniProtKB/TrEMBL;Acc:A0A178UTF1]	41.77	2	4770	2931	3474	226	199	14
AT4G35830	ACO1	AT4G35830	829737	protein_coding	Arabidopsis thaliana	4	16.972569	Aconitate hydratase [Source:UniProtKB/TrEMBL;Acc:A0A178V2T4]	39.53	2	5592	2388	3366	185.5	422.5	19.5
AT5G03040	iqd2	AT5G03040	831696	protein_coding	Arabidopsis thaliana	5	0.709948	AT5g03040/F15A17_70 [Source:UniProtKB/TrEMBL;Acc:Q93ZH7]	38.79	3	3185	1386	1904	124	163.5	6
AT5G03860	MLS	AT5G03860	831690	protein_coding	Arabidopsis thaliana	5	1.032099	Malate synthase [Source:UniProtKB/Swiss-Prot;Acc:Q9LZC3]	41.74	2	2874	1689	1904	28	173.5	4.5
AT5G16970	AER	AT5G16970	831560	protein_coding	Arabidopsis thaliana	5	5.575973	NADPH-dependent oxidoreductase 2-alkenal reductase [Source:UniProtKB/Swiss-Prot;Acc:Q39172]	38.51	1	2113	1038	1441	84	317	5
AT5G17330	GAD1	AT5G17330	831599	protein_coding	Arabidopsis thaliana	5	5.71091	Glutamate decarboxylase 1 [Source:UniProtKB/Swiss-Prot;Acc:Q42521]	34.71	1	4165	1509	1976	230	235	8
AT5G19550	ASP2	AT5G19550	832075	protein_coding	Arabidopsis thaliana	5	6.597971	Aspartate aminotransferase [Source:UniProtKB/TrEMBL;Acc:Q1EBW2]	36.34	1	4000	1218	1822	229	373	12
AT5G20250	DIN10	AT5G20250	832147	protein_coding	Arabidopsis thaliana	5	6.833564	Raffinose synthase family protein [Source:UniProtKB/TrEMBL;Acc:F4K470]	43.07	4	3298	2250	2912	135.5	186	4.5
AT5G20720	CPN20	AT5G20720	832195	protein_coding	Arabidopsis thaliana	5	7.014662	20 kDa chaperonin, chloroplastic [Source:UniProtKB/Swiss-Prot;Acc:O65282]	39.47	4	2036	762	987.5	42	113.5	6
AT5G22470		AT5G22470	832308	protein_coding	Arabidopsis thaliana	5	7.446962	NAD+ ADP-ribosyltransferases;NAD+ ADP-ribosyltransferases [Source:TAIR;Acc:AT5G22470]	39.65	1	4087	2448	2837	82	305	16
AT5G26260		AT5G26260	832695	protein_coding	Arabidopsis thaliana	5	9.200271	F9D12.8 protein [Source:UniProtKB/TrEMBL;Acc:O81493]	34.41	1	2190	1056	1585	220	307	7
AT5G28840	GME	AT5G28840	833002	protein_coding	Arabidopsis thaliana	5	10.862016	GDP-mannose 3,5-epimerase [Source:UniProtKB/Swiss-Prot;Acc:Q93VR3]	37.15	2	2930	1134	1721.5	98	376.5	7
AT5G37600	GLN1-1	AT5G37600	833738	protein_coding	Arabidopsis thaliana	5	14.933286	Glutamine synthetase cytosolic isozyme 1-1 [Source:UniProtKB/Swiss-Prot;Acc:Q56WN1]	38.38	1	2599	1071	1588	228	287	9
AT5G39320	UGD4	AT5G39320	833928	protein_coding	Arabidopsis thaliana	5	15.742543	UDP-glucose 6-dehydrogenase 4 [Source:UniProtKB/Swiss-Prot;Acc:Q9FM01]	40.18	1	2403	1443	2014	159.5	249	2
AT5G39740	RPL5B	AT5G39740	833970	protein_coding	Arabidopsis thaliana	5	15.903279	RPL5B [Source:UniProtKB/TrEMBL;Acc:A0A178UJU5]	38.15	2	2253	906	1291	57	309.5	7.5
AT5G40370		AT5G40370	834035	protein_coding	Arabidopsis thaliana	5	16.147347	Glutaredoxin family protein [Source:UniProtKB/TrEMBL;Acc:B3H604]	35.92	2	1909	373.5	980	250	354.5	3.5
AT5G40450		AT5G40450	834043	protein_coding	Arabidopsis thaliana	5	16.18465	unknown protein; FUNCTIONS IN: molecular_function unknown; INVOLVED IN: biological_process unknown; LOCATED IN: chloroplast, plasma membrane; EXPRESSED IN: 24 plant structures; EXPRESSED DURING: 13 growth stages; Ha. [Source:TAIR;Acc:AT5G40450]	38.05	2	11238	8670	8999	124	148	14.5
AT5G40890	CLC-A	AT5G40890	834090	protein_coding	Arabidopsis thaliana	5	16.381314	Chloride channel protein CLC-a [Source:UniProtKB/Swiss-Prot;Acc:P92941]	37.29	2	4110	1932	2854	424	329	5.5
AT5G42890	ATSCP2	AT5G42890	834300	protein_coding	Arabidopsis thaliana	5	17.19417	SCP2 [Source:UniProtKB/TrEMBL;Acc:A0A178UHV6]	35.14	1	1923	372	843	182	287	4
AT5G44120	CRA1	AT5G44120	834435	protein_coding	Arabidopsis thaliana	5	17.756238	12S seed storage protein CRA1 [Source:UniProtKB/Swiss-Prot;Acc:P15455]	43.74	3	2098	1107	1731	329	195	4
AT5G49650	XK-2	AT5G49650	835027	protein_coding	Arabidopsis thaliana	5	20.152731	Xylulose kinase 2 [Source:UniProtKB/Swiss-Prot;Acc:Q949W8]	39.71	2	3882	1281	1983	141	426	11
AT5G49720	KOR	AT5G49720	835035	protein_coding	Arabidopsis thaliana	5	20.197391	Endoglucanase 25 [Source:UniProtKB/Swiss-Prot;Acc:Q38890]	40.29	1	3077	1866	2540	299	373	6
AT5G53460	GLT1	AT5G53460	835427	protein_coding	Arabidopsis thaliana	5	21.700187	Glutamate synthase 1 [NADH], chloroplastic [Source:UniProtKB/Swiss-Prot;Acc:Q9LV03]	42.01	3	10109	6627	6982	315	26	21
AT5G54190	PORA	AT5G54190	835507	protein_coding	Arabidopsis thaliana	5	21.990864	NADPH-protochlorophyllide oxidoreductase [Source:UniProtKB/TrEMBL;Acc:A0A178UR02]	40.85	2	1950	855	1610	92	294	4.5
AT5G56870	BGAL4	AT5G56870	835789	protein_coding	Arabidopsis thaliana	5	23.003909	Beta-galactosidase 4 [Source:UniProtKB/Swiss-Prot;Acc:Q9SCV8]	35.91	1	5763	2175	3812	374	1261	17
AT5G60640	PDIL1-4	AT5G60640	836185	protein_coding	Arabidopsis thaliana	5	24.370827	Protein disulfide-isomerase [Source:UniProtKB/TrEMBL;Acc:A0A178UQB2]	38.11	3	3271	1611	2065	44	313	11
AT5G60790	ABCF1	AT5G60790	836200	protein_coding	Arabidopsis thaliana	5	24.453258	ABC transporter F family member 1 [Source:UniProtKB/Swiss-Prot;Acc:Q9FJH6]	42.13	1	2857	1788	2532	120	501	4
AT5G63840	RSW3	AT5G63840	836504	protein_coding	Arabidopsis thaliana	5	25.544907	Glycosyl hydrolases family 31 protein [Source:TAIR;Acc:AT5G63840]	41.58	2	4292	2806.5	3155	70.5	276	6
AT5G64120	PER71	AT5G64120	836533	protein_coding	Arabidopsis thaliana	5	25.659257	Peroxidase [Source:UniProtKB/TrEMBL;Acc:A0A178UAR8]	39.98	1	1750	987	1342	60	293	3
AT5G64300	RIBA1	AT5G64300	836551	protein_coding	Arabidopsis thaliana	5	25.718008	RIBA1 [Source:UniProtKB/TrEMBL;Acc:A0A178UCT4]	39.38	1	3158	1632	2459	450	375	7
ATCG00490	RBCL	ATCG00490	844754	protein_coding	Arabidopsis thaliana	Pt	0.054958	Ribulose bisphosphate carboxylase large chain [Source:UniProtKB/Swiss-Prot;Acc:O03042]	43.96	1	1439	1440	1440	NA	NA	1
