# Supplementary material for: Functional Meta-Analysis of the Proteomic Responses of Arabidopsis Seedlings to the Spaceflight Environment Reveals Multi-Dimensional Sources of Variability across Spaceflight Experiments
Source: Int J Mol Sci. 2023 Sep 22;24(19):14425. doi: 10.3390/ijms241914425 (PMC10573023; doi:10.3390/ijms241914425)
Supplement: Supplementary file 1 [file ijms-24-14425-s001.zip › Supplementary folder/Supplementary file 2/BRIC LED alone.csv]

Pasted	Symbol	Ensembl Gene ID	Entrez	Type	Species	Chr	Position (Mbp)	Description	percentage_gc_content	transcript_count	genomeSpan	cds_length	transcript_length	FiveUTR	ThreeUTR	nExons
AT2G06210	ELF8	AT2G06210	NA	nontranslating_CDS	Arabidopsis thaliana	2	2.428903	binding [Source:TAIR;Acc:AT2G06210]	38.19	1	7784	NA	3579	NA	NA	24
AT4G16150		AT4G16150	NA	nontranslating_CDS	Arabidopsis thaliana	4	9.148059	calmodulin binding;transcription regulators [Source:TAIR;Acc:AT4G16150]	39.93	1	5233	NA	3181	NA	NA	13
AT1G01080		AT1G01080	839463	protein_coding	Arabidopsis thaliana	1	0.04497	RNA-binding (RRM/RBD/RNP motifs) family protein [Source:UniProtKB/TrEMBL;Acc:F4HQH8]	39.28	3	2089	882	1685	269	532	4
AT1G01100	RPP1A	AT1G01100	839410	protein_coding	Arabidopsis thaliana	1	0.049909	60S acidic ribosomal protein P1-1 [Source:UniProtKB/Swiss-Prot;Acc:Q8LCW9]	38.56	4	1301	339	597	26	193	4
AT1G01170		AT1G01170	839263	protein_coding	Arabidopsis thaliana	1	0.073931	At1g01170 [Source:UniProtKB/TrEMBL;Acc:Q2HIQ2]	37.79	2	806	252	509	40.5	173	3
AT1G01320		AT1G01320	839293	protein_coding	Arabidopsis thaliana	1	0.121067	Tetratricopeptide repeat (TPR)-like superfamily protein [Source:UniProtKB/TrEMBL;Acc:F4HS99]	38.28	3	9510	5370	6049	123.5	185	25
AT1G01420	UGT72B3	AT1G01420	837503	protein_coding	Arabidopsis thaliana	1	0.154367	UDP-glucosyl transferase 72B3 [Source:TAIR;Acc:AT1G01420]	42.72	2	1811	1450.5	1666	157	135.5	1
AT1G01620	PIP1-3	AT1G01620	839235	protein_coding	Arabidopsis thaliana	1	0.225665	TMP-B [Source:UniProtKB/TrEMBL;Acc:A0A178WIA6]	41.09	2	1878	645	1279	223	320	4.5
AT1G01630		AT1G01630	839231	protein_coding	Arabidopsis thaliana	1	0.228799	Polyphosphoinositide binding protein, putative [Source:UniProtKB/TrEMBL;Acc:Q9LQ96]	38.24	1	2180	768	1479	406	303	5
AT1G01790	KEA1	AT1G01790	837332	protein_coding	Arabidopsis thaliana	1	0.28435	K(+) efflux antiporter 1, chloroplastic [Source:UniProtKB/Swiss-Prot;Acc:Q9ZTZ7]	39.85	2	6853	3582	4259	285	332	20.5
AT1G01800		AT1G01800	839259	protein_coding	Arabidopsis thaliana	1	0.293246	AT1G01800 protein [Source:UniProtKB/TrEMBL;Acc:Q94K30]	38.95	2	1840	783	1098	94	174	5
AT1G01900	SBTI1.1	AT1G01900	839318	protein_coding	Arabidopsis thaliana	1	0.310169	SBTI1.1 [Source:UniProtKB/TrEMBL;Acc:A0A178W900]	45.78	1	2961	2325	2607	162	118	2
AT1G01910		AT1G01910	839305	protein_coding	Arabidopsis thaliana	1	0.313101	ATPase [Source:UniProtKB/TrEMBL;Acc:A0A178WPT5]	38.33	5	2989	1062	1519	148	351	7
AT1G01950	ARK2	AT1G01950	839306	protein_coding	Arabidopsis thaliana	1	0.325316	Kinesin-like protein [Source:UniProtKB/TrEMBL;Acc:F4HU83]	39.65	4	5303	2634	2944	124.5	215	19
AT1G01960	BIG3	AT1G01960	839301	protein_coding	Arabidopsis thaliana	1	0.330588	Brefeldin A-inhibited guanine nucleotide-exchange protein 3 [Source:UniProtKB/Swiss-Prot;Acc:Q9LPC5]	42.09	1	7324	5253	5825	329	241	11
AT1G02020		AT1G02020	837477	protein_coding	Arabidopsis thaliana	1	0.352612	Nitroreductase family protein [Source:UniProtKB/TrEMBL;Acc:O23673]	47.08	3	2512	1489.5	2327	269	384.5	2
AT1G02080		AT1G02080	839244	protein_coding	Arabidopsis thaliana	1	0.373335	Transcription regulator [Source:UniProtKB/TrEMBL;Acc:F4HVV6]	38.41	3	13578	7137	7495	199	164	49
AT1G02090	CSN7	AT1G02090	839241	protein_coding	Arabidopsis thaliana	1	0.387277	COP9 signalosome complex subunit 7 [Source:UniProtKB/Swiss-Prot;Acc:Q94JU3]	40.28	3	2531	714	1225	239	222	9
AT1G02120	VAD1	AT1G02120	839232	protein_coding	Arabidopsis thaliana	1	0.395689	Protein VASCULAR ASSOCIATED DEATH 1, chloroplastic [Source:UniProtKB/Swiss-Prot;Acc:F4HVW5]	39.69	3	4312	1422	2150	71	211	17
AT1G02130	RABD2A	AT1G02130	837023	protein_coding	Arabidopsis thaliana	1	0.399983	Ras-related protein RABD2a [Source:UniProtKB/Swiss-Prot;Acc:P28188]	37.84	1	1936	612	1110	130	366	8
AT1G02140	MEE63	AT1G02140	837560	protein_coding	Arabidopsis thaliana	1	0.4031	MEE63 [Source:UniProtKB/TrEMBL;Acc:A0A178WA48]	39.57	1	1356	453	875	54	366	3
AT1G02150		AT1G02150	839577	protein_coding	Arabidopsis thaliana	1	0.408622	Pentatricopeptide repeat-containing protein At1g02150 [Source:UniProtKB/Swiss-Prot;Acc:Q8LPS6]	46.77	1	2058	1575	1979	156	246	2
AT1G02280	TOC33	AT1G02280	839248	protein_coding	Arabidopsis thaliana	1	0.448423	Translocase of chloroplast 33, chloroplastic [Source:UniProtKB/Swiss-Prot;Acc:O23680]	38.67	2	2003	894	1192	38	222.5	8
AT1G02330	CSU2	AT1G02330	839367	protein_coding	Arabidopsis thaliana	1	0.461946	CONTAINS InterPro DOMAIN/s: Hepatocellular carcinoma-associated antigen 59 (InterPro:IPR010756); Ha. [Source:TAIR;Acc:AT1G02330]	39.03	1	1672	840	1193	96	255	6
AT1G02370		AT1G02370	837735	protein_coding	Arabidopsis thaliana	1	0.474373	Pentatricopeptide repeat-containing protein At1g02370, mitochondrial [Source:UniProtKB/Swiss-Prot;Acc:Q9FZ24]	40.76	1	2239	1614	1986	142	228	2
AT1G02475		AT1G02475	839236	protein_coding	Arabidopsis thaliana	1	0.513699	Polyketide cyclase/dehydrase and lipid transport superfamily protein [Source:UniProtKB/TrEMBL;Acc:Q94K52]	36.48	1	1723	660	1091	90	169	8
AT1G02560	CLPP5	AT1G02560	839433	protein_coding	Arabidopsis thaliana	1	0.53774	ATP-dependent Clp protease proteolytic subunit [Source:UniProtKB/TrEMBL;Acc:A0A178WMF0]	39.03	1	2387	897	1479	259	321	9
AT1G02816		AT1G02816	839308	protein_coding	Arabidopsis thaliana	1	0.621453	F22D16.19 protein [Source:UniProtKB/TrEMBL;Acc:Q9SRX5]	37.52	1	1601	501	1602	183	916	1
AT1G02840	SR34	AT1G02840	839262	protein_coding	Arabidopsis thaliana	1	0.626639	Serine/arginine-rich-splicing factor SR34 [Source:UniProtKB/Swiss-Prot;Acc:O22315]	39.64	5	3354	819	1555	26	261.5	13
AT1G02890		AT1G02890	839507	protein_coding	Arabidopsis thaliana	1	0.645084	AAA-type ATPase family protein [Source:UniProtKB/TrEMBL;Acc:F4HZ82]	38.93	2	6917	3699	4140	156	283	26.5
AT1G02910	LPA1	AT1G02910	839350	protein_coding	Arabidopsis thaliana	1	0.655568	Protein LOW PSII ACCUMULATION 1, chloroplastic [Source:UniProtKB/Swiss-Prot;Acc:Q9SRY4]	40.47	2	2648	1113	1690	77	169	8.5
AT1G02920	GSTF7	AT1G02920	839295	protein_coding	Arabidopsis thaliana	1	0.658578	Glutathione S-transferase F7 [Source:UniProtKB/Swiss-Prot;Acc:Q9SRY5]	36.49	1	1402	630	1213	274	307	3
AT1G02930	GSTF6	AT1G02930	839515	protein_coding	Arabidopsis thaliana	1	0.661088	Glutathione S-transferase F6 [Source:UniProtKB/Swiss-Prot;Acc:P42760]	36.6	2	1387	627	866	122	163.5	3.5
AT1G03080	NET1D	AT1G03080	838350	protein_coding	Arabidopsis thaliana	1	0.731554	Protein NETWORKED 1D [Source:UniProtKB/Swiss-Prot;Acc:F4HZB5]	39.88	3	6752	5202	5954	143	201	5
AT1G03130	PSAD2	AT1G03130	838400	protein_coding	Arabidopsis thaliana	1	0.753307	Photosystem I reaction center subunit II-2, chloroplastic [Source:UniProtKB/Swiss-Prot;Acc:Q9SA56]	42.68	1	955	615	956	119	220	1
AT1G03160	FZL	AT1G03160	839566	protein_coding	Arabidopsis thaliana	1	0.761261	Probable transmembrane GTPase FZO-like, chloroplastic [Source:UniProtKB/Swiss-Prot;Acc:Q1KPV0]	40.15	4	4933	2223	2922.5	48.5	151.5	11
AT1G03220		AT1G03220	838517	protein_coding	Arabidopsis thaliana	1	0.786832	Eukaryotic aspartyl protease family protein [Source:UniProtKB/TrEMBL;Acc:Q9ZVS4]	43.63	1	1890	1302	1891	310	277	1
AT1G03230		AT1G03230	838532	protein_coding	Arabidopsis thaliana	1	0.78982	Eukaryotic aspartyl protease family protein [Source:UniProtKB/TrEMBL;Acc:Q9ZVS5]	43.9	1	1869	1305	1870	289	274	1
AT1G03310	ISA2	AT1G03310	839531	protein_coding	Arabidopsis thaliana	1	0.813413	ISA2 [Source:UniProtKB/TrEMBL;Acc:A0A178WGA8]	40.38	2	3399	2649	3064.5	106.5	188	2
AT1G03350		AT1G03350	838679	protein_coding	Arabidopsis thaliana	1	0.822582	BSD domain-containing protein [Source:UniProtKB/TrEMBL;Acc:Q9ZVT6]	42.26	1	1828	1413	1829	163	251	1
AT1G03370		AT1G03370	839519	protein_coding	Arabidopsis thaliana	1	0.83055	C2 and GRAM domain-containing protein At1g03370 [Source:UniProtKB/Swiss-Prot;Acc:Q9ZVT9]	40.52	2	4861	2418	4193	417	458	7.5
AT1G03400		AT1G03400	838751	protein_coding	Arabidopsis thaliana	1	0.842659	2-oxoglutarate (2OG) and Fe(II)-dependent oxygenase superfamily protein [Source:TAIR;Acc:AT1G03400]	43.25	2	1592	1056	1385	85	208.5	2.5
AT1G03475	CPX1	AT1G03475	839489	protein_coding	Arabidopsis thaliana	1	0.868853	Coproporphyrinogen-III oxidase 1, chloroplastic [Source:UniProtKB/Swiss-Prot;Acc:Q9LR75]	41.25	1	2455	1161	1743	132	448	8
AT1G03600	PSB27-1	AT1G03600	839449	protein_coding	Arabidopsis thaliana	1	0.89848	Photosystem II repair protein PSB27-H1, chloroplastic [Source:UniProtKB/Swiss-Prot;Acc:Q9LR64]	41.22	1	1314	525	1315	435	353	1
AT1G03630	PORC	AT1G03630	839009	protein_coding	Arabidopsis thaliana	1	0.907523	Protochlorophyllide reductase C, chloroplastic [Source:UniProtKB/Swiss-Prot;Acc:O48741]	41.78	2	2127	1203	1583	111	267	5
AT1G03870	FLA9	AT1G03870	839384	protein_coding	Arabidopsis thaliana	1	0.982381	At1g03870 [Source:UniProtKB/TrEMBL;Acc:B3LF88]	42.53	1	1163	744	1164	175	243	1
AT1G03890	CRD	AT1G03890	839379	protein_coding	Arabidopsis thaliana	1	0.989198	12S seed storage protein CRD [Source:UniProtKB/Swiss-Prot;Acc:Q9ZWA9]	44.38	1	1822	1356	1520	51	111	4
AT1G04040		AT1G04040	839325	protein_coding	Arabidopsis thaliana	1	1.042362	At1g04040/F21M11_2 [Source:UniProtKB/TrEMBL;Acc:Q9ZWC4]	40.24	1	1525	816	1086	67	201	3
AT1G04080	PRP39	AT1G04080	839314	protein_coding	Arabidopsis thaliana	1	1.051312	Tetratricopeptide repeat (TPR)-like superfamily protein [Source:UniProtKB/TrEMBL;Acc:F4I448]	39.83	5	5515	2307	2759	163.5	214	12
AT1G04160	XI-B	AT1G04160	839246	protein_coding	Arabidopsis thaliana	1	1.08617	Myosin-8 [Source:UniProtKB/Swiss-Prot;Acc:F4I460]	37.74	2	10340	4191	5282	324	263	37.5
AT1G04170	EIF2 GAMMA	AT1G04170	839238	protein_coding	Arabidopsis thaliana	1	1.096882	Eukaryotic translation initiation factor 2 gamma subunit [Source:UniProtKB/TrEMBL;Acc:O64490]	38.74	2	3019	1398	1943	130.5	198	9
AT1G04190	TPR3	AT1G04190	839442	protein_coding	Arabidopsis thaliana	1	1.106354	TPR3 [Source:UniProtKB/TrEMBL;Acc:A0A178WLS7]	37.56	1	2371	987	1418	167	262	8
AT1G04270	RPS15A	AT1G04270	839564	protein_coding	Arabidopsis thaliana	1	1.141558	40S ribosomal protein S15-1 [Source:UniProtKB/Swiss-Prot;Acc:Q08112]	37.32	2	1572	457.5	859	129.5	270	4
AT1G04410	MDH1	AT1G04410	839527	protein_coding	Arabidopsis thaliana	1	1.188995	Malate dehydrogenase [Source:UniProtKB/TrEMBL;Acc:A0A178W4H0]	41.19	1	2463	999	1613	190	422	7
AT1G04430		AT1G04430	839522	protein_coding	Arabidopsis thaliana	1	1.197956	Probable methyltransferase PMT8 [Source:UniProtKB/Swiss-Prot;Acc:Q940J9]	38.33	3	3623	1872	2517	202.5	193	8
AT1G04480	RPL23A	AT1G04480	817900	protein_coding	Arabidopsis thaliana	1	1.215925	60S ribosomal protein L23 [Source:UniProtKB/Swiss-Prot;Acc:P49690]	37.36	1	1546	423	822	184	213	3
AT1G04510	PRP19A	AT1G04510	839503	protein_coding	Arabidopsis thaliana	1	1.226483	Pre-mRNA-processing factor 19 homolog 1 [Source:UniProtKB/Swiss-Prot;Acc:Q94BR4]	38.59	2	4464	1572	2087	219	294	18
AT1G04530	TPR4	AT1G04530	839500	protein_coding	Arabidopsis thaliana	1	1.234176	Tetratricopeptide repeat (TPR)-like superfamily protein [Source:UniProtKB/TrEMBL;Acc:Q8VZ31]	38.31	1	2030	933	1524	310	279	5
AT1G04690	KAB1	AT1G04690	839450	protein_coding	Arabidopsis thaliana	1	1.313443	Probable voltage-gated potassium channel subunit beta [Source:UniProtKB/Swiss-Prot;Acc:O23016]	38.18	1	2380	987	1609	218	402	5
AT1G04800		AT1G04800	839406	protein_coding	Arabidopsis thaliana	1	1.348452	At1g04800 [Source:UniProtKB/TrEMBL;Acc:Q9MAS9]	44.4	1	1026	603	1027	240	182	1
AT1G04810	RPN2B	AT1G04810	839409	protein_coding	Arabidopsis thaliana	1	1.35008	26S proteasome non-ATPase regulatory subunit 1 homolog [Source:UniProtKB/TrEMBL;Acc:A0A178WEG0]	39.95	1	5386	3006	3435	223	204	13
AT1G04910	OFUT1	AT1G04910	839373	protein_coding	Arabidopsis thaliana	1	1.387871	O-fucosyltransferase 1 [Source:UniProtKB/Swiss-Prot;Acc:Q8W486]	39.59	1	3510	1560	2097	306	229	9
AT1G05010	ACO4	AT1G05010	839345	protein_coding	Arabidopsis thaliana	1	1.431177	1-aminocyclopropane-1-carboxylate oxidase 4 [Source:UniProtKB/Swiss-Prot;Acc:Q06588]	38.5	1	1833	972	1529	314	241	4
AT1G05070		AT1G05070	839330	protein_coding	Arabidopsis thaliana	1	1.457007	At1g05070/T7A14_6 [Source:UniProtKB/TrEMBL;Acc:Q94AB8]	39.31	1	1795	555	991	270	164	3
AT1G05180	AXR1	AT1G05180	839286	protein_coding	Arabidopsis thaliana	1	1.498114	NEDD8-activating enzyme E1 regulatory subunit [Source:UniProtKB/TrEMBL;Acc:A0A178WFT2]	37.73	3	3839	1311	1942	134	242	14
AT1G05190	RPL6	AT1G05190	839273	protein_coding	Arabidopsis thaliana	1	1.502251	50S ribosomal protein L6, chloroplastic [Source:UniProtKB/Swiss-Prot;Acc:O23049]	38.62	1	1602	672	1051	114	263	3
AT1G05240	PER2	AT1G05240	838206	protein_coding	Arabidopsis thaliana	1	1.520278	Peroxidase 1 [Source:UniProtKB/Swiss-Prot;Acc:P0DI10]	38.97	1	2745	978	2478	923	575	4
AT1G05350		AT1G05350	837034	protein_coding	Arabidopsis thaliana	1	1.560678	Ubiquitin-like modifier-activating enzyme 5 [Source:UniProtKB/Swiss-Prot;Acc:O23034]	37.7	1	3731	1296	1913	403	212	14
AT1G05510	OBAP1A	AT1G05510	837053	protein_coding	Arabidopsis thaliana	1	1.629446	Oil body-associated protein 1A [Source:UniProtKB/Swiss-Prot;Acc:Q9ZVY7]	40.13	1	1417	726	980	80	172	3
AT1G05520		AT1G05520	837054	protein_coding	Arabidopsis thaliana	1	1.630849	At1g05520/T25N20_16 [Source:UniProtKB/TrEMBL;Acc:Q8H0S3]	39.17	1	5169	2352	2944	314	276	12
AT1G05560	UGT1	AT1G05560	837058	protein_coding	Arabidopsis thaliana	1	1.6453	UDP-glucosyltransferase 75B1 [Source:TAIR;Acc:AT1G05560]	41.99	2	2135	1485	1988	132	369	1
AT1G06000	UGT89C1	AT1G06000	837109	protein_coding	Arabidopsis thaliana	1	1.820308	Glycosyltransferase (Fragment) [Source:UniProtKB/TrEMBL;Acc:W8PVE7]	46.94	1	1586	1308	1587	91	186	1
AT1G06130	GLX2-4	AT1G06130	837122	protein_coding	Arabidopsis thaliana	1	1.857757	GLX2-4 [Source:UniProtKB/TrEMBL;Acc:A0A178WGQ2]	36.27	2	3181	994.5	1444.5	177	271	8
AT1G06210	TOL2	AT1G06210	837130	protein_coding	Arabidopsis thaliana	1	1.897129	TOM1-like protein 2 [Source:UniProtKB/Swiss-Prot;Acc:Q9LNC6]	39.54	2	2108	1152	1584	52.5	481.5	3.5
AT1G06220	CLO	AT1G06220	837131	protein_coding	Arabidopsis thaliana	1	1.899951	110 kDa U5 small nuclear ribonucleoprotein component CLO [Source:UniProtKB/Swiss-Prot;Acc:Q9LNC5]	41.2	3	4946	2964	3473	132	313	11
AT1G06400	RABA1A	AT1G06400	837151	protein_coding	Arabidopsis thaliana	1	1.950596	Ras-related protein RABA1a [Source:UniProtKB/Swiss-Prot;Acc:P28185]	37.59	1	2284	651	1338	193	492	2
AT1G06410	TPS7	AT1G06410	837152	protein_coding	Arabidopsis thaliana	1	1.954674	TPS7 [Source:UniProtKB/TrEMBL;Acc:A0A178WH64]	39.78	3	4192	2556	3438	138.5	540	5
AT1G06430	FTSH8	AT1G06430	837154	protein_coding	Arabidopsis thaliana	1	1.960031	ATP-dependent zinc metalloprotease FTSH 8, chloroplastic [Source:UniProtKB/Swiss-Prot;Acc:Q8W585]	42.07	3	3158	2058	2433	218	182	5
AT1G06460	ACD32.1	AT1G06460	837158	protein_coding	Arabidopsis thaliana	1	1.967087	Alpha-crystallin domain 32.1 [Source:UniProtKB/TrEMBL;Acc:Q208N7]	38.17	1	2569	858	1321	241	220	7
AT1G06530	PMD2	AT1G06530	837164	protein_coding	Arabidopsis thaliana	1	2.001382	Peroxisomal and mitochondrial division factor 2 [Source:UniProtKB/Swiss-Prot;Acc:Q9SHJ6]	43.91	1	1420	972	1421	242	205	1
AT1G06550		AT1G06550	837166	protein_coding	Arabidopsis thaliana	1	2.003627	3-hydroxyisobutyryl-CoA hydrolase-like protein 5 [Source:UniProtKB/Swiss-Prot;Acc:Q9SHJ8]	37.7	1	3585	1164	1584	105.5	206	16
AT1G06690		AT1G06690	837179	protein_coding	Arabidopsis thaliana	1	2.0494	Uncharacterized oxidoreductase At1g06690, chloroplastic [Source:UniProtKB/Swiss-Prot;Acc:Q94A68]	39.84	1	2770	1134	1607	130	341	10
AT1G06720		AT1G06720	837182	protein_coding	Arabidopsis thaliana	1	2.060444	P-loop containing nucleoside triphosphate hydrolases superfamily protein [Source:TAIR;Acc:AT1G06720]	38.34	3	7039	3444	3657	91	170	18
AT1G06760		AT1G06760	837187	protein_coding	Arabidopsis thaliana	1	2.076504	Histone H1.1 [Source:UniProtKB/Swiss-Prot;Acc:P26568]	44.78	1	1263	825	1159	150	182	2
AT1G06820	CRTISO	AT1G06820	837193	protein_coding	Arabidopsis thaliana	1	2.092946	Prolycopene isomerase, chloroplastic [Source:UniProtKB/Swiss-Prot;Acc:Q9M9Y8]	37.56	4	3838	1566	2473	443.5	198.5	12.5
AT1G06900		AT1G06900	837200	protein_coding	Arabidopsis thaliana	1	2.114765	Nardilysin-like [Source:UniProtKB/Swiss-Prot;Acc:F4HNU6]	36.83	1	5980	3075	3575	109	389	19
AT1G06950	TIC110	AT1G06950	837205	protein_coding	Arabidopsis thaliana	1	2.130053	Protein TIC110, chloroplastic [Source:UniProtKB/Swiss-Prot;Acc:Q8LPR9]	40.77	1	5650	3051	3441	139	249	15
AT1G07040		AT1G07040	837215	protein_coding	Arabidopsis thaliana	1	2.160919	At1g07040 [Source:UniProtKB/TrEMBL;Acc:Q9LMJ7]	39.57	1	2468	1116	1774	351	305	7
AT1G07110	FKFBP	AT1G07110	837221	protein_coding	Arabidopsis thaliana	1	2.178022	FKFBP [Source:UniProtKB/TrEMBL;Acc:A0A178W4F2]	38.85	1	6171	2235	2789	212	340	23
AT1G07140	RANBP1A	AT1G07140	837225	protein_coding	Arabidopsis thaliana	1	2.191679	Ran-binding protein 1 homolog a [Source:UniProtKB/Swiss-Prot;Acc:Q9LMK7]	38.97	1	2157	687	1516	147	680	4
AT1G07250	UGT71C4	AT1G07250	837236	protein_coding	Arabidopsis thaliana	1	2.225759	Flavonol 3-O-glucosyltransferase UGT71C4 [Source:UniProtKB/Swiss-Prot;Acc:Q9LML6]	46.16	1	1849	1440	1850	203	205	1
AT1G07360		AT1G07360	837248	protein_coding	Arabidopsis thaliana	1	2.260317	Zinc finger CCCH domain-containing protein 4 [Source:UniProtKB/Swiss-Prot;Acc:Q9LNV5]	41.47	1	2606	1446	1819	127	244	4
AT1G07370	PCNA	AT1G07370	837249	protein_coding	Arabidopsis thaliana	1	2.263037	Proliferating cellular nuclear antigen 1 [Source:UniProtKB/Swiss-Prot;Acc:Q9M7Q7]	41.13	1	1516	792	1130	166	170	4
AT1G07645	ATDSI-1VOC	AT1G07645	2745745	protein_coding	Arabidopsis thaliana	1	2.367437	DSI-1VOC [Source:UniProtKB/TrEMBL;Acc:A0A178W443]	41.7	1	999	414	676	86	174	3
AT1G07660		AT1G07660	836090	protein_coding	Arabidopsis thaliana	1	2.368833	Histone H4 [Source:UniProtKB/Swiss-Prot;Acc:P59259]	38.98	2	902	261	666	96	210.5	2.5
AT1G07670	ECA4	AT1G07670	837280	protein_coding	Arabidopsis thaliana	1	2.37002	Calcium-transporting ATPase 4, endoplasmic reticulum-type [Source:UniProtKB/Swiss-Prot;Acc:Q9XES1]	42.7	2	4587	3186	3632	151	268	8.5
AT1G07750		AT1G07750	837290	protein_coding	Arabidopsis thaliana	1	2.403992	At1g07750/F24B9_13 [Source:UniProtKB/TrEMBL;Acc:Q9LQQ3]	41.3	1	2057	1071	1565	185	307	3
AT1G07770	RPS15AF	AT1G07770	837291	protein_coding	Arabidopsis thaliana	1	2.407411	40S ribosomal protein S15a-1 [Source:UniProtKB/Swiss-Prot;Acc:P42798]	36.5	3	2380	393	801	22	213	4
AT1G07790	HTB1	AT1G07790	837293	protein_coding	Arabidopsis thaliana	1	2.412938	Histone H2B.1 [Source:UniProtKB/Swiss-Prot;Acc:Q9LQQ4]	40.91	1	852	447	853	110	294	1
AT1G07890	APX1	AT1G07890	837304	protein_coding	Arabidopsis thaliana	1	2.437281	MEE6 [Source:UniProtKB/TrEMBL;Acc:A0A178W5I1]	42.22	8	2384	753	1267	77	229	9
AT1G07920	A1	AT1G07920	837307	protein_coding	Arabidopsis thaliana	1	2.454771	Elongation factor 1-alpha 4 [Source:UniProtKB/Swiss-Prot;Acc:Q8GTY0]	43	1	2550	1350	1858	93	319	3
AT1G07990		AT1G07990	837314	protein_coding	Arabidopsis thaliana	1	2.476953	At1g07990/T6D22_5 [Source:UniProtKB/TrEMBL;Acc:Q8L7T5]	37.76	2	6243	1767	3313	459	297	18.5
AT1G08130	LIG1	AT1G08130	837333	protein_coding	Arabidopsis thaliana	1	2.542663	DNA ligase 1 [Source:UniProtKB/Swiss-Prot;Acc:Q42572]	37.59	1	5283	2373	2754	130	249	17
AT1G08250	ADT6	AT1G08250	837345	protein_coding	Arabidopsis thaliana	1	2.588776	Arogenate dehydratase [Source:UniProtKB/TrEMBL;Acc:A0A178W954]	46.84	1	1833	1242	1834	373	217	1
AT1G08360	RPL10AA	AT1G08360	837356	protein_coding	Arabidopsis thaliana	1	2.635939	60S ribosomal protein L10a-1 [Source:UniProtKB/Swiss-Prot;Acc:Q8VZB9]	36.79	1	2065	651	1110	73.5	309	5
AT1G08450	CRT3	AT1G08450	837365	protein_coding	Arabidopsis thaliana	1	2.667798	Calreticulin-3 [Source:UniProtKB/Swiss-Prot;Acc:O04153]	35.7	3	4159	1200	1502	91	182	14
AT1G08490	NFS2	AT1G08490	837370	protein_coding	Arabidopsis thaliana	1	2.685659	SUFS [Source:UniProtKB/TrEMBL;Acc:A0A178WGK3]	39.77	1	2999	1392	1824	110	320	9
AT1G08520	CHLD	AT1G08520	837374	protein_coding	Arabidopsis thaliana	1	2.696381	Mg-protoporphyrin IX chelatase [Source:UniProtKB/TrEMBL;Acc:A0A178W355]	39.6	1	4641	2283	2643	156	202	15
AT1G08550	VDE1	AT1G08550	837377	protein_coding	Arabidopsis thaliana	1	2.706868	NPQ1 [Source:UniProtKB/TrEMBL;Acc:A0A384K8V4]	39.03	3	3120	1389	2289	192	600	6
AT1G08640	CJD1	AT1G08640	837386	protein_coding	Arabidopsis thaliana	1	2.748361	Chloroplast J-like domain 1 [Source:UniProtKB/TrEMBL;Acc:Q93WG3]	37.98	1	3259	885	1649	410	352	10
AT1G08820	PVA22	AT1G08820	837404	protein_coding	Arabidopsis thaliana	1	2.821354	VAP27-2 [Source:UniProtKB/TrEMBL;Acc:A0A178WBB7]	38.93	5	4127	1161	2371	123	455	9
AT1G09020	SNF4	AT1G09020	837423	protein_coding	Arabidopsis thaliana	1	2.899776	Sucrose nonfermenting 4-like protein [Source:UniProtKB/Swiss-Prot;Acc:Q944A6]	39.1	1	5086	1464	2487	649	372	13
AT1G09070	SRC2	AT1G09070	837428	protein_coding	Arabidopsis thaliana	1	2.927502	Protein SRC2 homolog [Source:UniProtKB/Swiss-Prot;Acc:O04023]	44.15	1	1605	975	1606	264	365	1
AT1G09130		AT1G09130	837432	protein_coding	Arabidopsis thaliana	1	2.939568	ATP-dependent Clp protease proteolytic subunit [Source:UniProtKB/TrEMBL;Acc:F4HZE0]	40.28	3	2777	993	1338	70	189.5	10
AT1G09140	SR30	AT1G09140	837433	protein_coding	Arabidopsis thaliana	1	2.942538	Serine/arginine-rich splicing factor SR30 [Source:UniProtKB/Swiss-Prot;Acc:Q9XFR5]	37.92	3	3438	771	1652	157	363	12
AT1G09210	CRT2	AT1G09210	837441	protein_coding	Arabidopsis thaliana	1	2.972638	Calreticulin-2 [Source:UniProtKB/Swiss-Prot;Acc:Q38858]	38.42	1	4364	1275	2201	346	578	13
AT1G09270	IMPA4	AT1G09270	837448	protein_coding	Arabidopsis thaliana	1	2.994331	Importin subunit alpha-4 [Source:UniProtKB/Swiss-Prot;Acc:O80480]	39.54	3	3891	1617	2100	174	345	10
AT1G09310		AT1G09310	837452	protein_coding	Arabidopsis thaliana	1	3.00891	T31J12.3 protein [Source:UniProtKB/TrEMBL;Acc:Q9ZPZ4]	42.77	1	988	540	989	198	249	1
AT1G09340	CRB	AT1G09340	837455	protein_coding	Arabidopsis thaliana	1	3.015237	chloroplast RNA binding [Source:TAIR;Acc:AT1G09340]	39.14	2	3305	1138.5	1944	399.5	404	10
AT1G09430	ACLA-3	AT1G09430	837466	protein_coding	Arabidopsis thaliana	1	3.041996	ATP-citrate synthase alpha chain protein 3 [Source:UniProtKB/Swiss-Prot;Acc:O80526]	38.55	1	3545	1275	1977	138	562	12
AT1G09560	GLP4	AT1G09560	837482	protein_coding	Arabidopsis thaliana	1	3.093644	Germin-like protein subfamily 2 member 1 [Source:UniProtKB/Swiss-Prot;Acc:P94014]	40.66	1	1310	660	1227	251	314	2
AT1G09620		AT1G09620	837489	protein_coding	Arabidopsis thaliana	1	3.112778	Leucine--tRNA ligase, cytoplasmic [Source:UniProtKB/Swiss-Prot;Acc:F4I116]	42.99	1	3921	3276	3720	71.5	298	3
AT1G09630	RABA2A	AT1G09630	837490	protein_coding	Arabidopsis thaliana	1	3.118155	Ras-related protein RABA2a [Source:UniProtKB/Swiss-Prot;Acc:O04486]	38.47	1	1660	654	1093	243	194	2
AT1G09640		AT1G09640	837491	protein_coding	Arabidopsis thaliana	1	3.119739	Probable elongation factor 1-gamma 1 [Source:UniProtKB/Swiss-Prot;Acc:O04487]	40.55	2	2803	1021.5	1503.5	44	280	8
AT1G09730		AT1G09730	837501	protein_coding	Arabidopsis thaliana	1	3.147637	Cysteine proteinases superfamily protein [Source:UniProtKB/TrEMBL;Acc:F4I133]	37.01	2	6767	2844	3365	155	364	15.5
AT1G09740		AT1G09740	837502	protein_coding	Arabidopsis thaliana	1	3.15439	Adenine nucleotide alpha hydrolases-like superfamily protein [Source:UniProtKB/TrEMBL;Acc:Q84TF6]	39.46	2	1986	516	1011	125	139.5	5.5
AT1G09770	CDC5	AT1G09770	837506	protein_coding	Arabidopsis thaliana	1	3.161832	Cell division cycle 5-like protein [Source:UniProtKB/Swiss-Prot;Acc:P92948]	41.69	1	3784	2535	3199	169	493	4
AT1G09795	HISN1B	AT1G09795	837509	protein_coding	Arabidopsis thaliana	1	3.173534	ATP phosphoribosyltransferase 2, chloroplastic [Source:UniProtKB/Swiss-Prot;Acc:Q8GSJ1]	39.56	1	3376	1242	1516	53	219	11
AT1G09830	PUR2	AT1G09830	837515	protein_coding	Arabidopsis thaliana	1	3.192568	Phosphoribosylamine--glycine ligase, chloroplastic [Source:UniProtKB/Swiss-Prot;Acc:P52420]	43.2	1	2476	1599	1922	107	214	4
AT1G09870		AT1G09870	837519	protein_coding	Arabidopsis thaliana	1	3.205579	At1g09870/F21M12_26 [Source:UniProtKB/TrEMBL;Acc:Q941B2]	39.51	1	3135	1464	1972	237	269	11
AT1G09940	HEMA2	AT1G09940	837528	protein_coding	Arabidopsis thaliana	1	3.236908	Glutamyl-tRNA reductase 2, chloroplastic [Source:UniProtKB/Swiss-Prot;Acc:P49294]	41.48	1	2646	1593	2201	291	315	3
AT1G10070	BCAT2	AT1G10070	837543	protein_coding	Arabidopsis thaliana	1	3.288087	Branched-chain-amino-acid aminotransferase 2, chloroplastic [Source:UniProtKB/Swiss-Prot;Acc:Q9M439]	38.78	3	2384	1167	1642	67.5	306	10
AT1G10200	WLIM1	AT1G10200	837558	protein_coding	Arabidopsis thaliana	1	3.346383	WLIM1 [Source:UniProtKB/TrEMBL;Acc:A0A178W4R1]	35.4	2	1756	510	1331.5	530	289.5	4.5
AT1G10270	GRP23	AT1G10270	837566	protein_coding	Arabidopsis thaliana	1	3.363432	Pentatricopeptide repeat-containing protein At1g10270 [Source:UniProtKB/Swiss-Prot;Acc:Q9SY69]	47.55	1	3061	2742	3062	102	216	1
AT1G10290	DRP2A	AT1G10290	837568	protein_coding	Arabidopsis thaliana	1	3.370402	DRP2A [Source:UniProtKB/TrEMBL;Acc:A0A178WBB3]	39.38	1	7061	2745	3460	371	342	22
AT1G10360	GSTU18	AT1G10360	837575	protein_coding	Arabidopsis thaliana	1	3.395551	Glutathione S-transferase U18 [Source:UniProtKB/Swiss-Prot;Acc:Q9FUS9]	40.13	1	1402	684	1018	146	186	2
AT1G10370	GSTU17	AT1G10370	837576	protein_coding	Arabidopsis thaliana	1	3.396883	Glutathione S-transferase U17 [Source:UniProtKB/Swiss-Prot;Acc:Q9FUS8]	39.97	1	1475	684	1160	84	390	2
AT1G10580		AT1G10580	837599	protein_coding	Arabidopsis thaliana	1	3.491258	At1g10580 [Source:UniProtKB/TrEMBL;Acc:A4FVN8]	43.15	1	2576	1722	2193	168	301	2
AT1G10590		AT1G10590	837601	protein_coding	Arabidopsis thaliana	1	3.501988	Nucleic acid-binding, OB-fold-like protein [Source:UniProtKB/TrEMBL;Acc:Q9XIJ0]	38.09	3	1556	420	835	28	314	3
AT1G10630	ATARFA1F	AT1G10630	837606	protein_coding	Arabidopsis thaliana	1	3.512739	ADP-ribosylation factor A1F [Source:UniProtKB/TrEMBL;Acc:Q6ID97]	37.54	2	2085	546	1248.5	98	438	7
AT1G10670	ACLA-1	AT1G10670	837610	protein_coding	Arabidopsis thaliana	1	3.535288	ATP-citrate lyase A-1 [Source:UniProtKB/TrEMBL;Acc:F4I5V8]	37.47	4	3151	1272	1760	195	182	12.5
AT1G10760	GWD1	AT1G10760	837619	protein_coding	Arabidopsis thaliana	1	3.58083	Alpha-glucan water dikinase 1, chloroplastic [Source:UniProtKB/Swiss-Prot;Acc:Q9SAC6]	38.45	3	10098	4200	4825	52	315	34
AT1G10830	Z-ISO	AT1G10830	837626	protein_coding	Arabidopsis thaliana	1	3.605512	15-cis-zeta-carotene isomerase, chloroplastic [Source:UniProtKB/Swiss-Prot;Acc:Q9SAC0]	39.68	3	2068	858	1459	123	321.5	3
AT1G10840	TIF3H1	AT1G10840	837627	protein_coding	Arabidopsis thaliana	1	3.607631	Eukaryotic translation initiation factor 3 subunit H [Source:UniProtKB/Swiss-Prot;Acc:Q9C5Z2]	37.81	2	2985	753	1471	204	253	11.5
AT1G10950	TMN1	AT1G10950	837638	protein_coding	Arabidopsis thaliana	1	3.659204	Transmembrane 9 superfamily member 1 [Source:UniProtKB/Swiss-Prot;Acc:Q940G0]	38.81	1	5060	1770	2530	117	641	12
AT1G11310	MLO2	AT1G11310	837673	protein_coding	Arabidopsis thaliana	1	3.8005	MLO-like protein 2 [Source:UniProtKB/Swiss-Prot;Acc:Q9SXB6]	37.87	3	3733	1536	2255	253.5	301	13
AT1G11330		AT1G11330	837675	protein_coding	Arabidopsis thaliana	1	3.809795	G-type lectin S-receptor-like serine/threonine-protein kinase At1g11330 [Source:UniProtKB/Swiss-Prot;Acc:Q9SXB8]	38.51	3	4014	2523	3499	576	392	7
AT1G11350	SD113	AT1G11350	837677	protein_coding	Arabidopsis thaliana	1	3.817424	G-type lectin S-receptor-like serine/threonine-protein kinase SD1-13 [Source:UniProtKB/Swiss-Prot;Acc:Q9LPZ9]	41.95	1	3463	2493	2929	134	300	7
AT1G11360		AT1G11360	837678	protein_coding	Arabidopsis thaliana	1	3.821106	AT1G11360 protein [Source:UniProtKB/TrEMBL;Acc:C0Z2J1]	40.75	4	1982	729	1519.5	188	244.5	2
AT1G11410		AT1G11410	837683	protein_coding	Arabidopsis thaliana	1	3.840877	S-locus lectin protein kinase family protein [Source:TAIR;Acc:AT1G11410]	39.94	4	3602	2466	2932	261	147	6.5
AT1G11650	RBP45B	AT1G11650	837708	protein_coding	Arabidopsis thaliana	1	3.914774	RBP45B [Source:UniProtKB/TrEMBL;Acc:A0A178WLD6]	39.39	2	3469	921	1575	120	301	6
AT1G11660	HSP70-16	AT1G11660	837710	protein_coding	Arabidopsis thaliana	1	3.920478	Heat shock 70 kDa protein 16 [Source:UniProtKB/Swiss-Prot;Acc:Q9SAB1]	38.79	4	4088	2292	2682	84.5	218	10
AT1G11680	CYP51G1	AT1G11680	837712	protein_coding	Arabidopsis thaliana	1	3.938422	Sterol 14-demethylase [Source:UniProtKB/Swiss-Prot;Acc:Q9SAA9]	40.57	1	2449	1467	2028	136.5	285	3
AT1G11720	ATSS3	AT1G11720	837716	protein_coding	Arabidopsis thaliana	1	3.951366	SS3 [Source:UniProtKB/TrEMBL;Acc:A0A178W4M9]	39.13	2	5678	3129	3609	160	203	15.5
AT1G11820		AT1G11820	837730	protein_coding	Arabidopsis thaliana	1	3.991027	Glucan endo-1,3-beta-glucosidase 1 [Source:UniProtKB/Swiss-Prot;Acc:O65399]	38.6	3	2680	1434	1714	279	167	4
AT1G11840	ATGLX1	AT1G11840	837731	protein_coding	Arabidopsis thaliana	1	3.995158		38	6	2807	852	1483	41.5	376	9
AT1G11860		AT1G11860	837733	protein_coding	Arabidopsis thaliana	1	4.001113	Glycine cleavage T-protein family [Source:TAIR;Acc:AT1G11860]	39.61	3	2635	1227	1754	216	196	4
AT1G11910	APA1	AT1G11910	837740	protein_coding	Arabidopsis thaliana	1	4.016712	aspartic proteinase A1 [Source:TAIR;Acc:AT1G11910]	38.32	2	4331	1521	2088	168	399	14
AT1G12000	PFP-BETA1	AT1G12000	837752	protein_coding	Arabidopsis thaliana	1	4.049896	Pyrophosphate--fructose 6-phosphate 1-phosphotransferase subunit beta 1 [Source:UniProtKB/Swiss-Prot;Acc:Q8W4M5]	38.76	1	3975	1701	2108	143	262	16
AT1G12080		AT1G12080	837760	protein_coding	Arabidopsis thaliana	1	4.084162	At1g12080 [Source:UniProtKB/TrEMBL;Acc:O65370]	37.79	2	1023	315	590	126	221.5	2.5
AT1G12140	FMOGS-OX5	AT1G12140	837766	protein_coding	Arabidopsis thaliana	1	4.121285	Flavin-containing monooxygenase FMO GS-OX5 [Source:UniProtKB/Swiss-Prot;Acc:A8MRX0]	40.8	3	3310	1380	1567	16	297	5
AT1G12270	HOP1	AT1G12270	837781	protein_coding	Arabidopsis thaliana	1	4.172035	Hop1 [Source:UniProtKB/TrEMBL;Acc:A0A178WM19]	41.28	1	2695	1719	1944	69	154	7
AT1G12350	PPCS1	AT1G12350	837789	protein_coding	Arabidopsis thaliana	1	4.198337	Phosphopantothenate--cysteine ligase 1 [Source:UniProtKB/Swiss-Prot;Acc:Q8GXR5]	36.09	2	2512	954	1498	171.5	213	10
AT1G12780	UGE1	AT1G12780	837834	protein_coding	Arabidopsis thaliana	1	4.355926	Bifunctional UDP-glucose 4-epimerase and UDP-xylose 4-epimerase 1 [Source:UniProtKB/Swiss-Prot;Acc:Q42605]	36.11	1	2968	1056	2028	773	197	8
AT1G12900	GAPA-2	AT1G12900	837848	protein_coding	Arabidopsis thaliana	1	4.392438	glyceraldehyde 3-phosphate dehydrogenase A subunit 2 [Source:TAIR;Acc:AT1G12900]	41.3	5	2016	1053	1469	103	147	5
AT1G12920	ERF1-2	AT1G12920	837850	protein_coding	Arabidopsis thaliana	1	4.396348	Eukaryotic peptide chain release factor subunit 1-2 [Source:UniProtKB/Swiss-Prot;Acc:Q9LPV8]	40.74	1	1845	1305	1656	71	206	2
AT1G13020	EIF4B2	AT1G13020	837859	protein_coding	Arabidopsis thaliana	1	4.440404	eIF4B2 [Source:UniProtKB/TrEMBL;Acc:A0A178W345]	42.38	1	3550	1650	2607	433	522	3
AT1G13060	PBE1	AT1G13060	837863	protein_coding	Arabidopsis thaliana	1	4.45219	20S proteasome beta subunit E1 [Source:UniProtKB/TrEMBL;Acc:F4HP14]	37.81	3	2710	897	1280	158	212	9
AT1G13080	CYP71B2	AT1G13080	837865	protein_coding	Arabidopsis thaliana	1	4.459002	Cytochrome P450 71B2 [Source:UniProtKB/Swiss-Prot;Acc:O65788]	38.4	2	1994	1155	1615	267.5	160	2.5
AT1G13090	CYP71B28	AT1G13090	837866	protein_coding	Arabidopsis thaliana	1	4.461738	Cytochrome P450 71B28 [Source:UniProtKB/Swiss-Prot;Acc:Q9SAE3]	42.32	2	1731	1473	1650	107	397	1.5
AT1G13110	CYP71B7	AT1G13110	837868	protein_coding	Arabidopsis thaliana	1	4.467094	CYP71B7 [Source:UniProtKB/TrEMBL;Acc:A0A178WGC6]	40.26	1	1939	1515	1869	177	175	2
AT1G13220	LINC2	AT1G13220	837882	protein_coding	Arabidopsis thaliana	1	4.515464	nuclear matrix constituent protein-related [Source:TAIR;Acc:AT1G13220]	39.11	3	4842	3387	3600	124	212	7
AT1G13270	MAP1B	AT1G13270	837887	protein_coding	Arabidopsis thaliana	1	4.544889	Methionine aminopeptidase 1B, chloroplastic [Source:UniProtKB/Swiss-Prot;Acc:Q9FV52]	37.38	2	2484	852	1399	75.5	191.5	9.5
AT1G13440	GAPC2	AT1G13440	837904	protein_coding	Arabidopsis thaliana	1	4.608077	Glyceraldehyde-3-phosphate dehydrogenase GAPC2, cytosolic [Source:UniProtKB/Swiss-Prot;Acc:Q9FX54]	38.4	2	2801	975	1572	267.5	327.5	11
AT1G13520		AT1G13520	837912	protein_coding	Arabidopsis thaliana	1	4.631633	At1g13520 [Source:UniProtKB/TrEMBL;Acc:Q6NNH1]	38.87	1	1666	1164	1464	75	223	2
AT1G13870	KTI12	AT1G13870	837946	protein_coding	Arabidopsis thaliana	1	4.747186	Protein KTI12 homolog [Source:UniProtKB/Swiss-Prot;Acc:Q9LMH0]	38.15	1	1480	909	1251	44.5	250	2
AT1G13900	PAP2	AT1G13900	837949	protein_coding	Arabidopsis thaliana	1	4.753099	Probable inactive purple acid phosphatase 2 [Source:UniProtKB/Swiss-Prot;Acc:Q9LMG7]	40.85	1	2557	1971	2468	101	394	2
AT1G13930		AT1G13930	837953	protein_coding	Arabidopsis thaliana	1	4.760957	At1g13930/F16A14.27 [Source:UniProtKB/TrEMBL;Acc:Q9XI93]	38.25	3	1709	468	819	78	152	2
AT1G13980	GN	AT1G13980	837958	protein_coding	Arabidopsis thaliana	1	4.788463	ARF guanine-nucleotide exchange factor GNOM [Source:UniProtKB/Swiss-Prot;Acc:Q42510]	40.62	2	6191	4356	4821.5	114.5	205.5	3
AT1G14150	PNSL2	AT1G14150	837974	protein_coding	Arabidopsis thaliana	1	4.839801	Photosynthetic NDH subunit of lumenal location 2, chloroplastic [Source:UniProtKB/Swiss-Prot;Acc:Q9XI73]	39.3	2	1022	573	848	57	185.5	1.5
AT1G14210		AT1G14210	837982	protein_coding	Arabidopsis thaliana	1	4.856778	Ribonuclease T2 family protein [Source:UniProtKB/TrEMBL;Acc:F4HUG9]	37.81	1	1197	744	902	33	123	4
AT1G14250	APY5	AT1G14250	837986	protein_coding	Arabidopsis thaliana	1	4.868346	Probable apyrase 5 [Source:UniProtKB/Swiss-Prot;Acc:Q6NQA8]	36.78	1	3142	1467	1952	99	284	9
AT1G14320	RPL10A	AT1G14320	837993	protein_coding	Arabidopsis thaliana	1	4.888114	60S ribosomal protein L10-1 [Source:UniProtKB/Swiss-Prot;Acc:Q93VT9]	39.22	2	1590	381	951	155	273.5	4.5
AT1G14570	PUX7	AT1G14570	838019	protein_coding	Arabidopsis thaliana	1	4.983489	Plant UBX domain-containing protein 7 [Source:UniProtKB/Swiss-Prot;Acc:Q94JZ8]	39.75	4	3886	1344	1666	103	182	10
AT1G14670	TMN2	AT1G14670	838029	protein_coding	Arabidopsis thaliana	1	5.037576	Transmembrane 9 superfamily member 2 [Source:UniProtKB/Swiss-Prot;Acc:Q940S0]	40.04	1	3021	1779	2270	92	397	7
AT1G14710		AT1G14710	838036	protein_coding	Arabidopsis thaliana	1	5.061694	Hydroxyproline-rich glycoprotein family protein [Source:UniProtKB/TrEMBL;Acc:F4HWB0]	40.97	2	3609	1806	2726	331	473	8.5
AT1G14810		AT1G14810	838046	protein_coding	Arabidopsis thaliana	1	5.102424	Aspartate-semialdehyde dehydrogenase, putative [Source:UniProtKB/TrEMBL;Acc:Q8VYI4]	40.67	2	2426	1128	1605	178	259	6.5
AT1G14830	DRP1C	AT1G14830	838048	protein_coding	Arabidopsis thaliana	1	5.107416	DRP1C [Source:UniProtKB/TrEMBL;Acc:A0A178W4V6]	38.81	1	4330	1845	2404	275	282	16
AT1G14840	MAP70.4	AT1G14840	838049	protein_coding	Arabidopsis thaliana	1	5.111701	Microtubule-associated protein 70-4 [Source:UniProtKB/Swiss-Prot;Acc:Q9LQU7]	38.18	2	3813	1792.5	2616	205.5	616	11
AT1G14850	NUP155	AT1G14850	838050	protein_coding	Arabidopsis thaliana	1	5.116523	NUP155 [Source:UniProtKB/TrEMBL;Acc:A0A178WJ50]	41.48	1	7036	4395	5093	299	397	13
AT1G14950		AT1G14950	838060	protein_coding	Arabidopsis thaliana	1	5.157336	At1g14950/F10B6_18 [Source:UniProtKB/TrEMBL;Acc:Q39132]	41.65	1	933	468	845	124	251	2
AT1G15060		AT1G15060	838071	protein_coding	Arabidopsis thaliana	1	5.183258	Alpha/beta hydrolase family protein [Source:UniProtKB/TrEMBL;Acc:Q8RX69]	40.69	3	3848	1737	2522	117	434	9
AT1G15130	BRO1	AT1G15130	838077	protein_coding	Arabidopsis thaliana	1	5.206002	Vacuolar-sorting protein BRO1 [Source:UniProtKB/Swiss-Prot;Acc:F4HXZ1]	43.09	1	3977	2541	2887	130	214	8
AT1G15140		AT1G15140	838079	protein_coding	Arabidopsis thaliana	1	5.210181	F9L1.8 protein [Source:UniProtKB/TrEMBL;Acc:Q9XI55]	41.59	3	2168	816	1342	211	220.5	4
AT1G15200		AT1G15200	838086	protein_coding	Arabidopsis thaliana	1	5.2283	Protein-protein interaction regulator family protein [Source:UniProtKB/TrEMBL;Acc:F4HZI8]	40.14	4	2884	1308	1652	166	176	11
AT1G15210	ABCG35	AT1G15210	838087	protein_coding	Arabidopsis thaliana	1	5.231345	PDR7 [Source:UniProtKB/TrEMBL;Acc:A0A178WAD4]	41.52	1	5541	4329	4849	312	206	9
AT1G15290		AT1G15290	838097	protein_coding	Arabidopsis thaliana	1	5.25687	Tetratricopeptide repeat (TPR)-like superfamily protein [Source:UniProtKB/TrEMBL;Acc:F4HZK4]	39.74	2	8285	4410	5447.5	98	812.5	21.5
AT1G15470		AT1G15470	838117	protein_coding	Arabidopsis thaliana	1	5.315499	F9L1.42 protein [Source:UniProtKB/TrEMBL;Acc:Q9XI22]	39.62	2	2442	925.5	1499	122.5	321.5	7.5
AT1G15480		AT1G15480	838118	protein_coding	Arabidopsis thaliana	1	5.317973	Pentatricopeptide repeat-containing protein At1g15480, mitochondrial [Source:UniProtKB/Swiss-Prot;Acc:Q9XI21]	41.76	1	2657	1785	2155	80	207	4
AT1G15520	ABCG40	AT1G15520	838122	protein_coding	Arabidopsis thaliana	1	5.331858	ABC transporter G family member 40 [Source:UniProtKB/Swiss-Prot;Acc:Q9M9E1]	40.87	2	6468	3879	4641	150	214	21.5
AT1G15690	AVP1	AT1G15690	838138	protein_coding	Arabidopsis thaliana	1	5.398926	VHP1 [Source:UniProtKB/TrEMBL;Acc:A0A178WA14]	42.59	2	3807	2121	2719	156	440	7.5
AT1G15710	TYRAAT2	AT1G15710	838140	protein_coding	Arabidopsis thaliana	1	5.40413	Arogenate dehydrogenase 2, chloroplastic [Source:UniProtKB/Swiss-Prot;Acc:Q9LMR3]	42.06	1	1780	1077	1781	374	328	1
AT1G15730		AT1G15730	838142	protein_coding	Arabidopsis thaliana	1	5.407401	At1g15730/F7H2_7 [Source:UniProtKB/TrEMBL;Acc:Q9LMR1]	40.26	1	2642	1347	1587	105	133	10
AT1G15750	TPL	AT1G15750	838144	protein_coding	Arabidopsis thaliana	1	5.414817	Protein TOPLESS [Source:UniProtKB/Swiss-Prot;Acc:Q94AI7]	39.7	4	6216	3396	3969	116	268	23
AT1G15820	LHCB6	AT1G15820	838151	protein_coding	Arabidopsis thaliana	1	5.446462	Chlorophyll a-b binding protein, chloroplastic [Source:UniProtKB/TrEMBL;Acc:Q9LMQ2]	46.72	1	1418	777	1204	203	222	2
AT1G15930	RPS12A	AT1G15930	838163	protein_coding	Arabidopsis thaliana	1	5.471316	40S ribosomal protein S12-1 [Source:UniProtKB/Swiss-Prot;Acc:Q9S9P1]	38.37	2	1732	435	943	146	289	4.5
AT1G15950	CCR1	AT1G15950	838165	protein_coding	Arabidopsis thaliana	1	5.478603	Cinnamoyl-CoA reductase 1 [Source:UniProtKB/Swiss-Prot;Acc:Q9S9N9]	35.61	7	3577	949.5	1184	100	239.5	5
AT1G15980	PNSB1	AT1G15980	838168	protein_coding	Arabidopsis thaliana	1	5.489145	Photosynthetic NDH subunit of subcomplex B 1, chloroplastic [Source:UniProtKB/Swiss-Prot;Acc:Q9S9N6]	39.93	1	2218	1386	1719	168	163	7
AT1G16020	CCZ1A	AT1G16020	838172	protein_coding	Arabidopsis thaliana	1	5.498012	Vacuolar fusion protein CCZ1 homolog A [Source:UniProtKB/Swiss-Prot;Acc:F4I2S4]	40.07	4	3346	1509	2193	71	339	7.5
AT1G16080		AT1G16080	838178	protein_coding	Arabidopsis thaliana	1	5.514262	Nuclear protein [Source:UniProtKB/TrEMBL;Acc:Q9S9M7]	41.51	1	1765	942	1340	131	265	5
AT1G16210		AT1G16210	838189	protein_coding	Arabidopsis thaliana	1	5.546099	Coiled-coil protein [Source:UniProtKB/TrEMBL;Acc:Q8VYC9]	43.44	1	1654	705	1264	305	252	3
AT1G16260	WAKL8	AT1G16260	838195	protein_coding	Arabidopsis thaliana	1	5.559498	Wall-associated receptor kinase-like 8 [Source:UniProtKB/Swiss-Prot;Acc:Q9SA25]	41.11	3	2694	2163	2520	102.5	209	3
AT1G16410	CYP79F1	AT1G16410	838211	protein_coding	Arabidopsis thaliana	1	5.608682	Dihomomethionine N-hydroxylase [Source:UniProtKB/Swiss-Prot;Acc:Q949U1]	38.49	2	3382	1617	2743	116.5	734.5	2.5
AT1G16460	STR2	AT1G16460	838216	protein_coding	Arabidopsis thaliana	1	5.619545	Thiosulfate/3-mercaptopyruvate sulfurtransferase 2 [Source:UniProtKB/Swiss-Prot;Acc:Q24JL3]	37.44	6	3129	957	1498	142	265	12
AT1G16470	PAB1	AT1G16470	838217	protein_coding	Arabidopsis thaliana	1	5.622746	Proteasome subunit alpha type [Source:UniProtKB/TrEMBL;Acc:A0A178WA13]	36.39	2	2937	708	1139	161	223	11.5
AT1G16610	SR45	AT1G16610	838230	protein_coding	Arabidopsis thaliana	1	5.675495	arginine/serine-rich 45 [Source:TAIR;Acc:AT1G16610]	40.78	7	3378	1167	1895	165	429	12
AT1G16720	HCF173	AT1G16720	838243	protein_coding	Arabidopsis thaliana	1	5.722891	high chlorophyll fluorescence phenotype 173 [Source:TAIR;Acc:AT1G16720]	40.55	3	3587	1797	2166	269	127.5	12
AT1G16790		AT1G16790	838250	protein_coding	Arabidopsis thaliana	1	5.744335	At1g16790 [Source:UniProtKB/TrEMBL;Acc:Q6NQG3]	40.86	1	924	435	925	302	186	1
AT1G16850		AT1G16850	838256	protein_coding	Arabidopsis thaliana	1	5.764807	At1g16880 [Source:UniProtKB/TrEMBL;Acc:Q9FE54]	40.62	1	991	459	894	179	254	2
AT1G17050	SPS2	AT1G17050	838275	protein_coding	Arabidopsis thaliana	1	5.828915	SPS2 [Source:UniProtKB/TrEMBL;Acc:A0A178W8X1]	38.27	1	2468	1254	1796	373	167	6
AT1G17170	GSTU24	AT1G17170	838288	protein_coding	Arabidopsis thaliana	1	5.869543	Glutathione S-transferase U24 [Source:UniProtKB/Swiss-Prot;Acc:Q9SHH6]	38.48	1	1340	657	1201	351	191	2
AT1G17220	FUG1	AT1G17220	838293	protein_coding	Arabidopsis thaliana	1	5.885007	Translation initiation factor IF-2, chloroplastic [Source:UniProtKB/Swiss-Prot;Acc:Q9SHI1]	40.35	1	5493	3081	3792	375	334	12
AT1G17290	ALAAT1	AT1G17290	838301	protein_coding	Arabidopsis thaliana	1	5.922332	Alanine aminotransferase 1, mitochondrial [Source:UniProtKB/Swiss-Prot;Acc:F4I7I0]	37.26	1	4068	1632	2378	438	306	14
AT1G17370	UBP1B	AT1G17370	838309	protein_coding	Arabidopsis thaliana	1	5.951542	Oligouridylate-binding protein 1B [Source:UniProtKB/Swiss-Prot;Acc:Q9LQI9]	38.4	2	3601	1255.5	1820.5	264	299	12
AT1G17580	XI-1	AT1G17580	838333	protein_coding	Arabidopsis thaliana	1	6.03925	Myosin-5 [Source:UniProtKB/Swiss-Prot;Acc:Q39160]	37.5	1	10435	4563	5142	202	375	38
AT1G17620		AT1G17620	838339	protein_coding	Arabidopsis thaliana	1	6.061895	At1g17620/F11A6_23 [Source:UniProtKB/TrEMBL;Acc:Q9LNP3]	41.89	1	1467	795	1468	417	254	1
AT1G17650	GLYR2	AT1G17650	838342	protein_coding	Arabidopsis thaliana	1	6.069424	Glyoxylate/succinic semialdehyde reductase 2, chloroplastic [Source:UniProtKB/Swiss-Prot;Acc:F4I907]	38.42	2	2716	900	1474	164	142.5	12
AT1G17745	PGDH	AT1G17745	838352	protein_coding	Arabidopsis thaliana	1	6.100964	D-3-phosphoglycerate dehydrogenase [Source:TAIR;Acc:AT1G17745]	37.96	2	4383	1915.5	2398	166.5	314	3.5
AT1G17860	KTI2	AT1G17860	838365	protein_coding	Arabidopsis thaliana	1	6.149178	Kunitz trypsin inhibitor 2 [Source:UniProtKB/Swiss-Prot;Acc:Q9LMU2]	39.02	1	860	591	861	164	104	1
AT1G18060		AT1G18060	838386	protein_coding	Arabidopsis thaliana	1	6.211832	AT1g18060/T10F20.23 [Source:UniProtKB/TrEMBL;Acc:Q9LM40]	38.81	1	1759	681	1191	276	232	4
AT1G18080	RACK1A	AT1G18080	838388	protein_coding	Arabidopsis thaliana	1	6.222201	RACK1A_AT [Source:UniProtKB/TrEMBL;Acc:A0A178WHX3]	42.21	1	2041	984	1449	123	340	2
AT1G18150	MPK8	AT1G18150	838394	protein_coding	Arabidopsis thaliana	1	6.244298	Mitogen-activated protein kinase 8 [Source:UniProtKB/Swiss-Prot;Acc:Q9LM33]	37.42	3	3532	1770	2269	146	300	12
AT1G18170	FKBP17-2	AT1G18170	838396	protein_coding	Arabidopsis thaliana	1	6.254094	Peptidyl-prolyl cis-trans isomerase FKBP17-2, chloroplastic [Source:UniProtKB/Swiss-Prot;Acc:Q9LDY5]	39.85	1	1640	744	1168	196	226	3
AT1G18210	CML27	AT1G18210	838401	protein_coding	Arabidopsis thaliana	1	6.266609	Probable calcium-binding protein CML27 [Source:UniProtKB/Swiss-Prot;Acc:Q9LE22]	37.32	2	2330	513	667	97.5	56	1.5
AT1G18260	HRD3A	AT1G18260	838406	protein_coding	Arabidopsis thaliana	1	6.278788	ERAD-associated E3 ubiquitin-protein ligase component HRD3A [Source:UniProtKB/Swiss-Prot;Acc:Q9LM25]	41.29	1	3356	2037	2432	135	258	6
AT1G18270		AT1G18270	838407	protein_coding	Arabidopsis thaliana	1	6.28337	Ketose-bisphosphate aldolase class-II family protein [Source:UniProtKB/TrEMBL;Acc:F4IAP5]	37.52	4	10623	4123.5	4554	98	242	42
AT1G18450	ARP4	AT1G18450	838425	protein_coding	Arabidopsis thaliana	1	6.348048	Actin-related protein 4 [Source:UniProtKB/Swiss-Prot;Acc:Q84M92]	39.16	1	3962	1326	1721	150	243	20
AT1G18540	RPL6A	AT1G18540	838435	protein_coding	Arabidopsis thaliana	1	6.376639	60S ribosomal protein L6-1 [Source:UniProtKB/Swiss-Prot;Acc:Q9FZ76]	39.55	1	1941	702	1543	31	808	4
AT1G18590	SOT17	AT1G18590	838440	protein_coding	Arabidopsis thaliana	1	6.398531	SOT17 [Source:UniProtKB/TrEMBL;Acc:A0A384KIF3]	39.76	1	1498	1041	1499	102	354	1
AT1G18700		AT1G18700	838451	protein_coding	Arabidopsis thaliana	1	6.437474	DNAJ heat shock N-terminal domain-containing protein [Source:TAIR;Acc:AT1G18700]	35.62	6	6602	2118	2435	88	214	20
AT1G18730	PNSB4	AT1G18730	838455	protein_coding	Arabidopsis thaliana	1	6.460403	Photosynthetic NDH subunit of subcomplex B 4, chloroplastic [Source:UniProtKB/Swiss-Prot;Acc:Q8RXS1]	34.86	5	1941	486	736	26	230	6
AT1G18800	NRP2	AT1G18800	838462	protein_coding	Arabidopsis thaliana	1	6.481113	NRP2 [Source:UniProtKB/TrEMBL;Acc:A0A178W8U0]	35.52	1	2533	771	1307	182	352	10
AT1G18980		AT1G18980	838479	protein_coding	Arabidopsis thaliana	1	6.557181	At1g18980 [Source:UniProtKB/TrEMBL;Acc:Q29PR5]	41.39	1	934	663	935	88	182	1
AT1G19110		AT1G19110	838494	protein_coding	Arabidopsis thaliana	1	6.602105	Inter-alpha-trypsin inhibitor heavy chain-like protein [Source:UniProtKB/TrEMBL;Acc:Q8L798]	39.4	1	3923	2265	2692	164	261	13
AT1G19140		AT1G19140	838497	protein_coding	Arabidopsis thaliana	1	6.610652	FUNCTIONS IN: molecular_function unknown; INVOLVED IN: ubiquinone biosynthetic process; LOCATED IN: mitochondrion; EXPRESSED IN: 24 plant structures; EXPRESSED DURING: 15 growth stages; CONTAINS InterPro DOMAIN/s: COQ9 (InterPro:IPR013718), Ubiquino /.../synthesis protein COQ9 (InterPro:IPR012762); Ha. [Source:TAIR;Acc:AT1G19140]	40.91	2	1957	937.5	1399.5	147.5	312.5	6
AT1G19360	RRA3	AT1G19360	838519	protein_coding	Arabidopsis thaliana	1	6.690399	Arabinosyltransferase RRA3 [Source:UniProtKB/Swiss-Prot;Acc:Q9LN62]	40.54	2	2167	1287	1830	183	272	2.5
AT1G19520	NFD5	AT1G19520	838538	protein_coding	Arabidopsis thaliana	1	6.759859	pentatricopeptide (PPR) repeat-containing protein [Source:TAIR;Acc:AT1G19520]	40.72	2	2988	2178	2617	119	322.5	1.5
AT1G19580	GAMMACA1	AT1G19580	838545	protein_coding	Arabidopsis thaliana	1	6.774683	GAMMA CA1 [Source:UniProtKB/TrEMBL;Acc:A0A178WHZ1]	38.84	2	2885	745.5	1504.5	214.5	542.5	5.5
AT1G19670	CLH1	AT1G19670	838554	protein_coding	Arabidopsis thaliana	1	6.803486	Chlorophyllase-1 [Source:UniProtKB/Swiss-Prot;Acc:O22527]	40.7	1	1606	975	1454	168	309	2
AT1G19720	DYW7	AT1G19720	838561	protein_coding	Arabidopsis thaliana	1	6.819564	Pentatricopeptide repeat-containing protein At1g19720 [Source:UniProtKB/Swiss-Prot;Acc:Q9FXH1]	39.64	1	3147	2685	3069	100	140.5	2
AT1G19870	IQD32	AT1G19870	838575	protein_coding	Arabidopsis thaliana	1	6.895009	Protein IQ-DOMAIN 32 [Source:UniProtKB/Swiss-Prot;Acc:Q9FXI5]	40.39	2	3809	2110.5	3209.5	707	390	5.5
AT1G19880		AT1G19880	838576	protein_coding	Arabidopsis thaliana	1	6.900337	Regulator of chromosome condensation (RCC1) family protein [Source:UniProtKB/TrEMBL;Acc:F4HQZ1]	39.49	1	3818	1617	2265	336	310	16
AT1G19920	APS2	AT1G19920	838580	protein_coding	Arabidopsis thaliana	1	6.914518	ATP sulfurylase 2 [Source:UniProtKB/Swiss-Prot;Acc:Q43870]	38.68	1	2305	1431	1914	165	316	5
AT1G20020	LFNR2	AT1G20020	838591	protein_coding	Arabidopsis thaliana	1	6.942625	Ferredoxin--NADP reductase, leaf isozyme 2, chloroplastic [Source:UniProtKB/Swiss-Prot;Acc:Q8W493]	36.32	3	2466	1110	1559	225	177	9
AT1G20050	HYD1	AT1G20050	838593	protein_coding	Arabidopsis thaliana	1	6.949043	Probable 3-beta-hydroxysteroid-Delta(8),Delta(7)-isomerase [Source:UniProtKB/Swiss-Prot;Acc:O48962]	40.35	1	1466	672	1163	116	373	4
AT1G20225		AT1G20225	838611	protein_coding	Arabidopsis thaliana	1	7.007756	Thioredoxin superfamily protein [Source:UniProtKB/TrEMBL;Acc:Q8W456]	38.52	1	1624	702	974	61	209	4
AT1G20430		AT1G20430	838631	protein_coding	Arabidopsis thaliana	1	7.083012	Putative uncharacterized protein [Source:UniProtKB/TrEMBL;Acc:Q94B54]	40.6	1	898	351	899	88	458	1
AT1G20440	COR47	AT1G20440	838632	protein_coding	Arabidopsis thaliana	1	7.084409	RD17 [Source:UniProtKB/TrEMBL;Acc:A0A384KK16]	36.11	1	2464	798	2320	1208	312	2
AT1G20450	ERD10	AT1G20450	838633	protein_coding	Arabidopsis thaliana	1	7.087903	Dehydrin ERD10 [Source:UniProtKB/Swiss-Prot;Acc:P42759]	38.2	2	1703	781.5	1562.5	498	281	2
AT1G20510	4CLL5	AT1G20510	838639	protein_coding	Arabidopsis thaliana	1	7.103362	4-coumarate--CoA ligase-like 5 [Source:UniProtKB/Swiss-Prot;Acc:Q84P21]	41.85	3	2759	1422	2176	141	448.5	3
AT1G20575	DPMS1	AT1G20575	838646	protein_coding	Arabidopsis thaliana	1	7.126747	Dolichol-phosphate mannosyltransferase subunit 1 [Source:UniProtKB/Swiss-Prot;Acc:Q9LM93]	36.76	1	2015	741	1066	84	239	8
AT1G20910	ARID6	AT1G20910	838684	protein_coding	Arabidopsis thaliana	1	7.276943	AT-rich interactive domain-containing protein 6 [Source:UniProtKB/Swiss-Prot;Acc:C0SUW7]	38.15	2	4293	1188	1782	135.5	320	13.5
AT1G20960	BRR2A	AT1G20960	838690	protein_coding	Arabidopsis thaliana	1	7.301599	DExH-box ATP-dependent RNA helicase DExH12 [Source:UniProtKB/Swiss-Prot;Acc:Q9SYP1]	42.64	2	8672	6516	6922	89.5	94	5.5
AT1G20970		AT1G20970	838691	protein_coding	Arabidopsis thaliana	1	7.313901	FUNCTIONS IN: molecular_function unknown; INVOLVED IN: biological_process unknown; LOCATED IN: plasma membrane, vacuole; EXPRESSED IN: guard cell, cultured cell; BEST Arabidopsis thaliana protein match is: proton pump interactor 1 (TAIR:AT4G27500.1). [Source:TAIR;Acc:AT1G20970]	41.17	1	6020	4095	5065	146.5	674	9
AT1G21100	IGMT1	AT1G21100	838706	protein_coding	Arabidopsis thaliana	1	7.386762	Indole glucosinolate O-methyltransferase 1 [Source:UniProtKB/Swiss-Prot;Acc:Q9LPU5]	40.26	1	1750	1122	1545	193	228	3
AT1G21130	IGMT4	AT1G21130	838709	protein_coding	Arabidopsis thaliana	1	7.398814	Indole glucosinolate O-methyltransferase 4 [Source:UniProtKB/Swiss-Prot;Acc:Q9LPU8]	38.79	2	1922	1122	1744	199	390.5	2.5
AT1G21270	WAK2	AT1G21270	838723	protein_coding	Arabidopsis thaliana	1	7.444749	Wall-associated receptor kinase 2 [Source:UniProtKB/Swiss-Prot;Acc:Q9LMP1]	42.28	1	3734	2199	3585	247	1137	3
AT1G21380	TOL3	AT1G21380	838737	protein_coding	Arabidopsis thaliana	1	7.485636	TOM1-like protein 3 [Source:UniProtKB/Swiss-Prot;Acc:Q9LPL6]	38.76	1	3144	1521	2023	165	169	10
AT1G21400		AT1G21400	838739	protein_coding	Arabidopsis thaliana	1	7.493213	Thiamin diphosphate-binding fold (THDP-binding) superfamily protein [Source:TAIR;Acc:AT1G21400]	37.72	6	3528	1143	2354	249.5	500	9
AT1G21440		AT1G21440	838742	protein_coding	Arabidopsis thaliana	1	7.502082	At1g21440 [Source:UniProtKB/TrEMBL;Acc:Q501F7]	39.88	2	2193	1011	1276	72	211.5	7.5
AT1G21600	PTAC6	AT1G21600	838761	protein_coding	Arabidopsis thaliana	1	7.570845	AT1G21600 protein [Source:UniProtKB/TrEMBL;Acc:Q9XI19]	38.79	2	3002	987	1346	63.5	176	6.5
AT1G21640	NADK2	AT1G21640	838766	protein_coding	Arabidopsis thaliana	1	7.588414	NAD kinase 2 [Source:UniProtKB/TrEMBL;Acc:F4HY34]	41.08	2	4476	2979	3395	223.5	190.5	8
AT1G21660		AT1G21660	838768	protein_coding	Arabidopsis thaliana	1	7.60562	At1g21660 [Source:UniProtKB/TrEMBL;Acc:Q9XI12]	38.68	1	3603	1572	2264	303	387	9
AT1G21670		AT1G21670	838769	protein_coding	Arabidopsis thaliana	1	7.610241	DPP6 amino-terminal domain protein [Source:UniProtKB/TrEMBL;Acc:Q9XI11]	46.55	1	2480	2112	2481	167	200	1
AT1G21680		AT1G21680	838770	protein_coding	Arabidopsis thaliana	1	7.612834	DPP6 N-terminal domain-like protein [Source:UniProtKB/TrEMBL;Acc:Q9XI10]	47.07	1	2540	2121	2541	193	225	1
AT1G21750	PDIL1-1	AT1G21750	838779	protein_coding	Arabidopsis thaliana	1	7.64561	Protein disulfide isomerase-like 1-1 [Source:UniProtKB/Swiss-Prot;Acc:Q9XI01]	38.72	2	3245	1485	1769	110.5	171.5	9.5
AT1G22060		AT1G22060	838811	protein_coding	Arabidopsis thaliana	1	7.773063	LOCATED IN: vacuole; EXPRESSED IN: 23 plant structures; EXPRESSED DURING: 13 growth stages; BEST Arabidopsis thaliana protein match is: FBD, F-box and Leucine Rich Repeat domains containing protein (TAIR:AT1G22000.1); Ha. [Source:TAIR;Acc:AT1G22060]	39.18	2	8476	6000	6654	94	309	10
AT1G22270	TRM112A	AT1G22270	838833	protein_coding	Arabidopsis thaliana	1	7.865435	Multifunctional methyltransferase subunit TRM112 homolog A [Source:UniProtKB/Swiss-Prot;Acc:Q8LFJ5]	42.45	1	741	375	742	112	253	1
AT1G22280	PAPP2C	AT1G22280	838835	protein_coding	Arabidopsis thaliana	1	7.873867	Phytochrome-associated protein phosphatase type 2C [Source:UniProtKB/TrEMBL;Acc:F4I1B4]	35.08	3	2151	846	1542	109.5	426.5	6
AT1G22300	GRF10	AT1G22300	838837	protein_coding	Arabidopsis thaliana	1	7.878759	GRF10 [Source:UniProtKB/TrEMBL;Acc:A0A178W0Z4]	35.99	3	2636	765	1444	115	350	7
AT1G22410		AT1G22410	838847	protein_coding	Arabidopsis thaliana	1	7.911843	Phospho-2-dehydro-3-deoxyheptonate aldolase [Source:UniProtKB/TrEMBL;Acc:Q9SK84]	38.77	1	3161	1584	2123	276	261	5
AT1G22430		AT1G22430	838849	protein_coding	Arabidopsis thaliana	1	7.919077	Alcohol dehydrogenase-like 1 [Source:UniProtKB/Swiss-Prot;Acc:Q9SK86]	33.76	5	2816	942	1659	98	298	8
AT1G22440		AT1G22440	838850	protein_coding	Arabidopsis thaliana	1	7.922276	Alcohol dehydrogenase-like 2 [Source:UniProtKB/Swiss-Prot;Acc:Q9SK87]	33.63	1	2821	1161	1783	283	337	9
AT1G22690	GASA9	AT1G22690	838875	protein_coding	Arabidopsis thaliana	1	8.027126	Gibberellin-regulated protein 9 [Source:UniProtKB/Swiss-Prot;Acc:Q8GWK5]	35.47	3	1042	360	529	33	53	5
AT1G22700	PYG7	AT1G22700	838876	protein_coding	Arabidopsis thaliana	1	8.028158	Tetratricopeptide repeat domain-containing protein PYG7, chloroplastic [Source:UniProtKB/Swiss-Prot;Acc:B9DHG0]	38.45	3	1978	891	1155	94	164	5
AT1G22710	SUC2	AT1G22710	838877	protein_coding	Arabidopsis thaliana	1	8.030587	Sucrose transport protein SUC2 [Source:UniProtKB/Swiss-Prot;Acc:Q39231]	41.44	1	2569	1539	2049	185	323	4
AT1G22730		AT1G22730	838879	protein_coding	Arabidopsis thaliana	1	8.046073	MA3 domain-containing protein [Source:UniProtKB/TrEMBL;Acc:O80548]	39.6	1	2966	2082	2650	148	269	4
AT1G22740	RABG3B	AT1G22740	838880	protein_coding	Arabidopsis thaliana	1	8.04909	Ras-related protein RABG3b [Source:UniProtKB/Swiss-Prot;Acc:O04157]	35.69	1	1694	612	1059	156	289	7
AT1G22750		AT1G22750	838881	protein_coding	Arabidopsis thaliana	1	8.05077	AT1G22750 protein [Source:UniProtKB/TrEMBL;Acc:O64379]	36.28	4	2160	739.5	1109	95	291.5	9
AT1G22780	RPS18C	AT1G22780	826569	protein_coding	Arabidopsis thaliana	1	8.067864	40S ribosomal protein S18 [Source:UniProtKB/Swiss-Prot;Acc:P34788]	38.11	1	1492	459	778	125	192	4
AT1G22870		AT1G22870	838892	protein_coding	Arabidopsis thaliana	1	8.089267	Kinase family with ARM repeat domain-containing protein [Source:UniProtKB/TrEMBL;Acc:F4I313]	39.34	4	5238	2247	3269	206	331	14
AT1G23080	PIN7	AT1G23080	838916	protein_coding	Arabidopsis thaliana	1	8.180189	Auxin efflux carrier component 7 [Source:UniProtKB/Swiss-Prot;Acc:Q940Y5]	39.69	4	3461	1848	2671	230.5	578	6
AT1G23100		AT1G23100	838918	protein_coding	Arabidopsis thaliana	1	8.195776	GroES-like family protein [Source:UniProtKB/TrEMBL;Acc:Q8LDC9]	39.57	1	699	294	524	90	138	3
AT1G23130		AT1G23130	838921	protein_coding	Arabidopsis thaliana	1	8.200321	At1g23130/T26J12_10 [Source:UniProtKB/TrEMBL;Acc:O49304]	40.82	1	925	483	845	112	248	2
AT1G23180		AT1G23180	838926	protein_coding	Arabidopsis thaliana	1	8.215721	ARM repeat superfamily protein [Source:UniProtKB/TrEMBL;Acc:Q8H0U3]	39.73	2	3920	2199	3067	403	463	8.5
AT1G23190	PGM3	AT1G23190	838927	protein_coding	Arabidopsis thaliana	1	8.219808	Probable phosphoglucomutase, cytoplasmic 1 [Source:UniProtKB/Swiss-Prot;Acc:O49299]	37.81	1	4739	1752	2251	137	360	18
AT1G23310	GGAT1	AT1G23310	838940	protein_coding	Arabidopsis thaliana	1	8.268385	Glutamate--glyoxylate aminotransferase 1 [Source:UniProtKB/Swiss-Prot;Acc:Q9LR30]	38.85	2	3636	1386	2135.5	167	368.5	14
AT1G23410	RPS27AA	AT1G23410	838949	protein_coding	Arabidopsis thaliana	1	8.314853	Ubiquitin-40S ribosomal protein S27a-1 [Source:UniProtKB/Swiss-Prot;Acc:P59271]	37.4	1	884	471	885	86	326	1
AT1G23730	BCA3	AT1G23730	838983	protein_coding	Arabidopsis thaliana	1	8.395466	Beta carbonic anhydrase 3 [Source:UniProtKB/Swiss-Prot;Acc:Q9ZUC2]	35.42	2	2921	777	1287	134	250.5	8.5
AT1G23800	ALDH2B7	AT1G23800	838991	protein_coding	Arabidopsis thaliana	1	8.412051	Aldehyde dehydrogenase family 2 member B7, mitochondrial [Source:UniProtKB/Swiss-Prot;Acc:Q8S528]	40.06	2	2835	1227	1966	81	159.5	10.5
AT1G23820	SPDSYN1	AT1G23820	838993	protein_coding	Arabidopsis thaliana	1	8.420265	Spermidine synthase 1 [Source:UniProtKB/Swiss-Prot;Acc:Q9ZUB3]	38.33	2	2720	984	1415	12	208	9
AT1G23860	RSZ21	AT1G23860	838997	protein_coding	Arabidopsis thaliana	1	8.427257	SRZ21 [Source:UniProtKB/TrEMBL;Acc:A0A178WC08]	41.39	4	2241	552	1541	76	732	6
AT1G23870	TPS9	AT1G23870	838998	protein_coding	Arabidopsis thaliana	1	8.432179	Probable alpha,alpha-trehalose-phosphate synthase [UDP-forming] 9 [Source:UniProtKB/Swiss-Prot;Acc:Q9LRA7]	41.81	1	3477	2604	2973	108.5	149	4
AT1G24020	MLP423	AT1G24020	839014	protein_coding	Arabidopsis thaliana	1	8.500119	MLP-like protein 423 [Source:UniProtKB/Swiss-Prot;Acc:Q93VR4]	33.9	2	1946	468	910	83	392.5	2.5
AT1G24050		AT1G24050	839017	protein_coding	Arabidopsis thaliana	1	8.506968	At1g24050/T23E23_11 [Source:UniProtKB/TrEMBL;Acc:Q8L466]	39.5	1	1941	567	1126	88	469	5
AT1G24100	UGT74B1	AT1G24100	839022	protein_coding	Arabidopsis thaliana	1	8.525334	Glycosyltransferase [Source:UniProtKB/TrEMBL;Acc:A0A178WKT6]	41.33	1	1753	1383	1673	76	212	2
AT1G24180	IAR4	AT1G24180	839031	protein_coding	Arabidopsis thaliana	1	8.56042	Pyruvate dehydrogenase E1 component subunit alpha-2, mitochondrial [Source:UniProtKB/Swiss-Prot;Acc:Q8H1Y0]	39.8	1	3082	1182	1659	119	356	8
AT1G24360		AT1G24360	839053	protein_coding	Arabidopsis thaliana	1	8.640582	3-oxoacyl-[acyl-carrier-protein] reductase, chloroplastic [Source:UniProtKB/Swiss-Prot;Acc:P33207]	38.64	1	2921	960	1418	237	219	11
AT1G24460		AT1G24460	839062	protein_coding	Arabidopsis thaliana	1	8.665874	TGN-related, localized SYP41 interacting protein [Source:UniProtKB/TrEMBL;Acc:F4I9A1]	40.26	2	6777	5199	5610	197	262	8.5
AT1G24490	ALB4	AT1G24490	839065	protein_coding	Arabidopsis thaliana	1	8.682195	ALBINO3-like protein 1, chloroplastic [Source:UniProtKB/Swiss-Prot;Acc:Q9FYL3]	39.29	2	3076	1444.5	1899	148.5	304	9.5
AT1G24510	CCT5	AT1G24510	839066	protein_coding	Arabidopsis thaliana	1	8.685271	T-complex protein 1 subunit epsilon [Source:UniProtKB/Swiss-Prot;Acc:O04450]	39.87	3	2976	1449	1986	444	232	9
AT1G25570		AT1G25570	839144	protein_coding	Arabidopsis thaliana	1	8.991708	Di-glucose binding protein with Leucine-rich repeat domain-containing protein [Source:UniProtKB/TrEMBL;Acc:F4ICJ5]	39.49	1	3909	1887	2549	186	474	9
AT1G26230	CPN60B4	AT1G26230	839164	protein_coding	Arabidopsis thaliana	1	9.072256	Cpn60beta4 [Source:UniProtKB/TrEMBL;Acc:A0A178WH16]	40.36	5	3094	1656	1731	42	143	12
AT1G26340	CB5-A	AT1G26340	839176	protein_coding	Arabidopsis thaliana	1	9.113864	CB5-A [Source:UniProtKB/TrEMBL;Acc:A0A178WMK3]	38.6	1	1113	408	758	127	221	3
AT1G26380	FOX1	AT1G26380	839180	protein_coding	Arabidopsis thaliana	1	9.126737	Berberine bridge enzyme-like 3 [Source:UniProtKB/Swiss-Prot;Acc:Q9FZC4]	42.9	1	1831	1608	1832	59	163	1
AT1G26390	FOX2	AT1G26390	839181	protein_coding	Arabidopsis thaliana	1	9.130013	Berberine bridge enzyme-like 4 [Source:UniProtKB/Swiss-Prot;Acc:Q9FZC5]	42.44	1	1766	1593	1767	22	150	1
AT1G26550		AT1G26550	839195	protein_coding	Arabidopsis thaliana	1	9.171118	Peptidyl-prolyl cis-trans isomerase [Source:UniProtKB/TrEMBL;Acc:Q9FE18]	37.21	1	1915	429	842	47	316	5
AT1G26560	BGLU40	AT1G26560	839196	protein_coding	Arabidopsis thaliana	1	9.178212	Beta-glucosidase 40 [Source:UniProtKB/Swiss-Prot;Acc:Q9FZE0]	34.93	1	3755	1533	2075	300	240	11
AT1G26630	ELF5A-2	AT1G26630	839203	protein_coding	Arabidopsis thaliana	1	9.2058	Eukaryotic translation initiation factor 5A-2 [Source:UniProtKB/Swiss-Prot;Acc:Q93VP3]	37.14	2	1617	448.5	943	149	343.5	5
AT1G26830	CUL3A	AT1G26830	839226	protein_coding	Arabidopsis thaliana	1	9.295565	CUL3A [Source:UniProtKB/TrEMBL;Acc:A0A178WM88]	41.14	1	3064	2199	2831	187.5	254	3
AT1G26850		AT1G26850	839229	protein_coding	Arabidopsis thaliana	1	9.300806	Probable methyltransferase PMT2 [Source:UniProtKB/Swiss-Prot;Acc:B9DFI7]	39.63	3	3522	1851	2585	147	339	7
AT1G26880	RPL34A	AT1G26880	838331	protein_coding	Arabidopsis thaliana	1	9.315305	60S ribosomal protein L34-1 [Source:UniProtKB/Swiss-Prot;Acc:Q42351]	35.72	2	2972	291	1478	198	374	4
AT1G27130	GSTU13	AT1G27130	839602	protein_coding	Arabidopsis thaliana	1	9.42528	Glutathione S-transferase U13 [Source:UniProtKB/Swiss-Prot;Acc:Q9FUS6]	40.42	1	1617	684	1286	301	299	2
AT1G27300		AT1G27300	839619	protein_coding	Arabidopsis thaliana	1	9.483157	F17L21.9 [Source:UniProtKB/TrEMBL;Acc:Q9FZK5]	40.35	1	1211	603	944	166	173	2
AT1G27310	NTF2A	AT1G27310	839620	protein_coding	Arabidopsis thaliana	1	9.484316	NTF2A [Source:UniProtKB/TrEMBL;Acc:A0A178WBG2]	39.42	1	1686	369	880	211	298	2
AT1G27390	TOM20-2	AT1G27390	839629	protein_coding	Arabidopsis thaliana	1	9.513081	TOM20-2 [Source:UniProtKB/TrEMBL;Acc:A0A178W7F2]	37.21	2	1969	465	1263	137	383	6
AT1G27400	RPL17A	AT1G27400	839630	protein_coding	Arabidopsis thaliana	1	9.515114	60S ribosomal protein L17-1 [Source:UniProtKB/Swiss-Prot;Acc:Q93VI3]	37.4	1	1956	531	992	115	344	7
AT1G27950	LTPG1	AT1G27950	839688	protein_coding	Arabidopsis thaliana	1	9.740508	Non-specific lipid transfer protein GPI-anchored 1 [Source:UniProtKB/Swiss-Prot;Acc:Q9C7F7]	38.01	1	1651	582	982	231	167	2
AT1G27970	NTF2B	AT1G27970	839690	protein_coding	Arabidopsis thaliana	1	9.746709	Nuclear transport factor 2B [Source:UniProtKB/TrEMBL;Acc:A8MS55]	37.52	2	1758	405	676	160	263	2.5
AT1G28130	GH3.17	AT1G28130	839706	protein_coding	Arabidopsis thaliana	1	9.825169	GH3.17 [Source:UniProtKB/TrEMBL;Acc:A0A178WH43]	38.58	2	2949	1830	2327	362.5	208.5	3
AT1G28140		AT1G28140	839708	protein_coding	Arabidopsis thaliana	1	9.831876	F3H9.20 protein [Source:UniProtKB/TrEMBL;Acc:Q9FZ88]	40.49	1	2634	843	2116	119	1152	5
AT1G28150		AT1G28150	839709	protein_coding	Arabidopsis thaliana	1	9.834642	UPF0426 protein At1g28150, chloroplastic [Source:UniProtKB/Swiss-Prot;Acc:Q9FZ89]	36.52	2	1568	372	1117	161	479	3.5
AT1G28200	FIP1	AT1G28200	839714	protein_coding	Arabidopsis thaliana	1	9.849844	FIP1 [Source:UniProtKB/TrEMBL;Acc:A0A178WL22]	39.52	2	2605	780	1228	141	288	4.5
AT1G28290	AGP31	AT1G28290	839723	protein_coding	Arabidopsis thaliana	1	9.889101	Non-classical arabinogalactan protein 31 [Source:UniProtKB/Swiss-Prot;Acc:Q9FZA2]	43.71	2	1914	948	1186	101	217	2.5
AT1G28440	HSL1	AT1G28440	839742	protein_coding	Arabidopsis thaliana	1	9.996713	Receptor-like protein kinase HSL1 [Source:UniProtKB/Swiss-Prot;Acc:Q9SGP2]	43.36	1	3742	2991	3476	200	283	2
AT1G28490	SYP61	AT1G28490	839749	protein_coding	Arabidopsis thaliana	1	10.015856	Syntaxin-61 [Source:UniProtKB/Swiss-Prot;Acc:Q946Y7]	38	3	2191	621	1021	72.5	204	8
AT1G28680		AT1G28680	839768	protein_coding	Arabidopsis thaliana	1	10.078189	Anthranilate N-hydroxycinnamoyl/benzoyltransferase, putative [Source:UniProtKB/TrEMBL;Acc:Q8LF28]	45.03	2	1720	1356	1535	32	145	2.5
AT1G29050	TBL38	AT1G29050	839779	protein_coding	Arabidopsis thaliana	1	10.136246	Protein trichome birefringence-like 38 [Source:UniProtKB/Swiss-Prot;Acc:Q8VY22]	35.13	1	2982	1143	1419	145	129	5
AT1G29150	RPN6	AT1G29150	839789	protein_coding	Arabidopsis thaliana	1	10.180302	26S proteasome non-ATPase regulatory subunit 11 homolog [Source:UniProtKB/Swiss-Prot;Acc:Q9LP45]	41.2	2	2506	1260	1869.5	148.5	298	2
AT1G29250		AT1G29250	839799	protein_coding	Arabidopsis thaliana	1	10.223266	Alba DNA/RNA-binding protein [Source:UniProtKB/TrEMBL;Acc:Q9LP53]	35.2	1	1533	393	795	206	194	5
AT1G29370		AT1G29370	839812	protein_coding	Arabidopsis thaliana	1	10.277748	RNA polymerase II degradation factor-like protein (DUF1296) [Source:UniProtKB/TrEMBL;Acc:Q8VZT4]	39.07	2	5477	2286	2716.5	168.5	260	8.5
AT1G29470		AT1G29470	839823	protein_coding	Arabidopsis thaliana	1	10.310131	Probable methyltransferase PMT24 [Source:UniProtKB/Swiss-Prot;Acc:Q6NPR7]	40.05	2	4016	2313	2812.5	50.5	235	9
AT1G29530		AT1G29530	839830	protein_coding	Arabidopsis thaliana	1	10.324745	At1g29530 [Source:UniProtKB/TrEMBL;Acc:Q6NL08]	37.79	1	2103	711	1240	196	165	4
AT1G29670		AT1G29670	839844	protein_coding	Arabidopsis thaliana	1	10.375599	GDSL-like Lipase/Acylhydrolase superfamily protein [Source:TAIR;Acc:AT1G29670]	37.31	2	2272	1092	1335	63.5	153	5
AT1G29690	CAD1	AT1G29690	839846	protein_coding	Arabidopsis thaliana	1	10.37902	MACPF domain-containing protein CAD1 [Source:UniProtKB/Swiss-Prot;Acc:Q9C7N2]	40.56	1	3133	1686	2268	291	289	6
AT1G29700		AT1G29700	839847	protein_coding	Arabidopsis thaliana	1	10.384945	Metallo-hydrolase/oxidoreductase superfamily protein [Source:UniProtKB/TrEMBL;Acc:Q9C535]	37.36	2	2496	1053	1392	70	250	7.5
AT1G29880		AT1G29880	839866	protein_coding	Arabidopsis thaliana	1	10.459457	Glycine--tRNA ligase, mitochondrial 1 [Source:UniProtKB/Swiss-Prot;Acc:O23627]	40.47	1	3510	2190	2581	185	204	9
AT1G29900	CARB	AT1G29900	839868	protein_coding	Arabidopsis thaliana	1	10.467956	Carbamoyl-phosphate synthase large chain, chloroplastic [Source:UniProtKB/Swiss-Prot;Acc:Q42601]	43.59	1	4255	3564	4007	207	234	3
AT1G29930	LHCB1.3	AT1G29930	839871	protein_coding	Arabidopsis thaliana	1	10.477885	Chlorophyll a-b binding protein 1, chloroplastic [Source:UniProtKB/Swiss-Prot;Acc:P04778]	47.48	1	1229	804	1230	185	239	1
AT1G29980		AT1G29980	839877	protein_coding	Arabidopsis thaliana	1	10.503239	Uncharacterized protein T1P2.9 [Source:UniProtKB/TrEMBL;Acc:Q9C8S1]	39.04	2	2950	1224	1591	371	150.5	2.5
AT1G30000	MNS3	AT1G30000	839879	protein_coding	Arabidopsis thaliana	1	10.509156	alpha-mannosidase 3 [Source:TAIR;Acc:AT1G30000]	38.79	2	3402	1905	2568	286	375	6
AT1G30230		AT1G30230	839903	protein_coding	Arabidopsis thaliana	1	10.638878	Translation elongation factor EF1B/ribosomal protein S6 family protein [Source:UniProtKB/TrEMBL;Acc:A8MRC4]	37.89	2	2063	739.5	1146	41.5	302.5	7
AT1G30360	ERD4	AT1G30360	839916	protein_coding	Arabidopsis thaliana	1	10.715482	Hyperosmolality-gated Ca2+ permeable channel 3.1 [Source:UniProtKB/TrEMBL;Acc:A0A097NUQ9]	41.04	1	3515	2175	2783	409	197	6
AT1G30380	PSAK	AT1G30380	839918	protein_coding	Arabidopsis thaliana	1	10.722183	Photosystem I reaction center subunit psaK, chloroplastic [Source:UniProtKB/Swiss-Prot;Acc:Q9SUI5]	36.81	1	1064	393	769	141	233	3
AT1G30530	UGT78D1	AT1G30530	839933	protein_coding	Arabidopsis thaliana	1	10.814612	Glycosyltransferase (Fragment) [Source:UniProtKB/TrEMBL;Acc:W8PVA4]	41.92	1	2003	1362	1908	304	240	2
AT1G30690	PATL4	AT1G30690	839949	protein_coding	Arabidopsis thaliana	1	10.887607	Patellin-4 [Source:UniProtKB/Swiss-Prot;Acc:Q94C59]	40.16	2	2800	1623	2149.5	89.5	309	4
AT1G30700		AT1G30700	839950	protein_coding	Arabidopsis thaliana	1	10.892445	Berberine bridge enzyme-like 8 [Source:UniProtKB/Swiss-Prot;Acc:Q9SA85]	38.85	1	2269	1584	2039	177	276	2
AT1G30730		AT1G30730	839953	protein_coding	Arabidopsis thaliana	1	10.900681	Berberine bridge enzyme-like 11 [Source:UniProtKB/Swiss-Prot;Acc:Q9SA88]	43.17	1	1945	1581	1946	172	191	1
AT1G30760		AT1G30760	839958	protein_coding	Arabidopsis thaliana	1	10.918267	FAD-binding Berberine family protein [Source:TAIR;Acc:AT1G30760]	40.73	2	2442	1605	1916	42	251	3
AT1G30870	PER7	AT1G30870	839971	protein_coding	Arabidopsis thaliana	1	10.991478	Peroxidase 7 [Source:UniProtKB/Swiss-Prot;Acc:Q9SY33]	42.9	1	1605	1050	1305	56	197	2
AT1G31070	GLCNAC1PUT1	AT1G31070	839993	protein_coding	Arabidopsis thaliana	1	11.084666	GlcNAc1pUT1 [Source:UniProtKB/TrEMBL;Acc:A0A178W850]	35.81	2	3923	1152	2098	284	202	14.5
AT1G31230	AKHSDH1	AT1G31230	840011	protein_coding	Arabidopsis thaliana	1	11.158618	Bifunctional aspartokinase/homoserine dehydrogenase 1, chloroplastic [Source:UniProtKB/Swiss-Prot;Acc:Q9SA18]	39.98	1	4656	2736	2988	62	125	18
AT1G31330	PSAF	AT1G31330	840021	protein_coding	Arabidopsis thaliana	1	11.214676	Photosystem I reaction center subunit III, chloroplastic [Source:UniProtKB/Swiss-Prot;Acc:Q9SHE8]	42.36	1	1465	666	1203	201	334	2
AT1G31410		AT1G31410	840031	protein_coding	Arabidopsis thaliana	1	11.246817	At1g31410 [Source:UniProtKB/TrEMBL;Acc:Q66GJ0]	41.72	1	2770	1575	2094	241	276	7
AT1G31690		AT1G31690	840056	protein_coding	Arabidopsis thaliana	1	11.343854	Amine oxidase [Source:UniProtKB/TrEMBL;Acc:F4IAX0]	35.97	1	4091	2034	2338	125	177	5
AT1G31730		AT1G31730	840060	protein_coding	Arabidopsis thaliana	1	11.359512	AP-4 complex subunit epsilon [Source:UniProtKB/Swiss-Prot;Acc:Q8L7A9]	40.51	1	4776	2817	3584	394	371	10
AT1G31780		AT1G31780	840065	protein_coding	Arabidopsis thaliana	1	11.391199	At1g31780 [Source:UniProtKB/TrEMBL;Acc:Q6NMI3]	40.87	1	3549	2043	2323	141	137	9
AT1G31800	CYP97A3	AT1G31800	840067	protein_coding	Arabidopsis thaliana	1	11.396402	Protein LUTEIN DEFICIENT 5, chloroplastic [Source:UniProtKB/Swiss-Prot;Acc:Q93VK5]	37.34	1	3312	1788	2070	37	243	15
AT1G31860	HISN2	AT1G31860	840076	protein_coding	Arabidopsis thaliana	1	11.43406	Histidine biosynthesis bifunctional protein hisIE, chloroplastic [Source:UniProtKB/Swiss-Prot;Acc:O82768]	37.17	3	2547	675	1141	250.5	189	5
AT1G32160		AT1G32160	840108	protein_coding	Arabidopsis thaliana	1	11.568654	At1g32160/F3C3_6 [Source:UniProtKB/TrEMBL;Acc:Q9FVR1]	41.46	1	1784	1221	1465	46	196	3
AT1G32200	ATS1	AT1G32200	840112	protein_coding	Arabidopsis thaliana	1	11.601671	Glycerol-3-phosphate acyltransferase, chloroplastic [Source:UniProtKB/Swiss-Prot;Acc:Q43307]	39.01	2	3503	1380	2011	172	443	12.5
AT1G32220		AT1G32220	840114	protein_coding	Arabidopsis thaliana	1	11.607854	Uncharacterized protein At1g32220, chloroplastic [Source:UniProtKB/Swiss-Prot;Acc:Q9FVR6]	39.2	1	2114	891	1452	183	376	7
AT1G32500	ABCI7	AT1G32500	840144	protein_coding	Arabidopsis thaliana	1	11.749798	At1g32500 [Source:UniProtKB/TrEMBL;Acc:Q058Q9]	40.83	1	2392	1428	1917	195	292	3
AT1G32730		AT1G32730	840167	protein_coding	Arabidopsis thaliana	1	11.84091	Electron carrier/iron ion-binding protein [Source:UniProtKB/TrEMBL;Acc:Q9LPJ1]	37.77	1	2398	984	1503	166	351	5
AT1G32790	CID11	AT1G32790	840173	protein_coding	Arabidopsis thaliana	1	11.874508	CTC-interacting domain 11 [Source:UniProtKB/TrEMBL;Acc:F4IEC7]	39.35	2	3041	1149	2017	279	587	10
AT1G32900	GBSS1	AT1G32900	840184	protein_coding	Arabidopsis thaliana	1	11.92039	Granule-bound starch synthase 1, chloroplastic/amyloplastic [Source:UniProtKB/Swiss-Prot;Acc:Q9MAQ0]	39.43	1	3476	1833	2292	132.5	191	13
AT1G32940	SBT3.5	AT1G32940	840188	protein_coding	Arabidopsis thaliana	1	11.937183	Subtilisin-like protease SBT3.5 [Source:UniProtKB/Swiss-Prot;Acc:Q9MAP7]	41.1	4	3933	2172	2706	134	259	9.5
AT1G33120	RPL9B	AT1G33120	840211	protein_coding	Arabidopsis thaliana	1	12.010879	60S ribosomal protein L9-1 [Source:UniProtKB/Swiss-Prot;Acc:P49209]	38.77	1	1668	585	1016	106	323	3
AT1G33490		AT1G33490	840243	protein_coding	Arabidopsis thaliana	1	12.150674	E3 ubiquitin-protein ligase [Source:UniProtKB/TrEMBL;Acc:Q9C803]	38.28	3	1786	420	1120	188.5	266	5
AT1G33610		AT1G33610	840255	protein_coding	Arabidopsis thaliana	1	12.188678	Leucine-rich repeat (LRR) family protein [Source:UniProtKB/TrEMBL;Acc:F4HR91]	43.05	1	1783	1437	1784	231	114	1
AT1G33790	JAL4	AT1G33790	840271	protein_coding	Arabidopsis thaliana	1	12.256474	Jacalin-related lectin 4 [Source:UniProtKB/Swiss-Prot;Acc:Q9LQ31]	35.49	6	4164	1338	1818	61.5	182	5.5
AT1G33810		AT1G33810	840273	protein_coding	Arabidopsis thaliana	1	12.264942	Zinc finger/BTB domain protein [Source:UniProtKB/TrEMBL;Acc:Q8L9M8]	36.79	1	1978	417	824	141	264	3
AT1G33960	AIG1	AT1G33960	840293	protein_coding	Arabidopsis thaliana	1	12.346138	P-loop containing nucleoside triphosphate hydrolases superfamily protein [Source:TAIR;Acc:AT1G33960]	36.29	2	2595	1062	1453	40	438	6
AT1G34000	OHP2	AT1G34000	840297	protein_coding	Arabidopsis thaliana	1	12.35791	OHP2 [Source:UniProtKB/TrEMBL;Acc:A0A178WAB5]	37.65	1	1056	519	824	63	240	2
AT1G34130	STT3B	AT1G34130	840312	protein_coding	Arabidopsis thaliana	1	12.429846	Glycosyltransferase (Fragment) [Source:UniProtKB/TrEMBL;Acc:W8PVA0]	40.55	1	3390	2208	2613	153	250	5
AT1G34220		AT1G34220	840321	protein_coding	Arabidopsis thaliana	1	12.462849	Regulator of Vps4 activity in the MVB pathway protein [Source:UniProtKB/TrEMBL;Acc:F4HUX0]	40.33	2	3240	1905	2290	132.5	250.5	6
AT1G34320		AT1G34320	840333	protein_coding	Arabidopsis thaliana	1	12.520059	At1g34320 [Source:UniProtKB/TrEMBL;Acc:Q6NQ48]	38.92	2	4318	1974	2845	320	326.5	12.5
AT1G34430	EMB3003	AT1G34430	840346	protein_coding	Arabidopsis thaliana	1	12.587726	Dihydrolipoyllysine-residue acetyltransferase component 5 of pyruvate dehydrogenase complex, chloroplastic [Source:UniProtKB/Swiss-Prot;Acc:Q9C8P0]	41.87	1	2497	1398	1838	138	300	6
AT1G35420		AT1G35420	840434	protein_coding	Arabidopsis thaliana	1	13.026206	Alpha/beta-Hydrolases superfamily protein [Source:UniProtKB/TrEMBL;Acc:F4HYC8]	41.32	3	1485	933	1275	113	220	3
AT1G35580	CINV1	AT1G35580	840454	protein_coding	Arabidopsis thaliana	1	13.122082	Alkaline/neutral invertase CINV1 [Source:UniProtKB/Swiss-Prot;Acc:Q9LQF2]	39.88	3	3246	1656	2066	81.5	377	6
AT1G35680	RPL21	AT1G35680	840472	protein_coding	Arabidopsis thaliana	1	13.208683	50S ribosomal protein L21, chloroplastic [Source:UniProtKB/Swiss-Prot;Acc:P51412]	38.09	1	1745	663	939	93	181	5
AT1G35720	ANN1	AT1G35720	840476	protein_coding	Arabidopsis thaliana	1	13.225168	Annexin [Source:UniProtKB/TrEMBL;Acc:A0A178WGZ8]	39.72	1	2071	954	1390	135	299	3
AT1G36320		AT1G36320	840539	protein_coding	Arabidopsis thaliana	1	13.671774	At1g36320/F7F23_4 [Source:UniProtKB/TrEMBL;Acc:Q9C8X8]	37.75	1	2431	1245	1613	101	265	6
AT1G36730		AT1G36730	840582	protein_coding	Arabidopsis thaliana	1	13.89821	Probable eukaryotic translation initiation factor 5-1 [Source:UniProtKB/Swiss-Prot;Acc:Q9C8F1]	40.43	1	2621	1320	2286	234	495	2
AT1G37130	NIA2	AT1G37130	840630	protein_coding	Arabidopsis thaliana	1	14.158452	Nitrate reductase [NADH] 2 [Source:UniProtKB/Swiss-Prot;Acc:P11035]	45.57	1	3486	2754	3205	164	285	3
AT1G41830	SKS6	AT1G41830	840792	protein_coding	Arabidopsis thaliana	1	15.603568	SKS6 [Source:UniProtKB/TrEMBL;Acc:A0A178W7S3]	34.78	1	4398	1629	2117	163	323	8
AT1G41880	RPL35AB	AT1G41880	840799	protein_coding	Arabidopsis thaliana	1	15.650635	60S ribosomal protein L35a-2 [Source:UniProtKB/Swiss-Prot;Acc:Q9FZH0]	36.43	2	1907	336	1010.5	114	223.5	5
AT1G42550	PMI1	AT1G42550	840860	protein_coding	Arabidopsis thaliana	1	15.976805	Protein PLASTID MOVEMENT IMPAIRED 1 [Source:UniProtKB/Swiss-Prot;Acc:Q9C8E6]	44.28	1	3147	2532	3076	325	217	2
AT1G42960		AT1G42960	840894	protein_coding	Arabidopsis thaliana	1	16.125743	Inner membrane localized protein [Source:UniProtKB/TrEMBL;Acc:Q9C7S3]	37.08	1	1555	507	845	119	217	5
AT1G42970	GAPB	AT1G42970	840895	protein_coding	Arabidopsis thaliana	1	16.127353	Glyceraldehyde-3-phosphate dehydrogenase GAPB, chloroplastic [Source:UniProtKB/Swiss-Prot;Acc:P25857]	40.54	1	2542	1344	1854	198	310	9
AT1G43140		AT1G43140	3767291	protein_coding	Arabidopsis thaliana	1	16.232785	Putative cullin-like protein 1 [Source:UniProtKB/Swiss-Prot;Acc:P0CH31]	37.29	1	3324	2166	2166	NA	NA	12
AT1G43170	ARP1	AT1G43170	840916	protein_coding	Arabidopsis thaliana	1	16.266553	60S ribosomal protein L3-1 [Source:UniProtKB/Swiss-Prot;Acc:P17094]	40.03	9	2392	1170	1497	23.5	120	7
AT1G43690		AT1G43690	840956	protein_coding	Arabidopsis thaliana	1	16.478159	At1g43690/F2J6_4 [Source:UniProtKB/TrEMBL;Acc:Q8VYV0]	39.2	1	4700	1800	2430	359	269	7
AT1G43860		AT1G43860	840982	protein_coding	Arabidopsis thaliana	1	16.620769	At1g43860 [Source:UniProtKB/TrEMBL;Acc:Q9MAR2]	39.69	2	3735	1060.5	2431	542.5	826	4.5
AT1G43890	RABC1	AT1G43890	840987	protein_coding	Arabidopsis thaliana	1	16.646696	Ras-related protein RABC1 [Source:UniProtKB/Swiss-Prot;Acc:O23657]	36.15	3	1952	639	978	82	174.5	7
AT1G44170	ALDH3H1	AT1G44170	841020	protein_coding	Arabidopsis thaliana	1	16.7964	Aldehyde dehydrogenase family 3 member H1 [Source:UniProtKB/Swiss-Prot;Acc:Q70DU8]	35.85	3	3921	1455	1683	74.5	163	10
AT1G44446	CAO	AT1G44446	841029	protein_coding	Arabidopsis thaliana	1	16.848308	CH1 [Source:UniProtKB/TrEMBL;Acc:A0A178W6L1]	38.09	4	2963	1305	2064	94.5	355	8
AT1G44575	PSBS	AT1G44575	841033	protein_coding	Arabidopsis thaliana	1	16.870221	Photosystem II 22 kDa protein, chloroplastic [Source:UniProtKB/Swiss-Prot;Acc:Q9XF91]	34.71	3	3206	798	1288	109.5	232	4
AT1G44820		AT1G44820	841046	protein_coding	Arabidopsis thaliana	1	16.926297	At1g44820 [Source:UniProtKB/TrEMBL;Acc:Q9LPE9]	38.21	1	2899	1317	2213	53	841	4
AT1G44835		AT1G44835	841048	protein_coding	Arabidopsis thaliana	1	16.939692	YbaK/aminoacyl-tRNA synthetase-associated domain-containing protein [Source:UniProtKB/TrEMBL;Acc:F4HPK3]	36.76	2	2866	925.5	1291.5	161.5	202.5	12
AT1G45000	RPT4B	AT1G45000	841065	protein_coding	Arabidopsis thaliana	1	17.009051	26S proteasome regulatory subunit S10B homolog B [Source:UniProtKB/Swiss-Prot;Acc:Q9MAK9]	37.93	2	2878	1104	1528.5	123	299.5	9.5
AT1G45145	TRX5	AT1G45145	841082	protein_coding	Arabidopsis thaliana	1	17.074942	Thioredoxin H5 [Source:UniProtKB/Swiss-Prot;Acc:Q39241]	35.64	1	1475	357	840	160	321	2
AT1G45170	OEP24A	AT1G45170	841085	protein_coding	Arabidopsis thaliana	1	17.09598	Outer envelope pore protein 24A, chloroplastic [Source:UniProtKB/Swiss-Prot;Acc:Q1H5C9]	36.42	2	2061	573	939.5	112.5	252	3.5
AT1G45201	ATTLL1	AT1G45201	841089	protein_coding	Arabidopsis thaliana	1	17.123785	triacylglycerol lipase-like 1 [Source:TAIR;Acc:AT1G45201]	31.37	3	5438	1440	2040	67	700	6
AT1G45332	MEFG1	AT1G45332	841097	protein_coding	Arabidopsis thaliana	1	17.172121	Elongation factor G-1, mitochondrial [Source:UniProtKB/Swiss-Prot;Acc:Q9C641]	38.24	2	4939	1725	2685	376	327	18
AT1G47128	RD21A	AT1G47128	841122	protein_coding	Arabidopsis thaliana	1	17.282749	RD21A [Source:UniProtKB/TrEMBL;Acc:A0A178WIH7]	38.25	1	3000	1389	1919	139	389	5
AT1G47200	WPP2	AT1G47200	841123	protein_coding	Arabidopsis thaliana	1	17.297831	WPP domain-containing protein 2 [Source:UniProtKB/Swiss-Prot;Acc:Q9C500]	40.64	1	998	543	999	105	349	1
AT1G47260	GAMMACA2	AT1G47260	841129	protein_coding	Arabidopsis thaliana	1	17.319551	GAMMA CA2 [Source:UniProtKB/TrEMBL;Acc:A0A178WI45]	38.33	1	3933	837	2807	136	1832	5
AT1G47420	SDH5	AT1G47420	841147	protein_coding	Arabidopsis thaliana	1	17.395518	Succinate dehydrogenase subunit 5, mitochondrial [Source:UniProtKB/Swiss-Prot;Acc:Q9SX77]	39.69	1	1745	774	1117	86	255	5
AT1G47490	RBP47C	AT1G47490	841157	protein_coding	Arabidopsis thaliana	1	17.424473	Polyadenylate-binding protein RBP47C [Source:UniProtKB/Swiss-Prot;Acc:Q9SX79]	38.93	2	3002	933	2033	327	258.5	5.5
AT1G47530	DTX33	AT1G47530	841162	protein_coding	Arabidopsis thaliana	1	17.451553	Protein DETOXIFICATION 33 [Source:UniProtKB/Swiss-Prot;Acc:Q9SX83]	40.05	2	2908	1179	2202	170	330	8
AT1G47550	SEC3A	AT1G47550	841164	protein_coding	Arabidopsis thaliana	1	17.456987	Exocyst complex component sec3A [Source:UniProtKB/TrEMBL;Acc:F4HTA1]	37.46	2	8208	2665.5	3632	115.5	849	25
AT1G47600	TGG4	AT1G47600	841169	protein_coding	Arabidopsis thaliana	1	17.491731	Myrosinase 4 [Source:UniProtKB/Swiss-Prot;Acc:Q8GRX1]	33.78	2	3048	1534.5	1751.5	38.5	176.5	13
AT1G47710		AT1G47710	841182	protein_coding	Arabidopsis thaliana	1	17.557091	Serine protease inhibitor (SERPIN) family protein [Source:TAIR;Acc:AT1G47710]	34.28	2	3240	1257	1554	82.5	266	2.5
AT1G47960	C/VIF1	AT1G47960	841214	protein_coding	Arabidopsis thaliana	1	17.681157	Cell wall / vacuolar inhibitor of fructosidase 1 [Source:UniProtKB/Swiss-Prot;Acc:F4HWQ8]	35.82	2	2562	618	1528	157	483	3
AT1G47980		AT1G47980	841216	protein_coding	Arabidopsis thaliana	1	17.691811	unknown protein; FUNCTIONS IN: molecular_function unknown; INVOLVED IN: biological_process unknown; LOCATED IN: endomembrane system; EXPRESSED IN: 6 plant structures; EXPRESSED DURING: 4 anthesis, F mature embryo stage, petal differentiation and exp /.../ stage, E expanded cotyledon stage; BEST Arabidopsis thaliana protein match is: unknown protein (TAIR:AT3G62730.1); Ha. [Source:TAIR;Acc:AT1G479…	33.65	1	2076	948	1191	68	173	3
AT1G48090		AT1G48090	841226	protein_coding	Arabidopsis thaliana	1	17.73201	calcium-dependent lipid-binding family protein [Source:TAIR;Acc:AT1G48090]	37.93	6	26498	12441	13017	251	207	64
AT1G48130	PER1	AT1G48130	841231	protein_coding	Arabidopsis thaliana	1	17.780429	1-Cys peroxiredoxin PER1 [Source:UniProtKB/Swiss-Prot;Acc:O04005]	39.8	1	1298	651	1059	180	226	4
AT1G48200		AT1G48200	841240	protein_coding	Arabidopsis thaliana	1	17.796764	At1g48200 [Source:UniProtKB/TrEMBL;Acc:Q6NPH1]	38.44	1	1573	357	769	52	305	3
AT1G48210		AT1G48210	841241	protein_coding	Arabidopsis thaliana	1	17.798431	Protein kinase superfamily protein [Source:UniProtKB/TrEMBL;Acc:F4HWU0]	37.38	7	3899	1092	1868	32	282	8
AT1G48410	AGO1	AT1G48410	841262	protein_coding	Arabidopsis thaliana	1	17.885633	ICU9 [Source:UniProtKB/TrEMBL;Acc:A0A178WL72]	39.77	3	6999	3153	3531	87.5	126	22
AT1G48420	DCD	AT1G48420	841263	protein_coding	Arabidopsis thaliana	1	17.895784	Bifunctional D-cysteine desulfhydrase/1-aminocyclopropane-1-carboxylate deaminase, mitochondrial [Source:UniProtKB/Swiss-Prot;Acc:F4HYF3]	39.37	3	3029	1206	1754	3	293	10
AT1G48470	GLN1-5	AT1G48470	841268	protein_coding	Arabidopsis thaliana	1	17.913711	Glutamine synthetase cytosolic isozyme 1-5 [Source:UniProtKB/Swiss-Prot;Acc:Q8GXW5]	36.34	1	2390	1062	1310	72	174	10
AT1G48520	GATB	AT1G48520	841273	protein_coding	Arabidopsis thaliana	1	17.94005	Glutamyl-tRNA(Gln) amidotransferase subunit B, chloroplastic/mitochondrial [Source:UniProtKB/Swiss-Prot;Acc:Q9FV81]	39.43	3	2814	1467	2112	134	219.5	8
AT1G48600	NMT2	AT1G48600	841281	protein_coding	Arabidopsis thaliana	1	17.965871	PMEAMT [Source:UniProtKB/TrEMBL;Acc:A0A178WLJ9]	37.4	2	3483	1452	1863	133	276	11.5
AT1G48620	HON5	AT1G48620	841283	protein_coding	Arabidopsis thaliana	1	17.973642	At1g48620 [Source:UniProtKB/TrEMBL;Acc:Q4V3D1]	40.6	1	3021	1440	2308	361	505	4
AT1G48630	RACK1B	AT1G48630	841284	protein_coding	Arabidopsis thaliana	1	17.981636	RACK1B_AT [Source:UniProtKB/TrEMBL;Acc:A0A178W908]	41.04	1	1741	981	1431	108	340	2
AT1G48760	DELTA-ADR	AT1G48760	841298	protein_coding	Arabidopsis thaliana	1	18.035967	AP-3 complex subunit delta [Source:UniProtKB/Swiss-Prot;Acc:Q9C744]	42.6	3	3438	2610	3383	143	496	2
AT1G48850	EMB1144	AT1G48850	841307	protein_coding	Arabidopsis thaliana	1	18.064905	Chorismate synthase, chloroplastic [Source:UniProtKB/Swiss-Prot;Acc:P57720]	37.85	3	3249	1143	1692	165	248	13
AT1G48920	NUCL1	AT1G48920	841314	protein_coding	Arabidopsis thaliana	1	18.098081	Nucleolin 1 [Source:UniProtKB/Swiss-Prot;Acc:Q9FVQ1]	38.47	1	3651	1674	2089	104	309	15
AT1G49040	SCD1	AT1G49040	841327	protein_coding	Arabidopsis thaliana	1	18.139174	SCD1 [Source:UniProtKB/TrEMBL;Acc:A0A178WQS8]	37.89	4	9845	2730	4553	161.5	181	29
AT1G49140		AT1G49140	841337	protein_coding	Arabidopsis thaliana	1	18.176772	NADH dehydrogenase [ubiquinone] 1 beta subcomplex subunit 10-A [Source:UniProtKB/Swiss-Prot;Acc:Q9M9B4]	38.07	2	2492	324	1401	110	132	3.5
AT1G49380	CCS1	AT1G49380	841361	protein_coding	Arabidopsis thaliana	1	18.276643	Cytochrome c biogenesis protein CCS1, chloroplastic [Source:UniProtKB/Swiss-Prot;Acc:Q9XIA4]	38.2	1	2889	1644	2123	150	327	8
AT1G49600	ATRBP47A	AT1G49600	841384	protein_coding	Arabidopsis thaliana	1	18.356799	RNA-binding protein 47A [Source:TAIR;Acc:AT1G49600]	39.33	3	3648	1353	2379	296	429	6
AT1G49630	PREP2	AT1G49630	841387	protein_coding	Arabidopsis thaliana	1	18.36759	Presequence protease 2, chloroplastic/mitochondrial [Source:UniProtKB/Swiss-Prot;Acc:Q8VY06]	37.63	5	7904	3243	3576	141	235	19
AT1G49660	CXE5	AT1G49660	841390	protein_coding	Arabidopsis thaliana	1	18.378634	Probable carboxylesterase 5 [Source:UniProtKB/Swiss-Prot;Acc:Q9FX94]	42.67	1	1267	960	1268	164	142	1
AT1G49670	NQR	AT1G49670	841391	protein_coding	Arabidopsis thaliana	1	18.380804	ARP protein (REF) [Source:TAIR;Acc:AT1G49670]	36.03	2	5342	1924.5	2590.5	105	559	18
AT1G49730		AT1G49730	841396	protein_coding	Arabidopsis thaliana	1	18.402506	Protein kinase superfamily protein [Source:UniProtKB/TrEMBL;Acc:F4I3D1]	39.52	5	3175	1353	2204	36	129.5	8
AT1G49750		AT1G49750	841398	protein_coding	Arabidopsis thaliana	1	18.410857	AT1G49750 protein [Source:UniProtKB/TrEMBL;Acc:Q9FXA1]	41.48	1	2159	1485	2042	236	319	2
AT1G49970	CLPR1	AT1G49970	841420	protein_coding	Arabidopsis thaliana	1	18.50157	ATP-dependent Clp protease proteolytic subunit-related protein 1, chloroplastic [Source:UniProtKB/Swiss-Prot;Acc:Q9XJ35]	38.67	1	3084	1164	1722	191	365	9
AT1G49975		AT1G49975	841421	protein_coding	Arabidopsis thaliana	1	18.504757	At1g49975 [Source:UniProtKB/TrEMBL;Acc:Q8LFL5]	35.99	1	1427	390	1231	87	752	3
AT1G50030	TOR	AT1G50030	841427	protein_coding	Arabidopsis thaliana	1	18.522248	Serine/threonine-protein kinase TOR [Source:UniProtKB/TrEMBL;Acc:A0A178WN52]	37.99	2	17747	7405.5	8063	375	280.5	56
AT1G50200	ALATS	AT1G50200	841442	protein_coding	Arabidopsis thaliana	1	18.591194	Alanyl-tRNA synthetase [Source:TAIR;Acc:AT1G50200]	37.66	2	7375	3024	3467	212	229	23
AT1G50250	FTSH1	AT1G50250	841447	protein_coding	Arabidopsis thaliana	1	18.614201	ATP-dependent zinc metalloprotease FTSH 1, chloroplastic [Source:UniProtKB/Swiss-Prot;Acc:Q39102]	44.03	1	2954	2151	2573	224	196	5
AT1G50370	FYPP1	AT1G50370	841459	protein_coding	Arabidopsis thaliana	1	18.658508	Phytochrome-associated serine/threonine-protein phosphatase 1 [Source:UniProtKB/Swiss-Prot;Acc:Q9SX52]	36.53	1	3544	912	1678	385	379	10
AT1G50450		AT1G50450	841467	protein_coding	Arabidopsis thaliana	1	18.687785	At1g50450/F11F12_20 [Source:UniProtKB/TrEMBL;Acc:Q94BZ0]	39.68	1	2718	1287	1559	154	116	13
AT1G50460	HKL1	AT1G50460	841468	protein_coding	Arabidopsis thaliana	1	18.693644	Hexokinase-3 [Source:UniProtKB/Swiss-Prot;Acc:Q9LPS1]	38.17	3	4065	1269	2161	386	277.5	9
AT1G50480	THFS	AT1G50480	841470	protein_coding	Arabidopsis thaliana	1	18.701882	Formate--tetrahydrofolate ligase [Source:UniProtKB/Swiss-Prot;Acc:Q9SPK5]	40.17	1	3056	1905	2338	181	250	5
AT1G50500	HIT1	AT1G50500	841472	protein_coding	Arabidopsis thaliana	1	18.707924	Membrane trafficking VPS53 family protein [Source:TAIR;Acc:AT1G50500]	37.46	5	8194	2487	2984	87	286	24
AT1G50600	SCL5	AT1G50600	841482	protein_coding	Arabidopsis thaliana	1	18.737063	scarecrow-like 5 [Source:TAIR;Acc:AT1G50600]	38.73	3	2586	1794	2061	89	266	2
AT1G50670		AT1G50670	841489	protein_coding	Arabidopsis thaliana	1	18.774805	F11F12.1 protein [Source:UniProtKB/TrEMBL;Acc:Q9LPT6]	34.05	3	2225	627	996	23	279	9
AT1G50920		AT1G50920	841514	protein_coding	Arabidopsis thaliana	1	18.870059	Nucleolar GTP-binding protein 1 [Source:UniProtKB/Swiss-Prot;Acc:Q9C6I8]	41.44	1	2909	2016	2512	98	148	3
AT1G51100		AT1G51100	841533	protein_coding	Arabidopsis thaliana	1	18.934299	CRR41 [Source:UniProtKB/TrEMBL;Acc:A0A178W725]	36.66	1	1000	636	1001	42	321	1
AT1G51110	PAP12	AT1G51110	841534	protein_coding	Arabidopsis thaliana	1	18.935301	Probable plastid-lipid-associated protein 12, chloroplastic [Source:UniProtKB/Swiss-Prot;Acc:Q8LAP6]	36.28	1	2364	1230	1490	78	180	11
AT1G51470	TGG5	AT1G51470	841572	protein_coding	Arabidopsis thaliana	1	19.087384	Myrosinase 5 [Source:UniProtKB/Swiss-Prot;Acc:Q3ECS3]	34.17	1	3139	1536	1851	39	274	13
AT1G51510	Y14	AT1G51510	841576	protein_coding	Arabidopsis thaliana	1	19.102791	Y14 [Source:UniProtKB/TrEMBL;Acc:A0A178WGD6]	38.5	1	2142	609	1070	179	280	4
AT1G51590	MNS1	AT1G51590	841584	protein_coding	Arabidopsis thaliana	1	19.128144	Mannosyl-oligosaccharide 1,2-alpha-mannosidase MNS1 [Source:UniProtKB/Swiss-Prot;Acc:Q9C512]	37.89	2	4174	1371	2036	142.5	170	14
AT1G51680	4CL1	AT1G51680	841593	protein_coding	Arabidopsis thaliana	1	19.158746	4-coumarate--CoA ligase 1 [Source:UniProtKB/Swiss-Prot;Acc:Q42524]	40.27	3	2991	1620	2036	87	327	4
AT1G51690	ATB ALPHA	AT1G51690	841594	protein_coding	Arabidopsis thaliana	1	19.163843	protein phosphatase 2A 55 kDa regulatory subunit B alpha isoform [Source:TAIR;Acc:AT1G51690]	35.55	5	6606	1542	2357	316	474	15
AT1G51710	UBP6	AT1G51710	841596	protein_coding	Arabidopsis thaliana	1	19.175609	Ubiquitin carboxyl-terminal hydrolase 6 [Source:UniProtKB/Swiss-Prot;Acc:Q949Y0]	38.04	2	4586	1390.5	1722.5	151.5	178.5	16
AT1G51740	SYP81	AT1G51740	841599	protein_coding	Arabidopsis thaliana	1	19.188799	Syntaxin-81 [Source:UniProtKB/Swiss-Prot;Acc:P59277]	37.41	2	2573	741	1424	219	153	6.5
AT1G51760	ILL4	AT1G51760	841602	protein_coding	Arabidopsis thaliana	1	19.199351	JR3 [Source:UniProtKB/TrEMBL;Acc:A0A178W8I8]	38.99	1	2356	1323	1817	210	282	5
AT1G51800	IOS1	AT1G51800	841606	protein_coding	Arabidopsis thaliana	1	19.214072	LRR receptor-like serine/threonine-protein kinase IOS1 [Source:UniProtKB/Swiss-Prot;Acc:Q9C8I6]	37.27	1	3981	2685	3036	130	219	12
AT1G51805		AT1G51805	841607	protein_coding	Arabidopsis thaliana	1	19.220236	Leucine-rich repeat protein kinase family protein [Source:UniProtKB/TrEMBL;Acc:F4IB63]	33.32	2	5561	2619	3309.5	152.5	536	13
AT1G51850		AT1G51850	841612	protein_coding	Arabidopsis thaliana	1	19.252811	Leucine-rich repeat protein kinase family protein [Source:TAIR;Acc:AT1G51850]	36	2	4116	2658	2955	143	134	13.5
AT1G51940	LYK3	AT1G51940	841622	protein_coding	Arabidopsis thaliana	1	19.29582	LysM domain receptor-like kinase 3 [Source:UniProtKB/Swiss-Prot;Acc:F4IB81]	36.84	1	3349	1956	2456	227	271	11
AT1G52000	JAL5	AT1G52000	841629	protein_coding	Arabidopsis thaliana	1	19.333088	Jacalin-related lectin 5 [Source:UniProtKB/Swiss-Prot;Acc:Q9ZU23]	41.01	2	3047	2193	2567	41.5	228.5	4
AT1G52030	F-ATMBP	AT1G52030	841632	protein_coding	Arabidopsis thaliana	1	19.345871	Myrosinase-binding protein 2 [Source:UniProtKB/Swiss-Prot;Acc:Q9SAV1]	38.53	3	3217	1929	2378	125	218	4
AT1G52040	MBP1	AT1G52040	841633	protein_coding	Arabidopsis thaliana	1	19.350314	Myrosinase-binding protein 1 [Source:UniProtKB/Swiss-Prot;Acc:Q9SAV0]	37.29	1	2477	1389	1751	39.5	280	4
AT1G52060	JAL9	AT1G52060	841635	protein_coding	Arabidopsis thaliana	1	19.3588	Jacalin-related lectin 9 [Source:UniProtKB/Swiss-Prot;Acc:F4IB95]	34.9	1	2022	945	1355	170	238	4
AT1G52070	JAL10	AT1G52070	841636	protein_coding	Arabidopsis thaliana	1	19.364809	Jacalin-related lectin 10 [Source:UniProtKB/Swiss-Prot;Acc:Q8GWI7]	34.1	2	2116	912	1383	69	290.5	4
AT1G52100		AT1G52100	841640	protein_coding	Arabidopsis thaliana	1	19.383078	Mannose-binding lectin superfamily protein [Source:TAIR;Acc:AT1G52100]	35.56	5	2524	1146	1857	53	323	4
AT1G52190	NPF1.2	AT1G52190	841649	protein_coding	Arabidopsis thaliana	1	19.43448	Protein NRT1/ PTR FAMILY 1.2 [Source:UniProtKB/Swiss-Prot;Acc:Q9M817]	35.33	1	4551	1824	2373	190	357	4
AT1G52230	PSAH2	AT1G52230	841653	protein_coding	Arabidopsis thaliana	1	19.454798	Photosystem I reaction center subunit VI-2, chloroplastic [Source:UniProtKB/Swiss-Prot;Acc:Q9SUI6]	38.92	1	870	438	702	103	159	3
AT1G52280	RABG3D	AT1G52280	841658	protein_coding	Arabidopsis thaliana	1	19.467815	Ras-related protein RABG3d [Source:UniProtKB/Swiss-Prot;Acc:Q9C820]	34.71	1	1771	621	1093	136	334	7
AT1G52290	PERK15	AT1G52290	841659	protein_coding	Arabidopsis thaliana	1	19.46982	Proline-rich receptor-like protein kinase PERK15 [Source:UniProtKB/Swiss-Prot;Acc:Q9C821]	38.58	2	2762	1152	2246	219	430	7.5
AT1G52300	RPL37B	AT1G52300	841660	protein_coding	Arabidopsis thaliana	1	19.474898	60S ribosomal protein L37-2 [Source:UniProtKB/Swiss-Prot;Acc:Q43292]	37.77	1	1336	288	685	81	314	4
AT1G52320		AT1G52320	841662	protein_coding	Arabidopsis thaliana	1	19.484221	BZIP protein, putative; 48652-45869 [Source:UniProtKB/TrEMBL;Acc:Q9C824]	40.93	5	3776	2328	2353	24	86	5
AT1G52360		AT1G52360	841666	protein_coding	Arabidopsis thaliana	1	19.499146	Coatomer subunit beta' [Source:UniProtKB/TrEMBL;Acc:F4ICX0]	38.07	4	7163	2781	3537	135	324	25
AT1G52380	NUP50A	AT1G52380	841668	protein_coding	Arabidopsis thaliana	1	19.508938	Nuclear pore complex protein NUP50A [Source:UniProtKB/Swiss-Prot;Acc:Q9C829]	39.46	4	2703	1323	2125.5	160	321.5	2
AT1G52400	BGLU18	AT1G52400	841670	protein_coding	Arabidopsis thaliana	1	19.514989	Beta-D-glucopyranosyl abscisate beta-glucosidase [Source:UniProtKB/Swiss-Prot;Acc:Q9SE50]	33.98	3	3422	1587	2092	106	320	12
AT1G52410	TSA1	AT1G52410	841671	protein_coding	Arabidopsis thaliana	1	19.520603	TSK-associating protein 1 [Source:UniProtKB/Swiss-Prot;Acc:F4ICX9]	35.65	2	5082	2274	2664	95.5	292.5	26
AT1G52420		AT1G52420	841673	protein_coding	Arabidopsis thaliana	1	19.527822	At1g52420 [Source:UniProtKB/TrEMBL;Acc:Q9SSP6]	39.09	1	3621	2013	2787	121	407	5
AT1G52510		AT1G52510	841682	protein_coding	Arabidopsis thaliana	1	19.56151	Alpha/beta-Hydrolases superfamily protein [Source:UniProtKB/TrEMBL;Acc:Q8VZ57]	39.49	2	3762	1143	1470	76	156.5	11
AT1G52540		AT1G52540	841685	protein_coding	Arabidopsis thaliana	1	19.570058	Protein kinase superfamily protein [Source:UniProtKB/TrEMBL;Acc:Q8LDB7]	36.66	2	2146	1053	1613	475.5	239	3.5
AT1G52670		AT1G52670	841699	protein_coding	Arabidopsis thaliana	1	19.614931	Is a member of the PF [Source:UniProtKB/TrEMBL;Acc:Q8VZ68]	37.11	1	2680	825	1204	190	187	9
AT1G52690	LEA7	AT1G52690	841701	protein_coding	Arabidopsis thaliana	1	19.619724	Late embryogenesis abundant protein 7 [Source:UniProtKB/Swiss-Prot;Acc:Q96270]	34.18	2	1810	510	830	106.5	180	2.5
AT1G52730		AT1G52730	841706	protein_coding	Arabidopsis thaliana	1	19.642452	AT1G52730 protein [Source:UniProtKB/TrEMBL;Acc:Q9SSS7]	37.43	3	2759	1032	1646	189	232	7
AT1G52740	HTA9	AT1G52740	841707	protein_coding	Arabidopsis thaliana	1	19.645236	Probable histone H2A variant 3 [Source:UniProtKB/Swiss-Prot;Acc:Q9C944]	41.36	1	1249	405	842	172	263	2
AT1G52760	CSE	AT1G52760	841709	protein_coding	Arabidopsis thaliana	1	19.651172	Caffeoylshikimate esterase [Source:UniProtKB/Swiss-Prot;Acc:Q9C942]	39.12	1	1653	999	1454	205	248	3
AT1G52780		AT1G52780	841711	protein_coding	Arabidopsis thaliana	1	19.658614	Protein of unknown function (DUF2921) [Source:TAIR;Acc:AT1G52780]	41.87	1	3572	3180	3573	231	160	1
AT1G53070		AT1G53070	841741	protein_coding	Arabidopsis thaliana	1	19.778133	Lectin-like protein At1g53070 [Source:UniProtKB/Swiss-Prot;Acc:Q9LNN2]	39.24	1	1314	819	1315	237	257	1
AT1G53210	NCL	AT1G53210	841755	protein_coding	Arabidopsis thaliana	1	19.84445	Sodium/calcium exchanger NCL [Source:UniProtKB/Swiss-Prot;Acc:Q8L636]	38.69	1	3406	1758	2421	339	322	7
AT1G53440		AT1G53440	841779	protein_coding	Arabidopsis thaliana	1	19.945869	Probable LRR receptor-like serine/threonine-protein kinase At1g53440 [Source:UniProtKB/Swiss-Prot;Acc:C0LGG9]	36.69	1	5693	3108	3198	89	NA	23
AT1G53500	RHM2	AT1G53500	841785	protein_coding	Arabidopsis thaliana	1	19.966944	RHM2 [Source:UniProtKB/TrEMBL;Acc:A0A178W591]	40.87	1	2813	2004	2526	153.5	212	3
AT1G53580	GLY3	AT1G53580	841793	protein_coding	Arabidopsis thaliana	1	19.991271	Persulfide dioxygenase ETHE1 homolog, mitochondrial [Source:UniProtKB/Swiss-Prot;Acc:Q9C8L4]	37.61	2	2187	885	1300	145	268	8
AT1G53590	NTMC2T6.1	AT1G53590	841794	protein_coding	Arabidopsis thaliana	1	19.996205	C2 domain-containing protein At1g53590 [Source:UniProtKB/Swiss-Prot;Acc:Q93XX4]	37.94	1	4577	2256	3262	350	654	12
AT1G53670	MSRB1	AT1G53670	841804	protein_coding	Arabidopsis thaliana	1	20.036631	Peptide methionine sulfoxide reductase B1, chloroplastic [Source:UniProtKB/Swiss-Prot;Acc:Q9C8M2]	35.19	2	1630	598.5	815.5	50	165	5
AT1G53750	RPT1A	AT1G53750	841812	protein_coding	Arabidopsis thaliana	1	20.065394	RPT1A [Source:UniProtKB/TrEMBL;Acc:A0A178W3N8]	39.01	1	3106	1281	1984	175	526	10
AT1G53760		AT1G53760	841813	protein_coding	Arabidopsis thaliana	1	20.068965	K+-H+ exchange-like protein [Source:UniProtKB/TrEMBL;Acc:Q9C8N0]	36.97	2	2206	729	1190.5	214.5	245	8
AT1G53830	PME2	AT1G53830	841820	protein_coding	Arabidopsis thaliana	1	20.098522	Pectinesterase 2 [Source:UniProtKB/Swiss-Prot;Acc:Q42534]	42.45	1	2456	1764	2037	39	232	3
AT1G53840	PME1	AT1G53840	841821	protein_coding	Arabidopsis thaliana	1	20.101299	Pectinesterase [Source:UniProtKB/TrEMBL;Acc:Q0WWC7]	42.52	1	2391	1761	2227	233	231	2
AT1G54000	GLL22	AT1G54000	841838	protein_coding	Arabidopsis thaliana	1	20.154154	GDSL esterase/lipase 22 [Source:UniProtKB/Swiss-Prot;Acc:Q1H583]	36.54	1	2366	1176	1725	154	393	4
AT1G54010	GLL23	AT1G54010	841839	protein_coding	Arabidopsis thaliana	1	20.158589	Inactive GDSL esterase/lipase-like protein 23 [Source:UniProtKB/Swiss-Prot;Acc:Q8W4H8]	37.43	1	2275	1161	1543	116	264	4
AT1G54060	ASIL1	AT1G54060	841844	protein_coding	Arabidopsis thaliana	1	20.18061	Trihelix transcription factor ASIL1 [Source:UniProtKB/Swiss-Prot;Acc:Q9SYG2]	41.98	1	1764	1152	1765	361	250	1
AT1G54080	UBP1A	AT1G54080	841846	protein_coding	Arabidopsis thaliana	1	20.183545	Oligouridylate-binding protein 1A [Source:UniProtKB/TrEMBL;Acc:F4HV67]	37.02	2	3551	1287	1825.5	177.5	359	12
AT1G54090	ATEXO70D2	AT1G54090	841847	protein_coding	Arabidopsis thaliana	1	20.189472	Exocyst subunit Exo70 family protein [Source:UniProtKB/TrEMBL;Acc:Q9SYG5]	40.39	1	2428	1869	2429	264	294	1
AT1G54100	ALDH7B4	AT1G54100	841849	protein_coding	Arabidopsis thaliana	1	20.194712	ALDH7B4 [Source:UniProtKB/TrEMBL;Acc:A0A178W3F2]	36.66	2	4481	1527	2001	119	480.5	14.5
AT1G54170	CID3	AT1G54170	841857	protein_coding	Arabidopsis thaliana	1	20.221029	Polyadenylate-binding protein-interacting protein 3 [Source:UniProtKB/Swiss-Prot;Acc:Q8L793]	36.66	1	5026	1764	2405	157.5	323	15
AT1G54320	ALIS3	AT1G54320	841873	protein_coding	Arabidopsis thaliana	1	20.275534	ALA-interacting subunit 3 [Source:UniProtKB/Swiss-Prot;Acc:Q9SLK2]	40.77	1	2447	1050	1436	187	197	8
AT1G54340	ICDH	AT1G54340	841875	protein_coding	Arabidopsis thaliana	1	20.283326	Peroxisomal isocitrate dehydrogenase [NADP] [Source:UniProtKB/Swiss-Prot;Acc:Q9SLK0]	38.25	2	3460	894	1763	159.5	260	14.5
AT1G54500		AT1G54500	841892	protein_coding	Arabidopsis thaliana	1	20.356954	At1g54500/F20D21_31 [Source:UniProtKB/TrEMBL;Acc:Q9SLI4]	40.5	1	925	588	926	207	129	1
AT1G54570		AT1G54570	841899	protein_coding	Arabidopsis thaliana	1	20.380435	Acyltransferase-like protein At1g54570, chloroplastic [Source:UniProtKB/Swiss-Prot;Acc:Q9ZVN2]	36.15	1	4945	2115	2756	426	213	13
AT1G54610		AT1G54610	841903	protein_coding	Arabidopsis thaliana	1	20.393664	Probable serine/threonine-protein kinase At1g54610 [Source:UniProtKB/Swiss-Prot;Acc:Q9ZVM9]	38.13	3	3631	1719	2209	99	169	8
AT1G54630	ACP3	AT1G54630	841905	protein_coding	Arabidopsis thaliana	1	20.401357	Acyl carrier protein 3, chloroplastic [Source:UniProtKB/Swiss-Prot;Acc:P25702]	36.63	2	1809	367.5	984	165	449.5	3.5
AT1G54780	TLP18.3	AT1G54780	841919	protein_coding	Arabidopsis thaliana	1	20.439383	TLP18.3 [Source:UniProtKB/TrEMBL;Acc:A0A178WHT4]	37.42	1	1776	858	1214	149	205	3
AT1G54860		AT1G54860	841925	protein_coding	Arabidopsis thaliana	1	20.457257	Glycoprotein membrane GPI-anchored [Source:UniProtKB/TrEMBL;Acc:Q9ZVL0]	37.67	1	1374	603	1065	196	264	2
AT1G54990	AXR4	AT1G54990	841941	protein_coding	Arabidopsis thaliana	1	20.511519	Protein AUXIN RESPONSE 4 [Source:UniProtKB/Swiss-Prot;Acc:Q9FZ33]	38.33	1	2162	1422	1660	45	191	2
AT1G55020	LOX1	AT1G55020	841944	protein_coding	Arabidopsis thaliana	1	20.525654	Linoleate 9S-lipoxygenase 1 [Source:UniProtKB/Swiss-Prot;Acc:Q06327]	36.91	1	4814	2580	3049	143	324	8
AT1G55090		AT1G55090	841952	protein_coding	Arabidopsis thaliana	1	20.554352	Glutamine-dependent NAD(+) synthetase [Source:UniProtKB/Swiss-Prot;Acc:Q9C723]	39.35	1	4177	2178	2762	120.5	340	14
AT1G55160		AT1G55160	841959	protein_coding	Arabidopsis thaliana	1	20.577377	unknown protein; FUNCTIONS IN: molecular_function unknown; INVOLVED IN: biological_process unknown; LOCATED IN: mitochondrion, plastid; EXPRESSED IN: 24 plant structures; EXPRESSED DURING: 13 growth stages; BEST Arabidopsis thaliana protein match is /.../own protein (TAIR:AT2G19530.1); Ha. [Source:TAIR;Acc:AT1G55160]	38.27	3	2633	567	924	302	206	3
AT1G55260		AT1G55260	841970	protein_coding	Arabidopsis thaliana	1	20.614573	Bifunctional inhibitor/lipid-transfer protein/seed storage 2S albumin superfamily protein [Source:UniProtKB/TrEMBL;Acc:F4I082]	30.41	2	1893	679.5	1044	70.5	292	3
AT1G55310	SR33	AT1G55310	841976	protein_coding	Arabidopsis thaliana	1	20.629698	SC35-like splicing factor 33 [Source:TAIR;Acc:AT1G55310]	39	7	3309	663	1264	67.5	311	6
AT1G55450		AT1G55450	841992	protein_coding	Arabidopsis thaliana	1	20.704915	S-adenosyl-L-methionine-dependent methyltransferases superfamily protein [Source:UniProtKB/TrEMBL;Acc:F4I0B5]	36.21	2	2156	949.5	1383	156	275.5	4
AT1G55480	ZKT	AT1G55480	841995	protein_coding	Arabidopsis thaliana	1	20.713499	Protein MET1, chloroplastic [Source:UniProtKB/Swiss-Prot;Acc:Q94BS2]	38.24	1	2112	1008	1591	322	259	7
AT1G55500	ECT4	AT1G55500	841997	protein_coding	Arabidopsis thaliana	1	20.719473	evolutionarily conserved C-terminal region 4 [Source:TAIR;Acc:AT1G55500]	39.57	6	3383	1779	2506	273	405	8.5
AT1G55670	PSAG	AT1G55670	842016	protein_coding	Arabidopsis thaliana	1	20.80267	Photosystem I reaction center subunit V, chloroplastic [Source:UniProtKB/Swiss-Prot;Acc:Q9S7N7]	42.69	1	779	483	780	92	203	1
AT1G55840		AT1G55840	842034	protein_coding	Arabidopsis thaliana	1	20.873425	At1g55840/F14J16_2 [Source:UniProtKB/TrEMBL;Acc:Q8W580]	36.69	2	2921	937.5	1632	402.5	290	9.5
AT1G55850	CSLE1	AT1G55850	842035	protein_coding	Arabidopsis thaliana	1	20.87644	Cellulose synthase-like protein E1 [Source:UniProtKB/Swiss-Prot;Acc:Q8VZK9]	42.69	1	3042	2190	2570	311	67	6
AT1G55860	UPL1	AT1G55860	842036	protein_coding	Arabidopsis thaliana	1	20.8799	E3 ubiquitin-protein ligase UPL1 [Source:UniProtKB/Swiss-Prot;Acc:Q8GY23]	41.96	1	13368	11046	11404	357	NA	15
AT1G56070	LOS1	AT1G56070	842058	protein_coding	Arabidopsis thaliana	1	20.967652	Elongation factor 2 [Source:UniProtKB/Swiss-Prot;Acc:Q9ASR1]	42.12	3	4090	2532	3411	76	443	4
AT1G56110	NOP56	AT1G56110	842063	protein_coding	Arabidopsis thaliana	1	20.984273	At1g56110/T6H22_9 [Source:UniProtKB/TrEMBL;Acc:Q9SGT7]	40.22	1	2679	1569	1899	58	270	8
AT1G56130		AT1G56130	842065	protein_coding	Arabidopsis thaliana	1	20.994746	Probable LRR receptor-like serine/threonine-protein kinase At1g56130 [Source:UniProtKB/Swiss-Prot;Acc:C0LGH2]	38.39	3	6267	2655	3265	97	184	23
AT1G56190		AT1G56190	842072	protein_coding	Arabidopsis thaliana	1	21.028137	Phosphoglycerate kinase [Source:UniProtKB/TrEMBL;Acc:A0A178W4Q1]	43.09	2	2547	1218	1734	193	198	6.5
AT1G56220		AT1G56220	842075	protein_coding	Arabidopsis thaliana	1	21.042951	Dormancy/auxin associated family protein [Source:TAIR;Acc:AT1G56220]	38.62	5	2047	414	1173	361	356	3
AT1G56330	SAR1B	AT1G56330	842086	protein_coding	Arabidopsis thaliana	1	21.086501	SAR1B [Source:UniProtKB/TrEMBL;Acc:A0A178WM97]	35.69	1	2053	582	1002	75	343	3
AT1G56340	CRT1	AT1G56340	842087	protein_coding	Arabidopsis thaliana	1	21.089565	Calreticulin-1 [Source:UniProtKB/Swiss-Prot;Acc:O04151]	37.71	2	3144	1276.5	1648.5	53	317	11.5
AT1G56430	NAS4	AT1G56430	842096	protein_coding	Arabidopsis thaliana	1	21.136835	Probable nicotianamine synthase 4 [Source:UniProtKB/Swiss-Prot;Acc:Q9C7X5]	39.92	1	1442	975	1443	187	279	1
AT1G56500	SOQ1	AT1G56500	842103	protein_coding	Arabidopsis thaliana	1	21.159736	Protein SUPPRESSOR OF QUENCHING 1, chloroplastic [Source:UniProtKB/Swiss-Prot;Acc:Q8VZ10]	37.04	3	7605	2637	3514	100	248	27
AT1G56560	INVA	AT1G56560	842110	protein_coding	Arabidopsis thaliana	1	21.192137	Alkaline/neutral invertase A, mitochondrial [Source:UniProtKB/Swiss-Prot;Acc:Q9FXA8]	39.04	1	3029	1851	2525	455	217	6
AT1G56580	SVB	AT1G56580	842112	protein_coding	Arabidopsis thaliana	1	21.198004	At1g56580/F25P12_18 [Source:UniProtKB/TrEMBL;Acc:Q9FXB0]	38.2	1	1122	501	1123	223	397	1
AT1G56660		AT1G56660	842121	protein_coding	Arabidopsis thaliana	1	21.237839	F25P12.91 protein [Source:UniProtKB/TrEMBL;Acc:Q9FXB5]	34.57	2	3175	1569	2072	34.5	408	2
AT1G57620	CYB	AT1G57620	842138	protein_coding	Arabidopsis thaliana	1	21.342627	Transmembrane emp24 domain-containing protein p24delta4 [Source:UniProtKB/Swiss-Prot;Acc:Q9FVU0]	35.67	1	2177	639	1098	235	222	4
AT1G57720		AT1G57720	842147	protein_coding	Arabidopsis thaliana	1	21.37732	Probable elongation factor 1-gamma 2 [Source:UniProtKB/Swiss-Prot;Acc:Q9FVT2]	39.76	2	3062	1242	1957	137	265.5	7.5
AT1G57770		AT1G57770	842152	protein_coding	Arabidopsis thaliana	1	21.395096	FAD/NAD(P)-binding oxidoreductase family protein [Source:UniProtKB/TrEMBL;Acc:Q9FVR9]	39.91	1	3204	1725	2048	157	164	10
AT1G57990	PUP18	AT1G57990	842166	protein_coding	Arabidopsis thaliana	1	21.441179	PUP18 [Source:UniProtKB/TrEMBL;Acc:A0A178WC51]	37.35	1	1857	1173	1858	163	520	1
AT1G58025		AT1G58025	842169	protein_coding	Arabidopsis thaliana	1	21.457667	DNA-binding bromodomain-containing protein [Source:UniProtKB/TrEMBL;Acc:F4I9P7]	37.16	6	4576	1722	2067.5	80	173	8
AT1G58080	HISN1A	AT1G58080	842175	protein_coding	Arabidopsis thaliana	1	21.504314	HISN1A [Source:UniProtKB/TrEMBL;Acc:A0A178WM39]	38.77	1	3365	1236	1734	249	247	11
AT1G58270	ZW9	AT1G58270	842196	protein_coding	Arabidopsis thaliana	1	21.611803	At1g58270/F19C14_8 [Source:UniProtKB/TrEMBL;Acc:Q9SLV3]	36.08	1	2366	1191	1862	79	590	5
AT1G58684	RPS2B	AT1G58684	842237	protein_coding	Arabidopsis thaliana	1	21.769674	40S ribosomal protein S2-2 [Source:UniProtKB/Swiss-Prot;Acc:Q93VB8]	39.51	1	1629	855	1288	85	346	2
AT1G59610	DRP2B	AT1G59610	842251	protein_coding	Arabidopsis thaliana	1	21.893142	Dynamin-2B [Source:UniProtKB/Swiss-Prot;Acc:Q9LQ55]	38.41	1	7944	2763	3340	270	305	22
AT1G59820	ALA3	AT1G59820	842275	protein_coding	Arabidopsis thaliana	1	22.011305	Phospholipid-transporting ATPase [Source:UniProtKB/TrEMBL;Acc:A0A178WFR7]	37.37	1	9081	3642	4299	293	362	27
AT1G59830	PP2A1	AT1G59830	842276	protein_coding	Arabidopsis thaliana	1	22.020377	Serine/threonine-protein phosphatase PP2A-1 catalytic subunit [Source:UniProtKB/Swiss-Prot;Acc:Q07099]	39.16	2	2126	855	1409.5	199.5	353	5.5
AT1G59960		AT1G59960	842290	protein_coding	Arabidopsis thaliana	1	22.071217	NAD(P)-linked oxidoreductase superfamily protein [Source:UniProtKB/TrEMBL;Acc:Q9SXC0]	38.23	1	2050	981	1374	199	192	4
AT1G59990	RH22	AT1G59990	842293	protein_coding	Arabidopsis thaliana	1	22.090226	DEAD-box ATP-dependent RNA helicase 22 [Source:UniProtKB/Swiss-Prot;Acc:Q944S1]	39.34	2	3159	1725	2257	336.5	193.5	7.5
AT1G60000		AT1G60000	842294	protein_coding	Arabidopsis thaliana	1	22.093353	AT1G60000 protein [Source:UniProtKB/TrEMBL;Acc:Q9ZUJ3]	40.34	2	1449	538.5	908.5	141	227	2
AT1G60070		AT1G60070	842301	protein_coding	Arabidopsis thaliana	1	22.142604	AP-1 complex subunit gamma [Source:UniProtKB/TrEMBL;Acc:F4IEP9]	37.07	2	6923	2643	3213	229.5	338.5	18.5
AT1G60170	PRP31	AT1G60170	842312	protein_coding	Arabidopsis thaliana	1	22.192758	Emb1220 [Source:UniProtKB/TrEMBL;Acc:A0A178WCJ2]	39.65	1	2642	1458	1834	75.5	222	8
AT1G60420		AT1G60420	842337	protein_coding	Arabidopsis thaliana	1	22.261754	Probable nucleoredoxin 1 [Source:UniProtKB/Swiss-Prot;Acc:O80763]	42.11	1	2654	1737	2126	223	164	4
AT1G60550	MENB	AT1G60550	842350	protein_coding	Arabidopsis thaliana	1	22.30578	1,4-dihydroxy-2-naphthoyl-CoA synthase, peroxisomal [Source:UniProtKB/Swiss-Prot;Acc:Q8GYN9]	39.2	1	2509	1014	1419	196	207	9
AT1G60600	ABC4	AT1G60600	842354	protein_coding	Arabidopsis thaliana	1	22.324437	2-carboxy-1,4-naphthoquinone phytyltransferase, chloroplastic [Source:UniProtKB/Swiss-Prot;Acc:Q0WUA3]	38.28	2	2922	864	1734	186	265	12
AT1G60620	ATRPAC43	AT1G60620	842356	protein_coding	Arabidopsis thaliana	1	22.330894	RNA polymerase I subunit 43 [Source:UniProtKB/TrEMBL;Acc:Q39216]	38.77	2	2674	963	1599	222	175	9.5
AT1G60660	CB5LP	AT1G60660	842360	protein_coding	Arabidopsis thaliana	1	22.34229	Cytochrome B5-like protein [Source:UniProtKB/Swiss-Prot;Acc:O22704]	37.24	1	979	366	980	314	298	1
AT1G60680	AGD2	AT1G60680	842362	protein_coding	Arabidopsis thaliana	1	22.347622	Probable aldo-keto reductase 2 [Source:UniProtKB/Swiss-Prot;Acc:Q84M96]	41.63	2	1695	1041	1324	70	201	4.5
AT1G60780	AP1M2	AT1G60780	842372	protein_coding	Arabidopsis thaliana	1	22.368953	AP-1 complex subunit mu-2 [Source:UniProtKB/Swiss-Prot;Acc:O22715]	37.69	1	3270	1287	1961	337	335	11
AT1G60900	U2AF65B	AT1G60900	842382	protein_coding	Arabidopsis thaliana	1	22.423894	Splicing factor U2af large subunit B [Source:UniProtKB/Swiss-Prot;Acc:Q8L716]	39.45	1	4159	1770	2131	113	246	13
AT1G60940	SRK2B	AT1G60940	842385	protein_coding	Arabidopsis thaliana	1	22.439063	Serine/threonine-protein kinase SRK2B [Source:UniProtKB/Swiss-Prot;Acc:Q9C958]	38.05	2	3158	1086	1573	113	334	9.5
AT1G60990		AT1G60990	842391	protein_coding	Arabidopsis thaliana	1	22.462026	Putative transferase At1g60990, chloroplastic [Source:UniProtKB/Swiss-Prot;Acc:Q681Y3]	37.9	3	3469	1299	1726	78	130	13
AT1G61010	CPSF73-I	AT1G61010	842393	protein_coding	Arabidopsis thaliana	1	22.474267	Cleavage and polyadenylation specificity factor subunit 3-I [Source:UniProtKB/Swiss-Prot;Acc:Q9C952]	39.53	5	3498	2082	2577	104	280	6
AT1G61150	GID8	AT1G61150	842408	protein_coding	Arabidopsis thaliana	1	22.542402	Protein GID8 homolog [Source:UniProtKB/Swiss-Prot;Acc:Q84WK5]	39.11	11	3259	681	1324	103.5	406	7
AT1G61520	LHCA3	AT1G61520	842446	protein_coding	Arabidopsis thaliana	1	22.699715	Chlorophyll a-b binding protein, chloroplastic [Source:UniProtKB/TrEMBL;Acc:A0A178W5Y6]	41.87	3	1697	822	1142	181	233	3
AT1G61580	ARP2	AT1G61580	842454	protein_coding	Arabidopsis thaliana	1	22.72056	60S ribosomal protein L3-2 [Source:UniProtKB/Swiss-Prot;Acc:P22738]	37.95	1	2592	1173	1486	19	272	6
AT1G61730		AT1G61730	842470	protein_coding	Arabidopsis thaliana	1	22.79317	Probable transcription factor At1g61730 [Source:UniProtKB/Swiss-Prot;Acc:Q9SYA9]	39.55	1	1544	1131	1545	136	276	1
AT1G61820	BGLU46	AT1G61820	842479	protein_coding	Arabidopsis thaliana	1	22.835078	Beta-glucosidase 46 [Source:UniProtKB/Swiss-Prot;Acc:O80690]	31.08	2	3557	1342.5	1900.5	376	180	9.5
AT1G61900		AT1G61900	842486	protein_coding	Arabidopsis thaliana	1	22.882176	Uncharacterized GPI-anchored protein At1g61900 [Source:UniProtKB/Swiss-Prot;Acc:Q8GUI4]	37.97	3	2949	1290	1919	330	331	8
AT1G61990		AT1G61990	842494	protein_coding	Arabidopsis thaliana	1	22.911159	At1g61990/F8K4_18 [Source:UniProtKB/TrEMBL;Acc:O80704]	39.31	2	1963	1245	1875	145	424	1.5
AT1G62020		AT1G62020	842497	protein_coding	Arabidopsis thaliana	1	22.919487	Coatomer subunit alpha [Source:UniProtKB/TrEMBL;Acc:A0A178WAY4]	42.66	1	4537	3651	4145	98	295	4
AT1G62180	APR2	AT1G62180	842514	protein_coding	Arabidopsis thaliana	1	22.97553	5'-adenylylsulfate reductase 2, chloroplastic [Source:UniProtKB/Swiss-Prot;Acc:P92981]	40.24	2	2355	1354.5	1793.5	289	148	4
AT1G62290	APA2	AT1G62290	842526	protein_coding	Arabidopsis thaliana	1	23.009885	Aspartic proteinase A2 [Source:UniProtKB/Swiss-Prot;Acc:Q8VYL3]	36.64	6	3716	1392	1894	8.5	284	12
AT1G62390	Phox2	AT1G62390	842537	protein_coding	Arabidopsis thaliana	1	23.084293	Protein CLMP1 [Source:UniProtKB/Swiss-Prot;Acc:O48802]	41.84	1	2848	2256	2849	253	338	1
AT1G62430	CDS1	AT1G62430	842541	protein_coding	Arabidopsis thaliana	1	23.105905	Phosphatidate cytidylyltransferase 1 [Source:UniProtKB/Swiss-Prot;Acc:O04928]	36.14	1	3629	1266	1950	156.5	368	12
AT1G62560	FMOGS-OX3	AT1G62560	842553	protein_coding	Arabidopsis thaliana	1	23.159734	Flavin-containing monooxygenase FMO GS-OX3 [Source:UniProtKB/Swiss-Prot;Acc:Q9SXE1]	35.8	2	3147	1290	2090.5	177	621.5	6.5
AT1G62630		AT1G62630	842560	protein_coding	Arabidopsis thaliana	1	23.18576	Probable disease resistance protein At1g62630 [Source:UniProtKB/Swiss-Prot;Acc:Q9SI85]	38.79	1	3464	2682	3465	151	630	1
AT1G62640	KAS III	AT1G62640	842561	protein_coding	Arabidopsis thaliana	1	23.192146	3-oxoacyl-[acyl-carrier-protein] synthase III, chloroplastic [Source:UniProtKB/Swiss-Prot;Acc:P49243]	37.73	2	2957	1215	1826	156	352	8.5
AT1G62660	BFRUCT3	AT1G62660	842563	protein_coding	Arabidopsis thaliana	1	23.199612	Acid beta-fructofuranosidase 3, vacuolar [Source:UniProtKB/Swiss-Prot;Acc:Q43348]	36.81	4	4196	1449	2745	473.5	283	6
AT1G62780		AT1G62780	842577	protein_coding	Arabidopsis thaliana	1	23.249145	Dimethylallyl, adenosine tRNA methylthiotransferase [Source:UniProtKB/TrEMBL;Acc:Q8VY70]	35.84	1	2050	714	1047	128	203	8
AT1G62820	CML14	AT1G62820	842581	protein_coding	Arabidopsis thaliana	1	23.263214	Probable calcium-binding protein CML14 [Source:UniProtKB/Swiss-Prot;Acc:Q8VZ50]	39.38	1	1185	447	1186	130	607	1
AT1G63050	LPLAT2	AT1G63050	842608	protein_coding	Arabidopsis thaliana	1	23.375877	LPLAT2 [Source:UniProtKB/TrEMBL;Acc:A0A178WEX3]	39.85	1	2478	1398	1759	176	183	8
AT1G63460	GPX8	AT1G63460	842652	protein_coding	Arabidopsis thaliana	1	23.534946	Probable glutathione peroxidase 8 [Source:UniProtKB/Swiss-Prot;Acc:Q8LBU2]	37.06	1	1521	504	817	171	140	6
AT1G63500	BSK7	AT1G63500	842656	protein_coding	Arabidopsis thaliana	1	23.555399	BSK7 [Source:UniProtKB/TrEMBL;Acc:A0A178WJ26]	36.94	1	3518	1464	2594	615	513	10
AT1G63680	ATMURE	AT1G63680	842672	protein_coding	Arabidopsis thaliana	1	23.61434	UDP-N-acetylmuramoyl-L-alanyl-D-glutamate--2,6-diaminopimelate ligase MurE homolog, chloroplastic [Source:UniProtKB/Swiss-Prot;Acc:F4I3P9]	40.39	3	3572	2319	2963	120	287	6
AT1G63800	UBC5	AT1G63800	842683	protein_coding	Arabidopsis thaliana	1	23.667592	UBC5 [Source:UniProtKB/TrEMBL;Acc:A0A178WDU0]	34.75	2	1553	535.5	1037	214.5	285	5.5
AT1G63940	MDAR5	AT1G63940	842697	protein_coding	Arabidopsis thaliana	1	23.729875	MDAR6 [Source:UniProtKB/TrEMBL;Acc:A0A178WFH3]	38.44	4	4099	1449	2006	159	390	16
AT1G63970	ISPF	AT1G63970	842700	protein_coding	Arabidopsis thaliana	1	23.738673	2-C-methyl-D-erythritol 2,4-cyclodiphosphate synthase, chloroplastic [Source:UniProtKB/Swiss-Prot;Acc:Q9CAK8]	37.79	2	1711	696	994	34	131	2.5
AT1G64110		AT1G64110	842716	protein_coding	Arabidopsis thaliana	1	23.796698	p-loop containing nucleoside triphosphate hydrolases superfamily protein [Source:UniProtKB/TrEMBL;Acc:F4I5A3]	37.87	5	5101	2484	2868	27	167	17
AT1G64330		AT1G64330	842739	protein_coding	Arabidopsis thaliana	1	23.870885	At1g64330 [Source:UniProtKB/TrEMBL;Acc:Q9C7V7]	36.21	1	3316	1668	2070	84.5	230	3
AT1G64400	LACS3	AT1G64400	842748	protein_coding	Arabidopsis thaliana	1	23.91557	Long chain acyl-CoA synthetase 3 [Source:UniProtKB/Swiss-Prot;Acc:Q9C7W4]	34.44	1	4265	1998	2384	153	231	17
AT1G64430		AT1G64430	842751	protein_coding	Arabidopsis thaliana	1	23.93338	Pentatricopeptide repeat (PPR) superfamily protein [Source:UniProtKB/TrEMBL;Acc:Q8VYZ8]	39.36	3	3487	1680	2040	160	103.5	12
AT1G64520	RPN12A	AT1G64520	842760	protein_coding	Arabidopsis thaliana	1	23.956269	RPN12a [Source:UniProtKB/TrEMBL;Acc:A0A178WH62]	39.22	1	2192	804	1335	189	340	6
AT1G64650		AT1G64650	842773	protein_coding	Arabidopsis thaliana	1	24.023498	At1g64650 [Source:UniProtKB/TrEMBL;Acc:Q6NLR2]	40.65	2	3032	1327.5	1809	176.5	303	6.5
AT1G64740	TUBA1	AT1G64740	842782	protein_coding	Arabidopsis thaliana	1	24.050006	Tubulin alpha-1 chain [Source:UniProtKB/Swiss-Prot;Acc:P11139]	40.89	1	2481	1353	1652	107	190	5
AT1G64770	NDF2	AT1G64770	842785	protein_coding	Arabidopsis thaliana	1	24.057063	NDH-dependent cyclic electron flow 1 [Source:UniProtKB/TrEMBL;Acc:F4I890]	34.04	3	2558	1047	1723	251	205	3
AT1G64790	ILA	AT1G64790	842787	protein_coding	Arabidopsis thaliana	1	24.064822	Protein ILITYHIA [Source:UniProtKB/Swiss-Prot;Acc:F4I893]	37.48	3	18606	8046	8428	61	394	60
AT1G64850		AT1G64850	842793	protein_coding	Arabidopsis thaliana	1	24.09629	At1g64850/F13O11_15 [Source:UniProtKB/TrEMBL;Acc:Q9XIR0]	36.22	1	1443	489	906	158	257	4
AT1G64880		AT1G64880	842796	protein_coding	Arabidopsis thaliana	1	24.105611	At1g64880 [Source:UniProtKB/TrEMBL;Acc:Q6GKU7]	36.99	1	3632	1548	2113	101	462	8
AT1G64900	CYP89A2	AT1G64900	842798	protein_coding	Arabidopsis thaliana	1	24.113109	Cytochrome P450 89A2 [Source:UniProtKB/Swiss-Prot;Acc:Q42602]	47.12	1	1875	1521	1876	173	180	1
AT1G64950	CYP89A5	AT1G64950	842803	protein_coding	Arabidopsis thaliana	1	24.127506	Cytochrome P450, family 89, subfamily A, polypeptide 5 [Source:UniProtKB/TrEMBL;Acc:Q9XIQ1]	43.81	1	2051	1533	2052	80	437	1
AT1G64970	VTE4	AT1G64970	842805	protein_coding	Arabidopsis thaliana	1	24.134085	Tocopherol O-methyltransferase, chloroplastic [Source:UniProtKB/Swiss-Prot;Acc:Q9ZSK1]	38.47	1	2024	1047	1415	115	251	4
AT1G64980		AT1G64980	842806	protein_coding	Arabidopsis thaliana	1	24.137405	Nucleotide-diphospho-sugar transferases superfamily protein [Source:TAIR;Acc:AT1G64980]	38.47	3	1920	780	1577	150	434	2
AT1G65010		AT1G65010	842809	protein_coding	Arabidopsis thaliana	1	24.149208	Putative WEB family protein At1g65010, chloroplastic [Source:UniProtKB/Swiss-Prot;Acc:F4I8B9]	39.23	1	5204	4038	4761	334	387	3
AT1G65230		AT1G65230	842830	protein_coding	Arabidopsis thaliana	1	24.229063	Transmembrane protein, putative (DUF2358) [Source:UniProtKB/TrEMBL;Acc:Q8L604]	38.37	1	1839	861	1103	103	137	5
AT1G65260	VIPP1	AT1G65260	842833	protein_coding	Arabidopsis thaliana	1	24.236088	Membrane-associated protein VIPP1, chloroplastic [Source:UniProtKB/Swiss-Prot;Acc:O80796]	36.41	2	4640	780	1689	240	299	11
AT1G65270		AT1G65270	842834	protein_coding	Arabidopsis thaliana	1	24.241706	AT1G65270 protein [Source:UniProtKB/TrEMBL;Acc:O80798]	37.82	3	3368	879	1489	148	279	9
AT1G65280		AT1G65280	842835	protein_coding	Arabidopsis thaliana	1	24.245122	DNAJ heat shock N-terminal domain-containing protein [Source:UniProtKB/TrEMBL;Acc:Q0WVU7]	38.97	2	3640	1767	2306	285	240	11.5
AT1G65310	ATXTH17	AT1G65310	842839	protein_coding	Arabidopsis thaliana	1	24.257054	xyloglucan endotransglucosylase/hydrolase 17 [Source:TAIR;Acc:AT1G65310]	37.78	2	1452	882	1150	93	173	3
AT1G65320	CBSX6	AT1G65320	842840	protein_coding	Arabidopsis thaliana	1	24.25988	CBS domain-containing protein CBSX6 [Source:UniProtKB/Swiss-Prot;Acc:Q8GZA4]	37.58	1	3118	1278	1920	353	287	2
AT1G65440	SPT6	AT1G65440	842855	protein_coding	Arabidopsis thaliana	1	24.306545	Transcription elongation factor SPT6 homolog [Source:UniProtKB/Swiss-Prot;Acc:A8MS85]	40.23	4	8094	4936.5	5400.5	81.5	354.5	17.5
AT1G65650	UCH2	AT1G65650	842876	protein_coding	Arabidopsis thaliana	1	24.415015	Ubiquitin carboxyl-terminal hydrolase [Source:UniProtKB/TrEMBL;Acc:A0A178WM46]	38.37	1	2754	993	1349	98.5	156	6
AT1G65690	NHL6	AT1G65690	842880	protein_coding	Arabidopsis thaliana	1	24.431417	NDR1/HIN1-like protein 6 [Source:UniProtKB/Swiss-Prot;Acc:Q8LD98]	36.36	1	1748	759	1251	266	224	2
AT1G65820		AT1G65820	842893	protein_coding	Arabidopsis thaliana	1	24.485046	Microsomal glutathione s-transferase [Source:UniProtKB/TrEMBL;Acc:F4IBL0]	35.94	3	1908	489	880	111	209	5
AT1G65930	CICDH	AT1G65930	842905	protein_coding	Arabidopsis thaliana	1	24.538886	Isocitrate dehydrogenase [NADP] [Source:UniProtKB/TrEMBL;Acc:A0A178W7K0]	37.58	1	3826	1233	2286	201	850	15
AT1G65960	GAD2	AT1G65960	842908	protein_coding	Arabidopsis thaliana	1	24.551807	Glutamate decarboxylase 2 [Source:UniProtKB/Swiss-Prot;Acc:Q42472]	33.52	4	5923	1098	3511	286.5	326.5	5.5
AT1G65980	PRXIIB	AT1G65980	842910	protein_coding	Arabidopsis thaliana	1	24.559253	Peroxiredoxin-2B [Source:UniProtKB/Swiss-Prot;Acc:Q9XEX2]	37.5	2	1727	264	1176	204	343	3.5
AT1G66070		AT1G66070	842921	protein_coding	Arabidopsis thaliana	1	24.595774	Eukaryotic translation initiation factor 3 subunit J [Source:UniProtKB/TrEMBL;Acc:A0A178WCY1]	35.34	2	2857	681	1343	101.5	401.5	7
AT1G66150	TMK1	AT1G66150	842930	protein_coding	Arabidopsis thaliana	1	24.631338	Receptor protein kinase TMK1 [Source:UniProtKB/Swiss-Prot;Acc:P43298]	41.41	1	3443	2829	3360	164	365	2
AT1G66530		AT1G66530	842971	protein_coding	Arabidopsis thaliana	1	24.818911	Arginine--tRNA ligase, cytoplasmic [Source:UniProtKB/Swiss-Prot;Acc:Q9C713]	38.91	1	3499	1773	2059	132	152	17
AT1G66840	PMI2	AT1G66840	843002	protein_coding	Arabidopsis thaliana	1	24.933777	WEB2 [Source:UniProtKB/TrEMBL;Acc:A0A178WIG7]	36.66	2	2735	1824	2363	293	220	2.5
AT1G66880		AT1G66880	843006	protein_coding	Arabidopsis thaliana	1	24.946928	Protein kinase superfamily protein [Source:TAIR;Acc:AT1G66880]	37.34	3	8766	2754	4147	689	218	6
AT1G66940		AT1G66940	843012	protein_coding	Arabidopsis thaliana	1	24.973028	protein kinase-related [Source:TAIR;Acc:AT1G66940]	37.62	4	1918	930	1469	192.5	172	4
AT1G66950	ABCG39	AT1G66950	843013	protein_coding	Arabidopsis thaliana	1	24.978121	ABC transporter G family member 39 [Source:UniProtKB/Swiss-Prot;Acc:Q7PC84]	38.38	1	6498	4365	4641	117	157	20
AT1G66970	SVL2	AT1G66970	843015	protein_coding	Arabidopsis thaliana	1	24.992386	SHV3-like 2 [Source:UniProtKB/TrEMBL;Acc:F4HQ30]	38.32	3	3973	2292	3006	293	308	8
AT1G67090	RBCS-1A	AT1G67090	843029	protein_coding	Arabidopsis thaliana	1	25.048158	Ribulose bisphosphate carboxylase small chain [Source:UniProtKB/TrEMBL;Acc:A0A178WD57]	39.74	2	1509	477	1143	295.5	368.5	3
AT1G67230	CRWN1	AT1G67230	843043	protein_coding	Arabidopsis thaliana	1	25.151211	Protein CROWDED NUCLEI 1 [Source:UniProtKB/Swiss-Prot;Acc:F4HRT5]	39.87	1	5178	3399	4106	356	349	8
AT1G67490	GCS1	AT1G67490	843070	protein_coding	Arabidopsis thaliana	1	25.28041	Mannosyl-oligosaccharide glucosidase GCS1 [Source:UniProtKB/Swiss-Prot;Acc:F4HTM3]	37.97	2	6339	2433	2734.5	98	201.5	21.5
AT1G67680		AT1G67680	843093	protein_coding	Arabidopsis thaliana	1	25.365756	Signal recognition particle subunit SRP72 [Source:UniProtKB/TrEMBL;Acc:Q9FXD4]	40.89	1	3078	1995	2571	369	205	6
AT1G67930		AT1G67930	843121	protein_coding	Arabidopsis thaliana	1	25.47414	Golgi transport complex protein-like protein [Source:UniProtKB/TrEMBL;Acc:Q9C9V9]	42.66	1	3405	2499	2790	212	77	3
AT1G68100	IAR1	AT1G68100	843138	protein_coding	Arabidopsis thaliana	1	25.5211	IAA-alanine resistance protein 1 [Source:UniProtKB/Swiss-Prot;Acc:Q9M647]	39.32	2	3150	1354.5	1690	219.5	114	10.5
AT1G68300		AT1G68300	843159	protein_coding	Arabidopsis thaliana	1	25.598331	Adenine nucleotide alpha hydrolases-like superfamily protein [Source:UniProtKB/TrEMBL;Acc:Q9C9G5]	40.1	1	1019	483	759	88	186	4
AT1G68370	ATJ15	AT1G68370	843166	protein_coding	Arabidopsis thaliana	1	25.631689	At1g68370 [Source:UniProtKB/TrEMBL;Acc:Q1H5A8]	37.26	1	3091	1233	1843	252	356	11
AT1G68760	NUDT1	AT1G68760	843207	protein_coding	Arabidopsis thaliana	1	25.82889	Nudix hydrolase 1 [Source:UniProtKB/Swiss-Prot;Acc:Q9CA40]	40.37	1	923	444	850	199	205	2
AT1G68790	CRWN3	AT1G68790	843210	protein_coding	Arabidopsis thaliana	1	25.834686	Protein CROWDED NUCLEI 3 [Source:UniProtKB/Swiss-Prot;Acc:Q9CA42]	39	1	4855	3258	3888	383	245	8
AT1G68830	STN7	AT1G68830	843215	protein_coding	Arabidopsis thaliana	1	25.872412	Serine/threonine-protein kinase STN7, chloroplastic [Source:UniProtKB/Swiss-Prot;Acc:Q9S713]	38.7	1	3250	1689	2120	188	241	10
AT1G69200	FLN2	AT1G69200	843251	protein_coding	Arabidopsis thaliana	1	26.016024	Fructokinase-like 2, chloroplastic [Source:UniProtKB/Swiss-Prot;Acc:F4I0K2]	40.39	1	2341	1845	1845	NA	NA	5
AT1G69250		AT1G69250	843256	protein_coding	Arabidopsis thaliana	1	26.032637	At1g69250 [Source:UniProtKB/TrEMBL;Acc:Q9LDI9]	37.69	2	2878	1170	1824	113	202	8.5
AT1G69340		AT1G69340	843266	protein_coding	Arabidopsis thaliana	1	26.065698	Appr-1-p processing enzyme family protein [Source:UniProtKB/TrEMBL;Acc:Q94JV1]	38.81	2	4145	1689	2149	189	198	14.5
AT1G69410	ELF5A-3	AT1G69410	843273	protein_coding	Arabidopsis thaliana	1	26.08903	Eukaryotic translation initiation factor 5A-3 [Source:UniProtKB/Swiss-Prot;Acc:Q9C505]	37.54	1	1704	477	1288	270	539	4
AT1G69460		AT1G69460	843278	protein_coding	Arabidopsis thaliana	1	26.111688	Transmembrane emp24 domain-containing protein p24delta10 [Source:UniProtKB/Swiss-Prot;Acc:Q8VY92]	37.22	1	1568	645	1107	95	365	4
AT1G69620	RPL34B	AT1G69620	843298	protein_coding	Arabidopsis thaliana	1	26.189775	60S ribosomal protein L34-2 [Source:UniProtKB/Swiss-Prot;Acc:Q9FE65]	36.69	1	1629	360	808	124	322	4
AT1G69670	CUL3B	AT1G69670	843303	protein_coding	Arabidopsis thaliana	1	26.201986	Cullin-3B [Source:UniProtKB/Swiss-Prot;Acc:Q9C9L0]	38.83	2	2809	2199	2638	127	159.5	2.5
AT1G69740	HEMB1	AT1G69740	843310	protein_coding	Arabidopsis thaliana	1	26.23162	Delta-aminolevulinic acid dehydratase 1, chloroplastic [Source:UniProtKB/Swiss-Prot;Acc:Q9SFH9]	38.08	3	3423	1293	1918	56	329	13
AT1G69830	AMY3	AT1G69830	843319	protein_coding	Arabidopsis thaliana	1	26.288228	Alpha-amylase 3, chloroplastic [Source:UniProtKB/Swiss-Prot;Acc:Q94A41]	38.46	1	4945	2664	3124	169	289	13
AT1G69840	HIR2	AT1G69840	843320	protein_coding	Arabidopsis thaliana	1	26.293588	Hypersensitive-induced response protein 2 [Source:UniProtKB/Swiss-Prot;Acc:Q9CAR7]	37.13	7	2334	861	1409	36	330	6
AT1G70100		AT1G70100	843346	protein_coding	Arabidopsis thaliana	1	26.402978	unknown protein; BEST Arabidopsis thaliana protein match is: unknown protein (TAIR:AT1G24160.2); Ha. [Source:TAIR;Acc:AT1G70100]	37.16	6	3212	1404	2208	128	348	7.5
AT1G70200		AT1G70200	843356	protein_coding	Arabidopsis thaliana	1	26.432297	RNA-binding (RRM/RBD/RNP motifs) family protein [Source:UniProtKB/TrEMBL;Acc:Q84JK1]	38.22	1	2241	1617	2021	186	216	4
AT1G70320	UPL2	AT1G70320	843368	protein_coding	Arabidopsis thaliana	1	26.488454	E3 ubiquitin-protein ligase UPL2 [Source:UniProtKB/Swiss-Prot;Acc:Q8H0T4]	41.86	1	13198	10977	11639	370	290	15
AT1G70580	GGAT2	AT1G70580	843395	protein_coding	Arabidopsis thaliana	1	26.612359	Glutamate--glyoxylate aminotransferase 2 [Source:UniProtKB/Swiss-Prot;Acc:Q9S7E9]	38.73	4	3712	1446	2026.5	72.5	223	13
AT1G70600	RPL27AC	AT1G70600	843397	protein_coding	Arabidopsis thaliana	1	26.620821	60S ribosomal protein L27a-3 [Source:UniProtKB/Swiss-Prot;Acc:P49637]	40.88	1	958	441	959	170	346	1
AT1G70610	ABCB26	AT1G70610	843398	protein_coding	Arabidopsis thaliana	1	26.621899	ABC transporter B family member 26, chloroplastic [Source:UniProtKB/Swiss-Prot;Acc:Q8RY46]	39.22	2	4609	1560	2418	186	173.5	18
AT1G70620		AT1G70620	843399	protein_coding	Arabidopsis thaliana	1	26.626528	Cyclin-like protein [Source:UniProtKB/TrEMBL;Acc:F4I6U7]	42.87	9	4576	1893	3589	441	375.5	11
AT1G70650		AT1G70650	843402	protein_coding	Arabidopsis thaliana	1	26.638075	Ran BP2/NZF zinc finger-like superfamily protein [Source:UniProtKB/TrEMBL;Acc:F4I6V2]	36.7	2	4193	1594.5	1944.5	81.5	266.5	8
AT1G70690	CRRSP2	AT1G70690	843406	protein_coding	Arabidopsis thaliana	1	26.65184	PDLP5 [Source:UniProtKB/TrEMBL;Acc:A0A178WPB2]	38.47	1	1803	900	1421	258	261	3
AT1G70730	PGM2	AT1G70730	843410	protein_coding	Arabidopsis thaliana	1	26.668646	Phosphoglucomutase/phosphomannomutase family protein [Source:UniProtKB/TrEMBL;Acc:F4I6W4]	39.06	3	4520	1788	1966	52	263.5	19
AT1G70820		AT1G70820	843419	protein_coding	Arabidopsis thaliana	1	26.70542	At1g70820 [Source:UniProtKB/TrEMBL;Acc:Q9SSL0]	39.99	2	2845	1812	2299.5	169	316.5	7.5
AT1G70830	MLP28	AT1G70830	843420	protein_coding	Arabidopsis thaliana	1	26.709889	MLP-like protein 28 [Source:UniProtKB/Swiss-Prot;Acc:Q9SSK9]	42.85	5	1698	750	1329	66	255	3
AT1G70890	MLP43	AT1G70890	843427	protein_coding	Arabidopsis thaliana	1	26.725521	MLP-like protein 43 [Source:UniProtKB/Swiss-Prot;Acc:Q9SSK5]	37.9	1	1131	477	1031	162	390	2
AT1G70940	PIN3	AT1G70940	843432	protein_coding	Arabidopsis thaliana	1	26.74294	Auxin efflux carrier component 3 [Source:UniProtKB/Swiss-Prot;Acc:Q9S7Z8]	41.56	1	3529	1923	2751	229	597	6
AT1G71220	EBS1	AT1G71220	843462	protein_coding	Arabidopsis thaliana	1	26.84155	UDP-glucose:glycoprotein glucosyltransferases;transferases, transferring hexosyl groups;transferases, transferring glycosyl groups [Source:TAIR;Acc:AT1G71220]	37.55	3	10409	4845	5105	33	222	37
AT1G71240		AT1G71240	843465	protein_coding	Arabidopsis thaliana	1	26.855331	Plant protein of unknown function (DUF639) [Source:TAIR;Acc:AT1G71240]	38.77	3	4513	2472	2793	79	237	11
AT1G71270	VPS52	AT1G71270	843468	protein_coding	Arabidopsis thaliana	1	26.863587	Vacuolar protein sorting-associated protein 52 A [Source:UniProtKB/Swiss-Prot;Acc:Q94KD3]	35.7	1	6428	2124	2471	148	197	20
AT1G71500		AT1G71500	843491	protein_coding	Arabidopsis thaliana	1	26.935982	Rieske (2Fe-2S) domain-containing protein [Source:UniProtKB/TrEMBL;Acc:Q9C9I7]	42.07	1	1625	864	1242	101	275	3
AT1G71720		AT1G71720	843502	protein_coding	Arabidopsis thaliana	1	26.983615	F14O23.10 protein [Source:UniProtKB/TrEMBL;Acc:Q9M9H4]	40.49	2	2375	1290	1694	75	115	7.5
AT1G71780		AT1G71780	843508	protein_coding	Arabidopsis thaliana	1	26.994977	unknown protein; FUNCTIONS IN: molecular_function unknown; INVOLVED IN: biological_process unknown; LOCATED IN: endoplasmic reticulum; EXPRESSED IN: 25 plant structures; EXPRESSED DURING: 15 growth stages; Ha. [Source:TAIR;Acc:AT1G71780]	39.95	1	1696	594	1058	34	428	2
AT1G71920	HISN6A	AT1G71920	830897	protein_coding	Arabidopsis thaliana	1	27.066948	Histidinol-phosphate aminotransferase 2, chloroplastic [Source:UniProtKB/Swiss-Prot;Acc:P0DI07]	38.62	6	2218	1089	1547	39	166	7.5
AT1G71950		AT1G71950	843526	protein_coding	Arabidopsis thaliana	1	27.080184	At1g71950 [Source:UniProtKB/TrEMBL;Acc:Q9C8W7]	36.15	1	1457	411	748	67	268	3
AT1G72160	PATL3	AT1G72160	843547	protein_coding	Arabidopsis thaliana	1	27.153555	Patellin-3 [Source:UniProtKB/Swiss-Prot;Acc:Q56Z59]	38.37	1	2238	1473	1925	183	267	4
AT1G72330	ALAAT2	AT1G72330	843565	protein_coding	Arabidopsis thaliana	1	27.233418	alanine aminotransferase 2 [Source:TAIR;Acc:AT1G72330]	38.56	3	3404	1623	2042	161	233.5	14
AT1G72370	RPSAA	AT1G72370	843569	protein_coding	Arabidopsis thaliana	1	27.242845	40S ribosomal protein SA [Source:UniProtKB/TrEMBL;Acc:A0A178WNA1]	40.73	2	2086	891	1233	88	252	5
AT1G72480		AT1G72480	843580	protein_coding	Arabidopsis thaliana	1	27.285999	Lung seven transmembrane receptor family protein [Source:UniProtKB/TrEMBL;Acc:Q9C9E6]	41.16	1	2523	1530	2018	182	304	4
AT1G72560	PSD	AT1G72560	843588	protein_coding	Arabidopsis thaliana	1	27.324367	Exportin-T [Source:UniProtKB/Swiss-Prot;Acc:Q7PC79]	38.73	7	5664	2967	4016	563	111	14
AT1G72640		AT1G72640	843596	protein_coding	Arabidopsis thaliana	1	27.346156	At1g72640 [Source:UniProtKB/TrEMBL;Acc:Q6NMC1]	38.22	4	2100	783	1278	108	171	9
AT1G72680	CAD1	AT1G72680	843600	protein_coding	Arabidopsis thaliana	1	27.359109	CAD1 [Source:UniProtKB/TrEMBL;Acc:A0A178WLT3]	37.73	1	1915	1068	1453	147	236	6
AT1G72750	TIM23-2	AT1G72750	843607	protein_coding	Arabidopsis thaliana	1	27.38332	Mitochondrial import inner membrane translocase subunit TIM23 [Source:UniProtKB/TrEMBL;Acc:A0A178W370]	42.24	1	1204	567	1205	256	380	1
AT1G72810	TS2	AT1G72810	843612	protein_coding	Arabidopsis thaliana	1	27.397877	Threonine synthase 2, chloroplastic [Source:UniProtKB/Swiss-Prot;Acc:Q9SSP5]	43.11	1	2597	1551	2515	80	882	2
AT1G72880		AT1G72880	843619	protein_coding	Arabidopsis thaliana	1	27.423385	At1g72880 [Source:UniProtKB/TrEMBL;Acc:Q84MD7]	38.36	2	2830	1158	1645	140	292	10.5
AT1G72930	TIR	AT1G72930	843624	protein_coding	Arabidopsis thaliana	1	27.43924	Toll/interleukin-1 receptor-like protein [Source:UniProtKB/Swiss-Prot;Acc:Q9SSN3]	38.78	2	1224	495	999.5	129	316	2
AT1G73030	CHMP1B	AT1G73030	843634	protein_coding	Arabidopsis thaliana	1	27.473763	VPS46.2 [Source:UniProtKB/TrEMBL;Acc:A0A178W5G8]	39.85	1	1359	612	1061	174	273	2
AT1G73430		AT1G73430	843677	protein_coding	Arabidopsis thaliana	1	27.603655	Sec34-like family protein [Source:UniProtKB/TrEMBL;Acc:F4HQ84]	37.5	2	7465	2355	2980	193	286.5	25.5
AT1G73450		AT1G73450	843680	protein_coding	Arabidopsis thaliana	1	27.61342	Protein kinase superfamily protein [Source:TAIR;Acc:AT1G73450]	38.79	1	5675	3459	4355	435	459	7
AT1G73600		AT1G73600	843694	protein_coding	Arabidopsis thaliana	1	27.669152	S-adenosyl-L-methionine-dependent methyltransferases superfamily protein [Source:TAIR;Acc:AT1G73600]	36.55	2	4420	1494	1801.5	134.5	171	11
AT1G73640	RABA6A	AT1G73640	843698	protein_coding	Arabidopsis thaliana	1	27.686672	Ras-related protein RABA6a [Source:UniProtKB/Swiss-Prot;Acc:Q9C9U7]	35.78	1	1455	702	1203	360	139	2
AT1G73920		AT1G73920	843729	protein_coding	Arabidopsis thaliana	1	27.790737	Alpha/beta-Hydrolases superfamily protein [Source:UniProtKB/TrEMBL;Acc:Q949N8]	38.98	2	4191	1908	2654	358	222	9
AT1G73990	SPPA	AT1G73990	843737	protein_coding	Arabidopsis thaliana	1	27.824355	Serine protease SPPA, chloroplastic [Source:UniProtKB/Swiss-Prot;Acc:Q9C9C0]	38.4	2	4684	1806	2438	100	215	12.5
AT1G74020	SSL12	AT1G74020	843740	protein_coding	Arabidopsis thaliana	1	27.835123	Protein STRICTOSIDINE SYNTHASE-LIKE 12 [Source:UniProtKB/Swiss-Prot;Acc:P94111]	36.36	1	2320	1008	1340	165	165	3
AT1G74090	SOT18	AT1G74090	843749	protein_coding	Arabidopsis thaliana	1	27.862814	Sulfotransferase [Source:UniProtKB/TrEMBL;Acc:T1P4U2]	44.28	1	1379	1053	1380	188	137	1
AT1G74100	SOT16	AT1G74100	843750	protein_coding	Arabidopsis thaliana	1	27.864345	Sulfotransferase [Source:UniProtKB/TrEMBL;Acc:M1EU36]	42.15	1	1349	1017	1350	188	143	1
AT1G74230	RBG5	AT1G74230	843763	protein_coding	Arabidopsis thaliana	1	27.914602	Glycine-rich RNA-binding protein 5, mitochondrial [Source:UniProtKB/Swiss-Prot;Acc:Q9C909]	39.1	1	2495	870	1283	85.5	239	5
AT1G74380	XXT5	AT1G74380	843779	protein_coding	Arabidopsis thaliana	1	27.959527	Probable xyloglucan 6-xylosyltransferase 5 [Source:UniProtKB/Swiss-Prot;Acc:Q9CA75]	42.43	1	1960	1374	1961	320	265	1
AT1G74690	IQD31	AT1G74690	843808	protein_coding	Arabidopsis thaliana	1	28.061159	Protein IQ-DOMAIN 31 [Source:UniProtKB/Swiss-Prot;Acc:Q8L4D8]	38.42	1	3612	1764	2421	158	338	7
AT1G74730		AT1G74730	843812	protein_coding	Arabidopsis thaliana	1	28.078852	Transmembrane protein, putative (DUF1118) [Source:UniProtKB/TrEMBL;Acc:Q94F10]	41.55	1	1135	597	896	142	155	2
AT1G74790	HIPL1	AT1G74790	843818	protein_coding	Arabidopsis thaliana	1	28.098464	HIPL1 protein [Source:UniProtKB/Swiss-Prot;Acc:Q9SSG3]	40.49	1	3432	2088	2759	447	222	7
AT1G74850	PTAC2	AT1G74850	843824	protein_coding	Arabidopsis thaliana	1	28.118664	PTAC2 [Source:UniProtKB/TrEMBL;Acc:A0A178WNJ2]	42.21	1	3913	2589	3425	262	572	4
AT1G74910		AT1G74910	843830	protein_coding	Arabidopsis thaliana	1	28.135361	ADP-glucose pyrophosphorylase family protein [Source:UniProtKB/TrEMBL;Acc:Q9C9P3]	38.74	3	3610	1248	2041	279.5	408	15
AT1G74970	RPS9	AT1G74970	843836	protein_coding	Arabidopsis thaliana	1	28.157386	30S ribosomal protein S9, chloroplastic [Source:UniProtKB/Swiss-Prot;Acc:Q9XJ27]	39.54	1	1931	627	1117	114	374	2
AT1G75040	PR5	AT1G75040	843842	protein_coding	Arabidopsis thaliana	1	28.17767	Pathogenesis-related protein 5 [Source:UniProtKB/Swiss-Prot;Acc:P28493]	43.02	1	1352	720	1095	83	290	2
AT1G75280		AT1G75280	843865	protein_coding	Arabidopsis thaliana	1	28.251626	Isoflavone reductase homolog P3 [Source:UniProtKB/Swiss-Prot;Acc:P52577]	38.33	1	2060	933	1668	403	330	5
AT1G75460		AT1G75460	843882	protein_coding	Arabidopsis thaliana	1	28.327698	ATP-dependent protease La (LON) domain protein [Source:UniProtKB/TrEMBL;Acc:Q9FWT4]	39.91	1	2066	837	2067	287	941	1
AT1G75660	XRN3	AT1G75660	843900	protein_coding	Arabidopsis thaliana	1	28.408134	5'-3' exoribonuclease 3 [Source:UniProtKB/Swiss-Prot;Acc:Q9FQ03]	38.31	1	6984	3063	3511	154	292	23
AT1G75750	GASA1	AT1G75750	843908	protein_coding	Arabidopsis thaliana	1	28.441501	GASA1 [Source:UniProtKB/TrEMBL;Acc:A0A178W4S5]	37.86	2	934	295.5	683.5	147	239	3
AT1G75780	TUBB1	AT1G75780	843911	protein_coding	Arabidopsis thaliana	1	28.451138	Tubulin beta-1 chain [Source:UniProtKB/Swiss-Prot;Acc:P12411]	40.14	1	2682	1344	1802	217	239	3
AT1G75850	VPS35B	AT1G75850	843918	protein_coding	Arabidopsis thaliana	1	28.477768	Vacuolar protein sorting-associated protein 35 [Source:UniProtKB/TrEMBL;Acc:A0A178WDK6]	38.52	2	6178	1674	2105	71	284	19.5
AT1G75950	SKP1A	AT1G75950	843928	protein_coding	Arabidopsis thaliana	1	28.516519	SKP1-like protein 1A [Source:UniProtKB/Swiss-Prot;Acc:Q39255]	39.11	1	1377	483	1121	195	441	2
AT1G75990	RPN3B	AT1G75990	843931	protein_coding	Arabidopsis thaliana	1	28.524404	26S proteasome non-ATPase regulatory subunit 3 homolog B [Source:UniProtKB/Swiss-Prot;Acc:Q9LQR8]	39.92	1	2444	1464	1813	129	218	7
AT1G76030	VHA-B1	AT1G76030	843934	protein_coding	Arabidopsis thaliana	1	28.53371	V-type proton ATPase subunit B1 [Source:UniProtKB/Swiss-Prot;Acc:P11574]	37.99	1	3484	1461	1988	123.5	277	13
AT1G76040	CPK29	AT1G76040	843936	protein_coding	Arabidopsis thaliana	1	28.537593	calcium-dependent protein kinase 29 [Source:TAIR;Acc:AT1G76040]	36.24	4	3114	1246.5	2210	149	258	7.5
AT1G76140		AT1G76140	843946	protein_coding	Arabidopsis thaliana	1	28.571119	Prolyl oligopeptidase family protein [Source:UniProtKB/TrEMBL;Acc:F4I2A0]	40.61	2	3917	2383.5	2630	61.5	183	12
AT1G76160	sks5	AT1G76160	843948	protein_coding	Arabidopsis thaliana	1	28.577842	Sks5 [Source:UniProtKB/TrEMBL;Acc:A0A178WJJ9]	39.87	1	3473	1626	2290	294	368	8
AT1G76180	ERD14	AT1G76180	843950	protein_coding	Arabidopsis thaliana	1	28.586663	Dehydrin ERD14 [Source:UniProtKB/Swiss-Prot;Acc:P42763]	37.67	2	1268	558	1003	271	119	2.5
AT1G76450	PPD3	AT1G76450	843978	protein_coding	Arabidopsis thaliana	1	28.684551	PsbP domain-containing protein 3, chloroplastic [Source:UniProtKB/Swiss-Prot;Acc:Q9S720]	37.84	1	1693	744	946	66	134	10
AT1G76490	HMG1	AT1G76490	843982	protein_coding	Arabidopsis thaliana	1	28.69576	hydroxy methylglutaryl CoA reductase 1 [Source:TAIR;Acc:AT1G76490]	42.29	1	3092	1929	2616	40	645	4
AT1G76550	PFP-ALPHA2	AT1G76550	843988	protein_coding	Arabidopsis thaliana	1	28.722657	Pyrophosphate--fructose 6-phosphate 1-phosphotransferase subunit alpha 2 [Source:UniProtKB/Swiss-Prot;Acc:Q9C9K3]	38.27	1	4454	1854	2279	181	242	18
AT1G76680	OPR1	AT1G76680	844001	protein_coding	Arabidopsis thaliana	1	28.776626	12-oxophytodienoate reductase 1 [Source:UniProtKB/TrEMBL;Acc:F4I403]	40.87	2	2211	1119	2041	237.5	380	2.5
AT1G76700	ATJ10	AT1G76700	844003	protein_coding	Arabidopsis thaliana	1	28.780408	Chaperone protein dnaJ 10 [Source:UniProtKB/Swiss-Prot;Acc:Q8GYX8]	38.04	1	2849	1197	1643	234	210	10
AT1G76730	COG0212	AT1G76730	844007	protein_coding	Arabidopsis thaliana	1	28.802753	COG0212 [Source:UniProtKB/TrEMBL;Acc:A0A178WEK7]	39.22	1	2105	1065	1500	154	279	6
AT1G76790	IGMT5	AT1G76790	844013	protein_coding	Arabidopsis thaliana	1	28.822186	Indole glucosinolate O-methyltransferase 5 [Source:UniProtKB/Swiss-Prot;Acc:Q9SRD4]	38.85	1	1541	1104	1370	96	168	3
AT1G76810		AT1G76810	844015	protein_coding	Arabidopsis thaliana	1	28.830902	Eukaryotic translation initiation factor 2 (eIF-2) family protein [Source:UniProtKB/TrEMBL;Acc:F4I420]	41.06	1	5846	3885	4658	153.5	463	13
AT1G76990	ACR3	AT1G76990	844035	protein_coding	Arabidopsis thaliana	1	28.932119	ACR3 [Source:UniProtKB/TrEMBL;Acc:A0A178W888]	34.68	5	4252	1362	2866	220	278	7
AT1G77090	PPD4	AT1G77090	844043	protein_coding	Arabidopsis thaliana	1	28.960312	PsbP domain-containing protein 4, chloroplastic [Source:UniProtKB/Swiss-Prot;Acc:O49292]	40.41	1	1662	783	1146	98	263	5
AT1G77140	VPS45	AT1G77140	844050	protein_coding	Arabidopsis thaliana	1	28.983934	VPS45 [Source:UniProtKB/TrEMBL;Acc:A0A178WPE4]	37.96	1	4101	1710	2293	228	353	13
AT1G77180	SKIP	AT1G77180	844055	protein_coding	Arabidopsis thaliana	1	28.999577	SNW/SKI-interacting protein [Source:UniProtKB/Swiss-Prot;Acc:O80653]	43.55	3	2566	1842	2260	171	182	2
AT1G77590	LACS9	AT1G77590	844094	protein_coding	Arabidopsis thaliana	1	29.14816	Long chain acyl-CoA synthetase 9, chloroplastic [Source:UniProtKB/Swiss-Prot;Acc:Q9CAP8]	40.2	2	4235	1857	2680.5	203.5	292	11.5
AT1G77760	NIA1	AT1G77760	844112	protein_coding	Arabidopsis thaliana	1	29.235721	Nitrate reductase [Source:UniProtKB/TrEMBL;Acc:A0A178WBR8]	42.8	1	3763	2754	3155	116	283	4
AT1G77930		AT1G77930	844128	protein_coding	Arabidopsis thaliana	1	29.300971	At1g77930 [Source:UniProtKB/TrEMBL;Acc:Q9SH08]	38.35	3	2599	816	1359	212	384	5
AT1G78060	BXL7	AT1G78060	844141	protein_coding	Arabidopsis thaliana	1	29.349679	Probable beta-D-xylosidase 7 [Source:UniProtKB/Swiss-Prot;Acc:Q9SGZ5]	41.37	1	3267	2304	2499	77	116	5
AT1G78150		AT1G78150	844151	protein_coding	Arabidopsis thaliana	1	29.404648	unknown protein; BEST Arabidopsis thaliana protein match is: unknown protein (TAIR:AT1G35780.1); Ha. [Source:TAIR;Acc:AT1G78150]	38.34	3	2104	825	1449	153.5	399	5
AT1G78300	GRF2	AT1G78300	844165	protein_coding	Arabidopsis thaliana	1	29.461391	14-3-3-like protein GF14 omega [Source:UniProtKB/Swiss-Prot;Acc:Q01525]	39.62	1	1998	780	1609	491	336	4
AT1G78340	GSTU22	AT1G78340	844169	protein_coding	Arabidopsis thaliana	1	29.472845	Glutathione S-transferase U22 [Source:UniProtKB/Swiss-Prot;Acc:Q8GYM1]	38.65	1	1158	657	1064	205	200	2
AT1G78370	GSTU20	AT1G78370	844173	protein_coding	Arabidopsis thaliana	1	29.48412	Glutathione S-transferase U20 [Source:UniProtKB/Swiss-Prot;Acc:Q8L7C9]	40.94	1	1269	654	1147	184	307	2
AT1G78380	GSTU19	AT1G78380	844174	protein_coding	Arabidopsis thaliana	1	29.486387	GSTU19 [Source:UniProtKB/TrEMBL;Acc:A0A178W4K6]	39.05	1	1620	660	1120	187	271	2
AT1G78490	CYP708A3	AT1G78490	844185	protein_coding	Arabidopsis thaliana	1	29.526861	CYP708A3 [Source:UniProtKB/TrEMBL;Acc:A0A178WMR8]	35.15	2	3808	1339.5	3256.5	1487	428	7.5
AT1G78570	RHM1	AT1G78570	844193	protein_coding	Arabidopsis thaliana	1	29.54954	Trifunctional UDP-glucose 4,6-dehydratase/UDP-4-keto-6-deoxy-D-glucose 3,5-epimerase/UDP-4-keto-L-rhamnose-reductase RHM1 [Source:UniProtKB/Swiss-Prot;Acc:Q9SYM5]	42.53	1	2898	2010	2572	164.5	230	3
AT1G78620		AT1G78620	844198	protein_coding	Arabidopsis thaliana	1	29.573657	Uncharacterized transmembrane protein [Source:UniProtKB/TrEMBL;Acc:F4IBS8]	40.05	2	2144	1015.5	1260	38.5	204	5
AT1G78820		AT1G78820	844219	protein_coding	Arabidopsis thaliana	1	29.634096	EP1-like glycoprotein 1 [Source:UniProtKB/Swiss-Prot;Acc:Q9ZVA1]	43.79	1	1835	1368	1836	162	304	1
AT1G78850		AT1G78850	844222	protein_coding	Arabidopsis thaliana	1	29.64186	EP1-like glycoprotein 3 [Source:UniProtKB/Swiss-Prot;Acc:Q9ZVA4]	43.02	1	1675	1326	1676	137	211	1
AT1G78870	UBC35	AT1G78870	844224	protein_coding	Arabidopsis thaliana	1	29.650376	UBC35 [Source:UniProtKB/TrEMBL;Acc:A0A178WFI9]	35.83	4	2251	363	1144	226	388	7
AT1G78880		AT1G78880	844225	protein_coding	Arabidopsis thaliana	1	29.652633	F9K20.7 protein [Source:UniProtKB/TrEMBL;Acc:Q9ZVA7]	41.36	1	3316	1407	2246	201	434	5
AT1G78900	VHA-A	AT1G78900	844228	protein_coding	Arabidopsis thaliana	1	29.660088	VHA-A [Source:UniProtKB/TrEMBL;Acc:A0A384LM33]	38.91	2	4990	1872	2599	159	441.5	20.5
AT1G78915		AT1G78915	844230	protein_coding	Arabidopsis thaliana	1	29.667565	Tetratricopeptide repeat (TPR)-like superfamily protein [Source:UniProtKB/TrEMBL;Acc:F4IBX5]	37.25	3	3776	1209	1460	137	109	16
AT1G78920	AVPL1	AT1G78920	844231	protein_coding	Arabidopsis thaliana	1	29.671413	Pyrophosphate-energized membrane proton pump 2 [Source:UniProtKB/Swiss-Prot;Acc:Q56ZN6]	39.09	3	6124	2409	3173	253	230	15
AT1G79040	PSBR	AT1G79040	844245	protein_coding	Arabidopsis thaliana	1	29.735952	Photosystem II 10 kDa polypeptide, chloroplastic [Source:UniProtKB/Swiss-Prot;Acc:P27202]	40.55	1	1057	423	784	132	227	4
AT1G79050	RECA	AT1G79050	844246	protein_coding	Arabidopsis thaliana	1	29.736959	RECA1 [Source:UniProtKB/TrEMBL;Acc:A0A178WA75]	39.27	2	3220	1032	1354	38	122	12.5
AT1G79150		AT1G79150	844256	protein_coding	Arabidopsis thaliana	1	29.77251	Binding protein [Source:UniProtKB/TrEMBL;Acc:F4IDJ0]	34.9	1	5506	2493	2841	141	205	13
AT1G79230	STR1	AT1G79230	844264	protein_coding	Arabidopsis thaliana	1	29.800563	Thiosulfate/3-mercaptopyruvate sulfurtransferase 1, mitochondrial [Source:UniProtKB/Swiss-Prot;Acc:O64530]	38.78	3	3470	969	1700	185	259	12
AT1G79280	NUA	AT1G79280	844268	protein_coding	Arabidopsis thaliana	1	29.81897	nuclear pore anchor [Source:TAIR;Acc:AT1G79280]	38.61	3	14046	6285	6589	206	33	48
AT1G79340	AMC4	AT1G79340	844272	protein_coding	Arabidopsis thaliana	1	29.842587	Metacaspase-4 [Source:UniProtKB/Swiss-Prot;Acc:O64517]	41.67	1	2051	1257	1789	261	269	2
AT1G79470	IMPDH	AT1G79470	844285	protein_coding	Arabidopsis thaliana	1	29.894569	Inosine-5'-monophosphate dehydrogenase 1 [Source:UniProtKB/Swiss-Prot;Acc:P47996]	39.76	1	2597	1512	1979	131	202	6
AT1G79500	KDSA1	AT1G79500	844288	protein_coding	Arabidopsis thaliana	1	29.903353	2-dehydro-3-deoxyphosphooctonate aldolase 1 [Source:UniProtKB/Swiss-Prot;Acc:Q9AV97]	37.62	4	3300	873	1496	52	365	15
AT1G79530	GAPCP1	AT1G79530	844291	protein_coding	Arabidopsis thaliana	1	29.915902	Glyceraldehyde-3-phosphate dehydrogenase GAPCP1, chloroplastic [Source:UniProtKB/Swiss-Prot;Acc:Q9SAJ6]	39.69	1	3506	1269	1919	319	329	14
AT1G79550	PGK3	AT1G79550	844293	protein_coding	Arabidopsis thaliana	1	29.924023	Phosphoglycerate kinase [Source:UniProtKB/TrEMBL;Acc:A0A178WHC3]	41.58	2	2613	1206	1736	174	323	6.5
AT1G79560	FTSH12	AT1G79560	844294	protein_coding	Arabidopsis thaliana	1	29.926624	AT1G79560 protein [Source:UniProtKB/TrEMBL;Acc:B9DHQ6]	39.28	3	5961	2976	3328	351	155	18
AT1G79600	ABC1K3	AT1G79600	844298	protein_coding	Arabidopsis thaliana	1	29.94991	ABC1K3 [Source:UniProtKB/TrEMBL;Acc:A0A178WNJ7]	44.05	1	2816	2136	2541	209	194	4
AT1G79720		AT1G79720	844311	protein_coding	Arabidopsis thaliana	1	29.997127	At1g79720/F19K16_30 [Source:UniProtKB/TrEMBL;Acc:Q8RX60]	40.18	1	1918	1455	1681	93	131	2
AT1G79790		AT1G79790	844318	protein_coding	Arabidopsis thaliana	1	30.016671	Haloacid dehalogenase-like hydrolase (HAD) superfamily protein [Source:UniProtKB/TrEMBL;Acc:F4HQA8]	43.54	4	1563	597	967	75	105	5.5
AT1G79830	GC5	AT1G79830	844322	protein_coding	Arabidopsis thaliana	1	30.027569	Golgin Putative 5 [Source:UniProtKB/TrEMBL;Acc:F4HQB9]	40.26	5	6338	2871	3588	81	305	20
AT1G79850	RPS17	AT1G79850	844324	protein_coding	Arabidopsis thaliana	1	30.041243	30S ribosomal protein S17, chloroplastic [Source:UniProtKB/Swiss-Prot;Acc:P16180]	48.59	1	709	450	710	29	229	1
AT1G79870	HPR2	AT1G79870	844326	protein_coding	Arabidopsis thaliana	1	30.044746	Glyoxylate/hydroxypyruvate reductase A HPR2 [Source:UniProtKB/Swiss-Prot;Acc:Q9CA90]	47.4	2	1402	913.5	1198	47	235.5	2
AT1G79920		AT1G79920	844332	protein_coding	Arabidopsis thaliana	1	30.059302	Heat shock protein 70 (Hsp 70) family protein [Source:TAIR;Acc:AT1G79920]	42.72	4	3522	2211	2472.5	89	NA	9
AT1G79940	ERDJ2A	AT1G79940	844334	protein_coding	Arabidopsis thaliana	1	30.069519	ATERDJ2A [Source:UniProtKB/TrEMBL;Acc:A0A178W1G8]	40.46	4	3921	2064	2320.5	76	97	11
AT1G79990		AT1G79990	844339	protein_coding	Arabidopsis thaliana	1	30.08575	Coatomer subunit beta' [Source:UniProtKB/TrEMBL;Acc:A0A178WGE9]	38.88	2	6489	2751	3201	159	289	25
AT1G80030		AT1G80030	844343	protein_coding	Arabidopsis thaliana	1	30.10483	Molecular chaperone Hsp40/DnaJ family protein [Source:UniProtKB/TrEMBL;Acc:Q0WN54]	40.68	4	4257	1503	2114	213	222	11.5
AT1G80070	PRP8A	AT1G80070	844347	protein_coding	Arabidopsis thaliana	1	30.117847	SUS2 [Source:UniProtKB/TrEMBL;Acc:A0A178W7J7]	41.62	1	9964	7080	7522	204	236	24
AT1G80240		AT1G80240	844364	protein_coding	Arabidopsis thaliana	1	30.171357	At1g80240 [Source:UniProtKB/TrEMBL;Acc:Q9SSB7]	45.46	1	1752	1113	1586	309	162	3
AT1G80270	PPR596	AT1G80270	844367	protein_coding	Arabidopsis thaliana	1	30.180907	PPR596 [Source:UniProtKB/TrEMBL;Acc:A0A178W3Z6]	41.32	5	2654	1791	2144	65	201	4
AT1G80300	AATP1	AT1G80300	844370	protein_coding	Arabidopsis thaliana	1	30.191538	ADP,ATP carrier protein 1, chloroplastic [Source:UniProtKB/Swiss-Prot;Acc:Q39002]	42.54	1	3067	1875	2616	415	324	5
AT1G80380	GLYK	AT1G80380	844378	protein_coding	Arabidopsis thaliana	1	30.217116	D-glycerate 3-kinase, chloroplastic [Source:UniProtKB/Swiss-Prot;Acc:Q944I4]	37.76	8	3479	1089	1856	129	219	10
AT1G80480	PTAC17	AT1G80480	844387	protein_coding	Arabidopsis thaliana	1	30.258005	At1g80480 [Source:UniProtKB/TrEMBL;Acc:Q9M8L6]	39.77	1	2727	1335	1764	161	266	9
AT1G80660	AHA9	AT1G80660	844405	protein_coding	Arabidopsis thaliana	1	30.315964	ATPase 9, plasma membrane-type [Source:UniProtKB/Swiss-Prot;Acc:Q42556]	41.83	4	4233	2784	3382	247	231	11.5
AT1G80750	RPL7A	AT1G80750	844414	protein_coding	Arabidopsis thaliana	1	30.34867	60S ribosomal protein L7-1 [Source:UniProtKB/Swiss-Prot;Acc:Q9SAI5]	38.21	1	1894	744	1106	115	129	6
AT1G80780		AT1G80780	844417	protein_coding	Arabidopsis thaliana	1	30.358	Polynucleotidyl transferase, ribonuclease H-like superfamily protein [Source:UniProtKB/TrEMBL;Acc:F4HU15]	40.63	3	1606	843	1314.5	137	213	2
AT1G80930		AT1G80930	844433	protein_coding	Arabidopsis thaliana	1	30.405339	At1g80930/F23A5_23 [Source:UniProtKB/TrEMBL;Acc:Q9SAG7]	39.53	1	4429	2703	3407	268	434	7
AT1G80950	LPEAT1	AT1G80950	844435	protein_coding	Arabidopsis thaliana	1	30.412149	Lysophospholipid acyltransferase LPEAT1 [Source:UniProtKB/Swiss-Prot;Acc:Q8L7R3]	38.32	2	3115	1185	1705.5	276.5	242	8.5
AT2G01140	FBA3	AT2G01140	814643	protein_coding	Arabidopsis thaliana	2	0.094727	Fructose-bisphosphate aldolase 3, chloroplastic [Source:UniProtKB/Swiss-Prot;Acc:Q9ZU52]	46.89	1	2136	1176	1827	371	278	4
AT2G01250	RPL7B	AT2G01250	814652	protein_coding	Arabidopsis thaliana	2	0.132578	60S ribosomal protein L7-2 [Source:UniProtKB/Swiss-Prot;Acc:P60040]	38.18	2	1877	642	1101	52	352	7
AT2G01320		AT2G01320	814660	protein_coding	Arabidopsis thaliana	2	0.154097	ABCG7 [Source:UniProtKB/TrEMBL;Acc:A0A178VSW5]	41.94	8	4107	1947	2630	118	376	11
AT2G01350	QPT	AT2G01350	814663	protein_coding	Arabidopsis thaliana	2	0.165141	QPT [Source:UniProtKB/TrEMBL;Acc:A0A178VX18]	38.89	4	2118	984	1354	87	190	8.5
AT2G01420	PIN4	AT2G01420	814670	protein_coding	Arabidopsis thaliana	2	0.180033	Auxin efflux carrier component [Source:UniProtKB/TrEMBL;Acc:A0A178VZS2]	41	3	3731	1839	2861	564	444	6
AT2G01490	PAHX	AT2G01490	814677	protein_coding	Arabidopsis thaliana	2	0.221013	Phytanoyl-CoA dioxygenase [Source:UniProtKB/Swiss-Prot;Acc:Q9ZVF6]	35.68	2	2796	852	1541	298.5	367	9.5
AT2G01520	MLP328	AT2G01520	814681	protein_coding	Arabidopsis thaliana	2	0.235925	MLP-like protein 328 [Source:UniProtKB/Swiss-Prot;Acc:Q9ZVF3]	37.1	1	1328	456	895	66	371	2
AT2G01530	MLP329	AT2G01530	814682	protein_coding	Arabidopsis thaliana	2	0.239669	Uncharacterized protein At2g01530 (Fragment) [Source:UniProtKB/TrEMBL;Acc:C0SV41]	39.06	1	1018	456	940	145	337	2
AT2G01600		AT2G01600	814689	protein_coding	Arabidopsis thaliana	2	0.268714	Putative clathrin assembly protein At2g01600 [Source:UniProtKB/Swiss-Prot;Acc:Q8LBH2]	39.06	1	3962	1716	2297	260	319	15
AT2G01690		AT2G01690	814698	protein_coding	Arabidopsis thaliana	2	0.308693	ARM repeat superfamily protein [Source:UniProtKB/TrEMBL;Acc:F4IPA6]	37.28	2	5112	2233.5	2986	305	445.5	20
AT2G01720	OST1B	AT2G01720	814701	protein_coding	Arabidopsis thaliana	2	0.31703	Dolichyl-diphosphooligosaccharide--protein glycosyltransferase subunit 1B [Source:UniProtKB/Swiss-Prot;Acc:Q9ZUA0]	38.09	1	3278	1395	1763	101.5	162	9
AT2G01970	TMN3	AT2G01970	814728	protein_coding	Arabidopsis thaliana	2	0.451858	Transmembrane 9 superfamily member 3 [Source:UniProtKB/Swiss-Prot;Acc:Q9ZPS7]	39.72	1	3101	1779	2258	139	338	7
AT2G02040	NPF8.3	AT2G02040	814735	protein_coding	Arabidopsis thaliana	2	0.487398	Protein NRT1/ PTR FAMILY 8.3 [Source:UniProtKB/Swiss-Prot;Acc:P46032]	41.31	1	2543	1758	2136	143	233	4
AT2G02050		AT2G02050	814736	protein_coding	Arabidopsis thaliana	2	0.489952	NADH dehydrogenase [ubiquinone] 1 beta subcomplex subunit 7 [Source:UniProtKB/Swiss-Prot;Acc:Q9SKC9]	34.84	1	2106	312	724	71	169	2
AT2G02070	IDD5	AT2G02070	814738	protein_coding	Arabidopsis thaliana	2	0.505375	Protein indeterminate-domain 5, chloroplastic [Source:UniProtKB/Swiss-Prot;Acc:Q9ZUL3]	34.83	2	5406	1809	2713	147	297	4
AT2G02390	ATGSTZ1	AT2G02390	814770	protein_coding	Arabidopsis thaliana	2	0.62873	glutathione S-transferase zeta 1 [Source:TAIR;Acc:AT2G02390]	36.74	4	2435	622.5	984	126	209	9.5
AT2G02560	CAND1	AT2G02560	814786	protein_coding	Arabidopsis thaliana	2	0.689784	Cullin-associated NEDD8-dissociated protein 1 [Source:UniProtKB/Swiss-Prot;Acc:Q8L5Y6]	37.91	2	7923	3657	4151.5	91.5	308.5	28
AT2G03120	SPP	AT2G03120	814841	protein_coding	Arabidopsis thaliana	2	0.937383	Signal peptide peptidase [Source:UniProtKB/Swiss-Prot;Acc:O81062]	35.44	1	3168	1035	1674	170	467	11
AT2G03440	NRP1	AT2G03440	814873	protein_coding	Arabidopsis thaliana	2	1.039088	Nodulin-related protein 1 [Source:UniProtKB/Swiss-Prot;Acc:Q9ZQ80]	39.74	1	1096	564	1097	211	320	1
AT2G03510		AT2G03510	814880	protein_coding	Arabidopsis thaliana	2	1.066578	Expressed protein [Source:UniProtKB/TrEMBL;Acc:Q9ZQ87]	37.29	1	2608	1071	1462	138	251	9
AT2G03550	CXE7	AT2G03550	814884	protein_coding	Arabidopsis thaliana	2	1.076863	Probable carboxylesterase 7 [Source:UniProtKB/Swiss-Prot;Acc:Q9ZQ91]	39.84	1	1485	939	1486	216	329	1
AT2G03760	SOT12	AT2G03760	814903	protein_coding	Arabidopsis thaliana	2	1.149295	Cytosolic sulfotransferase 12 [Source:UniProtKB/Swiss-Prot;Acc:P52839]	38.06	1	1368	981	1369	207	179	1
AT2G03820		AT2G03820	814908	protein_coding	Arabidopsis thaliana	2	1.164843	60S ribosomal export protein NMD3 [Source:UniProtKB/TrEMBL;Acc:Q9SI58]	40.48	1	2272	1551	2041	91	305	2
AT2G04160	AIR3	AT2G04160	814953	protein_coding	Arabidopsis thaliana	2	1.401268	Subtilisin-like protease SBT5.3 [Source:UniProtKB/Swiss-Prot;Acc:Q9ZSP5]	34.73	1	6559	2319	2634	132	181	10
AT2G04350	LACS8	AT2G04350	814974	protein_coding	Arabidopsis thaliana	2	1.515634	Long chain acyl-CoA synthetase 8 [Source:UniProtKB/Swiss-Prot;Acc:Q9SJD4]	40.84	2	3674	2163	2505.5	56	128.5	12
AT2G04390	RPS17A	AT2G04390	814978	protein_coding	Arabidopsis thaliana	2	1.526889	40S ribosomal protein S17-1 [Source:UniProtKB/Swiss-Prot;Acc:P49205]	38.01	1	1688	426	895	113	240	2
AT2G04550	IBR5	AT2G04550	814997	protein_coding	Arabidopsis thaliana	2	1.588193	Protein-tyrosine-phosphatase IBR5 [Source:UniProtKB/Swiss-Prot;Acc:Q84JU4]	38.04	2	1973	655.5	1362.5	260.5	444.5	5
AT2G04690		AT2G04690	815012	protein_coding	Arabidopsis thaliana	2	1.644456	Pyridoxamine 5'-phosphate oxidase family protein [Source:TAIR;Acc:AT2G04690]	34.86	6	1987	612	1086.5	171	275.5	5.5
AT2G04780	FLA7	AT2G04780	815021	protein_coding	Arabidopsis thaliana	2	1.676717	Fasciclin-like arabinogalactan protein 7 [Source:UniProtKB/Swiss-Prot;Acc:Q9SJ81]	39.16	2	1738	765	1310	322	202	1.5
AT2G04842	EMB2761	AT2G04842	815029	protein_coding	Arabidopsis thaliana	2	1.697902	Threonine--tRNA ligase, chloroplastic/mitochondrial 2 [Source:UniProtKB/Swiss-Prot;Acc:F4IFC5]	39.53	2	3536	1953	2392	160	175	8.5
AT2G05310		AT2G05310	815079	protein_coding	Arabidopsis thaliana	2	1.933166	Expressed protein [Source:UniProtKB/TrEMBL;Acc:Q9SJ31]	34.69	2	1132	378	756	152	434	2.5
AT2G05380	GRP3S	AT2G05380	815086	protein_coding	Arabidopsis thaliana	2	1.96661	glycine-rich protein 3 short isoform [Source:TAIR;Acc:AT2G05380]	35.03	3	1532	351	613	44	216	2
AT2G05520	GRP3	AT2G05520	815101	protein_coding	Arabidopsis thaliana	2	2.025991	Glycine-rich protein 3 [Source:UniProtKB/Swiss-Prot;Acc:Q9SL15]	38.52	6	1292	375	665	54	234	3
AT2G05540		AT2G05540	815103	protein_coding	Arabidopsis thaliana	2	2.033154	At2g05540/T20G20.11 [Source:UniProtKB/TrEMBL;Acc:Q9SL13]	36.46	1	1129	408	824	110	304	2
AT2G05580		AT2G05580	3768507	protein_coding	Arabidopsis thaliana	2	2.055519	Glycine-rich protein family [Source:UniProtKB/TrEMBL;Acc:Q9SL09]	51.75	1	1226	909	1150	58	181	2
AT2G05710	ACO3	AT2G05710	815120	protein_coding	Arabidopsis thaliana	2	2.141329	Aconitate hydratase 3, mitochondrial [Source:UniProtKB/Swiss-Prot;Acc:Q9SIB9]	40.09	1	5349	2973	3563	261	327	19
AT2G05830		AT2G05830	815134	protein_coding	Arabidopsis thaliana	2	2.229539	Methylthioribose-1-phosphate isomerase [Source:UniProtKB/Swiss-Prot;Acc:Q9ZUG4]	39.22	4	2610	981	1395	87.5	287.5	9
AT2G05840	PAA2	AT2G05840	815135	protein_coding	Arabidopsis thaliana	2	2.234019	Proteasome subunit alpha type-6-B [Source:UniProtKB/Swiss-Prot;Acc:O81147]	38.46	3	2451	663	1365	165	366	9
AT2G05920	SBT1.8	AT2G05920	815145	protein_coding	Arabidopsis thaliana	2	2.269315	Subtilisin-like protease SBT1.8 [Source:UniProtKB/Swiss-Prot;Acc:Q9ZUF6]	43.47	1	3137	2265	3026	244	515	2
AT2G05990	MOD1	AT2G05990	815152	protein_coding	Arabidopsis thaliana	2	2.322215	Enoyl-[acyl-carrier-protein] reductase [NADH], chloroplastic [Source:UniProtKB/Swiss-Prot;Acc:Q9SLA8]	39.19	2	2982	1173	1669.5	94	303.5	12
AT2G06050	OPR3	AT2G06050	815160	protein_coding	Arabidopsis thaliana	2	2.359114	12-oxophytodienoate reductase 3 [Source:UniProtKB/Swiss-Prot;Acc:Q9FUP0]	34.92	3	3261	1176	1510	75	124.5	5
AT2G06850	XTH4	AT2G06850	815247	protein_coding	Arabidopsis thaliana	2	2.763449	Xyloglucan endotransglucosylase/hydrolase protein 4 [Source:UniProtKB/Swiss-Prot;Acc:Q39099]	34.38	2	2294	711	1548	169	250.5	4
AT2G06990	HEN2	AT2G06990	815269	protein_coding	Arabidopsis thaliana	2	2.894904	DExH-box ATP-dependent RNA helicase DExH10 [Source:UniProtKB/Swiss-Prot;Acc:Q9ZVW2]	37.84	1	7116	2988	4330	230	1110	16
AT2G07050	CAS1	AT2G07050	815275	protein_coding	Arabidopsis thaliana	2	2.92436	Cycloartenol synthase [Source:UniProtKB/Swiss-Prot;Acc:P38605]	37.83	2	6391	2007	3203	272	455	18
AT2G07360		AT2G07360	815305	protein_coding	Arabidopsis thaliana	2	3.047252	SH3 domain-containing protein [Source:UniProtKB/TrEMBL;Acc:F4IL68]	37.46	2	9962	3594	4044	105	343	27
AT2G07707	YMF19	AT2G07707	815382	protein_coding	Arabidopsis thaliana	2	3.386292	ATPase subunit 8 [Source:UniProtKB/TrEMBL;Acc:G1C2R4]	39.41	1	476	477	477	NA	NA	1
AT2G11520	CRCK3	AT2G11520	815625	protein_coding	Arabidopsis thaliana	2	4.618545	Calmodulin-binding receptor-like cytoplasmic kinase 3 [Source:UniProtKB/Swiss-Prot;Acc:Q9ASQ5]	37.48	1	3177	1533	2150	170.5	273	8
AT2G13360	AGT1	AT2G13360	815822	protein_coding	Arabidopsis thaliana	2	5.53874	Serine--glyoxylate aminotransferase [Source:UniProtKB/Swiss-Prot;Acc:Q56YA5]	39.71	3	2739	1206	1887	76	293.5	5
AT2G13560	NAD-ME1	AT2G13560	815842	protein_coding	Arabidopsis thaliana	2	5.649928	NAD-dependent malic enzyme 1, mitochondrial [Source:UniProtKB/Swiss-Prot;Acc:Q9SIU0]	37.07	1	5392	1872	2250	160	216	19
AT2G14120	DRP3B	AT2G14120	815898	protein_coding	Arabidopsis thaliana	2	5.95394	Dynamin related protein [Source:UniProtKB/TrEMBL;Acc:F4IFG2]	36.94	4	6323	2343	2836	106.5	312	20
AT2G14720	VSR4	AT2G14720	815960	protein_coding	Arabidopsis thaliana	2	6.300488	Vacuolar-sorting receptor 4 [Source:UniProtKB/Swiss-Prot;Acc:Q56ZQ3]	39.41	2	3957	1887	2505	212	389	12.5
AT2G14740	VSR3	AT2G14740	815962	protein_coding	Arabidopsis thaliana	2	6.308683	VSR3 [Source:UniProtKB/TrEMBL;Acc:A0A178VT51]	39.17	2	4043	1887	2429	211	284	12.5
AT2G14750	APK1	AT2G14750	815963	protein_coding	Arabidopsis thaliana	2	6.313883	Adenylyl-sulfate kinase [Source:UniProtKB/TrEMBL;Acc:A0A178VLM3]	36.54	1	2164	831	1622	244	545	7
AT2G15090	KCS8	AT2G15090	815998	protein_coding	Arabidopsis thaliana	2	6.542166	3-ketoacyl-CoA synthase 8 [Source:UniProtKB/Swiss-Prot;Acc:Q4V3C9]	40.91	1	1952	1446	1953	169	336	1
AT2G15220		AT2G15220	816011	protein_coding	Arabidopsis thaliana	2	6.608561	At2g15220/F15A23.4 [Source:UniProtKB/TrEMBL;Acc:Q9SKL6]	40.23	1	1120	678	1121	127	314	1
AT2G15430	NRPB3	AT2G15430	816035	protein_coding	Arabidopsis thaliana	2	6.733534	RPB35.5A [Source:UniProtKB/TrEMBL;Acc:A0A178W202]	39.33	3	2285	735	1877	126	1014	3
AT2G15490	UGT73B4	AT2G15490	816041	protein_coding	Arabidopsis thaliana	2	6.761635	UDP-glycosyltransferase 73B4 [Source:UniProtKB/Swiss-Prot;Acc:Q7Y232]	41.43	3	1865	1446	1637	114	75	2
AT2G15860		AT2G15860	816082	protein_coding	Arabidopsis thaliana	2	6.905379	unknown protein; FUNCTIONS IN: molecular_function unknown; INVOLVED IN: biological_process unknown; LOCATED IN: cellular_component unknown; EXPRESSED IN: 24 plant structures; EXPRESSED DURING: 13 growth stages; Ha. [Source:TAIR;Acc:AT2G15860]	38.35	4	4119	1389	2088	146	332	10
AT2G15890	MEE14	AT2G15890	816085	protein_coding	Arabidopsis thaliana	2	6.920369	CCG-binding protein 1 [Source:UniProtKB/Swiss-Prot;Acc:Q9XIM0]	35.3	2	1792	570	1512	114	826	3.5
AT2G15900		AT2G15900	816086	protein_coding	Arabidopsis thaliana	2	6.927024	Phox domain-containing protein [Source:UniProtKB/TrEMBL;Acc:F4IJE1]	38.14	1	5767	2985	3607	365	255	15
AT2G16005	ROSY1	AT2G16005	816096	protein_coding	Arabidopsis thaliana	2	6.959092	MD-2-related lipid-recognition protein ROSY1 [Source:UniProtKB/Swiss-Prot;Acc:Q9AST8]	34.31	1	1124	483	819	80	254	4
AT2G16070	PDV2	AT2G16070	816104	protein_coding	Arabidopsis thaliana	2	6.983846	Plastid division protein PDV2 [Source:UniProtKB/Swiss-Prot;Acc:Q9XII1]	41.07	3	1774	675	1414	263	223	2
AT2G16280	KCS9	AT2G16280	816124	protein_coding	Arabidopsis thaliana	2	7.050799	3-ketoacyl-CoA synthase 9 [Source:UniProtKB/Swiss-Prot;Acc:Q9SIX1]	38.5	1	2152	1539	2153	386	226	1
AT2G16485	NERD	AT2G16485	816147	protein_coding	Arabidopsis thaliana	2	7.136845	Zinc finger CCCH domain-containing protein 19 [Source:UniProtKB/Swiss-Prot;Acc:Q9SIV5]	39.91	2	8579	5299.5	5836.5	161.5	373.5	10
AT2G16950	TRN1	AT2G16950	816198	protein_coding	Arabidopsis thaliana	2	7.353773	transportin 1 [Source:TAIR;Acc:AT2G16950]	37.57	2	7483	2682	3403	128	591	29
AT2G17120	LYM2	AT2G17120	816217	protein_coding	Arabidopsis thaliana	2	7.45893	LysM domain-containing GPI-anchored protein 2 [Source:UniProtKB/Swiss-Prot;Acc:O23006]	41.38	1	1889	1053	1450	225	170	4
AT2G17130	IDH2	AT2G17130	816218	protein_coding	Arabidopsis thaliana	2	7.460814	Isocitrate dehydrogenase [NAD] regulatory subunit 2, mitochondrial [Source:UniProtKB/Swiss-Prot;Acc:P93032]	40.47	2	1793	1098	1487	140	247	4
AT2G17190	DSK2A	AT2G17190	816224	protein_coding	Arabidopsis thaliana	2	7.477845	Ubiquitin domain-containing protein DSK2a [Source:UniProtKB/Swiss-Prot;Acc:Q9SII9]	39.47	1	3845	1617	2265	328	158.5	9
AT2G17200	DSK2B	AT2G17200	816225	protein_coding	Arabidopsis thaliana	2	7.481881	Ubiquitin domain-containing protein DSK2b [Source:UniProtKB/Swiss-Prot;Acc:Q9SII8]	40.33	1	3359	1656	2058	149	251	8
AT2G17265	HSK	AT2G17265	816232	protein_coding	Arabidopsis thaliana	2	7.508473	Homoserine kinase [Source:UniProtKB/Swiss-Prot;Acc:Q8L7R2]	45.09	1	1414	1113	1415	132	168	1
AT2G17290	CPK6	AT2G17290	816235	protein_coding	Arabidopsis thaliana	2	7.51633	Calcium-dependent protein kinase 6 [Source:UniProtKB/Swiss-Prot;Acc:Q38872]	37.2	2	3332	1635	2545.5	193	422	8
AT2G17340		AT2G17340	816241	protein_coding	Arabidopsis thaliana	2	7.541313	Uncharacterized protein At2g17340 [Source:UniProtKB/Swiss-Prot;Acc:Q949P3]	37.25	1	3070	1104	1700	293	301	12
AT2G17390	AKR2B	AT2G17390	816246	protein_coding	Arabidopsis thaliana	2	7.555586	Ankyrin repeat domain-containing protein 2B [Source:UniProtKB/Swiss-Prot;Acc:Q29Q26]	38.52	1	2478	1035	1517	79.5	320	9
AT2G17410	ARID3	AT2G17410	816247	protein_coding	Arabidopsis thaliana	2	7.558916	AT-rich interactive domain-containing protein 3 [Source:UniProtKB/Swiss-Prot;Acc:Q940Y3]	39.35	3	4865	2361	2901	99.5	277	13
AT2G17720	P4H5	AT2G17720	816281	protein_coding	Arabidopsis thaliana	2	7.697311	Prolyl 4-hydroxylase 5 [Source:UniProtKB/Swiss-Prot;Acc:Q24JN5]	36.38	1	2319	876	1426	201	173	8
AT2G17840	ERD7	AT2G17840	816293	protein_coding	Arabidopsis thaliana	2	7.755605	Protein EARLY-RESPONSIVE TO DEHYDRATION 7, chloroplastic [Source:UniProtKB/Swiss-Prot;Acc:O48832]	41.08	2	2324	1272	1829.5	103	452.5	3.5
AT2G17870	CSP3	AT2G17870	816297	protein_coding	Arabidopsis thaliana	2	7.763528	Cold shock domain-containing protein 3 [Source:UniProtKB/Swiss-Prot;Acc:Q94C69]	43.22	1	1748	906	1749	94	747	1
AT2G17930		AT2G17930	816303	protein_coding	Arabidopsis thaliana	2	7.784288	Phosphatidylinositol 3-and 4-kinase family protein with FAT domain-containing protein [Source:UniProtKB/TrEMBL;Acc:F4IPJ1]	39.41	1	18316	11577	12118	373	166	35
AT2G17972		AT2G17972	816308	protein_coding	Arabidopsis thaliana	2	7.821585	Expressed protein [Source:UniProtKB/TrEMBL;Acc:Q8S8K0]	38.61	1	745	477	746	38	229	1
AT2G17980	SLY1	AT2G17980	816310	protein_coding	Arabidopsis thaliana	2	7.824166	SEC1 family transport protein SLY1 [Source:UniProtKB/Swiss-Prot;Acc:Q9SL48]	42.07	1	2457	1884	2289	185	218	2
AT2G18040	PIN1	AT2G18040	816316	protein_coding	Arabidopsis thaliana	2	7.84194	Peptidyl-prolyl cis-trans isomerase Pin1 [Source:UniProtKB/Swiss-Prot;Acc:Q9SL42]	37.54	1	2002	360	1171	405	404	2
AT2G18110		AT2G18110	816323	protein_coding	Arabidopsis thaliana	2	7.872201	Elongation factor 1-delta 2 [Source:UniProtKB/Swiss-Prot;Acc:Q9SI20]	38.29	1	1809	696	1126	65.5	296	6
AT2G18330		AT2G18330	816348	protein_coding	Arabidopsis thaliana	2	7.965635	AAA-type ATPase family protein [Source:UniProtKB/TrEMBL;Acc:Q9ZPW5]	41.08	1	3473	1911	2298	193	192	8
AT2G18390	ARL2	AT2G18390	816354	protein_coding	Arabidopsis thaliana	2	7.988165	TTN5 [Source:UniProtKB/TrEMBL;Acc:A0A178VQD7]	38.21	1	1360	558	879	169	150	5
AT2G18690		AT2G18690	816384	protein_coding	Arabidopsis thaliana	2	8.09742	Expressed protein [Source:UniProtKB/TrEMBL;Acc:Q9ZV49]	37.74	2	1973	726	1302	229	491	1.5
AT2G18700	TPS11	AT2G18700	816385	protein_coding	Arabidopsis thaliana	2	8.108898	Probable alpha,alpha-trehalose-phosphate synthase [UDP-forming] 11 [Source:UniProtKB/Swiss-Prot;Acc:Q9ZV48]	42.31	1	3112	2589	2945	144	210	3
AT2G18710	SCY1	AT2G18710	816386	protein_coding	Arabidopsis thaliana	2	8.112084	SCY1 [Source:UniProtKB/TrEMBL;Acc:A0A178VZD7]	40.17	1	2401	1656	1836	32	146	6
AT2G18730	DGK3	AT2G18730	816388	protein_coding	Arabidopsis thaliana	2	8.118736	Diacylglycerol kinase 3 [Source:UniProtKB/Swiss-Prot;Acc:Q8VZG1]	37.95	1	3211	1467	1965	239	257	12
AT2G18960	AHA1	AT2G18960	816413	protein_coding	Arabidopsis thaliana	2	8.221514	Plasma membrane ATPase [Source:UniProtKB/TrEMBL;Acc:A0A178VSN5]	39.78	3	6108	2658	3925	343	353	16
AT2G18980	PER16	AT2G18980	816415	protein_coding	Arabidopsis thaliana	2	8.233335	Peroxidase 16 [Source:UniProtKB/Swiss-Prot;Acc:Q96518]	34.14	1	2105	972	1202	145	83	4
AT2G19480	NAP1;2	AT2G19480	816467	protein_coding	Arabidopsis thaliana	2	8.438393	Nucleosome assembly protein 1;2 [Source:UniProtKB/Swiss-Prot;Acc:Q9ZUP3]	36.86	3	3108	1122	1671	144	343	11
AT2G19520	MSI4	AT2G19520	816471	protein_coding	Arabidopsis thaliana	2	8.455756	NFC4 [Source:UniProtKB/TrEMBL;Acc:A0A178VX04]	39.03	1	3886	1524	2181	249	406	15
AT2G19570	CDA1	AT2G19570	816476	protein_coding	Arabidopsis thaliana	2	8.470244	Cytidine deaminase 1 [Source:UniProtKB/Swiss-Prot;Acc:O65896]	41.83	1	1400	906	1401	140	353	1
AT2G19680		AT2G19680	816487	protein_coding	Arabidopsis thaliana	2	8.500946	Copia-like retroelement pol polyprotein [Source:UniProtKB/TrEMBL;Acc:O82209]	36.42	2	2009	369	879	16	269	3
AT2G19730	RPL28A	AT2G19730	816492	protein_coding	Arabidopsis thaliana	2	8.511486	60S ribosomal protein L28-1 [Source:UniProtKB/Swiss-Prot;Acc:O82204]	35.94	3	1805	432	750	31	225	4
AT2G19740	RPL31A	AT2G19740	816493	protein_coding	Arabidopsis thaliana	2	8.513448	60S ribosomal protein L31-1 [Source:UniProtKB/Swiss-Prot;Acc:Q9SLL7]	38.47	1	1218	360	809	128	319	2
AT2G19860	HXK2	AT2G19860	816505	protein_coding	Arabidopsis thaliana	2	8.570607	Phosphotransferase [Source:UniProtKB/TrEMBL;Acc:A0A178VX81]	37.5	2	3460	1345.5	1976	358	270.5	8.5
AT2G19940		AT2G19940	816513	protein_coding	Arabidopsis thaliana	2	8.612926	oxidoreductases, acting on the aldehyde or oxo group of donors, NAD or NADP as acceptor;copper ion binding [Source:TAIR;Acc:AT2G19940]	37.31	3	3191	1170	1693	76	349	14
AT2G20010		AT2G20010	816520	protein_coding	Arabidopsis thaliana	2	8.637663	Gls protein (DUF810) [Source:UniProtKB/TrEMBL;Acc:Q9SL80]	41.19	2	3968	2505	3278	446	271	5.5
AT2G20120	COV1	AT2G20120	NA	protein_coding	Arabidopsis thaliana	2	8.68733	Protein of unknown function (DUF502) [Source:TAIR;Acc:AT2G20120]	34.56	2	2884	807	1203	155	225	7.5
AT2G20130	LCV1	AT2G20130	816532	protein_coding	Arabidopsis thaliana	2	8.690293	Protein LIKE COV 1 [Source:UniProtKB/Swiss-Prot;Acc:Q8VY49]	37.4	1	2197	771	1348	255	320	7
AT2G20260	PSAE2	AT2G20260	816545	protein_coding	Arabidopsis thaliana	2	8.736734	Photosystem I reaction center subunit IV B, chloroplastic [Source:UniProtKB/Swiss-Prot;Acc:Q9S714]	40.81	1	1033	438	607	45	122	3
AT2G20270		AT2G20270	816546	protein_coding	Arabidopsis thaliana	2	8.737705	Thioredoxin superfamily protein [Source:UniProtKB/TrEMBL;Acc:F4IUG7]	37.2	2	1972	580.5	887.5	50.5	254.5	5
AT2G20280		AT2G20280	816547	protein_coding	Arabidopsis thaliana	2	8.73974	Zinc finger CCCH domain-containing protein 21 [Source:UniProtKB/Swiss-Prot;Acc:Q9SK74]	38.27	1	2910	1116	1731	300	313	8
AT2G20530	PHB6	AT2G20530	816575	protein_coding	Arabidopsis thaliana	2	8.841972	Prohibitin-6, mitochondrial [Source:UniProtKB/Swiss-Prot;Acc:Q9SIL6]	40.76	2	2050	861	1214	51	223	6.5
AT2G20580	RPN1A	AT2G20580	816580	protein_coding	Arabidopsis thaliana	2	8.858962	26S proteasome non-ATPase regulatory subunit 2 homolog [Source:UniProtKB/TrEMBL;Acc:A0A178VZC8]	39.13	1	5903	2676	3091	248	165	23
AT2G20610	SUR1	AT2G20610	816585	protein_coding	Arabidopsis thaliana	2	8.877887	S-alkyl-thiohydroximate lyase SUR1 [Source:UniProtKB/Swiss-Prot;Acc:Q9SIV0]	40.88	2	2553	1350	1771	115	304	6.5
AT2G20760		AT2G20760	816605	protein_coding	Arabidopsis thaliana	2	8.94275	Clathrin light chain 1 [Source:UniProtKB/Swiss-Prot;Acc:Q9SKU1]	40.84	1	2494	1017	1682	135	528	3
AT2G20820		AT2G20820	816613	protein_coding	Arabidopsis thaliana	2	8.964199	Expressed protein [Source:UniProtKB/TrEMBL;Acc:Q9SKT5]	40.29	2	1369	295.5	766	175	293.5	4
AT2G20850	SRF1	AT2G20850	816618	protein_coding	Arabidopsis thaliana	2	8.975313	Protein STRUBBELIG-RECEPTOR FAMILY 1 [Source:UniProtKB/Swiss-Prot;Acc:Q06BH3]	40.53	2	4124	1956	3026	254	268	14.5
AT2G20860	LIP1	AT2G20860	816619	protein_coding	Arabidopsis thaliana	2	8.979554	Lipoyl synthase, mitochondrial [Source:UniProtKB/Swiss-Prot;Acc:Q9ZWT1]	42.91	3	2369	1125	1679	65	268	5
AT2G20890	THF1	AT2G20890	816623	protein_coding	Arabidopsis thaliana	2	8.987584	THF1 [Source:UniProtKB/TrEMBL;Acc:A0A178VVV5]	40.26	1	1832	903	1333	198	230	5
AT2G20940		AT2G20940	816628	protein_coding	Arabidopsis thaliana	2	9.002001	At2g20940 [Source:UniProtKB/TrEMBL;Acc:Q9SKR7]	41.85	2	907	390	794	103	249.5	1.5
AT2G20990	SYTA	AT2G20990	816633	protein_coding	Arabidopsis thaliana	2	9.01447	Synaptotagmin A [Source:UniProtKB/TrEMBL;Acc:F4IFM6]	39.94	3	3629	1698	2222	274	206	11
AT2G21045	HAC1	AT2G21045	816639	protein_coding	Arabidopsis thaliana	2	9.02773	Protein HIGH ARSENIC CONTENT 1, mitochondrial [Source:UniProtKB/Swiss-Prot;Acc:Q8RUD6]	33.86	1	1328	510	891	127	252	6
AT2G21150	XCT	AT2G21150	816650	protein_coding	Arabidopsis thaliana	2	9.065154	Protein XAP5 CIRCADIAN TIMEKEEPER [Source:UniProtKB/Swiss-Prot;Acc:Q8H110]	38.08	1	3074	1014	1564	242	306	12
AT2G21280	GC1	AT2G21280	816667	protein_coding	Arabidopsis thaliana	2	9.110136	NAD(P)-binding Rossmann-fold superfamily protein [Source:TAIR;Acc:AT2G21280]	39.34	2	2640	1066.5	1421	39	313.5	12
AT2G21370	XK-1	AT2G21370	816675	protein_coding	Arabidopsis thaliana	2	9.137451	D-ribulose kinase [Source:UniProtKB/Swiss-Prot;Acc:Q8L794]	40.19	4	2691	1158	1647	114.5	130	8.5
AT2G21385		AT2G21385	816677	protein_coding	Arabidopsis thaliana	2	9.149577	Expressed protein [Source:UniProtKB/TrEMBL;Acc:Q94AU3]	37.34	5	2393	759	1328	148	160	10
AT2G21390		AT2G21390	816678	protein_coding	Arabidopsis thaliana	2	9.15194	Coatomer subunit alpha-2 [Source:UniProtKB/Swiss-Prot;Acc:Q9SJT9]	42.52	1	4966	3657	4284	148	328	4
AT2G21410	VHA-A2	AT2G21410	816680	protein_coding	Arabidopsis thaliana	2	9.162516	V-type proton ATPase subunit a2 [Source:UniProtKB/Swiss-Prot;Acc:Q9SJT7]	38.3	1	6040	2466	3068	186	414	18
AT2G21470	SAE2	AT2G21470	816686	protein_coding	Arabidopsis thaliana	2	9.198569	SUMO-activating enzyme subunit 2 [Source:UniProtKB/Swiss-Prot;Acc:Q9SJT1]	37.82	3	3918	1887	2421	166	336	11
AT2G21530		AT2G21530	816692	protein_coding	Arabidopsis thaliana	2	9.219252	At2g21530 [Source:UniProtKB/TrEMBL;Acc:Q8GWP4]	37.07	1	1356	630	894	119	143	5
AT2G21580	RPS25B	AT2G21580	816696	protein_coding	Arabidopsis thaliana	2	9.236481	40S ribosomal protein S25-2 [Source:UniProtKB/Swiss-Prot;Acc:Q9SIK2]	38.29	2	1365	325.5	756	111	317.5	4
AT2G21620	RD2	AT2G21620	816700	protein_coding	Arabidopsis thaliana	2	9.248525	Adenine nucleotide alpha hydrolases-like superfamily protein [Source:UniProtKB/TrEMBL;Acc:Q94II5]	39.28	2	1786	573	1070.5	199	296.5	5
AT2G21790	RNR1	AT2G21790	816715	protein_coding	Arabidopsis thaliana	2	9.293261	Ribonucleoside-diphosphate reductase large subunit [Source:UniProtKB/Swiss-Prot;Acc:Q9SJ20]	38.95	1	4600	2451	3000	267	280	17
AT2G21860		AT2G21860	816722	protein_coding	Arabidopsis thaliana	2	9.318122	At2g21860/F7D8.18 [Source:UniProtKB/TrEMBL;Acc:Q9SJ13]	43.35	1	1902	1569	1814	33	210	2
AT2G21960		AT2G21960	816732	protein_coding	Arabidopsis thaliana	2	9.354842	Expressed protein [Source:UniProtKB/TrEMBL;Acc:Q9SJ03]	40	1	2249	999	1280	147	132	10
AT2G22125	CSI1	AT2G22125	816747	protein_coding	Arabidopsis thaliana	2	9.406059	Protein CELLULOSE SYNTHASE INTERACTIVE 1 [Source:UniProtKB/Swiss-Prot;Acc:F4IIM1]	42.96	1	8519	6453	7205	197.5	354	8
AT2G22170	PLAT2	AT2G22170	816751	protein_coding	Arabidopsis thaliana	2	9.426796	PLAT domain-containing protein 2 [Source:UniProtKB/Swiss-Prot;Acc:Q9SIE7]	40.07	1	1374	552	1194	427	213	2
AT2G22230		AT2G22230	816756	protein_coding	Arabidopsis thaliana	2	9.44993	At2g22230/T26C19.11 [Source:UniProtKB/TrEMBL;Acc:Q9SIE3]	39.2	1	1693	663	971	111	195	4
AT2G22250	PAT	AT2G22250	816758	protein_coding	Arabidopsis thaliana	2	9.457786	Bifunctional aspartate aminotransferase and glutamate/aspartate-prephenate aminotransferase [Source:UniProtKB/Swiss-Prot;Acc:Q9SIE1]	38.16	3	3133	1428	1737	60.5	224	11
AT2G22300	CAMTA3	AT2G22300	816762	protein_coding	Arabidopsis thaliana	2	9.471219	Calmodulin-binding transcription activator 3 [Source:UniProtKB/Swiss-Prot;Acc:Q8GSA7]	37.64	3	5427	3099	3649	151	165	14
AT2G22360	DJA6	AT2G22360	816768	protein_coding	Arabidopsis thaliana	2	9.49757	Chaperone protein dnaJ A6, chloroplastic [Source:UniProtKB/Swiss-Prot;Acc:Q9SJZ7]	38.73	1	3149	1329	1744	76.5	259	8
AT2G22400		AT2G22400	816771	protein_coding	Arabidopsis thaliana	2	9.504659	S-adenosyl-L-methionine-dependent methyltransferases superfamily protein [Source:UniProtKB/TrEMBL;Acc:Q8L601]	39.11	1	4236	2427	2698	106	163	15
AT2G22480	PFK5	AT2G22480	816781	protein_coding	Arabidopsis thaliana	2	9.545283	ATP-dependent 6-phosphofructokinase 5, chloroplastic [Source:UniProtKB/Swiss-Prot;Acc:Q8VYN6]	37.19	1	3357	1614	2227	386	225	13
AT2G22780	PMDH1	AT2G22780	816808	protein_coding	Arabidopsis thaliana	2	9.689295	PMDH1 [Source:UniProtKB/TrEMBL;Acc:A0A384LAR8]	38.39	1	2859	1065	1996	230	699	9
AT2G22795		AT2G22795	816810	protein_coding	Arabidopsis thaliana	2	9.697131	unknown protein; BEST Arabidopsis thaliana protein match is: unknown protein (TAIR:AT4G37820.1); Ha. [Source:TAIR;Acc:AT2G22795]	39.37	3	2813	2139	2561	97	197	3
AT2G23010	SCPL9	AT2G23010	816832	protein_coding	Arabidopsis thaliana	2	9.798757	SCPL9 [Source:UniProtKB/TrEMBL;Acc:A0A178W1Q9]	31.35	2	3919	1314	1563	58	189	14
AT2G23090		AT2G23090	816839	protein_coding	Arabidopsis thaliana	2	9.82945	Uncharacterized protein At2g23090 [Source:UniProtKB/Swiss-Prot;Acc:O64818]	34.82	1	984	237	604	159	206	3
AT2G23120		AT2G23120	816844	protein_coding	Arabidopsis thaliana	2	9.841842	Expressed protein [Source:UniProtKB/TrEMBL;Acc:Q8S8R1]	40.61	1	792	252	793	259	280	1
AT2G23200		AT2G23200	816852	protein_coding	Arabidopsis thaliana	2	9.879275	Probable receptor-like protein kinase At2g23200 [Source:UniProtKB/Swiss-Prot;Acc:O22187]	42.83	1	2649	2505	2650	75	68	1
AT2G23350	PAB4	AT2G23350	816867	protein_coding	Arabidopsis thaliana	2	9.942915	Polyadenylate-binding protein 4 [Source:UniProtKB/Swiss-Prot;Acc:O22173]	40.84	1	3432	1989	2589	293	305	9
AT2G23390		AT2G23390	816871	protein_coding	Arabidopsis thaliana	2	9.960365	Acyl-CoA [Source:UniProtKB/TrEMBL;Acc:O80456]	37.63	2	3281	987	1931	160	228.5	10.5
AT2G23670	YCF37	AT2G23670	816898	protein_coding	Arabidopsis thaliana	2	10.063155	YCF37 [Source:UniProtKB/TrEMBL;Acc:A0A178VUP0]	45.98	1	708	504	709	52	151	1
AT2G24050	EIF(ISO)4G2	AT2G24050	816939	protein_coding	Arabidopsis thaliana	2	10.225225	Eukaryotic translation initiation factor isoform 4G-2 [Source:UniProtKB/Swiss-Prot;Acc:O82233]	41.8	1	3473	2244	2761	241	274	8
AT2G24180	CYP71B6	AT2G24180	816952	protein_coding	Arabidopsis thaliana	2	10.281718	Cytochrome P450 71B6 [Source:UniProtKB/Swiss-Prot;Acc:O65787]	41.43	1	2017	1512	1830	171	145	2
AT2G24200	LAP1	AT2G24200	816954	protein_coding	Arabidopsis thaliana	2	10.286806	Leucine aminopeptidase 1 [Source:UniProtKB/Swiss-Prot;Acc:P30184]	40.94	3	2879	1563	1853	39	210	11
AT2G24280		AT2G24280	816963	protein_coding	Arabidopsis thaliana	2	10.332483	Alpha/beta-Hydrolases superfamily protein [Source:UniProtKB/TrEMBL;Acc:Q93Z34]	38.44	2	4687	1305	3938	2138	242	9.5
AT2G24520	AHA5	AT2G24520	816988	protein_coding	Arabidopsis thaliana	2	10.414963	H(+)-ATPase 5 [Source:TAIR;Acc:AT2G24520]	39.65	4	5066	2796	3035.5	117.5	183.5	14.5
AT2G24820	TIC55	AT2G24820	817019	protein_coding	Arabidopsis thaliana	2	10.574942	Protein TIC 55, chloroplastic [Source:UniProtKB/Swiss-Prot;Acc:Q9SK50]	43.21	1	1996	1620	1825	95	108	3
AT2G25070	PPC4-2	AT2G25070	817045	protein_coding	Arabidopsis thaliana	2	10.663155	Probable protein phosphatase 2C 21 [Source:UniProtKB/Swiss-Prot;Acc:O81716]	35.95	2	2867	1068	1753.5	108.5	331.5	10
AT2G25290	Phox1	AT2G25290	817067	protein_coding	Arabidopsis thaliana	2	10.765702	Phox1 [Source:UniProtKB/TrEMBL;Acc:A0A178VW51]	39.56	4	3032	2238	2857	216	143.5	3
AT2G25430		AT2G25430	817081	protein_coding	Arabidopsis thaliana	2	10.822192	Putative clathrin assembly protein At2g25430 [Source:UniProtKB/Swiss-Prot;Acc:Q8LF20]	44.25	1	2747	1962	2585	179.5	261	2
AT2G25450	GSL-OH	AT2G25450	817083	protein_coding	Arabidopsis thaliana	2	10.829854	Probable 2-oxoacid dependent dioxygenase [Source:UniProtKB/Swiss-Prot;Acc:Q9SKK4]	38.35	1	1801	1080	1604	91	431	3
AT2G25520		AT2G25520	817090	protein_coding	Arabidopsis thaliana	2	10.860668	Probable sugar phosphate/phosphate translocator At2g25520 [Source:UniProtKB/Swiss-Prot;Acc:Q9SKJ7]	40.91	1	1742	1044	1743	281	416	1
AT2G25730		AT2G25730	817114	protein_coding	Arabidopsis thaliana	2	10.956263	unknown protein; Ha. [Source:TAIR;Acc:AT2G25730]	38.06	4	16688	7464	8090	221	448	35
AT2G25840	OVA4	AT2G25840	817126	protein_coding	Arabidopsis thaliana	2	11.021692	Nucleotidylyl transferase superfamily protein [Source:UniProtKB/TrEMBL;Acc:F4ISP4]	37.55	4	3759	1209	1599	75	211	13
AT2G25870	YBEY	AT2G25870	817128	protein_coding	Arabidopsis thaliana	2	11.03097	Endoribonuclease YBEY, chloroplastic [Source:UniProtKB/Swiss-Prot;Acc:Q8L5Z4]	39.88	1	3610	1755	2222	188	277	12
AT2G25970		AT2G25970	817137	protein_coding	Arabidopsis thaliana	2	11.071622	F17H15.1/F17H15.1 [Source:UniProtKB/TrEMBL;Acc:O82762]	41.36	1	4083	1899	2222	100	221	6
AT2G26140	FTSH4	AT2G26140	817154	protein_coding	Arabidopsis thaliana	2	11.131578	ATP-dependent zinc metalloprotease FTSH 4, mitochondrial [Source:UniProtKB/Swiss-Prot;Acc:O80983]	40.74	1	3887	2154	2854	338	360	7
AT2G26280	CID7	AT2G26280	817168	protein_coding	Arabidopsis thaliana	2	11.187726	Polyadenylate-binding protein-interacting protein 7 [Source:UniProtKB/Swiss-Prot;Acc:O64843]	39.09	7	3698	1485	2504	55	480.5	6
AT2G26300	GPA1	AT2G26300	817170	protein_coding	Arabidopsis thaliana	2	11.196996	Guanine nucleotide-binding protein alpha-1 subunit [Source:UniProtKB/Swiss-Prot;Acc:P18064]	34.94	2	4106	1152	2210	300	279	14
AT2G26340		AT2G26340	817174	protein_coding	Arabidopsis thaliana	2	11.215208	unknown protein; FUNCTIONS IN: molecular_function unknown; INVOLVED IN: biological_process unknown; LOCATED IN: chloroplast thylakoid membrane, chloroplast thylakoid lumen, chloroplast; EXPRESSED IN: 22 plant structures; EXPRESSED DURING: 13 growth /.../; Ha. [Source:TAIR;Acc:AT2G26340]	38.5	2	1825	778.5	1022.5	23	219	6.5
AT2G26540	UROS	AT2G26540	817195	protein_coding	Arabidopsis thaliana	2	11.287308	Uroporphyrinogen-III synthase, chloroplastic [Source:UniProtKB/Swiss-Prot;Acc:O48721]	37.23	3	3053	900	1521	135	363.5	8
AT2G26730		AT2G26730	817214	protein_coding	Arabidopsis thaliana	2	11.388298	Probable inactive receptor kinase At2g26730 [Source:UniProtKB/Swiss-Prot;Acc:O48788]	39.03	1	3384	1977	2696	322	395	2
AT2G26900	BASS2	AT2G26900	817231	protein_coding	Arabidopsis thaliana	2	11.474752	BASS2 [Source:UniProtKB/TrEMBL;Acc:A0A178VXV9]	37.19	1	3390	1230	1906	271	403	13
AT2G26910	ABCG32	AT2G26910	817232	protein_coding	Arabidopsis thaliana	2	11.481326	PEC1 [Source:UniProtKB/TrEMBL;Acc:A0A178VNA5]	39.01	1	6944	4263	4956	296	395	24
AT2G27040	AGO4	AT2G27040	817246	protein_coding	Arabidopsis thaliana	2	11.536502	Protein argonaute 4 [Source:UniProtKB/Swiss-Prot;Acc:Q9ZVD5]	38.42	2	5889	2775	3212.5	75.5	276	23
AT2G27060		AT2G27060	817248	protein_coding	Arabidopsis thaliana	2	11.550705	Leucine-rich repeat protein kinase family protein [Source:UniProtKB/TrEMBL;Acc:F4IVP3]	40.19	3	4070	2784	3649	370.5	197	4
AT2G27200	LSG1-1	AT2G27200	817262	protein_coding	Arabidopsis thaliana	2	11.625157	GTPase LSG1-1 [Source:UniProtKB/Swiss-Prot;Acc:Q9SHS8]	38.9	1	3133	1614	2237	291	330	6
AT2G27260		AT2G27260	817268	protein_coding	Arabidopsis thaliana	2	11.669629	At2g27260/F12K2.16 [Source:UniProtKB/TrEMBL;Acc:Q9XIN3]	40.85	1	1015	732	1016	139	143	1
AT2G27290		AT2G27290	817272	protein_coding	Arabidopsis thaliana	2	11.678305	At2g27290 [Source:UniProtKB/TrEMBL;Acc:Q9XIN6]	36.16	1	1614	606	1041	153	280	3
AT2G27530	RPL10AB	AT2G27530	817299	protein_coding	Arabidopsis thaliana	2	11.763217	60S ribosomal protein L10a-2 [Source:UniProtKB/Swiss-Prot;Acc:P59230]	36.88	2	1718	651	1031	52	225	6
AT2G27600	SKD1	AT2G27600	817306	protein_coding	Arabidopsis thaliana	2	11.780896	Protein SUPPRESSOR OF K(+) TRANSPORT GROWTH DEFECT 1 [Source:UniProtKB/Swiss-Prot;Acc:Q9ZNT0]	39.04	1	3096	1308	1900	329	261	8
AT2G27680		AT2G27680	817314	protein_coding	Arabidopsis thaliana	2	11.803743	At2g27680/F15K20.22 [Source:UniProtKB/TrEMBL;Acc:Q9ZUX0]	39.4	1	2344	1155	1515	121	237	9
AT2G27710	RPP2B	AT2G27710	817317	protein_coding	Arabidopsis thaliana	2	11.816634	AT2G27710 protein [Source:UniProtKB/TrEMBL;Acc:B9DGN3]	38.61	4	1338	348	728	171.5	196	4
AT2G27720		AT2G27720	817318	protein_coding	Arabidopsis thaliana	2	11.81823	60S acidic ribosomal protein family [Source:UniProtKB/TrEMBL;Acc:F4IGR4]	38.6	4	1416	348	909	133	213.5	4
AT2G27730		AT2G27730	817319	protein_coding	Arabidopsis thaliana	2	11.819728	Uncharacterized protein At2g27730, mitochondrial [Source:UniProtKB/Swiss-Prot;Acc:Q9ZUX4]	36.03	4	2308	342	1072.5	238	321.5	4
AT2G28100	FUC1	AT2G28100	817355	protein_coding	Arabidopsis thaliana	2	11.974663	Alpha-L-fucosidase 1 [Source:UniProtKB/Swiss-Prot;Acc:Q8GW72]	42.26	1	1937	1521	1772	139	110	3
AT2G28190	CSD2	AT2G28190	817365	protein_coding	Arabidopsis thaliana	2	12.014412	Superoxide dismutase [Cu-Zn] 2, chloroplastic [Source:UniProtKB/Swiss-Prot;Acc:O78310]	38.69	1	2157	651	1053	135	265	8
AT2G28490		AT2G28490	817397	protein_coding	Arabidopsis thaliana	2	12.178597	Vicilin-like seed storage protein At2g28490 [Source:UniProtKB/Swiss-Prot;Acc:Q9SK09]	40.56	1	2415	1536	1780	28	214	5
AT2G28520	VHA-A1	AT2G28520	817400	protein_coding	Arabidopsis thaliana	2	12.2098	V-type proton ATPase subunit a1 [Source:UniProtKB/Swiss-Prot;Acc:Q8RWZ7]	36.99	1	6277	2454	3225	225	544	18
AT2G28605	PPD2	AT2G28605	817409	protein_coding	Arabidopsis thaliana	2	12.254888	PsbP domain-containing protein 2, chloroplastic [Source:UniProtKB/Swiss-Prot;Acc:Q8VY52]	37.45	1	1035	699	956	22	233	2
AT2G28720		AT2G28720	817421	protein_coding	Arabidopsis thaliana	2	12.326808	Histone H2B.3 [Source:UniProtKB/Swiss-Prot;Acc:Q9SI96]	35.76	1	1000	456	1001	234	309	1
AT2G28800	ALB3	AT2G28800	817429	protein_coding	Arabidopsis thaliana	2	12.356321	ALB3 [Source:UniProtKB/TrEMBL;Acc:A0A178VUV3]	37.65	4	3247	1047	1792	93	295	9.5
AT2G29080	FTSH3	AT2G29080	817456	protein_coding	Arabidopsis thaliana	2	12.489627	ATP-dependent zinc metalloprotease FTSH 3, mitochondrial [Source:UniProtKB/Swiss-Prot;Acc:Q84WU8]	39.51	1	3702	2430	3044	329	283	8
AT2G29190	APUM2	AT2G29190	817468	protein_coding	Arabidopsis thaliana	2	12.543812	Pumilio homolog 2 [Source:UniProtKB/Swiss-Prot;Acc:Q9ZW06]	40.43	2	4751	2919	3733.5	184.5	433.5	10
AT2G29210		AT2G29210	817470	protein_coding	Arabidopsis thaliana	2	12.557979	At2g29210/F16P2.41 [Source:UniProtKB/TrEMBL;Acc:Q8L7W3]	43.65	2	4388	2608.5	2948.5	140	198	11.5
AT2G29340		AT2G29340	817483	protein_coding	Arabidopsis thaliana	2	12.597018	Tropinone reductase homolog At2g29340 [Source:UniProtKB/Swiss-Prot;Acc:F4IKM1]	35.58	4	2281	609	1332	14	430	5
AT2G29350	SAG13	AT2G29350	817484	protein_coding	Arabidopsis thaliana	2	12.600914	SAG13 [Source:UniProtKB/TrEMBL;Acc:A0A178VTS8]	40.47	3	1642	696	1266	108	333	5
AT2G29420	GSTU7	AT2G29420	817491	protein_coding	Arabidopsis thaliana	2	12.617936	Glutathione S-transferase U7 [Source:UniProtKB/Swiss-Prot;Acc:Q9ZW24]	39.42	1	963	684	887	27	174	2
AT2G29490	GSTU1	AT2G29490	817498	protein_coding	Arabidopsis thaliana	2	12.631341	Glutathione S-transferase U1 [Source:UniProtKB/Swiss-Prot;Acc:Q9ZW30]	36.98	1	1197	675	1105	177	251	2
AT2G29550	TUBB7	AT2G29550	817504	protein_coding	Arabidopsis thaliana	2	12.643917	Tubulin beta-7 chain [Source:UniProtKB/Swiss-Prot;Acc:P29515]	42.04	1	2140	1350	1816	124	340	3
AT2G29560	ENO3	AT2G29560	817505	protein_coding	Arabidopsis thaliana	2	12.64656	Cytosolic enolase 3 [Source:UniProtKB/Swiss-Prot;Acc:Q9ZW34]	37.43	1	3624	1428	1993	74	489	13
AT2G29570	PCNA2	AT2G29570	817506	protein_coding	Arabidopsis thaliana	2	12.649906	Proliferating cell nuclear antigen 2 [Source:UniProtKB/Swiss-Prot;Acc:Q9ZW35]	38.1	1	1847	795	1183	154	232	4
AT2G29630	THIC	AT2G29630	817513	protein_coding	Arabidopsis thaliana	2	12.666935	Phosphomethylpyrimidine synthase, chloroplastic [Source:UniProtKB/Swiss-Prot;Acc:O82392]	41.66	4	4120	1935	3234	144	105.5	6.5
AT2G29650	ANTR1	AT2G29650	817515	protein_coding	Arabidopsis thaliana	2	12.673099	Sodium-dependent phosphate transport protein 1, chloroplastic [Source:UniProtKB/Swiss-Prot;Acc:O82390]	40.11	4	2993	1197	1949	155	323.5	9
AT2G29960	CYP19-4	AT2G29960	817546	protein_coding	Arabidopsis thaliana	2	12.76761	Peptidyl-prolyl cis-trans isomerase CYP19-4 [Source:UniProtKB/Swiss-Prot;Acc:Q8LDP4]	39.33	3	3058	606	1077	80	226	6
AT2G30050	SEC13B	AT2G30050	817556	protein_coding	Arabidopsis thaliana	2	12.824372	Protein transport protein SEC13 homolog B [Source:UniProtKB/Swiss-Prot;Acc:O64740]	41.81	1	2312	909	1360	106.5	235	2
AT2G30060	RANBP1B	AT2G30060	817557	protein_coding	Arabidopsis thaliana	2	12.826804	Ran-binding protein 1 homolog b [Source:UniProtKB/Swiss-Prot;Acc:Q8RWG8]	38.6	1	2183	654	1321	230	435	4
AT2G30105		AT2G30105	10723124	protein_coding	Arabidopsis thaliana	2	12.849718	LRR repeats and ubiquitin-like domain-containing protein At2g30105 [Source:UniProtKB/Swiss-Prot;Acc:P0C895]	37.73	1	2374	1125	1425	115	183	9
AT2G30110	UBA1	AT2G30110	817562	protein_coding	Arabidopsis thaliana	2	12.852329	UBA1 [Source:UniProtKB/TrEMBL;Acc:A0A178VN59]	41.54	1	5398	3243	3779	115.5	302	7
AT2G30150		AT2G30150	817567	protein_coding	Arabidopsis thaliana	2	12.874465	UDP-Glycosyltransferase superfamily protein [Source:TAIR;Acc:AT2G30150]	43.14	2	1865	1371	1772	192	207	2
AT2G30170		AT2G30170	817569	protein_coding	Arabidopsis thaliana	2	12.879663	Probable protein phosphatase 2C 26 [Source:UniProtKB/Swiss-Prot;Acc:O64730]	38.03	7	1924	675	1202	91	96	9
AT2G30200		AT2G30200	817570	protein_coding	Arabidopsis thaliana	2	12.882948	EMBRYO DEFECTIVE 3147 [Source:UniProtKB/TrEMBL;Acc:Q8RU07]	38.11	2	2828	1110	1652	289	213	10
AT2G30520	RPT2	AT2G30520	817601	protein_coding	Arabidopsis thaliana	2	13.002686	Root phototropism protein 2 [Source:UniProtKB/Swiss-Prot;Acc:Q682S0]	37.77	3	3060	1638	2180	172	192	3
AT2G30740	PTI12	AT2G30740	817625	protein_coding	Arabidopsis thaliana	2	13.095309	PTI1-like tyrosine-protein kinase 2 [Source:UniProtKB/Swiss-Prot;Acc:O49339]	36.95	15	3423	1101	2016	128	340	8
AT2G30860	GSTF9	AT2G30860	817636	protein_coding	Arabidopsis thaliana	2	13.138882	GSTF9 [Source:UniProtKB/TrEMBL;Acc:A0A178VP05]	40.97	2	1510	574.5	1017.5	191.5	249.5	3.5
AT2G30930		AT2G30930	817644	protein_coding	Arabidopsis thaliana	2	13.162074	Expressed protein [Source:UniProtKB/TrEMBL;Acc:O80858]	36.8	1	1423	495	1220	383	340	3
AT2G30950	VAR2	AT2G30950	817646	protein_coding	Arabidopsis thaliana	2	13.174279	FtsH extracellular protease family [Source:TAIR;Acc:AT2G30950]	41.66	4	2944	2088	2378	159	158	5
AT2G30970	ASP1	AT2G30970	817648	protein_coding	Arabidopsis thaliana	2	13.178829	Aspartate aminotransferase, mitochondrial [Source:UniProtKB/Swiss-Prot;Acc:P46643]	38.7	2	3221	1293	1632	65	303.5	10.5
AT2G31040	CGL160	AT2G31040	817656	protein_coding	Arabidopsis thaliana	2	13.208624	Protein CONSERVED ONLY IN THE GREEN LINEAGE 160, chloroplastic [Source:UniProtKB/Swiss-Prot;Acc:O82279]	37.47	1	2564	1053	1699	175	469	9
AT2G31140		AT2G31140	817670	protein_coding	Arabidopsis thaliana	2	13.269889	At2g31140 [Source:UniProtKB/TrEMBL;Acc:Q84VZ6]	36.04	1	1922	618	1009	198	191	5
AT2G31170	SYCO	AT2G31170	817673	protein_coding	Arabidopsis thaliana	2	13.282355	SYCO ARATH [Source:UniProtKB/TrEMBL;Acc:A0A178VWT1]	39.17	3	3323	1206	1950	77	203	8
AT2G31190	RUS2	AT2G31190	817675	protein_coding	Arabidopsis thaliana	2	13.291191	WXR1 [Source:UniProtKB/TrEMBL;Acc:A0A178VQM6]	38.94	2	2608	1300.5	1680	114.5	263	10
AT2G31490		AT2G31490	817707	protein_coding	Arabidopsis thaliana	2	13.41194	AT2G31490 protein [Source:UniProtKB/TrEMBL;Acc:Q9SIQ8]	36.78	1	1345	216	619	119	282	2
AT2G31510	ARI7	AT2G31510	817709	protein_coding	Arabidopsis thaliana	2	13.416551	Probable E3 ubiquitin-protein ligase ARI7 [Source:UniProtKB/Swiss-Prot;Acc:Q84RR0]	37.34	3	5020	1500	2680	400	439	15
AT2G31570	GPX2	AT2G31570	817715	protein_coding	Arabidopsis thaliana	2	13.437974	Probable glutathione peroxidase 2 [Source:UniProtKB/Swiss-Prot;Acc:O04922]	32.82	1	1949	510	895	147	236	6
AT2G31660	SAD2	AT2G31660	817722	protein_coding	Arabidopsis thaliana	2	13.464294	Importin beta-like SAD2 [Source:UniProtKB/Swiss-Prot;Acc:F4IRR2]	38.1	1	7573	3123	3862	224	513	22
AT2G31670	UP3	AT2G31670	817723	protein_coding	Arabidopsis thaliana	2	13.472246	Stress-response A/B barrel domain-containing protein UP3 [Source:UniProtKB/Swiss-Prot;Acc:Q9SIP1]	41.88	1	1310	792	1311	65	452	1
AT2G31680	RABA5D	AT2G31680	817724	protein_coding	Arabidopsis thaliana	2	13.473594	Ras-related protein RABA5d [Source:UniProtKB/Swiss-Prot;Acc:Q9SIP0]	39.61	1	1491	660	975	127	186	2
AT2G31750	UGT74D1	AT2G31750	817732	protein_coding	Arabidopsis thaliana	2	13.497118	UDP-glucosyl transferase 74D1 [Source:TAIR;Acc:AT2G31750]	37.9	2	3110	1422	1635	135.5	152	2.5
AT2G31790	UGT74C1	AT2G31790	817736	protein_coding	Arabidopsis thaliana	2	13.518199	Glycosyltransferase (Fragment) [Source:UniProtKB/TrEMBL;Acc:W8Q6Z8]	40.35	1	2165	1374	1641	69	196	3
AT2G31810		AT2G31810	817738	protein_coding	Arabidopsis thaliana	2	13.524048	Acetolactate synthase small subunit 2, chloroplastic [Source:UniProtKB/Swiss-Prot;Acc:Q93YZ7]	38.16	3	4664	1410	1718	196	254	12
AT2G31880	SOBIR1	AT2G31880	817746	protein_coding	Arabidopsis thaliana	2	13.55487	Leucine-rich repeat receptor-like serine/threonine/tyrosine-protein kinase SOBIR1 [Source:UniProtKB/Swiss-Prot;Acc:Q9SKB2]	44.17	1	2107	1926	2108	49	131	1
AT2G32040		AT2G32040	817764	protein_coding	Arabidopsis thaliana	2	13.635094	Folate-biopterin transporter 1, chloroplastic [Source:UniProtKB/Swiss-Prot;Acc:Q9SKZ5]	40.46	2	2987	1290	1957	180	365.5	9
AT2G32060	RPS12C	AT2G32060	817766	protein_coding	Arabidopsis thaliana	2	13.638762	40S ribosomal protein S12 [Source:UniProtKB/TrEMBL;Acc:A0A178VU31]	37.01	3	1669	435	854	55	211	5
AT2G32080	PURA1	AT2G32080	817768	protein_coding	Arabidopsis thaliana	2	13.642237	PUR ALPHA-1 [Source:UniProtKB/TrEMBL;Acc:A0A178VXA3]	40.05	2	2184	889.5	1626	256.5	478	5
AT2G32260	CCT1	AT2G32260	817786	protein_coding	Arabidopsis thaliana	2	13.697457	Choline-phosphate cytidylyltransferase 1 [Source:UniProtKB/Swiss-Prot;Acc:Q9ZV56]	38.31	2	3191	925.5	1791.5	461.5	402.5	7.5
AT2G32480	ARASP	AT2G32480	817809	protein_coding	Arabidopsis thaliana	2	13.788517	Membrane metalloprotease ARASP, chloroplastic [Source:UniProtKB/Swiss-Prot;Acc:O80885]	41.38	2	1560	1233	1450	52	161	1.5
AT2G32580		AT2G32580	817818	protein_coding	Arabidopsis thaliana	2	13.827425	Expressed protein [Source:UniProtKB/TrEMBL;Acc:O80895]	39.2	2	1892	459	1131.5	423	158	3
AT2G32730	RPN2A	AT2G32730	817833	protein_coding	Arabidopsis thaliana	2	13.879959	26S proteasome non-ATPase regulatory subunit 1 homolog A [Source:UniProtKB/Swiss-Prot;Acc:O48844]	39.98	1	5777	3015	3517	229	271	13
AT2G32810	BGAL9	AT2G32810	817842	protein_coding	Arabidopsis thaliana	2	13.919127	Beta-galactosidase 9 [Source:UniProtKB/Swiss-Prot;Acc:Q9SCV3]	38.32	2	6294	2622	3129	60	445	18.5
AT2G32850		AT2G32850	817846	protein_coding	Arabidopsis thaliana	2	13.935156	Protein kinase superfamily protein [Source:UniProtKB/TrEMBL;Acc:Q8H0Z0]	38.86	2	3689	1983	2525	124	291	8.5
AT2G32900	ZW10	AT2G32900	817851	protein_coding	Arabidopsis thaliana	2	13.953665	Centromere/kinetochore protein zw10 homolog [Source:UniProtKB/Swiss-Prot;Acc:O48626]	38.81	1	4083	2229	2649	141	277	14
AT2G33070	NSP2	AT2G33070	817869	protein_coding	Arabidopsis thaliana	2	14.028282	nitrile specifier protein 2 [Source:TAIR;Acc:AT2G33070]	41.76	3	2882	1416	1716	84.5	160.5	4
AT2G33120	SAR1	AT2G33120	817874	protein_coding	Arabidopsis thaliana	2	14.0434	AT2G33120 protein [Source:UniProtKB/TrEMBL;Acc:B9DH97]	36.32	3	2295	666	1222	357	325	5
AT2G33150	PED1	AT2G33150	817876	protein_coding	Arabidopsis thaliana	2	14.047478	PKT3 [Source:UniProtKB/TrEMBL;Acc:A0A178VRP9]	39.66	1	3922	1389	2142	416	335	14
AT2G33210	HSP60-2	AT2G33210	817883	protein_coding	Arabidopsis thaliana	2	14.074767	Chaperonin CPN60-like 1, mitochondrial [Source:UniProtKB/Swiss-Prot;Acc:Q8L7B5]	39.02	2	4005	1750.5	2215	189	273.5	17
AT2G33220		AT2G33220	817884	protein_coding	Arabidopsis thaliana	2	14.07885	GRIM-19 protein [Source:TAIR;Acc:AT2G33220]	38.6	2	1893	478.5	847.5	122.5	244.5	3.5
AT2G33340	PRP19B	AT2G33340	817897	protein_coding	Arabidopsis thaliana	2	14.126141	Pre-mRNA-processing factor 19 homolog 2 [Source:UniProtKB/Swiss-Prot;Acc:O22785]	38.2	3	5083	1578	2087	152	358.5	18
AT2G33450	RPL28	AT2G33450	817910	protein_coding	Arabidopsis thaliana	2	14.173579	PRPL28 [Source:UniProtKB/TrEMBL;Acc:A0A178VYG9]	38.96	1	1077	432	749	40	275	2
AT2G33470	GLTP1	AT2G33470	817912	protein_coding	Arabidopsis thaliana	2	14.176356	Glycolipid transfer protein 1 [Source:UniProtKB/Swiss-Prot;Acc:O22797]	36.07	2	2444	609	1267.5	211.5	242	7
AT2G33530	SCPL46	AT2G33530	817918	protein_coding	Arabidopsis thaliana	2	14.197646	Serine carboxypeptidase-like 46 [Source:UniProtKB/Swiss-Prot;Acc:Q8VY01]	36.78	1	3028	1398	1756	137	219	10
AT2G33590		AT2G33590	817925	protein_coding	Arabidopsis thaliana	2	14.224268	CRL1 [Source:UniProtKB/TrEMBL;Acc:A0A178VRE7]	39.43	1	2368	966	1591	353	270	6
AT2G33790	AGP30	AT2G33790	817946	protein_coding	Arabidopsis thaliana	2	14.293561	Non-classical arabinogalactan protein 30 [Source:UniProtKB/Swiss-Prot;Acc:P93013]	38.59	1	1792	720	1137	115	300	2
AT2G33800	RPS5	AT2G33800	817947	protein_coding	Arabidopsis thaliana	2	14.300672	30S ribosomal protein S5, chloroplastic [Source:UniProtKB/Swiss-Prot;Acc:P93014]	40.49	1	1824	912	1309	143	252	2
AT2G34040		AT2G34040	817965	protein_coding	Arabidopsis thaliana	2	14.377722	Apoptosis inhibitory protein 5 (API5) [Source:UniProtKB/TrEMBL;Acc:O22957]	37.14	3	4951	1662	2183	70	222	16
AT2G34300		AT2G34300	817991	protein_coding	Arabidopsis thaliana	2	14.473651	Probable methyltransferase PMT25 [Source:UniProtKB/Swiss-Prot;Acc:Q0WT31]	39.92	3	3869	2313	2842	38	264	8
AT2G34357		AT2G34357	2745580	protein_coding	Arabidopsis thaliana	2	14.49859	ARM repeat superfamily protein [Source:UniProtKB/TrEMBL;Acc:F4IHU8]	38.96	1	7219	3843	4320	58	253	20
AT2G34420	LHB1B2	AT2G34420	818005	protein_coding	Arabidopsis thaliana	2	14.522524	Chlorophyll a-b binding protein, chloroplastic [Source:UniProtKB/TrEMBL;Acc:Q39141]	51.39	1	1044	798	1045	54	191	1
AT2G34430	LHB1B1	AT2G34430	818006	protein_coding	Arabidopsis thaliana	2	14.524607	Chlorophyll a-b binding protein, chloroplastic [Source:UniProtKB/TrEMBL;Acc:Q39142]	47.71	1	1311	801	1312	210	299	1
AT2G34470	UREG	AT2G34470	818010	protein_coding	Arabidopsis thaliana	2	14.530735	Urease accessory protein G [Source:UniProtKB/TrEMBL;Acc:F4IHW4]	41.45	2	1770	829.5	1088.5	93	164	7
AT2G34510		AT2G34510	818014	protein_coding	Arabidopsis thaliana	2	14.543894	Uncharacterized protein At2g34510 [Source:UniProtKB/TrEMBL;Acc:O64696]	39.28	2	3092	1206	1680	985.5	219	2.5
AT2G34560		AT2G34560	818020	protein_coding	Arabidopsis thaliana	2	14.560163	AT2G34560 protein [Source:UniProtKB/TrEMBL;Acc:B9DGC0]	38.7	2	2787	1168.5	1514	89.5	254	11
AT2G34640	PTAC12	AT2G34640	818029	protein_coding	Arabidopsis thaliana	2	14.581835	Protein PLASTID TRANSCRIPTIONALLY ACTIVE 12, chloroplastic [Source:UniProtKB/Swiss-Prot;Acc:F4IHY7]	39.82	1	2962	1584	2084	136	225	10
AT2G34660	ABCC2	AT2G34660	818031	protein_coding	Arabidopsis thaliana	2	14.60247	ABC transporter C family member 2 [Source:UniProtKB/Swiss-Prot;Acc:Q42093]	38.61	3	10095	4872	5352	187.5	177	26
AT2G34690	ACD11	AT2G34690	818034	protein_coding	Arabidopsis thaliana	2	14.629986	Accelerated cell death 11 [Source:UniProtKB/Swiss-Prot;Acc:O64587]	37.01	1	2096	621	1363	438	302	4
AT2G34790	MEE23	AT2G34790	818044	protein_coding	Arabidopsis thaliana	2	14.67384	Berberine bridge enzyme-like 15 [Source:UniProtKB/Swiss-Prot;Acc:O64743]	37.79	1	3558	1599	1918	160	157	3
AT2G34810		AT2G34810	818046	protein_coding	Arabidopsis thaliana	2	14.68517	Berberine bridge enzyme-like 16 [Source:UniProtKB/Swiss-Prot;Acc:O64745]	40.4	1	2046	1623	2047	121	301	1
AT2G35010	ATO1	AT2G35010	818065	protein_coding	Arabidopsis thaliana	2	14.754234	TO1 [Source:UniProtKB/TrEMBL;Acc:A0A178VSZ4]	37.99	2	2089	585	970	144.5	205	6.5
AT2G35050		AT2G35050	818070	protein_coding	Arabidopsis thaliana	2	14.76864	Kinase superfamily with octicosapeptide/Phox/Bem1p domain-containing protein [Source:UniProtKB/TrEMBL;Acc:O64768]	40.12	2	6395	3774	4353.5	183	238	9
AT2G35190	NPSN11	AT2G35190	818086	protein_coding	Arabidopsis thaliana	2	14.830626	Novel plant SNARE 11 [Source:UniProtKB/Swiss-Prot;Acc:Q944A9]	36.93	1	2791	798	1697	460	437	9
AT2G35490	PAP3	AT2G35490	818114	protein_coding	Arabidopsis thaliana	2	14.912098	Probable plastid-lipid-associated protein 3, chloroplastic [Source:UniProtKB/Swiss-Prot;Acc:O82291]	42.85	1	1796	1131	1439	96	210	3
AT2G35500	SKL2	AT2G35500	818115	protein_coding	Arabidopsis thaliana	2	14.913937	Probable inactive shikimate kinase like 2, chloroplastic [Source:UniProtKB/Swiss-Prot;Acc:O82290]	41.76	1	2731	1164	2024	100	758	8
AT2G35605		AT2G35605	818127	protein_coding	Arabidopsis thaliana	2	14.946041	Expressed protein [Source:UniProtKB/TrEMBL;Acc:Q93W30]	38.92	1	1235	330	699	119	248	2
AT2G35610	XEG113	AT2G35610	818128	protein_coding	Arabidopsis thaliana	2	14.947343	XEG113 [Source:UniProtKB/TrEMBL;Acc:A0A178W347]	38.96	1	4029	1935	2475	265	273	13
AT2G35720	ATJ13	AT2G35720	818142	protein_coding	Arabidopsis thaliana	2	15.016656	Chaperone protein dnaJ 13 [Source:UniProtKB/Swiss-Prot;Acc:Q39079]	40.08	1	3455	1617	2089	226	244	11
AT2G35780	SCPL26	AT2G35780	818150	protein_coding	Arabidopsis thaliana	2	15.037579	Carboxypeptidase [Source:UniProtKB/TrEMBL;Acc:A0A178VN35]	39.49	1	2719	1359	1707	193	153	9
AT2G35790		AT2G35790	818151	protein_coding	Arabidopsis thaliana	2	15.040669	Expressed protein [Source:UniProtKB/TrEMBL;Acc:Q9ZQQ1]	43.3	1	1454	717	930	65	146	2
AT2G35830		AT2G35830	818156	protein_coding	Arabidopsis thaliana	2	15.052199	At2g35830/F11F19.26 [Source:UniProtKB/TrEMBL;Acc:Q9SJ67]	40.17	2	1077	562.5	744	70.5	109	3
AT2G35840	SPP2	AT2G35840	818157	protein_coding	Arabidopsis thaliana	2	15.053483	Probable sucrose-phosphatase 2 [Source:UniProtKB/Swiss-Prot;Acc:Q9SJ66]	37.55	4	3943	1269	1956	85	430	9
AT2G35880	WDL4	AT2G35880	818161	protein_coding	Arabidopsis thaliana	2	15.062856	Protein WVD2-like 4 [Source:UniProtKB/Swiss-Prot;Acc:Q9SJ62]	38.8	3	3200	1299	2305	319.5	322	10
AT2G36130	CYP18-2	AT2G36130	818186	protein_coding	Arabidopsis thaliana	2	15.16672	Peptidyl-prolyl cis-trans isomerase CYP18-2 [Source:UniProtKB/Swiss-Prot;Acc:Q9SIH1]	39.15	1	1777	495	876	142	237	6
AT2G36145		AT2G36145	818187	protein_coding	Arabidopsis thaliana	2	15.168533	Expressed protein [Source:UniProtKB/TrEMBL;Acc:Q8VXY0]	44.09	1	981	561	740	37	140	3
AT2G36160	RPS14A	AT2G36160	818188	protein_coding	Arabidopsis thaliana	2	15.169818	40S ribosomal protein S14-1 [Source:UniProtKB/Swiss-Prot;Acc:Q9SIH0]	38.12	1	1641	453	860	106	299	6
AT2G36250	FTSZ2-1	AT2G36250	818197	protein_coding	Arabidopsis thaliana	2	15.197369	Cell division protein FtsZ homolog 2-1, chloroplastic [Source:UniProtKB/Swiss-Prot;Acc:O82533]	40	4	3234	1437	1948	134	291	7
AT2G36380	ABCG34	AT2G36380	818211	protein_coding	Arabidopsis thaliana	2	15.257418	ABC transporter G family member 34 [Source:UniProtKB/Swiss-Prot;Acc:Q7PC87]	39.41	1	6390	4362	4708	164	180	19
AT2G36390	SBE2.1	AT2G36390	818212	protein_coding	Arabidopsis thaliana	2	15.264211	SBE2.1 [Source:UniProtKB/TrEMBL;Acc:A0A178VXI8]	38.97	1	5881	2577	2801	71	151	18
AT2G36410		AT2G36410	818215	protein_coding	Arabidopsis thaliana	2	15.278517	Expressed protein [Source:UniProtKB/TrEMBL;Acc:Q9SJR4]	36.56	3	2209	579	1363	271	418.5	4
AT2G36430		AT2G36430	818217	protein_coding	Arabidopsis thaliana	2	15.289975	Transmembrane protein, putative (DUF247) [Source:UniProtKB/TrEMBL;Acc:Q9SJR2]	42.76	1	1788	1347	1789	235	205	1
AT2G36460	FBA6	AT2G36460	818220	protein_coding	Arabidopsis thaliana	2	15.296613	Fructose-bisphosphate aldolase 6, cytosolic [Source:UniProtKB/Swiss-Prot;Acc:Q9SJQ9]	41.88	3	2141	804	1737	329	227	2
AT2G36530	ENO2	AT2G36530	818226	protein_coding	Arabidopsis thaliana	2	15.320756	LOS2 [Source:UniProtKB/TrEMBL;Acc:A0A178VT47]	40.84	2	3373	1318.5	2102.5	458	324	12
AT2G36620	RPL24A	AT2G36620	818234	protein_coding	Arabidopsis thaliana	2	15.350268	60S ribosomal protein L24-1 [Source:UniProtKB/Swiss-Prot;Acc:Q42347]	37.69	1	1745	495	969	193	279	5
AT2G36640	ECP63	AT2G36640	818236	protein_coding	Arabidopsis thaliana	2	15.35683	Late embryogenesis abundant protein ECP63 [Source:UniProtKB/Swiss-Prot;Acc:Q9SKP0]	44.8	2	1789	1347	1603	63	372.5	2.5
AT2G36850	CALS10	AT2G36850	818258	protein_coding	Arabidopsis thaliana	2	15.454671	Callose synthase 10 [Source:UniProtKB/Swiss-Prot;Acc:Q9SJM0]	36.93	1	15293	5715	6277	297	263	50
AT2G36910	ABCB1	AT2G36910	818265	protein_coding	Arabidopsis thaliana	2	15.501726	ABC transporter B family member 1 [Source:UniProtKB/Swiss-Prot;Acc:Q9ZR72]	41.38	1	5775	3861	4748	435	450	10
AT2G37170	PIP2B	AT2G37170	818293	protein_coding	Arabidopsis thaliana	2	15.613368	plasma membrane intrinsic protein 2 [Source:TAIR;Acc:AT2G37170]	40.18	2	1654	922.5	1275	112.5	238	4
AT2G37190	RPL12A	AT2G37190	818295	protein_coding	Arabidopsis thaliana	2	15.619206	60S ribosomal protein L12-1 [Source:UniProtKB/Swiss-Prot;Acc:P50883]	41.96	1	950	501	951	96	352	1
AT2G37230		AT2G37230	818300	protein_coding	Arabidopsis thaliana	2	15.636897	Pentatricopeptide repeat-containing protein At2g37230 [Source:UniProtKB/Swiss-Prot;Acc:Q9ZUU3]	41.78	1	2871	2274	2872	317	279	1
AT2G37240		AT2G37240	818301	protein_coding	Arabidopsis thaliana	2	15.639773	Thioredoxin-like protein AAED1, chloroplastic [Source:UniProtKB/Swiss-Prot;Acc:Q9ZUU2]	38.13	1	2000	747	1262	52	461	9
AT2G37340	RS2Z33	AT2G37340	818311	protein_coding	Arabidopsis thaliana	2	15.670147	Serine/arginine-rich splicing factor RS2Z33 [Source:UniProtKB/Swiss-Prot;Acc:Q8VYA5]	41.9	6	2553	783	1339	113	224	6.5
AT2G37500		AT2G37500	818326	protein_coding	Arabidopsis thaliana	2	15.739783	Arginine biosynthesis bifunctional protein ArgJ, chloroplastic [Source:UniProtKB/TrEMBL;Acc:A0A178VUS6]	39.37	2	3055	1230	1673	148	120	17
AT2G37540		AT2G37540	818330	protein_coding	Arabidopsis thaliana	2	15.751568	NAD(P)-binding Rossmann-fold superfamily protein [Source:UniProtKB/TrEMBL;Acc:O80924]	33.72	2	2493	880.5	1139.5	193	64	7
AT2G37600	RPL36A	AT2G37600	818337	protein_coding	Arabidopsis thaliana	2	15.77403	60S ribosomal protein L36-1 [Source:UniProtKB/Swiss-Prot;Acc:O80929]	37.84	2	1344	342	792	63	271.5	3.5
AT2G37640	EXPA3	AT2G37640	818341	protein_coding	Arabidopsis thaliana	2	15.787523	Expansin [Source:UniProtKB/TrEMBL;Acc:A0A178VPK3]	38.71	2	2616	789	1670	176.5	462	2.5
AT2G37690		AT2G37690	818346	protein_coding	Arabidopsis thaliana	2	15.805659	Phosphoribosylaminoimidazole carboxylase like protein [Source:UniProtKB/TrEMBL;Acc:Q84TI2]	38.23	1	4893	1929	2462	109.5	311	17
AT2G37710	LECRK41	AT2G37710	818348	protein_coding	Arabidopsis thaliana	2	15.814531	L-type lectin-domain containing receptor kinase IV.1 [Source:UniProtKB/Swiss-Prot;Acc:O80939]	42.92	1	2557	2028	2558	126	402	1
AT2G37760	AKR4C8	AT2G37760	818353	protein_coding	Arabidopsis thaliana	2	15.831656	Aldo-keto reductase family 4 member C8 [Source:UniProtKB/Swiss-Prot;Acc:O80944]	37.16	7	2265	873	1255	157.5	178	7
AT2G37790	AKR4C10	AT2G37790	818356	protein_coding	Arabidopsis thaliana	2	15.838692	Aldo-keto reductase family 4 member C10 [Source:UniProtKB/Swiss-Prot;Acc:Q84TF0]	38.29	1	2253	945	1284	145	192	7
AT2G37860	RE	AT2G37860	818362	protein_coding	Arabidopsis thaliana	2	15.856528	Protein RETICULATA, chloroplastic [Source:UniProtKB/Swiss-Prot;Acc:B9DFK5]	39.41	4	2458	1044	1701	151	182	7
AT2G37870		AT2G37870	818363	protein_coding	Arabidopsis thaliana	2	15.859204	Bifunctional inhibitor/lipid-transfer protein/seed storage 2S albumin superfamily protein [Source:UniProtKB/TrEMBL;Acc:Q9SHA0]	38.02	1	738	348	643	75	218	2
AT2G37970	SOUL-1	AT2G37970	818374	protein_coding	Arabidopsis thaliana	2	15.890869	SOUL heme-binding family protein [Source:TAIR;Acc:AT2G37970]	42.34	1	835	741	836	94	NA	1
AT2G38040	CAC3	AT2G38040	818382	protein_coding	Arabidopsis thaliana	2	15.917032	Acetyl-coenzyme A carboxylase carboxyl transferase subunit alpha, chloroplastic [Source:UniProtKB/Swiss-Prot;Acc:Q9LD43]	42.43	2	4138	2310	2984.5	144.5	167.5	12
AT2G38230	PDX11	AT2G38230	818402	protein_coding	Arabidopsis thaliana	2	16.011233	Pyridoxal 5'-phosphate synthase subunit PDX1.1 [Source:UniProtKB/Swiss-Prot;Acc:O80448]	47.23	1	1282	930	1283	241	110	1
AT2G38270	GRXS16	AT2G38270	818407	protein_coding	Arabidopsis thaliana	2	16.031185	Bifunctional monothiol glutaredoxin-S16, chloroplastic [Source:UniProtKB/Swiss-Prot;Acc:Q8H7F6]	38.19	1	1984	882	1159	114	161	2
AT2G38410	TOL6	AT2G38410	818422	protein_coding	Arabidopsis thaliana	2	16.086514	TOM1-like protein 6 [Source:UniProtKB/Swiss-Prot;Acc:O80910]	41.88	1	3760	2016	2641	226	397	9
AT2G38530	LTP2	AT2G38530	818435	protein_coding	Arabidopsis thaliana	2	16.128176	Non-specific lipid-transfer protein [Source:UniProtKB/TrEMBL;Acc:A0A178W063]	37.42	1	1223	357	1113	304	450	2
AT2G38540	LTP1	AT2G38540	818436	protein_coding	Arabidopsis thaliana	2	16.13029	Non-specific lipid-transfer protein [Source:UniProtKB/TrEMBL;Acc:A0A178VZQ3]	40.06	1	950	357	832	127	346	2
AT2G38550	FAX3	AT2G38550	818437	protein_coding	Arabidopsis thaliana	2	16.13173	Protein FATTY ACID EXPORT 3, chloroplastic [Source:UniProtKB/Swiss-Prot;Acc:Q9ZVH7]	37.93	1	2699	1008	1656	447	199	6
AT2G38650	GAUT7	AT2G38650	818447	protein_coding	Arabidopsis thaliana	2	16.161455	Probable galacturonosyltransferase 7 [Source:UniProtKB/Swiss-Prot;Acc:Q9ZVI7]	38.15	3	4421	1860	2580	272	340	10
AT2G38670	PECT1	AT2G38670	818449	protein_coding	Arabidopsis thaliana	2	16.168712	Ethanolamine-phosphate cytidylyltransferase [Source:UniProtKB/Swiss-Prot;Acc:Q9ZVI9]	37.95	1	3206	1266	1771	266	237	9
AT2G38700	MVD1	AT2G38700	818452	protein_coding	Arabidopsis thaliana	2	16.180503	Diphosphomevalonate decarboxylase [Source:UniProtKB/TrEMBL;Acc:A0A178VRG6]	37.26	1	3571	1239	1943	288	414	9
AT2G38750	ANN4	AT2G38750	818457	protein_coding	Arabidopsis thaliana	2	16.196265	Annexin D4 [Source:UniProtKB/Swiss-Prot;Acc:Q9ZVJ6]	34.77	2	2567	934.5	1604	351.5	316	5.5
AT2G38770	EMB2765	AT2G38770	818459	protein_coding	Arabidopsis thaliana	2	16.202942	P-loop containing nucleoside triphosphate hydrolases superfamily protein [Source:UniProtKB/TrEMBL;Acc:Q8L5Y4]	39.27	1	7486	4530	4948	174	242	14
AT2G39030	NATA1	AT2G39030	818489	protein_coding	Arabidopsis thaliana	2	16.29811	L-ornithine N5-acetyltransferase NATA1 [Source:UniProtKB/Swiss-Prot;Acc:Q9ZV05]	43.07	1	1095	687	1096	149	258	1
AT2G39080		AT2G39080	818494	protein_coding	Arabidopsis thaliana	2	16.309798	NAD(P)-binding Rossmann-fold superfamily protein [Source:UniProtKB/TrEMBL;Acc:Q8VZB1]	37.24	1	2824	1056	1386	146	182	9
AT2G39260	UPF2	AT2G39260	818511	protein_coding	Arabidopsis thaliana	2	16.391924	Regulator of nonsense transcripts UPF2 [Source:UniProtKB/Swiss-Prot;Acc:F4IUX6]	37.93	1	7888	3546	4134	223	363	17
AT2G39310	JAL22	AT2G39310	818516	protein_coding	Arabidopsis thaliana	2	16.414034	Jacalin-related lectin 22 [Source:UniProtKB/Swiss-Prot;Acc:O80950]	36.31	4	2811	1377	1601	27	207.5	5
AT2G39330	JAL23	AT2G39330	818518	protein_coding	Arabidopsis thaliana	2	16.419483	jacalin-related lectin 23 [Source:TAIR;Acc:AT2G39330]	38.12	3	2675	1380	1928	79	292	5
AT2G39420		AT2G39420	818527	protein_coding	Arabidopsis thaliana	2	16.460247	Alpha/beta-Hydrolases superfamily protein [Source:UniProtKB/TrEMBL;Acc:Q8RXN7]	33.93	1	2973	954	1497	194	347	8
AT2G39470	PNSL1	AT2G39470	818532	protein_coding	Arabidopsis thaliana	2	16.476198	Photosynthetic NDH subunit of lumenal location 1, chloroplastic [Source:UniProtKB/Swiss-Prot;Acc:O80634]	37.36	3	1645	693	1002	118	189	8
AT2G39480	ABCB6	AT2G39480	818533	protein_coding	Arabidopsis thaliana	2	16.477792	ABC transporter B family member 6 [Source:UniProtKB/Swiss-Prot;Acc:Q8LPT1]	40.27	2	7247	3684	4066	146.5	456	11
AT2G39670		AT2G39670	818550	protein_coding	Arabidopsis thaliana	2	16.534175	Radical SAM superfamily protein [Source:UniProtKB/TrEMBL;Acc:F4IVY6]	38.96	2	3143	1291.5	1722.5	98	331	10
AT2G39730	RCA	AT2G39730	818558	protein_coding	Arabidopsis thaliana	2	16.570746	Ribulose bisphosphate carboxylase/oxygenase activase, chloroplastic [Source:UniProtKB/Swiss-Prot;Acc:P10896]	41.81	3	2946	1341	1977	346	299	7
AT2G39780	RNS2	AT2G39780	818563	protein_coding	Arabidopsis thaliana	2	16.591117	Ribonuclease 2 [Source:UniProtKB/Swiss-Prot;Acc:P42814]	35.69	2	2658	732	1078.5	85.5	259	8
AT2G39800	P5CSA	AT2G39800	818566	protein_coding	Arabidopsis thaliana	2	16.598072	Delta-1-pyrroline-5-carboxylate synthase A [Source:UniProtKB/Swiss-Prot;Acc:P54887]	38.64	4	5247	2145	2614	121	261	20.5
AT2G39960		AT2G39960	818583	protein_coding	Arabidopsis thaliana	2	16.681296	Probable signal peptidase complex subunit 2 [Source:UniProtKB/Swiss-Prot;Acc:P58684]	36.03	1	2422	579	1176	226	369	5
AT2G39970	PXN	AT2G39970	818584	protein_coding	Arabidopsis thaliana	2	16.683832	Peroxisomal nicotinamide adenine dinucleotide carrier [Source:UniProtKB/Swiss-Prot;Acc:O04200]	38.81	1	2983	996	1521	164.5	193	11
AT2G39990	TIF3F1	AT2G39990	818587	protein_coding	Arabidopsis thaliana	2	16.698041	Eukaryotic translation initiation factor 3 subunit F [Source:UniProtKB/Swiss-Prot;Acc:O04202]	38.96	1	2268	882	1553	379	290	6
AT2G40290		AT2G40290	818621	protein_coding	Arabidopsis thaliana	2	16.828766	Eukaryotic translation initiation factor 2 subunit alpha homolog [Source:UniProtKB/Swiss-Prot;Acc:Q9SIZ2]	39.25	3	2460	726	1552	164	141	6
AT2G40300	FER4	AT2G40300	818622	protein_coding	Arabidopsis thaliana	2	16.831109	Ferritin-4, chloroplastic [Source:UniProtKB/Swiss-Prot;Acc:Q9S756]	37.6	1	2185	780	1252	79	391	8
AT2G40410	CAN2	AT2G40410	818634	protein_coding	Arabidopsis thaliana	2	16.873345	Staphylococcal-like nuclease CAN2 [Source:UniProtKB/Swiss-Prot;Acc:F4IH31]	38.63	2	2347	678	1697	144	358.5	7.5
AT2G40510	RPS26B	AT2G40510	818646	protein_coding	Arabidopsis thaliana	2	16.918391	40S ribosomal protein S26 [Source:UniProtKB/TrEMBL;Acc:A0A178VTX1]	38.87	1	1509	402	794	114	276	5
AT2G40540	POT2	AT2G40540	818649	protein_coding	Arabidopsis thaliana	2	16.930555	Potassium transporter [Source:UniProtKB/TrEMBL;Acc:A0A178VTZ5]	40.9	5	4114	2385	3140	169	152	10
AT2G40590	RPS26A	AT2G40590	818654	protein_coding	Arabidopsis thaliana	2	16.944984	40S ribosomal protein S26 [Source:UniProtKB/TrEMBL;Acc:A0A178VPZ6]	37.64	1	1564	396	830	202	230	5
AT2G40660		AT2G40660	818661	protein_coding	Arabidopsis thaliana	2	16.965909	Nucleic acid-binding, OB-fold-like protein [Source:UniProtKB/TrEMBL;Acc:Q93VB0]	37.37	1	3210	1170	1525	101	252	12
AT2G40690	GLY1	AT2G40690	818664	protein_coding	Arabidopsis thaliana	2	16.973992	Glycerol-3-phosphate dehydrogenase [NAD(+)] 2, chloroplastic [Source:UniProtKB/Swiss-Prot;Acc:Q949Q0]	40.58	3	2542	1263	1669	114	159	9
AT2G40730		AT2G40730	818668	protein_coding	Arabidopsis thaliana	2	16.989836	Kinase family with ARM repeat domain-containing protein [Source:UniProtKB/TrEMBL;Acc:F4II29]	37.82	1	6472	2397	2880	235	246	21
AT2G40765		AT2G40765	818673	protein_coding	Arabidopsis thaliana	2	17.012176	Putative uncharacterized protein At2g40765 [Source:UniProtKB/TrEMBL;Acc:Q94K78]	38.17	1	1149	174	543	124	243	2
AT2G40840	DPE2	AT2G40840	818682	protein_coding	Arabidopsis thaliana	2	17.044932	4-alpha-glucanotransferase DPE2 [Source:UniProtKB/Swiss-Prot;Acc:Q8RXD9]	38.44	1	6130	2868	3409	128	282	23
AT2G40890	CYP98A3	AT2G40890	818686	protein_coding	Arabidopsis thaliana	2	17.058053	Cytochrome P450 98A3 [Source:UniProtKB/Swiss-Prot;Acc:O22203]	40.69	1	2599	1527	1885	119	237	3
AT2G41100	CML12	AT2G41100	818709	protein_coding	Arabidopsis thaliana	2	17.137037	Calmodulin-like protein 12 [Source:UniProtKB/Swiss-Prot;Acc:P25071]	39.19	7	2663	870	1606	374	217	4
AT2G41220	GLU2	AT2G41220	818721	protein_coding	Arabidopsis thaliana	2	17.177539	Ferredoxin-dependent glutamate synthase 2, chloroplastic [Source:UniProtKB/Swiss-Prot;Acc:Q9T0P4]	38.98	1	11297	4890	5733	394	447	33
AT2G41260	M17	AT2G41260	818725	protein_coding	Arabidopsis thaliana	2	17.206452	M17 [Source:UniProtKB/TrEMBL;Acc:A0A178VR90]	50.28	2	1246	678	946	74.5	205	2.5
AT2G41430	ERD15	AT2G41430	818741	protein_coding	Arabidopsis thaliana	2	17.269158	LSR1 [Source:UniProtKB/TrEMBL;Acc:A0A178VWR6]	39.42	5	1384	492	995	170	227	3
AT2G41475	ATS3A	AT2G41475	6240499	protein_coding	Arabidopsis thaliana	2	17.294978	Embryo-specific protein ATS3A [Source:UniProtKB/Swiss-Prot;Acc:Q681K2]	35.26	1	1587	540	1057	235	280	3
AT2G41530	SFGH	AT2G41530	818751	protein_coding	Arabidopsis thaliana	2	17.323367	S-formylglutathione hydrolase [Source:UniProtKB/Swiss-Prot;Acc:Q8LAS8]	38.8	1	2365	855	1446	301	288	7
AT2G41560	ACA4	AT2G41560	818754	protein_coding	Arabidopsis thaliana	2	17.33205	Calcium-transporting ATPase 4, plasma membrane-type [Source:UniProtKB/Swiss-Prot;Acc:O22218]	39.7	4	5442	2787	4433	169.5	183	6.5
AT2G41790	PXM16	AT2G41790	818778	protein_coding	Arabidopsis thaliana	2	17.429229	Insulin-degrading enzyme-like 1, peroxisomal [Source:UniProtKB/Swiss-Prot;Acc:O22941]	36.8	1	7076	2913	3332	194	223	26
AT2G41800		AT2G41800	818779	protein_coding	Arabidopsis thaliana	2	17.436443	At2g41800/T11A7.10 [Source:UniProtKB/TrEMBL;Acc:O22940]	41.25	1	1725	1113	1504	162	227	3
AT2G41840	RPS2C	AT2G41840	818784	protein_coding	Arabidopsis thaliana	2	17.459685	40S ribosomal protein S2-3 [Source:UniProtKB/Swiss-Prot;Acc:P49688]	41.46	1	1854	858	1330	140	330	2
AT2G41850	ADPG2	AT2G41850	818785	protein_coding	Arabidopsis thaliana	2	17.461655	Polygalacturonase ADPG2 [Source:UniProtKB/Swiss-Prot;Acc:Q8RY29]	35.2	1	2587	1302	1748	182	262	9
AT2G42130	PAP13	AT2G42130	818813	protein_coding	Arabidopsis thaliana	2	17.566014	Probable plastid-lipid-associated protein 13, chloroplastic [Source:UniProtKB/Swiss-Prot;Acc:Q8S9M1]	38.32	5	2212	813	1179	134	227	7
AT2G42490		AT2G42490	818849	protein_coding	Arabidopsis thaliana	2	17.691407	Amine oxidase [Source:UniProtKB/TrEMBL;Acc:Q8L866]	40.81	1	4616	2331	3021	496	192	12
AT2G42500	PP2A3	AT2G42500	818850	protein_coding	Arabidopsis thaliana	2	17.697626	Serine/threonine-protein phosphatase PP2A-3 catalytic subunit [Source:UniProtKB/Swiss-Prot;Acc:Q07100]	37.32	5	3791	543	969	190	210	9
AT2G42560		AT2G42560	818856	protein_coding	Arabidopsis thaliana	2	17.714638	Late embryogenesis abundant domain-containing protein / LEA domain-containing protein [Source:UniProtKB/TrEMBL;Acc:Q9SIN3]	47.03	1	2274	1908	2174	90	174	2
AT2G42590	GRF9	AT2G42590	818859	protein_coding	Arabidopsis thaliana	2	17.73183	General regulatory factor 9 [Source:UniProtKB/TrEMBL;Acc:F4IP55]	38.23	3	2152	792	1287	191	287	7
AT2G42770		AT2G42770	818877	protein_coding	Arabidopsis thaliana	2	17.798266	Expressed protein [Source:UniProtKB/TrEMBL;Acc:Q9SJH9]	38.9	1	1806	699	1213	144	368	5
AT2G42790	CSY3	AT2G42790	818879	protein_coding	Arabidopsis thaliana	2	17.802841	Citrate synthase [Source:UniProtKB/TrEMBL;Acc:Q0WUX6]	40.18	1	3232	1530	1903	81	290	13
AT2G43030	RPL3A	AT2G43030	818905	protein_coding	Arabidopsis thaliana	2	17.894796	50S ribosomal protein L3-1, chloroplastic [Source:UniProtKB/Swiss-Prot;Acc:Q9SKX4]	42.5	1	1086	816	1087	101	168	1
AT2G43050	PME16	AT2G43050	818907	protein_coding	Arabidopsis thaliana	2	17.90237	Probable pectinesterase/pectinesterase inhibitor 16 [Source:UniProtKB/Swiss-Prot;Acc:Q9SKX2]	43.15	1	2073	1557	1964	137	268	2
AT2G43090		AT2G43090	818911	protein_coding	Arabidopsis thaliana	2	17.918926	3-isopropylmalate dehydratase small subunit 3 [Source:UniProtKB/Swiss-Prot;Acc:Q9ZW85]	40.36	2	1570	669	959	29.5	129	2.5
AT2G43100	IPMI2	AT2G43100	818912	protein_coding	Arabidopsis thaliana	2	17.920647	IPMI2 [Source:UniProtKB/TrEMBL;Acc:A0A178VZE1]	43.41	1	1197	771	1198	37	388	1
AT2G43160	EPSIN2	AT2G43160	818918	protein_coding	Arabidopsis thaliana	2	17.9478	Clathrin interactor EPSIN 2 [Source:UniProtKB/Swiss-Prot;Acc:Q67YI9]	39.98	5	5869	2688	3345	158	401	14
AT2G43180		AT2G43180	818919	protein_coding	Arabidopsis thaliana	2	17.953497	Phosphoenolpyruvate carboxylase family protein [Source:UniProtKB/TrEMBL;Acc:Q8GYI4]	40.33	4	2332	1419	1716	34	277.5	7
AT2G43230		AT2G43230	818924	protein_coding	Arabidopsis thaliana	2	17.966251	Protein kinase superfamily protein [Source:TAIR;Acc:AT2G43230]	39.05	2	2475	1272	1702.5	195	233.5	7.5
AT2G43350	GPX3	AT2G43350	818936	protein_coding	Arabidopsis thaliana	2	18.008482	Probable glutathione peroxidase 3, mitochondrial [Source:UniProtKB/Swiss-Prot;Acc:O22850]	36.1	2	2132	621	992.5	76	107.5	7
AT2G43400	ETFQO	AT2G43400	818941	protein_coding	Arabidopsis thaliana	2	18.021109	Electron transfer flavoprotein-ubiquinone oxidoreductase, mitochondrial [Source:UniProtKB/Swiss-Prot;Acc:O22854]	37.74	2	4183	1902	2348	175.5	250	17
AT2G43460	RPL38A	AT2G43460	825123	protein_coding	Arabidopsis thaliana	2	18.045965	60S ribosomal protein L38 [Source:UniProtKB/Swiss-Prot;Acc:O22860]	35.42	1	1436	210	639	108	319	3
AT2G43590		AT2G43590	818961	protein_coding	Arabidopsis thaliana	2	18.081304	Endochitinase At2g43590 [Source:UniProtKB/Swiss-Prot;Acc:O24658]	39.38	1	1472	795	1110	26	287	2
AT2G43610		AT2G43610	818963	protein_coding	Arabidopsis thaliana	2	18.087812	Endochitinase At2g43610 [Source:UniProtKB/Swiss-Prot;Acc:O22842]	39.81	1	1559	846	1279	186	245	2
AT2G43620		AT2G43620	818964	protein_coding	Arabidopsis thaliana	2	18.093694	Endochitinase At2g43620 [Source:UniProtKB/Swiss-Prot;Acc:O22841]	41.71	1	1399	852	1180	67	259	2
AT2G43680	IQD14	AT2G43680	818970	protein_coding	Arabidopsis thaliana	2	18.108119	IQD14 [Source:UniProtKB/TrEMBL;Acc:A0A178VRE6]	42.53	5	3712	2007	2713	69	243	6
AT2G43790	MPK6	AT2G43790	818982	protein_coding	Arabidopsis thaliana	2	18.138246	Mitogen-activated protein kinase [Source:UniProtKB/TrEMBL;Acc:A0A178VTX8]	37.88	1	2742	1188	1714	230	294	6
AT2G43820	UGT74F2	AT2G43820	818986	protein_coding	Arabidopsis thaliana	2	18.152078	UDP-glycosyltransferase 74F2 [Source:UniProtKB/Swiss-Prot;Acc:O22822]	41.23	1	1830	1350	1744	200	192	2
AT2G43910	ATHOL1	AT2G43910	818995	protein_coding	Arabidopsis thaliana	2	18.184409	HOL1 [Source:UniProtKB/TrEMBL;Acc:A0A178VXT1]	31.08	3	2949	654	1071	127	248	8
AT2G43970	LARP6B	AT2G43970	819002	protein_coding	Arabidopsis thaliana	2	18.205235	La-related protein 6B [Source:UniProtKB/Swiss-Prot;Acc:O80567]	41.42	2	2983	1614	2101	186	299	9.5
AT2G44060		AT2G44060	819011	protein_coding	Arabidopsis thaliana	2	18.226263	At2g44060 [Source:UniProtKB/TrEMBL;Acc:O80576]	39.49	2	2030	978	1317.5	38.5	233	3
AT2G44100	GDI1	AT2G44100	819016	protein_coding	Arabidopsis thaliana	2	18.241469	Guanosine nucleotide diphosphate dissociation inhibitor 1 [Source:UniProtKB/Swiss-Prot;Acc:Q96254]	37.49	2	3539	1317	1751	222.5	209.5	12.5
AT2G44120		AT2G44120	819018	protein_coding	Arabidopsis thaliana	2	18.24883	Ribosomal protein L30/L7 family protein [Source:UniProtKB/TrEMBL;Acc:F4IT48]	37.13	2	2326	729	1531	361	290	5.5
AT2G44160	MTHFR2	AT2G44160	819022	protein_coding	Arabidopsis thaliana	2	18.262189	Methylenetetrahydrofolate reductase 2 [Source:UniProtKB/Swiss-Prot;Acc:O80585]	38.85	1	3157	1785	2058	111	160	10
AT2G44490	BGLU26	AT2G44490	819056	protein_coding	Arabidopsis thaliana	2	18.364652	Beta-glucosidase 26, peroxisomal [Source:UniProtKB/Swiss-Prot;Acc:O64883]	36.53	1	3183	1683	2223	219	319	11
AT2G44790	UCC2	AT2G44790	819088	protein_coding	Arabidopsis thaliana	2	18.461863	Uclacyanin-2 [Source:UniProtKB/Swiss-Prot;Acc:O80517]	38.06	1	1670	609	1229	300	318	2
AT2G45140	PVA12	AT2G45140	819122	protein_coding	Arabidopsis thaliana	2	18.610806	Vesicle-associated protein 1-2 [Source:UniProtKB/Swiss-Prot;Acc:Q9SHC8]	37.16	2	2496	694.5	1243	222	324.5	7.5
AT2G45180		AT2G45180	819126	protein_coding	Arabidopsis thaliana	2	18.626188	At2g45180/T14P1.1 [Source:UniProtKB/TrEMBL;Acc:Q42044]	38.04	1	969	405	970	188	375	1
AT2G45200	GOS12	AT2G45200	819128	protein_coding	Arabidopsis thaliana	2	18.637335	Golgi SNAP receptor complex member 1-2 [Source:UniProtKB/Swiss-Prot;Acc:O22151]	37.6	2	2704	747	1362.5	351.5	262	6
AT2G45220	PME17	AT2G45220	819130	protein_coding	Arabidopsis thaliana	2	18.644061	Probable pectinesterase/pectinesterase inhibitor 17 [Source:UniProtKB/Swiss-Prot;Acc:O22149]	38.41	1	2545	1536	1968	211	219	2
AT2G45240	MAP1A	AT2G45240	819132	protein_coding	Arabidopsis thaliana	2	18.65576	Methionine aminopeptidase 1A [Source:UniProtKB/Swiss-Prot;Acc:Q9SLN5]	38.34	2	3351	993	1665	235	199	14.5
AT2G45290	TKL-2	AT2G45290	819137	protein_coding	Arabidopsis thaliana	2	18.672497	Transketolase-2, chloroplastic [Source:UniProtKB/Swiss-Prot;Acc:F4IW47]	40.12	2	3987	2226	2776	206	360	7.5
AT2G45470	FLA8	AT2G45470	819155	protein_coding	Arabidopsis thaliana	2	18.742477	Fasciclin-like arabinogalactan protein 8 [Source:UniProtKB/Swiss-Prot;Acc:O22126]	45.83	1	1845	1263	1846	262	319	1
AT2G45540	BCHC2	AT2G45540	819162	protein_coding	Arabidopsis thaliana	2	18.757489	BEACH domain-containing protein C2 [Source:UniProtKB/Swiss-Prot;Acc:F4IG73]	40.63	6	15417	8841	9317	143.5	374.5	31.5
AT2G45560	CYP76C1	AT2G45560	819164	protein_coding	Arabidopsis thaliana	2	18.776015	CYP76C1 [Source:UniProtKB/TrEMBL;Acc:A0A178VLJ2]	40.01	3	2661	969	1798	19	312	3
AT2G45600	CXE8	AT2G45600	819168	protein_coding	Arabidopsis thaliana	2	18.789489	Probable carboxylesterase 8 [Source:UniProtKB/Swiss-Prot;Acc:O64640]	42.24	1	1526	990	1527	309	226	1
AT2G45640	SAP18	AT2G45640	819172	protein_coding	Arabidopsis thaliana	2	18.799528	Histone deacetylase complex subunit SAP18 [Source:UniProtKB/TrEMBL;Acc:A0A178VW39]	37.14	2	1943	454.5	864	103	304.5	6
AT2G45740	PEX11D	AT2G45740	819182	protein_coding	Arabidopsis thaliana	2	18.839435	Peroxisomal membrane protein 11D [Source:UniProtKB/Swiss-Prot;Acc:O80845]	37.18	3	1968	711	1202	110	300	8
AT2G45820	DBP	AT2G45820	819190	protein_coding	Arabidopsis thaliana	2	18.862953	Remorin [Source:UniProtKB/Swiss-Prot;Acc:O80837]	35.77	1	1788	573	932	164	193	4
AT2G45960	PIP1B	AT2G45960	819204	protein_coding	Arabidopsis thaliana	2	18.910081	Plasma membrane intrinsic protein 1B [Source:UniProtKB/TrEMBL;Acc:A8MRW1]	41.27	3	1901	861	1383	154	278	4
AT2G46090	LCKB2	AT2G46090	819217	protein_coding	Arabidopsis thaliana	2	18.950802	Sphingoid long-chain bases kinase 2, mitochondrial [Source:UniProtKB/Swiss-Prot;Acc:O82359]	40.3	1	2473	1095	1408	116	195	12
AT2G46170	RTNLB5	AT2G46170	819224	protein_coding	Arabidopsis thaliana	2	18.965068	Reticulon-like protein B5 [Source:UniProtKB/Swiss-Prot;Acc:O82352]	38.34	2	2203	666	1172	218.5	285.5	3.5
AT2G46280	TIF3I1	AT2G46280	819236	protein_coding	Arabidopsis thaliana	2	19.003158	Eukaryotic translation initiation factor 3 subunit I [Source:UniProtKB/Swiss-Prot;Acc:Q38884]	38.87	3	2574	987	1628	126.5	274	8
AT2G46520	CAS	AT2G46520	819263	protein_coding	Arabidopsis thaliana	2	19.096413	Exportin-2 [Source:UniProtKB/Swiss-Prot;Acc:Q9ZPY7]	42.67	1	3960	2919	3874	453	249.5	2
AT2G46560		AT2G46560	819268	protein_coding	Arabidopsis thaliana	2	19.115322	Transducin family protein / WD-40 repeat family protein [Source:UniProtKB/TrEMBL;Acc:F4IJ68]	40.48	3	10534	7518	7779	317	247	17
AT2G46740	GULLO5	AT2G46740	819287	protein_coding	Arabidopsis thaliana	2	19.205157	GulLO5 [Source:UniProtKB/TrEMBL;Acc:A0A178VXG4]	39.52	1	2451	1773	1951	152	24	4
AT2G46820	CURT1B	AT2G46820	819295	protein_coding	Arabidopsis thaliana	2	19.243348	Protein CURVATURE THYLAKOID 1B, chloroplastic [Source:UniProtKB/Swiss-Prot;Acc:Q8LCA1]	37.9	2	1793	525	988	162	270	6.5
AT2G46900		AT2G46900	819303	protein_coding	Arabidopsis thaliana	2	19.269558	Expressed protein [Source:UniProtKB/TrEMBL;Acc:O80734]	41.61	1	2705	1884	2280	119	275	4
AT2G46910	PAP10	AT2G46910	819304	protein_coding	Arabidopsis thaliana	2	19.272281	Probable plastid-lipid-associated protein 10, chloroplastic [Source:UniProtKB/Swiss-Prot;Acc:Q8W4F1]	39.61	1	1721	855	1055	26	145	9
AT2G47000	ABCB4	AT2G47000	819314	protein_coding	Arabidopsis thaliana	2	19.309643	ABC transporter B family member 4 [Source:UniProtKB/Swiss-Prot;Acc:O80725]	40.34	7	5700	3342	4488	30	364	11
AT2G47060		AT2G47060	819320	protein_coding	Arabidopsis thaliana	2	19.332825	Protein kinase superfamily protein [Source:TAIR;Acc:AT2G47060]	37.71	6	2338	969	1520	96	211	7
AT2G47130	SDR3A	AT2G47130	819326	protein_coding	Arabidopsis thaliana	2	19.349348	Short-chain dehydrogenase reductase 3a [Source:UniProtKB/Swiss-Prot;Acc:O80713]	43.44	1	1302	774	1222	168	278	2
AT2G47240	LACS1	AT2G47240	819337	protein_coding	Arabidopsis thaliana	2	19.392497	Long chain acyl-CoA synthetase 1 [Source:UniProtKB/Swiss-Prot;Acc:O22898]	34.5	4	5410	1983	2544	61	214	17
AT2G47250		AT2G47250	819338	protein_coding	Arabidopsis thaliana	2	19.399648	Probable pre-mRNA-splicing factor ATP-dependent RNA helicase DEAH3 [Source:UniProtKB/Swiss-Prot;Acc:O22899]	41.92	1	3396	2190	2528	62	274	7
AT2G47390		AT2G47390	NA	protein_coding	Arabidopsis thaliana	2	19.441992	Prolyl oligopeptidase family protein [Source:TAIR;Acc:AT2G47390]	41.43	1	4373	2886	3284	111	285	11
AT2G47470	PDIL2-1	AT2G47470	819360	protein_coding	Arabidopsis thaliana	2	19.481254	UNE5 [Source:UniProtKB/TrEMBL;Acc:A0A178W1F8]	38.02	4	2761	972	1506	82	331	10
AT2G47510	FUM1	AT2G47510	819364	protein_coding	Arabidopsis thaliana	2	19.498229	FUM1 [Source:UniProtKB/TrEMBL;Acc:A0A178VMD4]	39.51	3	4259	1479	2219	109	467	18
AT2G47610	RPL7AA	AT2G47610	819374	protein_coding	Arabidopsis thaliana	2	19.529743	60S ribosomal protein L7a-1 [Source:UniProtKB/Swiss-Prot;Acc:P49692]	40.1	1	1934	774	1161	110	275	6
AT2G47960		AT2G47960	819408	protein_coding	Arabidopsis thaliana	2	19.625459	At2g47960/T9J23.10 [Source:UniProtKB/TrEMBL;Acc:O82263]	40.08	1	3724	1329	1815	171	313	12
AT2G47980	SCC3	AT2G47980	819410	protein_coding	Arabidopsis thaliana	2	19.631207	SCC3 [Source:UniProtKB/TrEMBL;Acc:A0A178VN21]	39.9	1	5771	3297	3696	215	182	21
AT3G01120	CGS1	AT3G01120	821292	protein_coding	Arabidopsis thaliana	3	0.038759	MTO1 [Source:UniProtKB/TrEMBL;Acc:A0A178VB36]	41.58	1	3400	1692	2461	293	474	11
AT3G01180	SS2	AT3G01180	820294	protein_coding	Arabidopsis thaliana	3	0.062245	Starch synthase, chloroplastic/amyloplastic (Fragment) [Source:UniProtKB/TrEMBL;Acc:W8QNS2]	40.96	1	3866	2379	3023	432	210	8
AT3G01190	PER27	AT3G01190	821314	protein_coding	Arabidopsis thaliana	3	0.067032	Peroxidase [Source:UniProtKB/TrEMBL;Acc:A0A178V802]	37.58	1	1633	966	1358	187	203	4
AT3G01280	VDAC1	AT3G01280	820914	protein_coding	Arabidopsis thaliana	3	0.085551	Mitochondrial outer membrane protein porin 1 [Source:UniProtKB/Swiss-Prot;Acc:Q9SRH5]	39.17	1	2519	831	1492	202	457	6
AT3G01290	HIR3	AT3G01290	821309	protein_coding	Arabidopsis thaliana	3	0.087684	HIR2 [Source:UniProtKB/TrEMBL;Acc:A0A178V7M0]	39.01	1	1909	858	1663	236	567	4
AT3G01310		AT3G01310	821297	protein_coding	Arabidopsis thaliana	3	0.093995	Phosphoglycerate mutase-like family protein [Source:UniProtKB/TrEMBL;Acc:F4J8C7]	38.49	3	8015	3153	3736	156.5	347	31
AT3G01420	DOX1	AT3G01420	821135	protein_coding	Arabidopsis thaliana	3	0.15945	Alpha-dioxygenase 1 [Source:UniProtKB/Swiss-Prot;Acc:Q9SGH6]	36.14	1	3455	1920	2338	178	238	10
AT3G01440	PNSL3	AT3G01440	821143	protein_coding	Arabidopsis thaliana	3	0.168408	Photosynthetic NDH subunit of lumenal location 3, chloroplastic [Source:UniProtKB/Swiss-Prot;Acc:Q9SGH4]	36.41	1	1254	663	988	69	254	3
AT3G01480	CYP38	AT3G01480	821137	protein_coding	Arabidopsis thaliana	3	0.188321	Peptidyl-prolyl cis-trans isomerase CYP38, chloroplastic [Source:UniProtKB/Swiss-Prot;Acc:Q9SSA5]	39.15	2	2571	1068	1762	215.5	217	6.5
AT3G01500	BCA1	AT3G01500	821134	protein_coding	Arabidopsis thaliana	3	0.194426	Beta carbonic anhydrase 1, chloroplastic [Source:UniProtKB/Swiss-Prot;Acc:P27140]	35.65	4	4238	813	1864.5	304	437	9.5
AT3G01510	LSF1	AT3G01510	821127	protein_coding	Arabidopsis thaliana	3	0.198322	LSF1 [Source:UniProtKB/TrEMBL;Acc:A0A178V9M4]	40.27	3	3488	1350	2108	82.5	201	10
AT3G01540	RH14	AT3G01540	821116	protein_coding	Arabidopsis thaliana	3	0.212518	DEAD-box ATP-dependent RNA helicase 14 [Source:UniProtKB/Swiss-Prot;Acc:Q8H136]	41.12	4	4218	1860	2387	101	325	9
AT3G01640	ATGLCAK	AT3G01640	819902	protein_coding	Arabidopsis thaliana	3	0.239333	Glucuronokinase G [Source:UniProtKB/TrEMBL;Acc:A0A1I9LRK4]	40.23	2	2159	1113	1423.5	36	272.5	6
AT3G01780	TPLATE	AT3G01780	821081	protein_coding	Arabidopsis thaliana	3	0.278882	Protein TPLATE [Source:UniProtKB/Swiss-Prot;Acc:F4J8D3]	44.68	2	4782	2547	3981	244.5	405	7
AT3G01790		AT3G01790	821078	protein_coding	Arabidopsis thaliana	3	0.283179	At1g01640 [Source:UniProtKB/TrEMBL;Acc:Q7XA68]	39.97	3	2661	618	1318	46.5	687	6
AT3G01920		AT3G01920	821220	protein_coding	Arabidopsis thaliana	3	0.317336	DHBP synthase RibB-like alpha/beta domain-containing protein [Source:UniProtKB/TrEMBL;Acc:A0A1I9LM38]	43.39	2	1785	924	1157	112	119	7.5
AT3G02110	SCPL25	AT3G02110	821207	protein_coding	Arabidopsis thaliana	3	0.370668	Serine carboxypeptidase-like 25 [Source:UniProtKB/Swiss-Prot;Acc:Q8L9Y0]	38.3	1	3137	1422	1824	167	233	8
AT3G02200		AT3G02200	821267	protein_coding	Arabidopsis thaliana	3	0.40634	Eukaryotic translation initiation factor 3 subunit M [Source:UniProtKB/TrEMBL;Acc:Q8W4A0]	38.45	2	2860	1095	1698	103	280	10.5
AT3G02220		AT3G02220	821238	protein_coding	Arabidopsis thaliana	3	0.412041	Small acidic-like protein [Source:UniProtKB/TrEMBL;Acc:Q9SRT8]	39.54	1	1701	684	1059	205	168	7
AT3G02230	RGP1	AT3G02230	821233	protein_coding	Arabidopsis thaliana	3	0.415389	RGP1 [Source:UniProtKB/TrEMBL;Acc:A0A178VK37]	40.39	1	2334	1074	1567	73	418	4
AT3G02350	GAUT9	AT3G02350	820474	protein_coding	Arabidopsis thaliana	3	0.478949	Hexosyltransferase [Source:UniProtKB/TrEMBL;Acc:A0A178VEE3]	40.54	1	2717	1686	2473	298	487	3
AT3G02450	FTSHI3	AT3G02450	821139	protein_coding	Arabidopsis thaliana	3	0.502644	Probable inactive ATP-dependent zinc metalloprotease FTSHI 3, chloroplastic [Source:UniProtKB/Swiss-Prot;Acc:Q9M895]	41.11	1	2604	1869	2319	217	231	4
AT3G02480		AT3G02480	821185	protein_coding	Arabidopsis thaliana	3	0.51222	AT3g02480/F16B3_11 [Source:UniProtKB/TrEMBL;Acc:Q9M892]	37.94	1	816	207	550	163	178	3
AT3G02510		AT3G02510	821100	protein_coding	Arabidopsis thaliana	3	0.521746	Regulator of chromosome condensation (RCC1) family protein [Source:UniProtKB/TrEMBL;Acc:Q0WSJ9]	38.36	3	2929	1008	1715	138	315	10
AT3G02520	GRF7	AT3G02520	821060	protein_coding	Arabidopsis thaliana	3	0.526293	14-3-3-like protein GF14 nu [Source:UniProtKB/Swiss-Prot;Acc:Q96300]	39.69	2	2095	798	1553.5	78.5	506	5
AT3G02530	CCT6A	AT3G02530	821160	protein_coding	Arabidopsis thaliana	3	0.528526	T-complex protein 1 subunit zeta 1 [Source:UniProtKB/Swiss-Prot;Acc:Q9M888]	38.05	1	4086	1608	2043	154	279	15
AT3G02560	RPS7B	AT3G02560	821308	protein_coding	Arabidopsis thaliana	3	0.541708	40S ribosomal protein S7-2 [Source:UniProtKB/Swiss-Prot;Acc:Q9M885]	37.19	3	1677	576	917	58	216	5
AT3G02650		AT3G02650	821285	protein_coding	Arabidopsis thaliana	3	0.568012	Pentatricopeptide repeat-containing protein At3g02650, mitochondrial [Source:UniProtKB/Swiss-Prot;Acc:P0C896]	41.16	1	2091	1731	2092	122	237	1
AT3G02740		AT3G02740	821256	protein_coding	Arabidopsis thaliana	3	0.590425	Eukaryotic aspartyl protease family protein [Source:UniProtKB/TrEMBL;Acc:Q9M8R6]	37.84	2	2803	1354.5	1858	363.5	138	9.5
AT3G02760		AT3G02760	820930	protein_coding	Arabidopsis thaliana	3	0.597105	Histidine--tRNA ligase, cytoplasmic [Source:UniProtKB/Swiss-Prot;Acc:F4IYF8]	40.17	2	3678	2652	2999	132	192	6.5
AT3G02780	IPP2	AT3G02780	820960	protein_coding	Arabidopsis thaliana	3	0.602401	Isopentenyl-diphosphate Delta-isomerase II, chloroplastic [Source:UniProtKB/Swiss-Prot;Acc:Q42553]	38.63	2	3105	784.5	1593.5	646	161	6
AT3G02830	ZFN1	AT3G02830	821230	protein_coding	Arabidopsis thaliana	3	0.613772	Zinc finger CCCH domain-containing protein 33 [Source:UniProtKB/Swiss-Prot;Acc:Q8GXX7]	39.64	2	2373	1164	1774	380.5	227.5	6.5
AT3G02870	VTC4	AT3G02870	821206	protein_coding	Arabidopsis thaliana	3	0.627512	Inositol-phosphate phosphatase [Source:UniProtKB/Swiss-Prot;Acc:Q9M8S8]	37.32	3	2413	810	1203	162	229	12
AT3G02880		AT3G02880	821198	protein_coding	Arabidopsis thaliana	3	0.634465	Probable inactive receptor kinase At3g02880 [Source:UniProtKB/Swiss-Prot;Acc:Q9M8T0]	42.16	1	2819	1884	2540	353	301	3
AT3G03060		AT3G03060	821146	protein_coding	Arabidopsis thaliana	3	0.691934	P-loop containing nucleoside triphosphate hydrolases superfamily protein [Source:UniProtKB/TrEMBL;Acc:Q0WVF7]	40.75	1	3741	1887	2392	253	250	8
AT3G03070		AT3G03070	821133	protein_coding	Arabidopsis thaliana	3	0.696242	NADH dehydrogenase [ubiquinone] iron-sulfur protein 6, mitochondrial [Source:UniProtKB/TrEMBL;Acc:A0A178V695]	37.49	1	1922	333	779	94	350	3
AT3G03080		AT3G03080	821128	protein_coding	Arabidopsis thaliana	3	0.698325	Putative NADP-dependent oxidoreductase [Source:UniProtKB/TrEMBL;Acc:Q9M9M7]	40.14	1	2007	1053	1312	53	204	5
AT3G03100		AT3G03100	821104	protein_coding	Arabidopsis thaliana	3	0.705381	NADH dehydrogenase [ubiquinone] 1 alpha subcomplex subunit 12 [Source:UniProtKB/TrEMBL;Acc:A0A178V630]	36.38	2	2316	480	749.5	94.5	173	5
AT3G03250	UGP	AT3G03250	821313	protein_coding	Arabidopsis thaliana	3	0.749309	UTP--glucose-1-phosphate uridylyltransferase [Source:UniProtKB/TrEMBL;Acc:A0A1I9LT02]	36.8	3	4852	1410	2140	146	432.5	19
AT3G03330		AT3G03330	821281	protein_coding	Arabidopsis thaliana	3	0.783332	AT3g03330/T21P5_25 [Source:UniProtKB/TrEMBL;Acc:Q8L7U0]	37.56	1	2877	987	1288	60	239	12
AT3G03340	UNE6	AT3G03340	821276	protein_coding	Arabidopsis thaliana	3	0.786205	LUC7 related protein [Source:UniProtKB/TrEMBL;Acc:A0A1I9LRM4]	37.72	3	3947	1209	1749	118	337.5	13
AT3G03380	DEGP7	AT3G03380	821268	protein_coding	Arabidopsis thaliana	3	0.7995	Protease Do-like 7 [Source:UniProtKB/Swiss-Prot;Acc:Q8RY22]	37.77	2	9040	3244.5	3685.5	219	220	24.5
AT3G03520	NPC3	AT3G03520	821244	protein_coding	Arabidopsis thaliana	3	0.837805	NPC3 [Source:UniProtKB/TrEMBL;Acc:A0A178VBD6]	38.61	2	2840	1416	1866	124.5	323.5	4.5
AT3G03560		AT3G03560	821235	protein_coding	Arabidopsis thaliana	3	0.852889	unknown protein; LOCATED IN: plasma membrane; EXPRESSED IN: 22 plant structures; EXPRESSED DURING: 13 growth stages; BEST Arabidopsis thaliana protein match is: unknown protein (TAIR:AT5G23490.1); Ha. [Source:TAIR;Acc:AT3G03560]	35.31	1	3754	1566	1987	156	263	19
AT3G03570		AT3G03570	821234	protein_coding	Arabidopsis thaliana	3	0.856876	Signal transducer, putative (DUF3550/UPF0682) [Source:UniProtKB/TrEMBL;Acc:F4J153]	39.59	1	3593	1824	2325	136	363	10
AT3G03640	BGLU25	AT3G03640	821201	protein_coding	Arabidopsis thaliana	3	0.880988	Probable inactive beta-glucosidase 25 [Source:UniProtKB/Swiss-Prot;Acc:O82772]	37.76	1	3169	1596	1765	39	128	13
AT3G03710	PNP1	AT3G03710	821181	protein_coding	Arabidopsis thaliana	3	0.919362	Polyribonucleotide nucleotidyltransferase 1, chloroplastic [Source:UniProtKB/Swiss-Prot;Acc:Q8GZQ3]	38.95	1	6010	2769	3317	179	183	24
AT3G03780	MS2	AT3G03780	821147	protein_coding	Arabidopsis thaliana	3	0.956862	5-methyltetrahydropteroyltriglutamate--homocysteine methyltransferase 2 [Source:UniProtKB/Swiss-Prot;Acc:Q9SRV5]	41.52	3	4170	2298	2740	23	239	11
AT3G03920		AT3G03920	821062	protein_coding	Arabidopsis thaliana	3	1.008995	Putative H/ACA ribonucleoprotein complex subunit 1-like protein 1 [Source:UniProtKB/Swiss-Prot;Acc:Q8VZT0]	41.48	1	1578	609	931	193	127	4
AT3G03960	CCT8	AT3G03960	819549	protein_coding	Arabidopsis thaliana	3	1.024144	T-complex protein 1 subunit theta [Source:UniProtKB/Swiss-Prot;Acc:Q94K05]	38.45	1	3747	1650	2225	287	286	13
AT3G04010		AT3G04010	819556	protein_coding	Arabidopsis thaliana	3	1.036194	At3g04010 [Source:UniProtKB/TrEMBL;Acc:Q9SQR1]	36.72	1	3409	1476	2501	339	684	2
AT3G04230	RPS16B	AT3G04230	819578	protein_coding	Arabidopsis thaliana	3	1.112871	40S ribosomal protein S16-2 [Source:UniProtKB/Swiss-Prot;Acc:Q9M8X9]	43.38	1	988	441	989	249	297	1
AT3G04260	PTAC3	AT3G04260	819581	protein_coding	Arabidopsis thaliana	3	1.122948	Plastid transcriptionally active 3 [Source:UniProtKB/TrEMBL;Acc:F4J3M2]	39.81	1	4633	2733	3082	65	282	13
AT3G04340	FTSHI5	AT3G04340	819589	protein_coding	Arabidopsis thaliana	3	1.146568	Probable inactive ATP-dependent zinc metalloprotease FTSHI 5, chloroplastic [Source:UniProtKB/Swiss-Prot;Acc:F4J3N2]	38.5	1	7082	3963	4647	308	374	16
AT3G04480		AT3G04480	819604	protein_coding	Arabidopsis thaliana	3	1.19354	Endoribonuclease [Source:UniProtKB/TrEMBL;Acc:F4J3Q1]	38.77	1	3881	2157	2706	100	447	12
AT3G04550	RAF1.2	AT3G04550	819611	protein_coding	Arabidopsis thaliana	3	1.225919	Rubisco accumulation factor 1.2, chloroplastic [Source:UniProtKB/Swiss-Prot;Acc:Q9SR19]	46.84	1	1517	1350	1518	41	125	1
AT3G04600		AT3G04600	819617	protein_coding	Arabidopsis thaliana	3	1.242929	Tryptophan--tRNA ligase, cytoplasmic [Source:UniProtKB/Swiss-Prot;Acc:Q9SR15]	38.04	3	3282	1209	1558	42.5	252	13
AT3G04610	FLK	AT3G04610	819619	protein_coding	Arabidopsis thaliana	3	1.250553	Flowering locus K homology domain [Source:UniProtKB/Swiss-Prot;Acc:Q9SR13]	39.8	4	4431	1698	2169	201	208	7
AT3G04760		AT3G04760	819636	protein_coding	Arabidopsis thaliana	3	1.303419	Pentatricopeptide repeat-containing protein At3g04760, chloroplastic [Source:UniProtKB/Swiss-Prot;Acc:Q9SR00]	39.38	2	2531	1719	2291	221.5	424	1.5
AT3G04830		AT3G04830	819643	protein_coding	Arabidopsis thaliana	3	1.326121	Contains similarity to O-linked GlcNAc transferases [Source:UniProtKB/TrEMBL;Acc:Q9CAU9]	36.81	2	3243	906	1242	103	231	9
AT3G04840	RPS3AA	AT3G04840	819644	protein_coding	Arabidopsis thaliana	3	1.329571	40S ribosomal protein S3a-1 [Source:UniProtKB/Swiss-Prot;Acc:Q9CAV0]	38.32	1	2071	789	1193	179	223	7
AT3G04880	DRT102	AT3G04880	819648	protein_coding	Arabidopsis thaliana	3	1.346273	DNA damage-repair/toleration protein DRT102 [Source:UniProtKB/Swiss-Prot;Acc:Q05212]	48.69	1	1104	933	1105	13	157	1
AT3G04920	RPS24A	AT3G04920	819652	protein_coding	Arabidopsis thaliana	3	1.360837	40S ribosomal protein S24-1 [Source:UniProtKB/Swiss-Prot;Acc:Q9SS17]	37.2	2	1612	339	1135	151	383	4.5
AT3G05060	NOP5-2	AT3G05060	819668	protein_coding	Arabidopsis thaliana	3	1.412867	Probable nucleolar protein 5-2 [Source:UniProtKB/Swiss-Prot;Acc:Q9MAB3]	38.43	1	3189	1602	2106	97.5	306	9
AT3G05190		AT3G05190	819683	protein_coding	Arabidopsis thaliana	3	1.471083	D-aminoacid aminotransferase-like PLP-dependent enzymes superfamily protein [Source:UniProtKB/TrEMBL;Acc:A0A178VG19]	36.61	3	4749	1668	2354	200	403	20
AT3G05200	ATL6	AT3G05200	819684	protein_coding	Arabidopsis thaliana	3	1.47696	E3 ubiquitin-protein ligase ATL6 [Source:UniProtKB/Swiss-Prot;Acc:Q8RXX9]	43.52	1	1890	1197	1891	416	276	1
AT3G05230		AT3G05230	819687	protein_coding	Arabidopsis thaliana	3	1.492084	Signal peptidase complex subunit 3 [Source:UniProtKB/TrEMBL;Acc:A0A178V7D8]	38.71	2	3313	457.5	1632	186.5	986	6
AT3G05350	APP2	AT3G05350	819699	protein_coding	Arabidopsis thaliana	3	1.526963	Aminopeptidase P2 [Source:UniProtKB/Swiss-Prot;Acc:Q8RY11]	40.33	1	6946	2133	2339	65	139	13
AT3G05420	ACBP4	AT3G05420	819707	protein_coding	Arabidopsis thaliana	3	1.561671	acyl-CoA binding protein 4 [Source:TAIR;Acc:AT3G05420]	38.37	2	5665	2008.5	2450	154.5	285	18
AT3G05530	RPT5A	AT3G05530	819718	protein_coding	Arabidopsis thaliana	3	1.603359	26S proteasome regulatory subunit 6A homolog A [Source:UniProtKB/Swiss-Prot;Acc:Q9SEI2]	38.93	1	2884	1275	1706	180	249	10
AT3G05560	RPL22B	AT3G05560	819722	protein_coding	Arabidopsis thaliana	3	1.614178	60S ribosomal protein L22-2 [Source:UniProtKB/Swiss-Prot;Acc:Q9M9W1]	37.3	3	1385	375	840	41	301	3
AT3G05590	RPL18B	AT3G05590	819725	protein_coding	Arabidopsis thaliana	3	1.621355	RPL18 [Source:UniProtKB/TrEMBL;Acc:A0A178V8M9]	38.87	3	1697	405	1088	122	261	5
AT3G05680	EMB2016	AT3G05680	819736	protein_coding	Arabidopsis thaliana	3	1.660523	Protein virilizer homolog [Source:UniProtKB/Swiss-Prot;Acc:F4J8G7]	39.29	2	12085	6417	6986	125	269.5	28
AT3G05710	SYP43	AT3G05710	819740	protein_coding	Arabidopsis thaliana	3	1.684946	Syntaxin-43 [Source:UniProtKB/Swiss-Prot;Acc:Q9SUJ1]	38.73	2	2718	994.5	1664	286.5	381	8
AT3G05900		AT3G05900	819759	protein_coding	Arabidopsis thaliana	3	1.761205	Neurofilament protein-like protein [Source:UniProtKB/TrEMBL;Acc:F4J9K9]	39.96	2	2779	2022	2355	129	202	1.5
AT3G06050	PRXIIF	AT3G06050	819778	protein_coding	Arabidopsis thaliana	3	1.825999	PRXIIF [Source:UniProtKB/TrEMBL;Acc:A0A178VBA5]	39.13	2	1918	555	1204	101.5	202.5	5
AT3G06110	DSPTP1B	AT3G06110	819784	protein_coding	Arabidopsis thaliana	3	1.843413	Dual specificity protein phosphatase 1B [Source:UniProtKB/Swiss-Prot;Acc:Q9M8K7]	36.42	3	1649	504	823	45	161.5	4
AT3G06300	P4H2	AT3G06300	819804	protein_coding	Arabidopsis thaliana	3	1.907582	Prolyl 4-hydroxylase 2 [Source:UniProtKB/Swiss-Prot;Acc:F4JAU3]	37.75	1	2481	900	1450	161	387	7
AT3G06350	EMB3004	AT3G06350	819809	protein_coding	Arabidopsis thaliana	3	1.92427	Bifunctional 3-dehydroquinate dehydratase/shikimate dehydrogenase, chloroplastic [Source:UniProtKB/Swiss-Prot;Acc:Q9SQT8]	38.7	1	3580	1812	2227	148	265	11
AT3G06400	CHR11	AT3G06400	819814	protein_coding	Arabidopsis thaliana	3	1.940907	Chromatin-remodeling complex ATPase [Source:UniProtKB/TrEMBL;Acc:F4JAV9]	39.17	3	6073	3171	3607	158	279	24
AT3G06483	PDK	AT3G06483	819826	protein_coding	Arabidopsis thaliana	3	1.990349	[Pyruvate dehydrogenase (acetyl-transferring)] kinase, mitochondrial [Source:UniProtKB/Swiss-Prot;Acc:Q9SBJ1]	38.55	1	2515	1101	1762	282	377	6
AT3G06510	SFR2	AT3G06510	819829	protein_coding	Arabidopsis thaliana	3	2.016246	Glycosyl hydrolase superfamily protein [Source:TAIR;Acc:AT3G06510]	41.63	2	3857	1920	2496.5	161.5	413	9.5
AT3G06530		AT3G06530	819831	protein_coding	Arabidopsis thaliana	3	2.022433	ARM repeat superfamily protein [Source:UniProtKB/TrEMBL;Acc:A0A1I9LP28]	37.16	5	11479	6600	6884	162	153	40
AT3G06540	REP	AT3G06540	819832	protein_coding	Arabidopsis thaliana	3	2.034913	Rab escort protein 1 [Source:UniProtKB/Swiss-Prot;Acc:Q8LLD4]	40.88	1	2878	1692	2109	128	287	9
AT3G06580	GAL1	AT3G06580	819837	protein_coding	Arabidopsis thaliana	3	2.0489	Galactokinase [Source:UniProtKB/Swiss-Prot;Acc:Q9SEE5]	37.84	1	3247	1491	2012	279	240	13
AT3G06610		AT3G06610	819840	protein_coding	Arabidopsis thaliana	3	2.060615	DNA-binding enhancer protein-like protein [Source:UniProtKB/TrEMBL;Acc:Q9C901]	38.47	1	1538	348	878	221	307	4
AT3G06650	ACLB-1	AT3G06650	819845	protein_coding	Arabidopsis thaliana	3	2.079033	ACLB-1 [Source:UniProtKB/TrEMBL;Acc:A0A178V742]	39.05	2	4439	1827	2579.5	170.5	213	17
AT3G66654	CYP21-4	AT3G66654	819847	protein_coding	Arabidopsis thaliana	3	2.087916	Peptidyl-prolyl cis-trans isomerase CYP21-4 [Source:UniProtKB/Swiss-Prot;Acc:Q9C835]	35.61	5	2625	711	1338	148	224	8
AT3G66658	ALDH22A1	AT3G66658	819849	protein_coding	Arabidopsis thaliana	3	2.094998	Aldehyde dehydrogenase 22A1 [Source:UniProtKB/Swiss-Prot;Acc:Q0WSF1]	39.36	2	4252	1728	2263	179.5	353.5	14
AT3G06720	IMPA1	AT3G06720	819857	protein_coding	Arabidopsis thaliana	3	2.120324	Importin subunit alpha [Source:UniProtKB/TrEMBL;Acc:A0A178VHS3]	39.4	2	3842	1599	2332.5	224	247	11
AT3G06850	BCE2	AT3G06850	819869	protein_coding	Arabidopsis thaliana	3	2.157908	Lipoamide acyltransferase component of branched-chain alpha-keto acid dehydrogenase complex, mitochondrial [Source:UniProtKB/Swiss-Prot;Acc:Q9M7Z1]	38.49	2	2761	1452	1829	78	291.5	7.5
AT3G06860	MFP2	AT3G06860	819870	protein_coding	Arabidopsis thaliana	3	2.161735	Peroxisomal fatty acid beta-oxidation multifunctional protein MFP2 [Source:UniProtKB/Swiss-Prot;Acc:Q9ZPI5]	39.87	1	4622	2178	2717	190	347	18
AT3G06980	RH50	AT3G06980	819883	protein_coding	Arabidopsis thaliana	3	2.201432	DEAD-box ATP-dependent RNA helicase 50 [Source:UniProtKB/Swiss-Prot;Acc:Q8GUG7]	41.18	1	3739	2346	2954	98	508	8
AT3G07010		AT3G07010	819886	protein_coding	Arabidopsis thaliana	3	2.212289	Probable pectate lyase 8 [Source:UniProtKB/Swiss-Prot;Acc:Q9M8Z8]	36.23	2	4194	1152	3048	253	483.5	6
AT3G07100	ERMO2	AT3G07100	819896	protein_coding	Arabidopsis thaliana	3	2.245164	Protein transport protein Sec24-like At3g07100 [Source:UniProtKB/Swiss-Prot;Acc:Q9SFU0]	41.1	1	5632	3117	4193	319.5	216.5	14
AT3G07110		AT3G07110	819897	protein_coding	Arabidopsis thaliana	3	2.251946	Ribosomal protein L13 family protein [Source:UniProtKB/TrEMBL;Acc:F4JD96]	39.95	2	1651	622.5	962.5	108.5	229.5	4
AT3G07140		AT3G07140	819900	protein_coding	Arabidopsis thaliana	3	2.261104	GPI transamidase component Gpi16 subunit family protein [Source:UniProtKB/TrEMBL;Acc:Q949U5]	40.53	2	2960	1933.5	2328	126.5	266	5
AT3G07160	ATGSL10	AT3G07160	819903	protein_coding	Arabidopsis thaliana	3	2.264862	Glucan synthase-like 10 [Source:UniProtKB/TrEMBL;Acc:A0A178V7F9]	36.69	3	15054	5679	5972	57	234	50
AT3G07180		AT3G07180	819905	protein_coding	Arabidopsis thaliana	3	2.282233	GPI transamidase component PIG-S-like protein [Source:UniProtKB/TrEMBL;Acc:Q8W4D7]	40.64	3	3316	1776	1970	59	217	13
AT3G07390	AIR12	AT3G07390	819927	protein_coding	Arabidopsis thaliana	3	2.365301	AIR12 [Source:UniProtKB/TrEMBL;Acc:A0A178VEI7]	47.49	2	1195	495	1086	150	330.5	1.5
AT3G07410	RABA5B	AT3G07410	819929	protein_coding	Arabidopsis thaliana	3	2.372317	Ras-related protein RABA5b [Source:UniProtKB/Swiss-Prot;Acc:Q9SRS5]	42.26	1	1239	654	896	73	167	2
AT3G07480		AT3G07480	819936	protein_coding	Arabidopsis thaliana	3	2.388703	2Fe-2S ferredoxin-like superfamily protein [Source:UniProtKB/TrEMBL;Acc:Q9SRR8]	43.18	1	1120	480	1121	322	317	1
AT3G07670		AT3G07670	819958	protein_coding	Arabidopsis thaliana	3	2.451564	Putative ribulose-1,5-bisphosphate carboxylase/oxygenase small subunit N-methyltransferase I [Source:UniProtKB/TrEMBL;Acc:Q9S7D2]	38.9	2	3536	1101	2114	97	473	12
AT3G07720		AT3G07720	819963	protein_coding	Arabidopsis thaliana	3	2.465235	AT3g07720/F17A17_6 [Source:UniProtKB/TrEMBL;Acc:Q9S7W4]	40.86	1	2035	990	1431	203	236	2
AT3G07770	HSP90-6	AT3G07770	819968	protein_coding	Arabidopsis thaliana	3	2.478887	Heat shock protein 90-6, mitochondrial [Source:UniProtKB/Swiss-Prot;Acc:F4JFN3]	38.31	3	5395	2400	2906	161	260	21
AT3G07810		AT3G07810	819972	protein_coding	Arabidopsis thaliana	3	2.49226	RNA-binding (RRM/RBD/RNP motifs) family protein [Source:UniProtKB/TrEMBL;Acc:F4JFN7]	39.14	2	3699	1486.5	2595.5	156.5	776.5	4
AT3G08030		AT3G08030	819994	protein_coding	Arabidopsis thaliana	3	2.563803	F17A17.37 protein [Source:UniProtKB/TrEMBL;Acc:Q9SFB1]	41.61	2	2239	1098	1709	375	202	2.5
AT3G08510	PLC2	AT3G08510	819999	protein_coding	Arabidopsis thaliana	3	2.582362	Phosphoinositide phospholipase C [Source:UniProtKB/TrEMBL;Acc:C0Z2P3]	38.11	4	3536	1702.5	2220.5	294	96	9
AT3G08530	CHC2	AT3G08530	820001	protein_coding	Arabidopsis thaliana	3	2.586804	Clathrin heavy chain 2 [Source:UniProtKB/Swiss-Prot;Acc:Q0WLB5]	39.7	1	8850	5112	5722	242	366	30
AT3G08580	AAC1	AT3G08580	820005	protein_coding	Arabidopsis thaliana	3	2.605435	AAC1 [Source:UniProtKB/TrEMBL;Acc:A0A384KYV2]	41.32	2	2460	1146	1573.5	24	266.5	4
AT3G08590		AT3G08590	820006	protein_coding	Arabidopsis thaliana	3	2.608308	IPGAM2 [Source:UniProtKB/TrEMBL;Acc:A0A384KAQ5]	41.63	2	3247	1683	2286	173	289.5	8.5
AT3G08600		AT3G08600	820007	protein_coding	Arabidopsis thaliana	3	2.612175	AT3g08600/F17O14_7 [Source:UniProtKB/TrEMBL;Acc:Q9C9Z6]	41.59	1	1843	951	1844	470	421	1
AT3G08630	RER2	AT3G08630	820010	protein_coding	Arabidopsis thaliana	3	2.620713	Protein RETICULATA-RELATED 2, chloroplastic [Source:UniProtKB/Swiss-Prot;Acc:Q9C9Z3]	43.7	1	1507	1020	1508	229	257	1
AT3G08640	RER3	AT3G08640	820011	protein_coding	Arabidopsis thaliana	3	2.622849	Protein RETICULATA-RELATED 3, chloroplastic [Source:UniProtKB/Swiss-Prot;Acc:Q9C9Z2]	43.77	1	1459	1014	1460	142	302	1
AT3G08710	TRX9	AT3G08710	820018	protein_coding	Arabidopsis thaliana	3	2.645078	Thioredoxin H9 [Source:UniProtKB/Swiss-Prot;Acc:Q9C9Y6]	37.59	3	1526	423	1089	230	299	5
AT3G08850	RAPTOR1	AT3G08850	820032	protein_coding	Arabidopsis thaliana	3	2.686457	RAPTOR1B [Source:UniProtKB/TrEMBL;Acc:A0A178V9S6]	40.88	1	8943	4035	5045	488	520	23
AT3G08920	STR10	AT3G08920	820041	protein_coding	Arabidopsis thaliana	3	2.712236	Rhodanese-like domain-containing protein 10 [Source:UniProtKB/Swiss-Prot;Acc:Q9SR92]	43.03	1	1089	645	891	37	207	2
AT3G08940	LHCB4.2	AT3G08940	820043	protein_coding	Arabidopsis thaliana	3	2.717557	Chlorophyll a-b binding protein CP29.2, chloroplastic [Source:UniProtKB/Swiss-Prot;Acc:Q9XF88]	46.96	2	1366	864	1282	99.5	362.5	1.5
AT3G08950	HCC1	AT3G08950	820046	protein_coding	Arabidopsis thaliana	3	2.727193	Protein SCO1 homolog 1, mitochondrial [Source:UniProtKB/Swiss-Prot;Acc:Q8VYP0]	38.64	1	2463	1005	1464	91	366	7
AT3G08960		AT3G08960	820048	protein_coding	Arabidopsis thaliana	3	2.729743	ARM repeat superfamily protein [Source:UniProtKB/TrEMBL;Acc:F4IYK6]	38.85	3	7613	3033	3904	178	255	25
AT3G09050		AT3G09050	820058	protein_coding	Arabidopsis thaliana	3	2.764651	8-amino-7-oxononanoate synthase [Source:UniProtKB/TrEMBL;Acc:Q9SS82]	38.42	1	1493	777	1223	208	236	2
AT3G09090	DEX1	AT3G09090	820063	protein_coding	Arabidopsis thaliana	3	2.782698	Protein DEFECTIVE IN EXINE FORMATION 1 [Source:UniProtKB/Swiss-Prot;Acc:F4IYM4]	39.82	3	5232	2676	3173	251	213	13
AT3G09150	HY2	AT3G09150	820069	protein_coding	Arabidopsis thaliana	3	2.803528	Phytochromobilin:ferredoxin oxidoreductase, chloroplastic [Source:UniProtKB/Swiss-Prot;Acc:Q9SR43]	36.95	4	2394	903	1447.5	128.5	372.5	7.5
AT3G09200	RPP0B	AT3G09200	820076	protein_coding	Arabidopsis thaliana	3	2.823088	60S acidic ribosomal protein P0-2 [Source:UniProtKB/Swiss-Prot;Acc:Q42112]	40.25	2	2153	913.5	1346	156.5	274	5.5
AT3G09220	LAC7	AT3G09220	820078	protein_coding	Arabidopsis thaliana	3	2.82719	Laccase-7 [Source:UniProtKB/Swiss-Prot;Acc:Q9SR40]	38.66	2	3465	1413	2501	177	243	5.5
AT3G09270	GSTU8	AT3G09270	820083	protein_coding	Arabidopsis thaliana	3	2.848183	Glutathione S-transferase U8 [Source:UniProtKB/Swiss-Prot;Acc:Q9SR36]	36.17	1	1503	675	1359	459	223	2
AT3G09440	HSP70-3	AT3G09440	820102	protein_coding	Arabidopsis thaliana	3	2.902355	Heat shock protein 70 (Hsp 70) family protein [Source:UniProtKB/TrEMBL;Acc:A0A178VI76]	42.28	4	3592	1950	3138	306	277	3
AT3G09500	RPL35A	AT3G09500	820107	protein_coding	Arabidopsis thaliana	3	2.916922	60S ribosomal protein L35-1 [Source:UniProtKB/Swiss-Prot;Acc:Q9SF53]	37.33	1	1325	372	849	124	351	4
AT3G09580		AT3G09580	820115	protein_coding	Arabidopsis thaliana	3	2.942158	FAD/NAD(P)-binding oxidoreductase family protein [Source:UniProtKB/TrEMBL;Acc:Q9SF45]	44.04	1	2299	1434	2300	409	455	1
AT3G09770	LOG2	AT3G09770	820135	protein_coding	Arabidopsis thaliana	3	2.996179	Probable E3 ubiquitin-protein ligase LOG2 [Source:UniProtKB/Swiss-Prot;Acc:Q9S752]	41.79	2	2076	1167	1810	386.5	286	2.5
AT3G09790	UBQ8	AT3G09790	820137	protein_coding	Arabidopsis thaliana	3	3.003862	Polyubiquitin 8 [Source:UniProtKB/Swiss-Prot;Acc:Q39256]	40.77	2	2388	1896	2226	161.5	248	1.5
AT3G09810	IDH6	AT3G09810	820139	protein_coding	Arabidopsis thaliana	3	3.008499	Isocitrate dehydrogenase [NAD] subunit, mitochondrial [Source:UniProtKB/TrEMBL;Acc:A0A178V9M1]	38.39	1	2966	1125	1774	253	394	7
AT3G09840	CDC48A	AT3G09840	820142	protein_coding	Arabidopsis thaliana	3	3.019249	CDC48A [Source:UniProtKB/TrEMBL;Acc:A0A384KA82]	42.25	1	3803	2430	2895	244	219	8
AT3G09980		AT3G09980	820159	protein_coding	Arabidopsis thaliana	3	3.06909	Ankyrin repeat 30A-like protein (DUF662) [Source:UniProtKB/TrEMBL;Acc:Q8RXZ8]	35.54	1	2441	537	1191	267	385	4
AT3G10020		AT3G10020	820163	protein_coding	Arabidopsis thaliana	3	3.090806	AT3g10020/T22K18_16 [Source:UniProtKB/TrEMBL;Acc:Q9SR67]	41.45	2	1116	429	609	169	252.5	1.5
AT3G10130		AT3G10130	820176	protein_coding	Arabidopsis thaliana	3	3.130063	Heme-binding-like protein At3g10130, chloroplastic [Source:UniProtKB/Swiss-Prot;Acc:Q9SR77]	37.31	1	3266	930	2160	170	1058	8
AT3G10220	TFCB	AT3G10220	820184	protein_coding	Arabidopsis thaliana	3	3.161706	Tubulin-folding cofactor B [Source:UniProtKB/Swiss-Prot;Acc:Q67Z52]	37.69	1	2525	732	1109	90.5	193	9
AT3G10230	LCY1	AT3G10230	820185	protein_coding	Arabidopsis thaliana	3	3.164075	Lycopene beta cyclase, chloroplastic [Source:UniProtKB/Swiss-Prot;Acc:Q38933]	42.87	2	1963	1110	1750	192	264	1.5
AT3G10270	GYRB1	AT3G10270	820189	protein_coding	Arabidopsis thaliana	3	3.173299	DNA gyrase subunit B [Source:UniProtKB/TrEMBL;Acc:A0A1I9LTQ6]	37.92	2	6487	2223	2759	29	505	21
AT3G10350		AT3G10350	820197	protein_coding	Arabidopsis thaliana	3	3.208233	P-loop containing nucleoside triphosphate hydrolases superfamily protein [Source:UniProtKB/TrEMBL;Acc:F4J3Q8]	38.86	2	3061	1269	1765	60.5	433.5	10.5
AT3G10370	SDP6	AT3G10370	820199	protein_coding	Arabidopsis thaliana	3	3.216339	Glycerol-3-phosphate dehydrogenase SDP6, mitochondrial [Source:UniProtKB/Swiss-Prot;Acc:Q9SS48]	43.21	1	2931	1890	2296	162	242	6
AT3G10380	SEC8	AT3G10380	820201	protein_coding	Arabidopsis thaliana	3	3.219507	SEC8 [Source:UniProtKB/TrEMBL;Acc:A0A178VA38]	37.34	2	9527	3132	3938	136	491	26.5
AT3G10410	SCPL49	AT3G10410	820205	protein_coding	Arabidopsis thaliana	3	3.23529	Carboxypeptidase [Source:UniProtKB/TrEMBL;Acc:A0A178VKH6]	40.43	1	2977	1551	1983	203	227	9
AT3G10690	GYRA	AT3G10690	820238	protein_coding	Arabidopsis thaliana	3	3.339392	DNA gyrase subunit A, chloroplastic/mitochondrial [Source:UniProtKB/Swiss-Prot;Acc:Q9CAF6]	37.85	1	6968	2853	3190	116	219	27
AT3G10720	PME25	AT3G10720	820241	protein_coding	Arabidopsis thaliana	3	3.354406	Probable pectinesterase/pectinesterase inhibitor 25 [Source:UniProtKB/Swiss-Prot;Acc:Q94CB1]	39.5	2	3348	1326	2155.5	616	211.5	3.5
AT3G10740	ASD1	AT3G10740	820243	protein_coding	Arabidopsis thaliana	3	3.360711	Alpha-L-arabinofuranosidase 1 [Source:UniProtKB/TrEMBL;Acc:A0A1I9LPN8]	37.8	4	5028	2037	3168	158	254.5	18
AT3G10850	GLX2-2	AT3G10850	820255	protein_coding	Arabidopsis thaliana	3	3.397549	Hydroxyacylglutathione hydrolase cytoplasmic [Source:UniProtKB/TrEMBL;Acc:Q0WQY6]	39.09	1	2212	777	1223	238	206	7
AT3G10920	MSD1	AT3G10920	820263	protein_coding	Arabidopsis thaliana	3	3.41794	Superoxide dismutase [Mn] 1, mitochondrial [Source:UniProtKB/Swiss-Prot;Acc:O81235]	38.4	2	1952	694.5	1054	67	290.5	6
AT3G11070		AT3G11070	820278	protein_coding	Arabidopsis thaliana	3	3.467704	Outer membrane OMP85 family protein [Source:UniProtKB/TrEMBL;Acc:Q9SRL6]	42.29	1	2529	1563	2078	96	417	4
AT3G11170	FAD7	AT3G11170	820288	protein_coding	Arabidopsis thaliana	3	3.499537	sn-2 acyl-lipid omega-3 desaturase (ferredoxin), chloroplastic [Source:UniProtKB/Swiss-Prot;Acc:P46310]	38.55	1	2915	1341	2089	421	325	8
AT3G11270	RPN8B	AT3G11270	820298	protein_coding	Arabidopsis thaliana	3	3.528801	26S proteasome non-ATPase regulatory subunit 7 homolog B [Source:UniProtKB/Swiss-Prot;Acc:Q9C774]	37.04	2	2923	928.5	1433.5	176.5	326.5	10
AT3G11330	PIRL9	AT3G11330	820306	protein_coding	Arabidopsis thaliana	3	3.551759	Plant intracellular Ras-group-related LRR protein 9 [Source:UniProtKB/Swiss-Prot;Acc:Q8VYG9]	41.98	1	3084	1500	2219	147	570	3
AT3G11340	UGT76B1	AT3G11340	820307	protein_coding	Arabidopsis thaliana	3	3.556554	UDP-glycosyltransferase 76B1 [Source:UniProtKB/Swiss-Prot;Acc:Q9C768]	40.6	1	1807	1344	1730	173	211	2
AT3G11400	EIF3G1	AT3G11400	820313	protein_coding	Arabidopsis thaliana	3	3.578234	Eukaryotic translation initiation factor 3 subunit G [Source:UniProtKB/TrEMBL;Acc:F4J6A1]	41.1	2	2335	966	1317	224	202	3
AT3G11560		AT3G11560	820329	protein_coding	Arabidopsis thaliana	3	3.639412	AT3G11560 protein [Source:UniProtKB/TrEMBL;Acc:Q8H0W4]	38.39	5	6649	2619	3066	117	201	18
AT3G11710	ATKRS-1	AT3G11710	820343	protein_coding	Arabidopsis thaliana	3	3.702048	Lysine--tRNA ligase [Source:UniProtKB/TrEMBL;Acc:A0A178VAG3]	38.95	1	3668	1881	2295	102	310	15
AT3G11730	RABD1	AT3G11730	820345	protein_coding	Arabidopsis thaliana	3	3.709131	Ras-related protein RABD1 [Source:UniProtKB/Swiss-Prot;Acc:Q9ZRE2]	35.79	1	2486	618	1197	219	358	8
AT3G11780		AT3G11780	820352	protein_coding	Arabidopsis thaliana	3	3.723894	MD-2-related lipid recognition domain-containing protein / ML domain-containing protein [Source:UniProtKB/TrEMBL;Acc:F4J7G5]	36.52	2	1724	489	929.5	128.5	310	4.5
AT3G11830	CCT7	AT3G11830	820356	protein_coding	Arabidopsis thaliana	3	3.732628	T-complex protein 1 subunit eta [Source:UniProtKB/Swiss-Prot;Acc:Q9SF16]	39.23	2	3843	1671	2030.5	90.5	267	14
AT3G11930		AT3G11930	820366	protein_coding	Arabidopsis thaliana	3	3.776177	AT3G11930 protein [Source:UniProtKB/TrEMBL;Acc:B9DG73]	38.73	4	1574	604.5	1075.5	133	300	4
AT3G11964	RRP5	AT3G11964	820370	protein_coding	Arabidopsis thaliana	3	3.793731	rRNA biogenesis protein RRP5 [Source:UniProtKB/Swiss-Prot;Acc:F4J8K6]	36.97	2	13012	5763	6106	116	225	40
AT3G12020		AT3G12020	820376	protein_coding	Arabidopsis thaliana	3	3.82598	P-loop containing nucleoside triphosphate hydrolases superfamily protein [Source:UniProtKB/TrEMBL;Acc:F4J8L2]	36.93	4	9166	3135	3598	119	578.5	23
AT3G12050		AT3G12050	820379	protein_coding	Arabidopsis thaliana	3	3.839101	Aha1 domain-containing protein [Source:UniProtKB/TrEMBL;Acc:Q9LHL7]	40.06	2	2505	1024.5	1445	186.5	232	3.5
AT3G12120	FAD2	AT3G12120	820387	protein_coding	Arabidopsis thaliana	3	3.860251	FAD2 [Source:UniProtKB/TrEMBL;Acc:A0A178VIK7]	41.1	2	2999	1152	1915.5	187	243	2
AT3G12290	FOLD2	AT3G12290	820409	protein_coding	Arabidopsis thaliana	3	3.919463	Bifunctional protein FolD 2 [Source:UniProtKB/Swiss-Prot;Acc:Q9LHH7]	40.35	1	2056	900	1221	127	192	5
AT3G12345		AT3G12345	3768848	protein_coding	Arabidopsis thaliana	3	3.930019	FKBP-type peptidyl-prolyl cis-trans isomerase [Source:UniProtKB/TrEMBL;Acc:Q9LHH3]	42.36	1	981	561	982	106	313	1
AT3G12390		AT3G12390	820418	protein_coding	Arabidopsis thaliana	3	3.942257	Nascent polypeptide-associated complex subunit alpha-like protein 1 [Source:UniProtKB/Swiss-Prot;Acc:Q9LHG9]	37.41	1	1552	612	913	86	213	4
AT3G12490	CYS6	AT3G12490	820428	protein_coding	Arabidopsis thaliana	3	3.960401	Cysteine proteinase inhibitor 6 [Source:UniProtKB/Swiss-Prot;Acc:Q8H0X6]	40.07	2	1519	591	701	28	121	4.5
AT3G12500	CHI-B	AT3G12500	820429	protein_coding	Arabidopsis thaliana	3	3.962136	Basic endochitinase B [Source:UniProtKB/Swiss-Prot;Acc:P19171]	41.59	1	1848	1008	1373	NA	364	2
AT3G12580	MED37C	AT3G12580	820438	protein_coding	Arabidopsis thaliana	3	3.991117	Probable mediator of RNA polymerase II transcription subunit 37c [Source:UniProtKB/Swiss-Prot;Acc:Q9LHA8]	43.75	1	2769	1953	2520	196	369	2
AT3G12590		AT3G12590	820439	protein_coding	Arabidopsis thaliana	3	3.995665	unknown protein; INVOLVED IN: biological_process unknown; LOCATED IN: chloroplast; Ha. [Source:TAIR;Acc:AT3G12590]	39.36	2	8206	3288	4688	197	784.5	17
AT3G12670	emb2742	AT3G12670	820447	protein_coding	Arabidopsis thaliana	3	4.019031	Emb2742 [Source:UniProtKB/TrEMBL;Acc:A0A384K8P2]	39.5	1	5326	1776	3234	68	1319	22
AT3G12740	ALIS1	AT3G12740	820456	protein_coding	Arabidopsis thaliana	3	4.049309	ALA-interacting subunit 1 [Source:UniProtKB/Swiss-Prot;Acc:Q9LTW0]	39.6	1	2466	1053	1697	429	213	8
AT3G12780	PGK1	AT3G12780	820461	protein_coding	Arabidopsis thaliana	3	4.06092	Phosphoglycerate kinase [Source:UniProtKB/TrEMBL;Acc:A0A178V5M8]	42.52	1	2386	1446	1819	165	206	6
AT3G13060	ECT5	AT3G13060	820492	protein_coding	Arabidopsis thaliana	3	4.180154	ECT5 [Source:UniProtKB/TrEMBL;Acc:A0A384LL64]	40.21	6	3821	1839	2408.5	226	509.5	8
AT3G13080	ABCC3	AT3G13080	820496	protein_coding	Arabidopsis thaliana	3	4.19577	MRP3 [Source:UniProtKB/TrEMBL;Acc:A0A178VHA7]	40.89	5	5964	4470	5079	14	462	7
AT3G13110	SAT3	AT3G13110	820499	protein_coding	Arabidopsis thaliana	3	4.214399	Serine acetyltransferase 3, mitochondrial [Source:UniProtKB/Swiss-Prot;Acc:Q39218]	42.38	1	1903	1176	1904	187	539	1
AT3G13120	RPS10	AT3G13120	820500	protein_coding	Arabidopsis thaliana	3	4.21931	30S ribosomal protein S10, chloroplastic [Source:UniProtKB/Swiss-Prot;Acc:Q9LK61]	37	3	2356	576	1071	120	64	4
AT3G13330	PA200	AT3G13330	820533	protein_coding	Arabidopsis thaliana	3	4.31949	PA200 [Source:UniProtKB/TrEMBL;Acc:A0A178VC52]	38.32	1	10728	5436	5907	156	313	35
AT3G13460	ECT2	AT3G13460	820548	protein_coding	Arabidopsis thaliana	3	4.384563	ECT2 [Source:UniProtKB/TrEMBL;Acc:A0A384L1F9]	40.3	4	4029	1995	2847	268	559	9
AT3G13490	OVA5	AT3G13490	820551	protein_coding	Arabidopsis thaliana	3	4.395663	Lysine--tRNA ligase, chloroplastic/mitochondrial [Source:UniProtKB/Swiss-Prot;Acc:Q9LJE2]	39.72	1	3687	1809	2178	47	320	14
AT3G13560		AT3G13560	820558	protein_coding	Arabidopsis thaliana	3	4.425191	Glucan endo-1,3-beta-glucosidase 4 [Source:UniProtKB/Swiss-Prot;Acc:Q94CD8]	39.98	5	3008	1518	2201	186.5	292	5
AT3G13570	SCL30A	AT3G13570	820559	protein_coding	Arabidopsis thaliana	3	4.429256	Serine/arginine-rich SC35-like splicing factor SCL30A [Source:UniProtKB/Swiss-Prot;Acc:Q9LHP2]	39.94	1	2903	789	1277	89	307	6
AT3G13580	RPL7D	AT3G13580	820560	protein_coding	Arabidopsis thaliana	3	4.433047	Ribosomal protein L30/L7 family protein [Source:UniProtKB/TrEMBL;Acc:A0A178VHA2]	38.03	9	2258	735	1281	128	195	7
AT3G13750	BGAL1	AT3G13750	820584	protein_coding	Arabidopsis thaliana	3	4.510965	Beta-galactosidase 1 [Source:UniProtKB/Swiss-Prot;Acc:Q9SCW1]	38.27	1	5513	2544	3493	226	721	19
AT3G13772	TMN7	AT3G13772	820587	protein_coding	Arabidopsis thaliana	3	4.521532	Transmembrane 9 superfamily member [Source:UniProtKB/TrEMBL;Acc:A0A178V8P8]	39.48	1	3142	1926	2386	279	179	7
AT3G13790	CWINV1	AT3G13790	820591	protein_coding	Arabidopsis thaliana	3	4.532762	Beta-fructofuranosidase, insoluble isoenzyme CWINV1 [Source:UniProtKB/Swiss-Prot;Acc:Q43866]	37.3	5	3152	1545	2115	78	178	6
AT3G13800		AT3G13800	820592	protein_coding	Arabidopsis thaliana	3	4.538328	At3g13800 [Source:UniProtKB/TrEMBL;Acc:Q570G3]	39.73	4	3495	840	1409	120	239.5	12.5
AT3G13860	HSP60-3A	AT3G13860	820599	protein_coding	Arabidopsis thaliana	3	4.561517	Chaperonin CPN60-like 2, mitochondrial [Source:UniProtKB/Swiss-Prot;Acc:Q93ZM7]	38.65	1	3818	1719	2108	201	186	17
AT3G13920	EIF4A1	AT3G13920	820605	protein_coding	Arabidopsis thaliana	3	4.592248	Eukaryotic translation initiation factor 4A1 [Source:UniProtKB/TrEMBL;Acc:A0A1I9LSZ7]	41.05	5	2832	1239	1930	184	329	5
AT3G13990		AT3G13990	820613	protein_coding	Arabidopsis thaliana	3	4.625383	AT3g13990/MDC16_11 [Source:UniProtKB/TrEMBL;Acc:Q8L7T4]	38.98	2	5230	2545.5	3007	229	230.5	10
AT3G14010	CID4	AT3G14010	820615	protein_coding	Arabidopsis thaliana	3	4.636063	CTC-interacting domain 4 [Source:UniProtKB/TrEMBL;Acc:A0A1I9LLC0]	38.22	5	5086	1788	2340	217	289	15
AT3G14110	FLU	AT3G14110	820628	protein_coding	Arabidopsis thaliana	3	4.676118	Tetratricopeptide repeat (TPR)-like superfamily protein [Source:UniProtKB/TrEMBL;Acc:F4JFR1]	42.68	3	1571	951	1119	113	103	4
AT3G14210	ESM1	AT3G14210	820639	protein_coding	Arabidopsis thaliana	3	4.729399	GDSL esterase/lipase ESM1 [Source:UniProtKB/Swiss-Prot;Acc:Q9LJG3]	36.42	2	2448	795	1565	202.5	262	5.5
AT3G14220		AT3G14220	820640	protein_coding	Arabidopsis thaliana	3	4.732828	GDSL esterase/lipase At3g14220 [Source:UniProtKB/Swiss-Prot;Acc:Q9LJP2]	40.63	1	1781	1092	1429	210	125	5
AT3G14310	PME3	AT3G14310	820651	protein_coding	Arabidopsis thaliana	3	4.771833	Pectinesterase/pectinesterase inhibitor 3 [Source:UniProtKB/Swiss-Prot;Acc:O49006]	40.11	1	3425	1779	2323	162	380	3
AT3G14350	SRF7	AT3G14350	820655	protein_coding	Arabidopsis thaliana	3	4.782757	Protein STRUBBELIG-RECEPTOR FAMILY 7 [Source:UniProtKB/Swiss-Prot;Acc:Q9LUL4]	37.66	3	4486	2070	2756	243	357	16
AT3G14415		AT3G14415	820664	protein_coding	Arabidopsis thaliana	3	4.818251	GOX2 [Source:UniProtKB/TrEMBL;Acc:A0A384L6X3]	39.96	3	2762	1104	1657	126.5	257	12
AT3G14420	GLO1	AT3G14420	820665	protein_coding	Arabidopsis thaliana	3	4.821391	(S)-2-hydroxy-acid oxidase GLO1 [Source:UniProtKB/Swiss-Prot;Acc:Q9LRR9]	41.32	6	2787	1101	1489	40	265	12
AT3G14600	RPL18AC	AT3G14600	820688	protein_coding	Arabidopsis thaliana	3	4.910629	60S ribosomal protein L18a-3 [Source:UniProtKB/Swiss-Prot;Acc:Q9LUD4]	40.1	1	1660	537	1037	143	355	4
AT3G14650	CYP72A11	AT3G14650	820693	protein_coding	Arabidopsis thaliana	3	4.922131	Cytochrome P450 72A11 [Source:UniProtKB/Swiss-Prot;Acc:Q9LUC9]	42.51	1	2563	1539	2143	74	528	5
AT3G14940	PPC3	AT3G14940	820723	protein_coding	Arabidopsis thaliana	3	5.025184	Phosphoenolpyruvate carboxylase 3 [Source:UniProtKB/Swiss-Prot;Acc:Q84VW9]	41.82	2	4702	2907	3544	182	369	10.5
AT3G14990	DJ1A	AT3G14990	820728	protein_coding	Arabidopsis thaliana	3	5.047376	Protein DJ-1 homolog A [Source:UniProtKB/Swiss-Prot;Acc:Q9FPF0]	39.83	3	2595	1110	1547	112.5	255	8
AT3G15000	MORF8	AT3G15000	820729	protein_coding	Arabidopsis thaliana	3	5.050195	Multiple organellar RNA editing factor 8, chloroplastic/mitochondrial [Source:UniProtKB/Swiss-Prot;Acc:Q9LKA5]	46.17	1	2260	1188	1648	125	333	4
AT3G15060	RABA1G	AT3G15060	820735	protein_coding	Arabidopsis thaliana	3	5.069104	Ras-related protein RABA1g [Source:UniProtKB/Swiss-Prot;Acc:Q9LK99]	39.74	1	1436	654	1304	134	514	2
AT3G15090		AT3G15090	820739	protein_coding	Arabidopsis thaliana	3	5.076624	AT3g15090/K15M2_24 [Source:UniProtKB/TrEMBL;Acc:Q9LK96]	39.39	1	2535	1101	1613	222	288	7
AT3G15190	RPS20	AT3G15190	820750	protein_coding	Arabidopsis thaliana	3	5.116021	PRPS20 [Source:UniProtKB/TrEMBL;Acc:A0A178VMN1]	41.13	1	1594	609	1007	194	202	3
AT3G15260		AT3G15260	820757	protein_coding	Arabidopsis thaliana	3	5.138684	Probable protein phosphatase 2C 39 [Source:UniProtKB/Swiss-Prot;Acc:Q9LDA7]	38.62	2	4189	870	1506	151	477	5.5
AT3G15290		AT3G15290	820760	protein_coding	Arabidopsis thaliana	3	5.144938	3-hydroxyacyl-CoA dehydrogenase family protein [Source:UniProtKB/TrEMBL;Acc:Q9LDF5]	39.63	2	1922	796.5	1111.5	69	244	3.5
AT3G15356	LEC	AT3G15356	820768	protein_coding	Arabidopsis thaliana	3	5.174402	Lectin-like protein LEC [Source:UniProtKB/Swiss-Prot;Acc:Q9LJR2]	41	1	1121	816	1122	104	200	1
AT3G15520	CYP37	AT3G15520	820791	protein_coding	Arabidopsis thaliana	3	5.249599	Peptidyl-prolyl cis-trans isomerase CYP37, chloroplastic [Source:UniProtKB/Swiss-Prot;Acc:P82869]	39.29	4	3193	1401	1671	184.5	139	12
AT3G15590		AT3G15590	820799	protein_coding	Arabidopsis thaliana	3	5.275387	Pentatricopeptide repeat-containing protein At3g15590, mitochondrial [Source:UniProtKB/Swiss-Prot;Acc:Q9LRP6]	39.27	2	2632	1833	2192	147	173	3.5
AT3G15610		AT3G15610	820803	protein_coding	Arabidopsis thaliana	3	5.290847	Expressed protein [Source:UniProtKB/TrEMBL;Acc:Q9LW17]	37.58	1	2394	1026	1700	444	228	7
AT3G15640	COX5B-1	AT3G15640	820806	protein_coding	Arabidopsis thaliana	3	5.298991	Cytochrome c oxidase subunit 5b-1, mitochondrial [Source:UniProtKB/Swiss-Prot;Acc:Q9LW15]	37.5	2	2754	529.5	1126	221.5	373	6
AT3G15670	LEA29	AT3G15670	820810	protein_coding	Arabidopsis thaliana	3	5.309886	Late embryogenesis abundant protein 29 [Source:UniProtKB/Swiss-Prot;Acc:Q9LW12]	43.88	1	1102	678	1020	86	254	2
AT3G15680		AT3G15680	820811	protein_coding	Arabidopsis thaliana	3	5.314817	At3g15680 [Source:UniProtKB/TrEMBL;Acc:Q9LW11]	35.7	2	1800	495	1358	149.5	226.5	4
AT3G15730	PLDALPHA1	AT3G15730	820816	protein_coding	Arabidopsis thaliana	3	5.330194	Phospholipase D alpha 1 [Source:UniProtKB/Swiss-Prot;Acc:Q38882]	42.51	1	3551	2433	2938	116	270	4
AT3G15880	WSIP2	AT3G15880	820831	protein_coding	Arabidopsis thaliana	3	5.364081	WUS-interacting protein 2 [Source:TAIR;Acc:AT3G15880]	38.13	4	8212	3408	3874	124	273	26
AT3G15890		AT3G15890	820832	protein_coding	Arabidopsis thaliana	3	5.374248	PTI1-like tyrosine-protein kinase At3g15890 [Source:UniProtKB/Swiss-Prot;Acc:Q9LSC2]	37.97	1	2027	1086	1388	140	160	4
AT3G15950	NAI2	AT3G15950	820839	protein_coding	Arabidopsis thaliana	3	5.397541	TSA1-like protein [Source:UniProtKB/Swiss-Prot;Acc:Q9LSB4]	36.06	5	5112	1878	2134	41	213	20
AT3G15980		AT3G15980	820842	protein_coding	Arabidopsis thaliana	3	5.411278	Coatomer subunit beta' [Source:UniProtKB/TrEMBL;Acc:F4J1E5]	37.46	7	7354	2757	3356	227	51	26
AT3G16000	MFP1	AT3G16000	820845	protein_coding	Arabidopsis thaliana	3	5.430758	MAR-binding filament-like protein 1 [Source:UniProtKB/Swiss-Prot;Acc:Q9LW85]	40.01	1	3093	2181	2702	237	282	4
AT3G16100	RABG3C	AT3G16100	820855	protein_coding	Arabidopsis thaliana	3	5.459162	Ras-related protein RABG3c [Source:UniProtKB/Swiss-Prot;Acc:Q9LW76]	36.19	1	1654	621	989	107	259	7
AT3G16290	FTSHI2	AT3G16290	820876	protein_coding	Arabidopsis thaliana	3	5.52088	Probable inactive ATP-dependent zinc metalloprotease FTSHI 2, chloroplastic [Source:UniProtKB/Swiss-Prot;Acc:A8MPR5]	39.29	1	4270	2631	3093	154	306	11
AT3G16370	APG	AT3G16370	820884	protein_coding	Arabidopsis thaliana	3	5.55671	GDSL esterase/lipase APG [Source:UniProtKB/Swiss-Prot;Acc:Q9LU14]	38.54	1	2272	1062	1911	217	630	5
AT3G16390	NSP3	AT3G16390	820886	protein_coding	Arabidopsis thaliana	3	5.5624	Nitrile-specifier protein 3 [Source:UniProtKB/Swiss-Prot;Acc:O04318]	40.69	2	2174	1404	1720	43	216	3.5
AT3G16400	NSP1	AT3G16400	820887	protein_coding	Arabidopsis thaliana	3	5.566083	Nitrile-specifier protein 1 [Source:UniProtKB/Swiss-Prot;Acc:Q9SDM9]	39.63	2	2462	1413	1950	148	214	3.5
AT3G16410	NSP4	AT3G16410	820888	protein_coding	Arabidopsis thaliana	3	5.571903	Nitrile-specifier protein 4 [Source:UniProtKB/Swiss-Prot;Acc:O04316]	41.28	1	2855	1860	2412	75.5	398	5
AT3G16430	PBP2	AT3G16430	820891	protein_coding	Arabidopsis thaliana	3	5.581568	PYK10-binding protein 2 [Source:UniProtKB/Swiss-Prot;Acc:O04313]	37.97	2	1690	891	1300	131	262.5	3.5
AT3G16450	JAL33	AT3G16450	820893	protein_coding	Arabidopsis thaliana	3	5.588292	Jacalin-related lectin 33 [Source:UniProtKB/Swiss-Prot;Acc:O04311]	38.8	3	1793	903	1273	66.5	262	4
AT3G16520	UGT88A1	AT3G16520	820900	protein_coding	Arabidopsis thaliana	3	5.618408	UDP-glycosyltransferase 88A1 [Source:UniProtKB/Swiss-Prot;Acc:Q9LK73]	41.84	3	2561	1356	1820	39	438	3
AT3G16530		AT3G16530	820901	protein_coding	Arabidopsis thaliana	3	5.624326	Lectin-like protein At3g16530 [Source:UniProtKB/Swiss-Prot;Acc:Q9LK72]	40.7	1	1193	831	1194	102	259	1
AT3G16630	KIN13A	AT3G16630	820915	protein_coding	Arabidopsis thaliana	3	5.662375	Kinesin-like protein [Source:UniProtKB/TrEMBL;Acc:A0A178VP70]	39.04	2	5576	2385	3174.5	81	279.5	14
AT3G16640	TCTP1	AT3G16640	820916	protein_coding	Arabidopsis thaliana	3	5.669317	Translationally-controlled tumor protein 1 [Source:UniProtKB/Swiss-Prot;Acc:P31265]	38.93	1	1525	507	1012	112	391	4
AT3G16760		AT3G16760	820928	protein_coding	Arabidopsis thaliana	3	5.702929	At3g16760 [Source:UniProtKB/TrEMBL;Acc:Q6NMH5]	42.4	2	2565	1371	1804	241	322.5	2.5
AT3G16780	RPL19B	AT3G16780	820931	protein_coding	Arabidopsis thaliana	3	5.708826	60S ribosomal protein L19-2 [Source:UniProtKB/Swiss-Prot;Acc:Q9LUQ6]	38.48	1	1753	630	1116	155	329	5
AT3G16830	TPR2	AT3G16830	820936	protein_coding	Arabidopsis thaliana	3	5.731519	Topless-related protein 2 [Source:UniProtKB/Swiss-Prot;Acc:Q9LRZ0]	39.24	1	6335	3396	3909	189	322	25
AT3G16910	AAE7	AT3G16910	820946	protein_coding	Arabidopsis thaliana	3	5.772743	Acetate/butyrate--CoA ligase AAE7, peroxisomal [Source:UniProtKB/Swiss-Prot;Acc:Q8VZF1]	42.5	1	3098	1710	2628	429	487	3
AT3G16940		AT3G16940	820950	protein_coding	Arabidopsis thaliana	3	5.781418	calmodulin binding;transcription regulators [Source:TAIR;Acc:AT3G16940]	39.08	3	4892	2457	3271	249.5	338.5	10
AT3G16950	LPD1	AT3G16950	820951	protein_coding	Arabidopsis thaliana	3	5.786298	Dihydrolipoyl dehydrogenase 1, chloroplastic [Source:UniProtKB/Swiss-Prot;Acc:A8MS68]	38.69	2	4238	1792.5	2233	146.5	292	15.5
AT3G17020		AT3G17020	820958	protein_coding	Arabidopsis thaliana	3	5.802493	AT3g17020/K14A17_14 [Source:UniProtKB/TrEMBL;Acc:Q9LSP5]	38.16	2	1789	421.5	1069.5	182	464	3
AT3G17170	RFC3	AT3G17170	820974	protein_coding	Arabidopsis thaliana	3	5.853059	AT3g17170/K14A17_29 [Source:UniProtKB/TrEMBL;Acc:Q948R9]	38.64	1	1847	945	1125	52	126	5
AT3G17210	HS1	AT3G17210	820980	protein_coding	Arabidopsis thaliana	3	5.881919	Stress-response A/B barrel domain-containing protein HS1 [Source:UniProtKB/Swiss-Prot;Acc:Q9LUV2]	35.34	2	1281	330	922	240	303	2.5
AT3G17410		AT3G17410	821005	protein_coding	Arabidopsis thaliana	3	5.955862	Protein kinase superfamily protein [Source:UniProtKB/TrEMBL;Acc:Q9LUT0]	38.92	2	3352	1095	1826.5	185	305	8
AT3G17520		AT3G17520	821017	protein_coding	Arabidopsis thaliana	3	5.999174	Late embryogenesis abundant protein (LEA) family protein [Source:UniProtKB/TrEMBL;Acc:F4J573]	44.58	1	1273	897	1274	88	287	1
AT3G17770		AT3G17770	821045	protein_coding	Arabidopsis thaliana	3	6.081639	At3g17770 [Source:UniProtKB/TrEMBL;Acc:Q494P3]	41.1	1	4564	1788	2368	245	333	19
AT3G17820	GLN1-3	AT3G17820	821050	protein_coding	Arabidopsis thaliana	3	6.097201	Glutamine synthetase [Source:UniProtKB/TrEMBL;Acc:A0A178VNQ6]	39.37	1	2394	1065	1554	301	186	9
AT3G17970	OEP64	AT3G17970	819660	protein_coding	Arabidopsis thaliana	3	6.147906	Outer envelope protein 64, chloroplastic [Source:UniProtKB/Swiss-Prot;Acc:Q9LVH5]	39.29	2	4176	1683	2174	100.5	287	12.5
AT3G18130	RACK1C	AT3G18130	821338	protein_coding	Arabidopsis thaliana	3	6.210878	Receptor for activated C kinase 1C [Source:UniProtKB/Swiss-Prot;Acc:Q9LV28]	42.65	1	1673	981	1392	179	230	2
AT3G18190	CCT4	AT3G18190	821346	protein_coding	Arabidopsis thaliana	3	6.232108	T-complex protein 1 subunit delta [Source:UniProtKB/Swiss-Prot;Acc:Q9LV21]	43.59	1	2075	1611	2076	117	346	1
AT3G18370	SYTF	AT3G18370	821366	protein_coding	Arabidopsis thaliana	3	6.305444	AT3g18370/MYF24_8 [Source:UniProtKB/TrEMBL;Acc:Q93ZM0]	38.62	1	5240	2448	3794	917	427	13
AT3G18390	EMB1865	AT3G18390	821368	protein_coding	Arabidopsis thaliana	3	6.313471	CRS1 / YhbY (CRM) domain-containing protein [Source:UniProtKB/TrEMBL;Acc:Q9LS51]	41.11	1	4591	2547	3126	100	477	8
AT3G18420	SG1	AT3G18420	821371	protein_coding	Arabidopsis thaliana	3	6.324632	protein SLOW GREEN 1, chloroplastic [Source:UniProtKB/Swiss-Prot;Acc:Q9LS48]	43.08	1	1234	951	1235	144	138	1
AT3G18480	CASP	AT3G18480	821377	protein_coding	Arabidopsis thaliana	3	6.336692	Protein CASP [Source:UniProtKB/Swiss-Prot;Acc:Q9LS42]	37.26	1	5096	2070	2494	231	191	19
AT3G18490	ASPG1	AT3G18490	821379	protein_coding	Arabidopsis thaliana	3	6.348628	Protein ASPARTIC PROTEASE IN GUARD CELL 1 [Source:UniProtKB/Swiss-Prot;Acc:Q9LS40]	43.49	1	2204	1503	2205	239	461	1
AT3G18740	RPL30C	AT3G18740	821405	protein_coding	Arabidopsis thaliana	3	6.453303	60S ribosomal protein L30-3 [Source:UniProtKB/Swiss-Prot;Acc:Q9LSA3]	40.22	1	715	339	621	133	147	2
AT3G18780	ACT2	AT3G18780	821411	protein_coding	Arabidopsis thaliana	3	6.47471	Actin-2 [Source:UniProtKB/Swiss-Prot;Acc:Q96292]	40.32	3	2494	1134	1928	371	371	3
AT3G18820	RABG3F	AT3G18820	821415	protein_coding	Arabidopsis thaliana	3	6.484068	Ras-related protein RABG3f [Source:UniProtKB/Swiss-Prot;Acc:Q9LS94]	35.96	1	2196	621	1078	197	258	6
AT3G18860		AT3G18860	821419	protein_coding	Arabidopsis thaliana	3	6.501668	AT3g18860/MCB22_3 [Source:UniProtKB/TrEMBL;Acc:Q9LHN3]	36.7	2	6885	2283	2583	98	200	22
AT3G18890	TIC62	AT3G18890	821422	protein_coding	Arabidopsis thaliana	3	6.510982	Protein TIC 62, chloroplastic [Source:UniProtKB/Swiss-Prot;Acc:Q8H0U5]	39.35	1	4126	1926	2492	186	378	15
AT3G19130	RBP47B	AT3G19130	821447	protein_coding	Arabidopsis thaliana	3	6.611182	Polyadenylate-binding protein RBP47B [Source:UniProtKB/Swiss-Prot;Acc:Q0WW84]	41.01	1	2925	1308	1808	283	215	6
AT3G19240		AT3G19240	821458	protein_coding	Arabidopsis thaliana	3	6.664044	Dem protein [Source:UniProtKB/TrEMBL;Acc:Q9LJK5]	41.64	1	2977	1947	2884	338	597	2
AT3G19340		AT3G19340	821468	protein_coding	Arabidopsis thaliana	3	6.701273	Aminopeptidase (DUF3754) [Source:UniProtKB/TrEMBL;Acc:Q8RWC3]	37.57	1	3039	1464	1819	240	113	14
AT3G19390	RD21C	AT3G19390	821473	protein_coding	Arabidopsis thaliana	3	6.722825	Probable cysteine protease RD21C [Source:UniProtKB/Swiss-Prot;Acc:Q9LT78]	39.59	1	2285	1359	1900	198	341	5
AT3G19450	CAD4	AT3G19450	821479	protein_coding	Arabidopsis thaliana	3	6.744377	Cinnamyl alcohol dehydrogenase 4 [Source:UniProtKB/Swiss-Prot;Acc:P48523]	36.41	1	2861	1098	1813	481	232	5
AT3G19480	PGDH3	AT3G19480	821482	protein_coding	Arabidopsis thaliana	3	6.752422	D-3-phosphoglycerate dehydrogenase 3, chloroplastic [Source:UniProtKB/Swiss-Prot;Acc:Q9LT69]	44.12	1	2363	1767	2070	167	134	4
AT3G19710	BCAT4	AT3G19710	821508	protein_coding	Arabidopsis thaliana	3	6.846969	Methionine aminotransferase BCAT4 [Source:UniProtKB/Swiss-Prot;Acc:Q9LE06]	33.78	1	2613	1065	1451	152	232	9
AT3G19770	VPS9A	AT3G19770	821514	protein_coding	Arabidopsis thaliana	3	6.866717	VPS9A [Source:UniProtKB/TrEMBL;Acc:A0A178VEC6]	39.75	2	2784	1155	2034	180.5	375	5
AT3G19950		AT3G19950	821533	protein_coding	Arabidopsis thaliana	3	6.942623	RING/U-box superfamily protein [Source:UniProtKB/TrEMBL;Acc:A0A1I9LQQ9]	41.24	3	2601	1161	1459	55	240	2
AT3G19960	ATM1	AT3G19960	821534	protein_coding	Arabidopsis thaliana	3	6.948774	Myosin 1 [Source:UniProtKB/TrEMBL;Acc:F4JCF9]	37.46	5	8952	3501	4650	87.5	901	24
AT3G19980	FYPP3	AT3G19980	821536	protein_coding	Arabidopsis thaliana	3	6.961736	Phytochrome-associated serine/threonine-protein phosphatase 3 [Source:UniProtKB/Swiss-Prot;Acc:Q9LHE7]	37.08	1	3470	912	1629	271	444	10
AT3G20000	TOM40-1	AT3G20000	821538	protein_coding	Arabidopsis thaliana	3	6.967462	TOM40 [Source:UniProtKB/TrEMBL;Acc:A0A178V9B1]	36.88	2	3190	717	1750	151.5	404	11
AT3G20050	CCT1	AT3G20050	821544	protein_coding	Arabidopsis thaliana	3	6.998159	T-complex protein 1 subunit alpha [Source:UniProtKB/Swiss-Prot;Acc:P28769]	38.27	1	4276	1638	2192	168	384	17
AT3G20210	dVPE	AT3G20210	821565	protein_coding	Arabidopsis thaliana	3	7.052347	DELTAVPE [Source:UniProtKB/TrEMBL;Acc:A0A178VB13]	37.09	1	2396	1401	1754	134	217	8
AT3G20320	TGD2	AT3G20320	821576	protein_coding	Arabidopsis thaliana	3	7.087445	Protein TRIGALACTOSYLDIACYLGLYCEROL 2, chloroplastic [Source:UniProtKB/Swiss-Prot;Acc:Q9LTR2]	38.02	3	2482	849	1540	120	123	6
AT3G20370		AT3G20370	821582	protein_coding	Arabidopsis thaliana	3	7.105371	AT3g20370/MQC12_13 [Source:UniProtKB/TrEMBL;Acc:Q9LTQ5]	36.45	2	2018	1107	1525	189	227	5.5
AT3G20410	CPK9	AT3G20410	821586	protein_coding	Arabidopsis thaliana	3	7.115819	Calcium-dependent protein kinase 9 [Source:UniProtKB/Swiss-Prot;Acc:Q38868]	39.03	2	3325	1626	2133	108	309	8.5
AT3G20670	HTA13	AT3G20670	821614	protein_coding	Arabidopsis thaliana	3	7.22939	Probable histone H2A.2 [Source:UniProtKB/Swiss-Prot;Acc:Q9LHQ5]	41.74	1	756	399	664	81	182	2
AT3G20680		AT3G20680	821615	protein_coding	Arabidopsis thaliana	3	7.230068	AT3g20680/F3H11_7 [Source:UniProtKB/TrEMBL;Acc:Q9LHQ4]	41.44	1	1126	1017	1127	30	78	1
AT3G20810	JMJ30	AT3G20810	821629	protein_coding	Arabidopsis thaliana	3	7.275645	Lysine-specific demethylase JMJ30 [Source:UniProtKB/Swiss-Prot;Acc:Q8RWR1]	41.61	5	2775	1197	1702	139	275	6
AT3G20820		AT3G20820	821630	protein_coding	Arabidopsis thaliana	3	7.280792	Leucine-rich repeat (LRR) family protein [Source:UniProtKB/TrEMBL;Acc:Q9LT39]	40.79	1	1585	1098	1586	137	349	1
AT3G21220	MKK5	AT3G21220	821676	protein_coding	Arabidopsis thaliana	3	7.445604	MKK5 [Source:UniProtKB/TrEMBL;Acc:A0A178VIK5]	39.65	2	2894	1047	2406	248.5	609	1.5
AT3G21250	MRP6	AT3G21250	821679	protein_coding	Arabidopsis thaliana	3	7.457433	Multidrug resistance-associated protein 6 [Source:UniProtKB/TrEMBL;Acc:A0A1I9LPV5]	39.28	6	6211	4362	4882	322.5	234	12
AT3G21370	BGLU19	AT3G21370	821691	protein_coding	Arabidopsis thaliana	3	7.524054	Beta-glucosidase 19 [Source:UniProtKB/Swiss-Prot;Acc:Q9LIF9]	35.21	1	3623	1584	1914	97	231	13
AT3G21380	JAL36	AT3G21380	821692	protein_coding	Arabidopsis thaliana	3	7.528181	Jacalin-related lectin 36 [Source:UniProtKB/Swiss-Prot;Acc:Q9LIF8]	38.87	1	2505	1383	1670	28	228	5
AT3G21540		AT3G21540	821708	protein_coding	Arabidopsis thaliana	3	7.585886	Transducin family protein / WD-40 repeat family protein [Source:UniProtKB/TrEMBL;Acc:Q9LVF2]	38.65	1	5112	2868	3224	141	213	12
AT3G21640	FKBP42	AT3G21640	821718	protein_coding	Arabidopsis thaliana	3	7.618851	Peptidylprolyl isomerase [Source:UniProtKB/TrEMBL;Acc:A0A178V6X3]	37.5	1	2626	1098	1421	73.5	173	8
AT3G21670	NPF6.4	AT3G21670	821721	protein_coding	Arabidopsis thaliana	3	7.626757	Protein NRT1/ PTR FAMILY 6.4 [Source:UniProtKB/Swiss-Prot;Acc:Q9LVE0]	41.4	1	2448	1773	2209	250	184	4
AT3G21690	DTX40	AT3G21690	821723	protein_coding	Arabidopsis thaliana	3	7.638584	Protein DETOXIFICATION 40 [Source:UniProtKB/Swiss-Prot;Acc:Q9LVD9]	36.65	1	3805	1521	2215	165	527	7
AT3G21750	UGT71B1	AT3G21750	821729	protein_coding	Arabidopsis thaliana	3	7.664345	Glycosyltransferase (Fragment) [Source:UniProtKB/TrEMBL;Acc:W8PUT5]	43.4	1	1960	1422	1961	219	318	1
AT3G21790	UGT71B7	AT3G21790	821733	protein_coding	Arabidopsis thaliana	3	7.676818	Glycosyltransferase [Source:UniProtKB/TrEMBL;Acc:A0A178VG15]	44.35	1	1724	1488	1725	127	108	1
AT3G22060	CRRSP38	AT3G22060	821768	protein_coding	Arabidopsis thaliana	3	7.770899	Cysteine-rich repeat secretory protein 38 [Source:UniProtKB/Swiss-Prot;Acc:Q9LRJ9]	37.42	1	1458	759	1145	165	219	2
AT3G22110	PAC1	AT3G22110	821774	protein_coding	Arabidopsis thaliana	3	7.792549	Proteasome subunit alpha type-4-A [Source:UniProtKB/Swiss-Prot;Acc:O81148]	40.2	1	1713	753	1225	100	269	2
AT3G22170	FHY3	AT3G22170	821781	protein_coding	Arabidopsis thaliana	3	7.821997	FHY3 [Source:UniProtKB/TrEMBL;Acc:A0A178VJL5]	39.29	2	4199	2520	3156.5	72	350.5	8
AT3G22220		AT3G22220	821786	protein_coding	Arabidopsis thaliana	3	7.839504	HAT transposon superfamily [Source:UniProtKB/TrEMBL;Acc:Q9LIE1]	39.22	4	3370	2286	2867	182	303	5
AT3G22230	RPL27B	AT3G22230	821787	protein_coding	Arabidopsis thaliana	3	7.843536	60S ribosomal protein L27-2 [Source:UniProtKB/Swiss-Prot;Acc:Q8LCL3]	39.08	1	1061	408	1062	53	599	1
AT3G22320	NRPB5A	AT3G22320	821801	protein_coding	Arabidopsis thaliana	3	7.890803	DNA-directed RNA polymerases II and IV subunit 5A [Source:UniProtKB/Swiss-Prot;Acc:O81098]	36.65	1	1546	618	1005	71.5	241	5
AT3G22330	RH53	AT3G22330	821802	protein_coding	Arabidopsis thaliana	3	7.892508	DEAD-box ATP-dependent RNA helicase 53, mitochondrial [Source:UniProtKB/Swiss-Prot;Acc:Q9LUW5]	41.51	1	2991	1851	2338	132	353	7
AT3G22370	AOX1A	AT3G22370	821806	protein_coding	Arabidopsis thaliana	3	7.906521	Ubiquinol oxidase 1a, mitochondrial [Source:UniProtKB/Swiss-Prot;Acc:Q39219]	38.41	1	2225	1065	1764	368	329	4
AT3G22520		AT3G22520	821823	protein_coding	Arabidopsis thaliana	3	7.97472	Spindle assembly abnormal protein [Source:UniProtKB/TrEMBL;Acc:Q9LJ94]	40.98	1	3928	1803	3170	61.5	1241	4
AT3G22890	APS1	AT3G22890	821861	protein_coding	Arabidopsis thaliana	3	8.112614	ATP sulfurylase 1, chloroplastic [Source:UniProtKB/Swiss-Prot;Acc:Q9LIK9]	41.02	1	2410	1392	1905	222	289	5
AT3G22960	PKP1	AT3G22960	821870	protein_coding	Arabidopsis thaliana	3	8.139185	Plastidial pyruvate kinase 1, chloroplastic [Source:UniProtKB/Swiss-Prot;Acc:Q9LIK0]	41.88	1	2867	1791	2256	183	280	6
AT3G23300		AT3G23300	821910	protein_coding	Arabidopsis thaliana	3	8.332797	S-adenosyl-L-methionine-dependent methyltransferases superfamily protein [Source:UniProtKB/TrEMBL;Acc:A0A178VBP4]	38.18	2	3438	1836	2434	46	308.5	8
AT3G23390	RPL36AB	AT3G23390	821920	protein_coding	Arabidopsis thaliana	3	8.375333	60S ribosomal protein L36a [Source:UniProtKB/Swiss-Prot;Acc:O23290]	35.42	1	1103	318	624	93	211	4
AT3G23400	PAP6	AT3G23400	821921	protein_coding	Arabidopsis thaliana	3	8.376444	Plastid-lipid-associated protein 6, chloroplastic [Source:UniProtKB/Swiss-Prot;Acc:Q9LW57]	39.25	4	1920	666	1217	79	470	3
AT3G23450		AT3G23450	3768908	protein_coding	Arabidopsis thaliana	3	8.410048	Transmembrane protein [Source:UniProtKB/TrEMBL;Acc:Q9LW52]	48.06	4	2165	1329	1897	195	351	2
AT3G23490	CYN	AT3G23490	821930	protein_coding	Arabidopsis thaliana	3	8.422649	Cyanate hydratase [Source:UniProtKB/TrEMBL;Acc:A0A178VD28]	37.82	3	2003	507	1174	236	296	4
AT3G23530		AT3G23530	821932	protein_coding	Arabidopsis thaliana	3	8.436436	AT3g23510/MEE5_5 [Source:UniProtKB/TrEMBL;Acc:Q8VZH1]	35.18	1	6411	2604	3413	278.5	249	23
AT3G23570		AT3G23570	821936	protein_coding	Arabidopsis thaliana	3	8.457767	Alpha/beta-Hydrolases superfamily protein [Source:UniProtKB/TrEMBL;Acc:Q94JY3]	36.92	3	2223	720	1286	151	274	8
AT3G23600		AT3G23600	821939	protein_coding	Arabidopsis thaliana	3	8.473627	AT3g23600/MDB19_9 [Source:UniProtKB/TrEMBL;Acc:Q9LUG8]	36.41	2	2397	715.5	1148.5	131	300	7
AT3G23640	HGL1	AT3G23640	821944	protein_coding	Arabidopsis thaliana	3	8.501556	Heteroglycan glucosidase 1 [Source:UniProtKB/TrEMBL;Acc:A0A1I9LTS6]	37.23	3	8093	2976	3729	176	290	23
AT3G23660		AT3G23660	821946	protein_coding	Arabidopsis thaliana	3	8.513453	Sec23/Sec24 protein transport family protein [Source:UniProtKB/TrEMBL;Acc:F4J462]	38.74	2	4491	2337	2686	137	210	12.5
AT3G23670	KIN12B	AT3G23670	821947	protein_coding	Arabidopsis thaliana	3	8.519136	Kinesin-like protein KIN-12B [Source:UniProtKB/Swiss-Prot;Acc:Q8L7Y8]	39.57	2	6153	3429	3801.5	138	232.5	15
AT3G23750	TMK4	AT3G23750	821957	protein_coding	Arabidopsis thaliana	3	8.55806	Receptor-like kinase TMK4 [Source:UniProtKB/Swiss-Prot;Acc:Q9LK43]	42	1	3706	2787	3562	271	502	2
AT3G23820	GAE6	AT3G23820	821965	protein_coding	Arabidopsis thaliana	3	8.603212	UDP-glucuronate 4-epimerase 6 [Source:UniProtKB/Swiss-Prot;Acc:Q9LIS3]	41.44	1	2598	1383	2599	432	782	1
AT3G23900		AT3G23900	821973	protein_coding	Arabidopsis thaliana	3	8.631482	RNA recognition motif (RRM)-containing protein [Source:UniProtKB/TrEMBL;Acc:F4J5A7]	40.5	4	4584	2964	3504	207	140	7.5
AT3G23940	DHAD	AT3G23940	821977	protein_coding	Arabidopsis thaliana	3	8.648669	Dihydroxy-acid dehydratase, chloroplastic [Source:UniProtKB/Swiss-Prot;Acc:Q9LIR4]	38.66	2	3936	1824	2191.5	107.5	258	14
AT3G24160	PMP	AT3G24160	822002	protein_coding	Arabidopsis thaliana	3	8.726056	PMP [Source:UniProtKB/TrEMBL;Acc:A0A384KKU3]	36.89	1	3371	1095	1684	184	403	11
AT3G24170	ATGR1	AT3G24170	822003	protein_coding	Arabidopsis thaliana	3	8.729354	Glutathione reductase, cytosolic [Source:UniProtKB/Swiss-Prot;Acc:P48641]	36.2	3	5270	1500	1900	27.5	251	17
AT3G24190		AT3G24190	822005	protein_coding	Arabidopsis thaliana	3	8.743113	AT3g24190/MUJ8_17 [Source:UniProtKB/TrEMBL;Acc:Q9LRN0]	39.57	1	4788	2382	2786	205	197	13
AT3G24350	SYP32	AT3G24350	822024	protein_coding	Arabidopsis thaliana	3	8.837542	Syntaxin of plants 32 [Source:UniProtKB/TrEMBL;Acc:F4J6K6]	39.01	2	2160	1065	1522	157	298	5.5
AT3G24430	HCF101	AT3G24430	822033	protein_coding	Arabidopsis thaliana	3	8.868583	Fe-S cluster assembly factor HCF101, chloroplastic [Source:UniProtKB/Swiss-Prot;Acc:Q6STH5]	36.98	1	3763	1599	1939	191	147	14
AT3G24480	LRX4	AT3G24480	822038	protein_coding	Arabidopsis thaliana	3	8.901154	Leucine-rich repeat extensin-like protein 4 [Source:UniProtKB/Swiss-Prot;Acc:Q9LHF1]	45.12	1	1681	1485	1682	196	NA	1
AT3G24503	ALDH2C4	AT3G24503	822042	protein_coding	Arabidopsis thaliana	3	8.91956	Aldehyde dehydrogenase family 2 member C4 [Source:UniProtKB/Swiss-Prot;Acc:Q56YU0]	35.86	1	3736	1506	1945	266	171	9
AT3G24530		AT3G24530	822048	protein_coding	Arabidopsis thaliana	3	8.945385	AAA-type ATPase family protein / ankyrin repeat family protein [Source:UniProtKB/TrEMBL;Acc:Q9C5C7]	39.92	3	2632	1302	1970	273	254	6
AT3G24550	PERK1	AT3G24550	822051	protein_coding	Arabidopsis thaliana	3	8.960095	Proline-rich receptor-like protein kinase PERK1 [Source:UniProtKB/Swiss-Prot;Acc:Q9LV48]	40.62	1	3473	1959	2540	315	264	8
AT3G24590	PLSP1	AT3G24590	822055	protein_coding	Arabidopsis thaliana	3	8.970632	Plastidic type i signal peptidase 1 [Source:UniProtKB/TrEMBL;Acc:A0A1I9LMR3]	38.68	2	1832	904.5	1234.5	16.5	311.5	5
AT3G24800	PRT1	AT3G24800	822078	protein_coding	Arabidopsis thaliana	3	9.055509	E3 ubiquitin-protein ligase PRT1 [Source:UniProtKB/Swiss-Prot;Acc:Q8LBL5]	37.98	1	2511	1233	1602	143	224	8
AT3G24830	RPL13AB	AT3G24830	822081	protein_coding	Arabidopsis thaliana	3	9.064525	60S ribosomal protein L13a-2 [Source:UniProtKB/Swiss-Prot;Acc:Q9LRX8]	38.22	1	1655	621	1018	87	308	4
AT3G25070	RIN4	AT3G25070	822098	protein_coding	Arabidopsis thaliana	3	9.132068	RPM1 interacting protein 4 [Source:UniProtKB/TrEMBL;Acc:A0A1I9LMJ4]	37.25	2	2031	655.5	1573.5	570.5	345.5	3.5
AT3G25140	GAUT8	AT3G25140	822105	protein_coding	Arabidopsis thaliana	3	9.154508	Hexosyltransferase (Fragment) [Source:UniProtKB/TrEMBL;Acc:W8PVC6]	39.48	1	2504	1680	2290	239	369	3
AT3G25150		AT3G25150	822106	protein_coding	Arabidopsis thaliana	3	9.156822	Nuclear transport factor 2 (NTF2) family protein with RNA binding (RRM-RBD-RNP motifs) domain-containing protein [Source:UniProtKB/TrEMBL;Acc:F4J8X6]	38.79	2	3278	1467	1991	47	210	11
AT3G25530	GLYR1	AT3G25530	822139	protein_coding	Arabidopsis thaliana	3	9.271515	GR1 [Source:UniProtKB/TrEMBL;Acc:A0A178VK60]	39.07	3	2236	837	1326	120	289.5	8
AT3G25580		AT3G25580	822145	protein_coding	Arabidopsis thaliana	3	9.292345	Thioredoxin superfamily protein [Source:UniProtKB/TrEMBL;Acc:Q9LSU4]	36.7	2	2111	625.5	1148	222.5	298	3.5
AT3G25610	ALA10	AT3G25610	822148	protein_coding	Arabidopsis thaliana	3	9.308744	Phospholipid-transporting ATPase 10 [Source:UniProtKB/Swiss-Prot;Acc:Q9LI83]	39.72	1	4855	3609	4053	245	197	10
AT3G25660	GATA	AT3G25660	822154	protein_coding	Arabidopsis thaliana	3	9.339342	Glutamyl-tRNA(Gln) amidotransferase subunit A, chloroplastic/mitochondrial [Source:UniProtKB/Swiss-Prot;Acc:Q9LI77]	40.15	1	2881	1614	2091	178	297	9
AT3G25680		AT3G25680	822156	protein_coding	Arabidopsis thaliana	3	9.349612	SLH domain protein [Source:UniProtKB/TrEMBL;Acc:F4JA39]	37.71	1	2815	1677	1927	80	168	11
AT3G25690	CHUP1	AT3G25690	822157	protein_coding	Arabidopsis thaliana	3	9.352444	Hydroxyproline-rich glycoprotein family protein [Source:UniProtKB/TrEMBL;Acc:A0A1I9LT48]	37.82	6	5509	3015	3522.5	144	195	10
AT3G25760	AOC1	AT3G25760	822167	protein_coding	Arabidopsis thaliana	3	9.403779	At3g25760 [Source:UniProtKB/TrEMBL;Acc:Q2HIV2]	35.71	1	1559	765	1191	192	232	2
AT3G25770	AOC2	AT3G25770	822168	protein_coding	Arabidopsis thaliana	3	9.406669	AOC2 [Source:UniProtKB/TrEMBL;Acc:A0A178VKE4]	39.13	1	1402	762	1300	305	231	2
AT3G25780	AOC3	AT3G25780	822169	protein_coding	Arabidopsis thaliana	3	9.40916	Allene oxide cyclase 3, chloroplastic [Source:UniProtKB/Swiss-Prot;Acc:Q9LS01]	35.84	1	1930	777	1660	201	680	2
AT3G25800	PP2AA2	AT3G25800	822171	protein_coding	Arabidopsis thaliana	3	9.422476	Serine/threonine-protein phosphatase 2A 65 kDa regulatory subunit A beta isoform [Source:UniProtKB/Swiss-Prot;Acc:Q38950]	38.28	3	3573	1764	2214	103	289	12
AT3G25860	LTA2	AT3G25860	822181	protein_coding	Arabidopsis thaliana	3	9.460433	Dihydrolipoyllysine-residue acetyltransferase component 4 of pyruvate dehydrogenase complex, chloroplastic [Source:UniProtKB/Swiss-Prot;Acc:Q9SQI8]	41.65	1	2580	1443	2070	198	427	6
AT3G25920	RPL15	AT3G25920	822189	protein_coding	Arabidopsis thaliana	3	9.491055	50S ribosomal protein L15, chloroplastic [Source:UniProtKB/Swiss-Prot;Acc:P25873]	39.29	1	1600	834	1144	96	212	4
AT3G25940		AT3G25940	822191	protein_coding	Arabidopsis thaliana	3	9.494626	DNA-directed RNA polymerase subunit [Source:UniProtKB/TrEMBL;Acc:Q9LU97]	34.63	1	1466	360	661	74.5	149	6
AT3G26030	B'DELTA	AT3G26030	822200	protein_coding	Arabidopsis thaliana	3	9.516953	Serine/threonine protein phosphatase 2A 55 kDa regulatory subunit B' delta isoform [Source:UniProtKB/Swiss-Prot;Acc:Q9ZQY6]	37.27	1	2610	1434	2525	787	302	2
AT3G26070	PAP4	AT3G26070	822204	protein_coding	Arabidopsis thaliana	3	9.526687	Probable plastid-lipid-associated protein 4, chloroplastic [Source:UniProtKB/Swiss-Prot;Acc:Q9LU85]	39.56	1	2016	729	1450	216	503	6
AT3G26080		AT3G26080	822205	protein_coding	Arabidopsis thaliana	3	9.528774	Plastid-lipid associated protein PAP / fibrillin family protein [Source:UniProtKB/TrEMBL;Acc:A0A1I9LP70]	38.97	2	1808	748.5	1150.5	223	177	5.5
AT3G26170	CYP71B19	AT3G26170	822218	protein_coding	Arabidopsis thaliana	3	9.573263	Putative cytochrome P450 [Source:UniProtKB/TrEMBL;Acc:Q541W8]	41.32	1	1952	1509	1874	85	278	2
AT3G26180	CYP71B20	AT3G26180	822219	protein_coding	Arabidopsis thaliana	3	9.578032	Cytochrome P450 71B20 [Source:UniProtKB/Swiss-Prot;Acc:Q9LTM3]	40.78	2	2081	1107	1390	105.5	281.5	2.5
AT3G26210	CYP71B23	AT3G26210	822222	protein_coding	Arabidopsis thaliana	3	9.592727	Cytochrome P450 71B23 [Source:UniProtKB/Swiss-Prot;Acc:Q9LTM0]	34.57	1	2556	1506	2189	80	601	2
AT3G26290	CYP71B26	AT3G26290	822232	protein_coding	Arabidopsis thaliana	3	9.632608	Cytochrome P450, family 71, subfamily B, polypeptide 26 [Source:UniProtKB/TrEMBL;Acc:A0A1I9LRI3]	36.39	2	2214	1522.5	1835	186.5	124	3
AT3G26340	PBE2	AT3G26340	822238	protein_coding	Arabidopsis thaliana	3	9.650316	Proteasome subunit beta type [Source:UniProtKB/TrEMBL;Acc:A0A178VFG8]	37.5	1	2620	822	1253	72.5	283	8
AT3G26380		AT3G26380	822242	protein_coding	Arabidopsis thaliana	3	9.660006	Alpha-galactosidase [Source:UniProtKB/TrEMBL;Acc:F4JCI4]	38.61	2	3319	1686	1920	117	115	11.5
AT3G26400	EIF4B1	AT3G26400	822244	protein_coding	Arabidopsis thaliana	3	9.666449	Eukaryotic translation initiation factor 4B1 [Source:UniProtKB/Swiss-Prot;Acc:Q9LIN5]	41.24	1	2977	1599	2111	166	344	3
AT3G26420	RZ1A	AT3G26420	822246	protein_coding	Arabidopsis thaliana	3	9.671517	Glycine-rich RNA-binding protein RZ1A [Source:UniProtKB/Swiss-Prot;Acc:Q9LIN3]	40.41	1	4488	738	3033	45	280	8
AT3G26460		AT3G26460	822251	protein_coding	Arabidopsis thaliana	3	9.683682	Major latex protein-like [Source:UniProtKB/TrEMBL;Acc:Q9LIM9]	37.5	1	975	459	880	49	370	2
AT3G26570	PHT2;1	AT3G26570	822265	protein_coding	Arabidopsis thaliana	3	9.756007	phosphate transporter 2;1 [Source:TAIR;Acc:AT3G26570]	43.97	2	2694	1803	2422.5	330.5	287	3.5
AT3G26580		AT3G26580	822266	protein_coding	Arabidopsis thaliana	3	9.758797	Orf03 protein [Source:UniProtKB/TrEMBL;Acc:Q38955]	41.44	1	1751	1053	1388	135	198	4
AT3G26618	ERF1-3	AT3G26618	822273	protein_coding	Arabidopsis thaliana	3	9.788231	ERF1-3 [Source:UniProtKB/TrEMBL;Acc:A0A178VIS2]	37.78	1	2220	1308	2055	227.5	289	2
AT3G26650	GAPA1	AT3G26650	822277	protein_coding	Arabidopsis thaliana	3	9.794862	Glyceraldehyde-3-phosphate dehydrogenase GAPA1, chloroplastic [Source:UniProtKB/Swiss-Prot;Acc:P25856]	41.3	1	2183	1191	1752	363	196	5
AT3G26700		AT3G26700	822282	protein_coding	Arabidopsis thaliana	3	9.809582	Protein kinase superfamily protein [Source:UniProtKB/TrEMBL;Acc:F4JDN8]	36.47	5	3092	1143	2372	255	317	7
AT3G26710	CCB1	AT3G26710	822283	protein_coding	Arabidopsis thaliana	3	9.813223	Protein COFACTOR ASSEMBLY OF COMPLEX C SUBUNIT B CCB1, chloroplastic [Source:UniProtKB/Swiss-Prot;Acc:Q9LSE4]	37.12	1	1529	804	1277	326	145	4
AT3G26720		AT3G26720	822284	protein_coding	Arabidopsis thaliana	3	9.816563	Alpha-mannosidase At3g26720 [Source:UniProtKB/Swiss-Prot;Acc:P94078]	38.21	5	6764	2838	3616.5	135	327.5	29
AT3G26830	CYP71B15	AT3G26830	822298	protein_coding	Arabidopsis thaliana	3	9.887917	Bifunctional dihydrocamalexate synthase/camalexin synthase [Source:UniProtKB/Swiss-Prot;Acc:Q9LW27]	40.53	1	1874	1473	1777	72	230	2
AT3G26900	SKL1	AT3G26900	822306	protein_coding	Arabidopsis thaliana	3	9.911873	Probable inactive shikimate kinase like 1, chloroplastic [Source:UniProtKB/Swiss-Prot;Acc:Q9LW20]	37.64	3	2645	843	1200	89	187	11
AT3G27020	YSL6	AT3G27020	822319	protein_coding	Arabidopsis thaliana	3	9.961277	Probable metal-nicotianamine transporter YSL6 [Source:UniProtKB/Swiss-Prot;Acc:Q6R3K6]	41.32	1	3460	2031	2653	275	345	7
AT3G27080	TOM20-3	AT3G27080	822326	protein_coding	Arabidopsis thaliana	3	9.984947	Mitochondrial import receptor subunit TOM20-3 [Source:UniProtKB/Swiss-Prot;Acc:P82874]	36.5	1	1791	609	1052	177	264	6
AT3G27160	GHS1	AT3G27160	822335	protein_coding	Arabidopsis thaliana	3	10.017321	Ribosomal protein S21 family protein [Source:UniProtKB/TrEMBL;Acc:A0A1I9LRJ3]	36.19	2	2121	657	1035	209	234.5	2.5
AT3G27240	CYC11	AT3G27240	822343	protein_coding	Arabidopsis thaliana	3	10.05573	Cytochrome c1 1, heme protein, mitochondrial [Source:UniProtKB/Swiss-Prot;Acc:Q9LK29]	38.73	1	3043	924	1530	95	413	8
AT3G27325		AT3G27325	822352	protein_coding	Arabidopsis thaliana	3	10.095015	Hydrolases, acting on ester bond [Source:UniProtKB/TrEMBL;Acc:F4IWG2]	38.6	3	7408	3366	3912	124	329	19
AT3G27530	GC6	AT3G27530	822375	protein_coding	Arabidopsis thaliana	3	10.193477	Golgin candidate 6 [Source:UniProtKB/Swiss-Prot;Acc:B0F9L4]	37.76	1	6569	2745	3273	112.5	300	20
AT3G27570		AT3G27570	822379	protein_coding	Arabidopsis thaliana	3	10.213996	Sucrase/ferredoxin-like family protein [Source:UniProtKB/TrEMBL;Acc:F4IWK4]	38.8	2	2968	1023	1543	213	279	5.5
AT3G27660	OL2	AT3G27660	822388	protein_coding	Arabidopsis thaliana	3	10.243244	Oleosin 20.3 kDa [Source:UniProtKB/Swiss-Prot;Acc:Q42431]	38.65	2	1779	576	888	74	201	2.5
AT3G27690	LHCB2.4	AT3G27690	822391	protein_coding	Arabidopsis thaliana	3	10.255906	Chlorophyll a-b binding protein, chloroplastic [Source:UniProtKB/TrEMBL;Acc:A0A1I9LMB4]	40.85	2	1583	849	1317.5	60	437	2
AT3G27820	MDAR4	AT3G27820	822402	protein_coding	Arabidopsis thaliana	3	10.31501	MDAR4 [Source:UniProtKB/TrEMBL;Acc:A0A178VES2]	38.98	1	3144	1467	1979	238	272	7
AT3G28200	PER31	AT3G28200	822446	protein_coding	Arabidopsis thaliana	3	10.517977	Peroxidase 31 [Source:UniProtKB/Swiss-Prot;Acc:Q9LHA7]	40.58	1	1539	951	1540	104	483	1
AT3G28220		AT3G28220	822448	protein_coding	Arabidopsis thaliana	3	10.524181	AT3g28220/T19D11_3 [Source:UniProtKB/TrEMBL;Acc:Q9LHA6]	33.02	1	2552	1113	1588	238	235	5
AT3G28270		AT3G28270	822453	protein_coding	Arabidopsis thaliana	3	10.538005	UPF0496 protein At3g28270 [Source:UniProtKB/Swiss-Prot;Acc:Q9LHD9]	35.09	2	2065	1125	1524	166	220	1.5
AT3G28290	AT14A	AT3G28290	822457	protein_coding	Arabidopsis thaliana	3	10.547441	UPF0496 protein At3g28290 [Source:UniProtKB/Swiss-Prot;Acc:P0DI78]	38.35	1	1960	1158	1672	70.5	370	2
AT3G28450	BIR2	AT3G28450	822474	protein_coding	Arabidopsis thaliana	3	10.667135	Inactive LRR receptor-like serine/threonine-protein kinase BIR2 [Source:UniProtKB/Swiss-Prot;Acc:Q9LSI9]	39.45	1	2293	1818	2294	223	251	1
AT3G28690		AT3G28690	822499	protein_coding	Arabidopsis thaliana	3	10.754808	Protein kinase superfamily protein [Source:UniProtKB/TrEMBL;Acc:F4J0D2]	38.79	3	3077	1278	2426	898	390	6
AT3G28720		AT3G28720	822504	protein_coding	Arabidopsis thaliana	3	10.782095	Transmembrane protein [Source:UniProtKB/TrEMBL;Acc:A0A1I9LQC2]	41.89	2	2539	2137.5	2473	66	267.5	1
AT3G28730	SSRP1	AT3G28730	822505	protein_coding	Arabidopsis thaliana	3	10.784888	FACT complex subunit SSRP1 [Source:UniProtKB/TrEMBL;Acc:A0A178VCP0]	38.39	1	3841	1941	2238	65	230	16
AT3G28760		AT3G28760	822508	protein_coding	Arabidopsis thaliana	3	10.792933	3-dehydroquinate synthase [Source:UniProtKB/TrEMBL;Acc:B9DHA5]	37.63	2	2452	1269	1521	80	181	10
AT3G28860	ABCB19	AT3G28860	822519	protein_coding	Arabidopsis thaliana	3	10.870005	ABC transporter B family member 19 [Source:UniProtKB/Swiss-Prot;Acc:Q9LJX0]	36.43	1	7573	3759	4333	291	281	10
AT3G28900	RPL34C	AT3G28900	822524	protein_coding	Arabidopsis thaliana	3	10.902003	60S ribosomal protein L34-3 [Source:UniProtKB/Swiss-Prot;Acc:Q9LJW6]	37.7	1	2455	363	1267	42	860	4
AT3G28930	AIG2A	AT3G28930	822529	protein_coding	Arabidopsis thaliana	3	10.959641	Protein AIG2 A [Source:UniProtKB/Swiss-Prot;Acc:P54121]	32.34	3	1820	513	1003	180.5	218	5
AT3G29075		AT3G29075	822552	protein_coding	Arabidopsis thaliana	3	11.051207	Glycine-rich protein [Source:UniProtKB/TrEMBL;Acc:Q9LJV8]	39.23	1	1549	885	1450	126	437	2
AT3G29250	SDR4	AT3G29250	822580	protein_coding	Arabidopsis thaliana	3	11.193389	Short-chain dehydrogenase reductase 4 [Source:UniProtKB/Swiss-Prot;Acc:F4J2Z7]	38.08	3	1782	891	1050	56	107	2
AT3G29400	ATEXO70E1	AT3G29400	822601	protein_coding	Arabidopsis thaliana	3	11.29718	Exocyst subunit Exo70 family protein [Source:UniProtKB/TrEMBL;Acc:Q9LIA2]	39.71	1	2515	1977	2516	379	158	1
AT3G30300	OFUT27	AT3G30300	822730	protein_coding	Arabidopsis thaliana	3	11.921096	O-fucosyltransferase 27 [Source:UniProtKB/Swiss-Prot;Acc:Q8GZ81]	37.88	2	3521	2034	2588	235	263.5	10.5
AT3G32980	PER32	AT3G32980	823067	protein_coding	Arabidopsis thaliana	3	13.526071	Peroxidase 32 [Source:UniProtKB/Swiss-Prot;Acc:Q9LHB9]	30.16	1	4027	1059	1541	148	332	4
AT3G33530		AT3G33530	823149	protein_coding	Arabidopsis thaliana	3	14.085248	Transducin family protein / WD-40 repeat family protein [Source:UniProtKB/TrEMBL;Acc:F4JCM7]	40.25	5	8422	4038	4253	105	186	20
AT3G42170	HAT	AT3G42170	3769417	protein_coding	Arabidopsis thaliana	3	14.320943	DAYSLEEPER [Source:UniProtKB/TrEMBL;Acc:A0A178VJS5]	43.08	2	3126	2025	2386	109	140	2.5
AT3G43300	ATMIN7	AT3G43300	823405	protein_coding	Arabidopsis thaliana	3	15.233845	HOPM interactor 7 [Source:TAIR;Acc:AT3G43300]	37.96	3	11436	5220	5616	172	338	33
AT3G43520	FAX2	AT3G43520	823438	protein_coding	Arabidopsis thaliana	3	15.405984	Protein FATTY ACID EXPORT 2, chloroplastic [Source:UniProtKB/Swiss-Prot;Acc:Q94A32]	40.18	1	1965	723	1077	103	249	3
AT3G43540		AT3G43540	823446	protein_coding	Arabidopsis thaliana	3	15.43066	Initiation factor 4F subunit (DUF1350) [Source:UniProtKB/TrEMBL;Acc:Q9M236]	37.61	2	2695	1014	1590.5	255.5	319	8.5
AT3G43670		AT3G43670	823469	protein_coding	Arabidopsis thaliana	3	15.567067	Amine oxidase [Source:UniProtKB/TrEMBL;Acc:Q9M2B9]	41.81	1	2917	2064	2391	76	249	7
AT3G44100		AT3G44100	823530	protein_coding	Arabidopsis thaliana	3	15.865933	At3g44100 [Source:UniProtKB/TrEMBL;Acc:Q9LXQ2]	37.58	1	1601	459	949	260	228	4
AT3G44110	ATJ3	AT3G44110	823531	protein_coding	Arabidopsis thaliana	3	15.868631	DnaJ protein homolog atj3 [Source:UniProtKB/TrEMBL;Acc:Q0WW92]	40.33	2	2625	1147.5	1779	196	433.5	6.5
AT3G44150		AT3G44150	823536	protein_coding	Arabidopsis thaliana	3	15.88749	Expp1 protein [Source:UniProtKB/TrEMBL;Acc:Q8VZ18]	39.06	1	1389	741	1019	126	150	3
AT3G44190		AT3G44190	823541	protein_coding	Arabidopsis thaliana	3	15.901714	At3g44190 [Source:UniProtKB/TrEMBL;Acc:Q9LXP4]	40.47	2	1914	1023	1655	365	265	3.5
AT3G44300	NIT2	AT3G44300	823555	protein_coding	Arabidopsis thaliana	3	15.983199	NIT2 [Source:UniProtKB/TrEMBL;Acc:A0A384LD03]	36.54	1	2336	1020	1535	151	362	5
AT3G44310	NIT1	AT3G44310	823556	protein_coding	Arabidopsis thaliana	3	15.986624	NITI [Source:UniProtKB/TrEMBL;Acc:A0A384KJ08]	36.64	4	2881	675	1416	165.5	244	4.5
AT3G44340	CEF	AT3G44340	823559	protein_coding	Arabidopsis thaliana	3	16.011547	Protein transport protein Sec24-like CEF [Source:UniProtKB/Swiss-Prot;Acc:Q9M291]	38.32	5	8789	3291	3888	52	375	25
AT3G44380		AT3G44380	823563	protein_coding	Arabidopsis thaliana	3	16.036115	Late embryogenesis abundant (LEA) hydroxyproline-rich glycoprotein family [Source:UniProtKB/TrEMBL;Acc:Q9M287]	41.29	1	1101	561	1102	401	138	1
AT3G44590	RPP2D	AT3G44590	823584	protein_coding	Arabidopsis thaliana	3	16.163709	Acidic ribosomal protein P2-like [Source:UniProtKB/TrEMBL;Acc:Q0WRF9]	37.24	2	1288	336	753	20	305	4
AT3G44600	CYP71	AT3G44600	823585	protein_coding	Arabidopsis thaliana	3	16.164935	Peptidyl-prolyl cis-trans isomerase CYP71 [Source:UniProtKB/Swiss-Prot;Acc:Q8W4D0]	37.99	1	4369	1896	2432	102	432	13
AT3G44860	FAMT	AT3G44860	823620	protein_coding	Arabidopsis thaliana	3	16.379571	Farnesoic acid carboxyl-O-methyltransferase [Source:UniProtKB/Swiss-Prot;Acc:Q9FYC4]	37.45	1	1863	1047	1660	117	494	3
AT3G44880	PAO	AT3G44880	823622	protein_coding	Arabidopsis thaliana	3	16.383595	Pheophorbide a oxygenase, chloroplastic [Source:UniProtKB/Swiss-Prot;Acc:Q9FYC2]	39.93	1	2749	1614	2017	262	139	7
AT3G44890	RPL9	AT3G44890	823623	protein_coding	Arabidopsis thaliana	3	16.386395	RPL9 [Source:UniProtKB/TrEMBL;Acc:A0A178VBQ7]	37.01	1	2328	594	1216	109	255	7
AT3G45030	RPS20C	AT3G45030	823638	protein_coding	Arabidopsis thaliana	3	16.471361	40S ribosomal protein S20-1 [Source:UniProtKB/Swiss-Prot;Acc:P49200]	38.42	1	1048	375	717	96	244	3
AT3G45050		AT3G45050	823640	protein_coding	Arabidopsis thaliana	3	16.475957	AT3G45050 protein [Source:UniProtKB/TrEMBL;Acc:B9DG54]	35.65	4	1567	477	817	60.5	224	4.5
AT3G45140	LOX2	AT3G45140	823650	protein_coding	Arabidopsis thaliana	3	16.525245	Lipoxygenase 2, chloroplastic [Source:UniProtKB/Swiss-Prot;Acc:P38418]	39.48	2	4107	2265	3186	191	118	7
AT3G45300	IVD	AT3G45300	823668	protein_coding	Arabidopsis thaliana	3	16.621452	Isovaleryl-CoA dehydrogenase, mitochondrial [Source:UniProtKB/Swiss-Prot;Acc:Q9SWG0]	37.95	1	3591	1230	1632	194	206	15
AT3G45640	MPK3	AT3G45640	823706	protein_coding	Arabidopsis thaliana	3	16.756571	MPK3 [Source:UniProtKB/TrEMBL;Acc:A0A384L050]	38.32	1	2303	1113	1858	346	397	6
AT3G45850		AT3G45850	823728	protein_coding	Arabidopsis thaliana	3	16.8555	P-loop containing nucleoside triphosphate hydrolases superfamily protein [Source:TAIR;Acc:AT3G45850]	38.56	2	6029	3198	3658.5	64	257	23
AT3G45980	H2B	AT3G45980	823741	protein_coding	Arabidopsis thaliana	3	16.897287	Histone H2B.6 [Source:UniProtKB/Swiss-Prot;Acc:O23629]	41.13	1	726	453	727	68	204	1
AT3G46040	RPS15AD	AT3G46040	823747	protein_coding	Arabidopsis thaliana	3	16.914525	RPS15AD [Source:UniProtKB/TrEMBL;Acc:A0A178VIE3]	38	1	1312	393	835	66	307	4
AT3G46060	RABE1C	AT3G46060	823749	protein_coding	Arabidopsis thaliana	3	16.917527	RABE1c [Source:UniProtKB/TrEMBL;Acc:A0A178VAR9]	38.76	3	2491	651	1142	98	277	9
AT3G46220		AT3G46220	823767	protein_coding	Arabidopsis thaliana	3	16.979048	E3 UFM1-protein ligase-like protein [Source:UniProtKB/TrEMBL;Acc:F4J7Z6]	38.46	4	5129	2415	2677	119.5	111	19.5
AT3G46280		AT3G46280	823773	protein_coding	Arabidopsis thaliana	3	17.005423	Kinase-like protein [Source:UniProtKB/TrEMBL;Acc:Q8GYH9]	34.51	1	3105	1416	1783	117	248	6
AT3G46440	UXS5	AT3G46440	823794	protein_coding	Arabidopsis thaliana	3	17.089013	UDP-glucuronic acid decarboxylase 5 [Source:UniProtKB/Swiss-Prot;Acc:Q9SN95]	38.06	2	3052	1026	1646	340	254	10.5
AT3G46510	PUB13	AT3G46510	823804	protein_coding	Arabidopsis thaliana	3	17.123731	U-box domain-containing protein 13 [Source:UniProtKB/Swiss-Prot;Acc:Q9SNC6]	42.72	1	3166	1983	2716	357	374	4
AT3G46530	RPP13	AT3G46530	823806	protein_coding	Arabidopsis thaliana	3	17.1303	Disease resistance protein RPP13 [Source:UniProtKB/Swiss-Prot;Acc:Q9M667]	39.9	1	3162	2508	3163	215	438	1
AT3G46560	TIM9	AT3G46560	823809	protein_coding	Arabidopsis thaliana	3	17.138476	Mitochondrial import inner membrane translocase subunit TIM9 [Source:UniProtKB/Swiss-Prot;Acc:Q9XGX9]	36.86	1	1106	282	719	155	280	2
AT3G46740	TOC75-3	AT3G46740	823827	protein_coding	Arabidopsis thaliana	3	17.215813	Protein TOC75-3, chloroplastic [Source:UniProtKB/Swiss-Prot;Acc:Q9STE8]	42.21	1	3598	2457	2863	114	290	7
AT3G46780	PTAC16	AT3G46780	823831	protein_coding	Arabidopsis thaliana	3	17.228642	Protein PLASTID TRANSCRIPTIONALLY ACTIVE 16, chloroplastic [Source:UniProtKB/Swiss-Prot;Acc:Q9STF2]	43.04	1	2587	1533	1865	123	207	5
AT3G46970	PHS2	AT3G46970	823850	protein_coding	Arabidopsis thaliana	3	17.301394	Alpha-glucan phosphorylase 2, cytosolic [Source:UniProtKB/Swiss-Prot;Acc:Q9SD76]	39.35	1	5239	2526	3168	204.5	230	16
AT3G47070		AT3G47070	823860	protein_coding	Arabidopsis thaliana	3	17.336592	Thylakoid soluble phosphoprotein [Source:UniProtKB/TrEMBL;Acc:Q9SD66]	38.88	1	1141	303	1142	225	612	1
AT3G47390	PYRR	AT3G47390	823893	protein_coding	Arabidopsis thaliana	3	17.459339	Riboflavin biosynthesis protein PYRR, chloroplastic [Source:UniProtKB/Swiss-Prot;Acc:Q9STY4]	37.14	2	5526	1795.5	2358	98	179.5	12
AT3G47430	PEX11B	AT3G47430	823897	protein_coding	Arabidopsis thaliana	3	17.480521	Peroxisomal membrane protein 11B [Source:UniProtKB/Swiss-Prot;Acc:Q9STY0]	39.61	1	1279	684	1069	276	107	2
AT3G47470	LHCA4	AT3G47470	823901	protein_coding	Arabidopsis thaliana	3	17.493343	Chlorophyll a-b binding protein, chloroplastic [Source:UniProtKB/TrEMBL;Acc:A0A178VEE6]	41.93	1	1690	756	1295	259	278	4
AT3G47700	MAG2	AT3G47700	823924	protein_coding	Arabidopsis thaliana	3	17.583601	RINT1-like protein MAG2 [Source:UniProtKB/Swiss-Prot;Acc:Q9STU3]	42.13	1	3106	2388	2689	128	171	4
AT3G47730	ABCA2	AT3G47730	823927	protein_coding	Arabidopsis thaliana	3	17.59406	ATH1 [Source:UniProtKB/TrEMBL;Acc:A0A178V6R6]	39.53	1	5023	2952	3489	254	281	16
AT3G47800		AT3G47800	823934	protein_coding	Arabidopsis thaliana	3	17.634804	Aldose 1-epimerase [Source:UniProtKB/TrEMBL;Acc:Q9STT3]	35.99	1	2400	1077	1450	166	205	5
AT3G47890		AT3G47890	823944	protein_coding	Arabidopsis thaliana	3	17.666927	Ubiquitin carboxyl-terminal hydrolase-related protein [Source:UniProtKB/TrEMBL;Acc:F4JCR1]	40.69	2	7001	4707	5250	259	244	15.5
AT3G47930	GLDH	AT3G47930	823948	protein_coding	Arabidopsis thaliana	3	17.684322	GLDH [Source:UniProtKB/TrEMBL;Acc:A0A178VN92]	40.45	2	3339	1765.5	2335	151.5	416	5.5
AT3G47960	NPF2.10	AT3G47960	823951	protein_coding	Arabidopsis thaliana	3	17.697942	GTR1 [Source:UniProtKB/TrEMBL;Acc:A0A178V6P7]	39.57	1	2981	1911	2247	151	183	4
AT3G48000	ALDH2B4	AT3G48000	823955	protein_coding	Arabidopsis thaliana	3	17.716864	Aldehyde dehydrogenase family 2 member B4, mitochondrial [Source:UniProtKB/Swiss-Prot;Acc:Q9SU63]	38.81	1	3305	1617	2161	325	217	11
AT3G48110	EDD1	AT3G48110	823966	protein_coding	Arabidopsis thaliana	3	17.76297	Glycine--tRNA ligase, chloroplastic/mitochondrial 2 [Source:UniProtKB/Swiss-Prot;Acc:Q8L785]	38.17	1	8176	3204	3527	140	181	33
AT3G48310	CYP71A22	AT3G48310	823989	protein_coding	Arabidopsis thaliana	3	17.887996	Cytochrome P450 71A22 [Source:UniProtKB/Swiss-Prot;Acc:Q9STL1]	41.5	1	1946	1473	1862	195	192	2
AT3G48420	CBBY	AT3G48420	824000	protein_coding	Arabidopsis thaliana	3	17.929581	CBBY-like protein [Source:UniProtKB/Swiss-Prot;Acc:Q94K71]	39.19	1	2132	960	1284	161	161	8
AT3G48500	PDE312	AT3G48500	824009	protein_coding	Arabidopsis thaliana	3	17.96208	Nucleic acid-binding, OB-fold-like protein [Source:TAIR;Acc:AT3G48500]	38.75	2	3643	2050.5	2398	86.5	259	11.5
AT3G48530	KING1	AT3G48530	824012	protein_coding	Arabidopsis thaliana	3	17.987378	SNF1-related protein kinase regulatory subunit gamma-1 [Source:UniProtKB/Swiss-Prot;Acc:Q8LBB2]	40.03	1	2385	1275	1627	180	170	6
AT3G48560	ALS	AT3G48560	824015	protein_coding	Arabidopsis thaliana	3	18.001283	Acetolactate synthase, chloroplastic [Source:UniProtKB/Swiss-Prot;Acc:P17597]	44.87	1	2466	2013	2467	206	246	1
AT3G48680	GAMMACAL2	AT3G48680	824029	protein_coding	Arabidopsis thaliana	3	18.034935	Gamma carbonic anhydrase-like 2, mitochondrial [Source:UniProtKB/Swiss-Prot;Acc:Q9SMN1]	40.67	1	2106	771	1211	171	267	2
AT3G48690	CXE12	AT3G48690	824030	protein_coding	Arabidopsis thaliana	3	18.037046	Probable carboxylesterase 12 [Source:UniProtKB/Swiss-Prot;Acc:Q9SMN0]	45.84	1	1188	975	1189	73	139	1
AT3G48750	CDKA-1	AT3G48750	824036	protein_coding	Arabidopsis thaliana	3	18.071454	Cyclin-dependent kinase A-1 [Source:UniProtKB/Swiss-Prot;Acc:P24100]	36.98	1	3187	885	1499	133.5	344	9
AT3G48780	LCB2B	AT3G48780	824039	protein_coding	Arabidopsis thaliana	3	18.08902	Long chain base biosynthesis protein 2b [Source:UniProtKB/Swiss-Prot;Acc:Q9M304]	38.77	2	4232	1470	2625	325	431	12.5
AT3G48850	MPT2	AT3G48850	824046	protein_coding	Arabidopsis thaliana	3	18.114526	Mitochondrial phosphate carrier protein 2, mitochondrial [Source:UniProtKB/Swiss-Prot;Acc:Q9M2Z8]	40.41	1	2043	1092	1474	148	232	5
AT3G48870	CLPC2	AT3G48870	824048	protein_coding	Arabidopsis thaliana	3	18.122118	Chaperone protein ClpC2, chloroplastic [Source:UniProtKB/Swiss-Prot;Acc:Q9SXJ7]	41.9	4	4624	2859	3320	103	208.5	10
AT3G48890	MSBP2	AT3G48890	824050	protein_coding	Arabidopsis thaliana	3	18.129452	Membrane steroid-binding protein 2 [Source:UniProtKB/Swiss-Prot;Acc:Q9M2Z4]	36.99	1	2140	702	1158	216	238	2
AT3G48990	AAE3	AT3G48990	824060	protein_coding	Arabidopsis thaliana	3	18.158565	Oxalate--CoA ligase [Source:UniProtKB/Swiss-Prot;Acc:Q9SMT7]	41.99	1	2921	1545	2203	191	465	5
AT3G49080	RPS9M	AT3G49080	824070	protein_coding	Arabidopsis thaliana	3	18.194154	30S ribosomal protein S9, mitochondrial [Source:UniProtKB/Swiss-Prot;Acc:Q8L6Z4]	40.1	1	2630	1293	1766	126	345	4
AT3G49120	PER34	AT3G49120	824073	protein_coding	Arabidopsis thaliana	3	18.207651	Peroxidase 34 [Source:UniProtKB/Swiss-Prot;Acc:Q9SMU8]	35.26	1	2682	1062	1522	167	291	4
AT3G49240	EMB1796	AT3G49240	824085	protein_coding	Arabidopsis thaliana	3	18.255961	Pentatricopeptide repeat-containing protein At3g49240, mitochondrial [Source:UniProtKB/Swiss-Prot;Acc:Q9M3A8]	40.44	1	2242	1890	2243	124	227	1
AT3G49360	PGL2	AT3G49360	824098	protein_coding	Arabidopsis thaliana	3	18.303007	Probable 6-phosphogluconolactonase 2 [Source:UniProtKB/Swiss-Prot;Acc:Q8LG70]	38.29	1	1459	780	1145	182	181	3
AT3G49430	SR34A	AT3G49430	824105	protein_coding	Arabidopsis thaliana	3	18.331509	Serine/arginine-rich splicing factor SR34A [Source:UniProtKB/Swiss-Prot;Acc:A2RVS6]	38.65	7	3645	903	1630	173	316.5	13
AT3G49470	NACA2	AT3G49470	824109	protein_coding	Arabidopsis thaliana	3	18.340934	Nascent polypeptide-associated complex subunit alpha-like protein 2 [Source:UniProtKB/TrEMBL;Acc:A0A1I9LR04]	39.74	2	1710	654	1008	116	215	4.5
AT3G49601		AT3G49601	6241216	protein_coding	Arabidopsis thaliana	3	18.387267	Pre-mRNA-splicing factor [Source:UniProtKB/TrEMBL;Acc:B3H6J5]	42	1	2304	1776	2142	63.5	236	2
AT3G49670	BAM2	AT3G49670	824129	protein_coding	Arabidopsis thaliana	3	18.417568	Leucine-rich repeat receptor-like serine/threonine-protein kinase BAM2 [Source:UniProtKB/Swiss-Prot;Acc:Q9M2Z1]	43.99	1	3695	3009	3609	172	426	2
AT3G49680	BCAT3	AT3G49680	824130	protein_coding	Arabidopsis thaliana	3	18.422542	Branched-chain-amino-acid aminotransferase 3, chloroplastic [Source:UniProtKB/Swiss-Prot;Acc:Q9M401]	38.11	2	3216	1239	1664	171.5	251.5	10
AT3G49910	RPL26A	AT3G49910	824153	protein_coding	Arabidopsis thaliana	3	18.504164	60S ribosomal protein L26-1 [Source:UniProtKB/Swiss-Prot;Acc:P51414]	39.69	1	1226	441	1227	146	638	1
AT3G50210		AT3G50210	824183	protein_coding	Arabidopsis thaliana	3	18.614112	2-oxoglutarate (2OG) and Fe(II)-dependent oxygenase superfamily protein [Source:UniProtKB/TrEMBL;Acc:A0A178VCK6]	36.88	4	2377	999	1326	103	196	12.5
AT3G50270		AT3G50270	824189	protein_coding	Arabidopsis thaliana	3	18.635758	Anthranilate N-hydroxycinnamoyl/benzoyltransferase-like protein [Source:UniProtKB/TrEMBL;Acc:Q9SNE0]	41.96	1	1710	1353	1711	167	189	1
AT3G50360	CML20	AT3G50360	824198	protein_coding	Arabidopsis thaliana	3	18.674137	Probable calcium-binding protein CML20 [Source:UniProtKB/Swiss-Prot;Acc:O82659]	35.2	1	1624	510	1053	283	258	6
AT3G50370		AT3G50370	824199	protein_coding	Arabidopsis thaliana	3	18.675998	unknown protein; FUNCTIONS IN: molecular_function unknown; INVOLVED IN: biological_process unknown; LOCATED IN: cellular_component unknown; EXPRESSED IN: 26 plant structures; EXPRESSED DURING: 15 growth stages; Ha. [Source:TAIR;Acc:AT3G50370]	44.15	2	8379	6477	7265	172	406.5	9.5
AT3G50500	SPK-2-2	AT3G50500	824214	protein_coding	Arabidopsis thaliana	3	18.741444	SNF1-related protein kinase 2.2 [Source:UniProtKB/TrEMBL;Acc:F4J0N1]	37.75	2	2730	1099.5	1647	260.5	285	9
AT3G50530	CRK	AT3G50530	824217	protein_coding	Arabidopsis thaliana	3	18.753337	CDPK-related kinase [Source:TAIR;Acc:AT3G50530]	37.25	2	3808	1852.5	2718.5	393	471	10.5
AT3G50670	RNU1	AT3G50670	824230	protein_coding	Arabidopsis thaliana	3	18.82616	U1SNRNP [Source:UniProtKB/TrEMBL;Acc:A0A178VDW4]	39.6	2	3524	615	2424	137	475.5	8.5
AT3G50820	PSBO2	AT3G50820	824246	protein_coding	Arabidopsis thaliana	3	18.890874	Oxygen-evolving enhancer protein 1-2, chloroplastic [Source:UniProtKB/Swiss-Prot;Acc:Q9S841]	43.98	1	1634	996	1327	196	133	3
AT3G50950	RPP13L4	AT3G50950	824259	protein_coding	Arabidopsis thaliana	3	18.935674	Disease resistance RPP13-like protein 4 [Source:UniProtKB/Swiss-Prot;Acc:Q38834]	42.61	2	3125	2559	2824	94.5	113	2
AT3G50960	PLP3A	AT3G50960	824260	protein_coding	Arabidopsis thaliana	3	18.938697	Thioredoxin domain-containing protein PLP3A [Source:UniProtKB/Swiss-Prot;Acc:Q6NPL9]	36.89	2	1731	693	1020	115	193	8.5
AT3G51050		AT3G51050	824269	protein_coding	Arabidopsis thaliana	3	18.953842	FG-GAP repeat-containing protein [Source:UniProtKB/TrEMBL;Acc:F4J381]	41	1	4121	2097	2543	180	264	13
AT3G51330		AT3G51330	824296	protein_coding	Arabidopsis thaliana	3	19.053272	Eukaryotic aspartyl protease family protein [Source:UniProtKB/TrEMBL;Acc:Q84WU7]	40.24	3	3175	1365	2165	294	504	9
AT3G51460	SAC7	AT3G51460	824309	protein_coding	Arabidopsis thaliana	3	19.092518	RHD4 [Source:UniProtKB/TrEMBL;Acc:A0A178VA55]	37.74	1	4919	1794	2463	186	294	21
AT3G51510		AT3G51510	824314	protein_coding	Arabidopsis thaliana	3	19.10899	AT3g51510/F26O13_150 [Source:UniProtKB/TrEMBL;Acc:Q9SCZ8]	40.78	1	1382	546	1204	127	529	3
AT3G51600	LTP5	AT3G51600	824323	protein_coding	Arabidopsis thaliana	3	19.138338	Non-specific lipid-transfer protein 5 [Source:UniProtKB/Swiss-Prot;Acc:Q9XFS7]	39.04	1	1085	357	979	298	322	2
AT3G51670	PATL6	AT3G51670	824330	protein_coding	Arabidopsis thaliana	3	19.168672	Patellin-6 [Source:UniProtKB/Swiss-Prot;Acc:Q9SCU1]	37.01	1	2555	1230	1849	239	378	4
AT3G51740	IMK2	AT3G51740	824337	protein_coding	Arabidopsis thaliana	3	19.188844	Probably inactive leucine-rich repeat receptor-like protein kinase IMK2 [Source:UniProtKB/Swiss-Prot;Acc:Q9SCT4]	44.27	1	3317	2511	3234	403	318	2
AT3G51800	ATG2	AT3G51800	824343	protein_coding	Arabidopsis thaliana	3	19.210914	metallopeptidase M24 family protein [Source:TAIR;Acc:AT3G51800]	38.14	3	2862	1179	1581	178	233	9
AT3G51820	CHLG	AT3G51820	824345	protein_coding	Arabidopsis thaliana	3	19.21593	Chlorophyll synthase, chloroplastic [Source:UniProtKB/Swiss-Prot;Acc:Q38833]	39.01	1	3198	1164	1729	193	370	14
AT3G51840	ACX4	AT3G51840	824347	protein_coding	Arabidopsis thaliana	3	19.22536	Acyl-coenzyme A oxidase 4, peroxisomal [Source:UniProtKB/Swiss-Prot;Acc:Q96329]	37.85	1	3981	1311	1937	332	292	13
AT3G51850	CPK13	AT3G51850	824348	protein_coding	Arabidopsis thaliana	3	19.232358	CPK13 [Source:UniProtKB/TrEMBL;Acc:A0A178VEY4]	39.33	3	3533	1521	2261	308	297	7
AT3G52140		AT3G52140	824378	protein_coding	Arabidopsis thaliana	3	19.332828	Clustered mitochondria protein homolog [Source:UniProtKB/TrEMBL;Acc:F4J5R9]	38.64	4	8911	4218	4698.5	71.5	254.5	28.5
AT3G52180	DSP4	AT3G52180	824383	protein_coding	Arabidopsis thaliana	3	19.3496	SEX4 [Source:UniProtKB/TrEMBL;Acc:A0A178VES0]	36.3	4	4128	867	1701	154	264	12.5
AT3G52230		AT3G52230	824388	protein_coding	Arabidopsis thaliana	3	19.371135	AT3g52230/F4F15_340 [Source:UniProtKB/TrEMBL;Acc:Q9SUY2]	38.83	1	1552	438	918	189	289	2
AT3G52300	ATPQ	AT3G52300	824395	protein_coding	Arabidopsis thaliana	3	19.396424	ATP synthase subunit d, mitochondrial [Source:UniProtKB/Swiss-Prot;Acc:Q9FT52]	36.81	2	2020	369	893	193.5	324	5
AT3G52340	SPP2	AT3G52340	824399	protein_coding	Arabidopsis thaliana	3	19.406853	Sucrose-6F-phosphate phosphohydrolase 2 [Source:UniProtKB/TrEMBL;Acc:A0A1I9LQG1]	38.69	7	2604	1272	1746	170	155	8
AT3G52380	CP33	AT3G52380	824403	protein_coding	Arabidopsis thaliana	3	19.421397	RNA-binding protein CP33, chloroplastic [Source:UniProtKB/Swiss-Prot;Acc:Q39061]	40.62	1	1700	990	1454	221	241	4
AT3G52400	SYP122	AT3G52400	824405	protein_coding	Arabidopsis thaliana	3	19.425632	Syntaxin-122 [Source:UniProtKB/Swiss-Prot;Acc:Q9SVC2]	41.4	1	1598	1026	1427	197	202	2
AT3G52560	UEV1D-4	AT3G52560	824422	protein_coding	Arabidopsis thaliana	3	19.494369	Ubiquitin E2 variant 1D-4 [Source:UniProtKB/TrEMBL;Acc:F4J6Z1]	36.09	4	1778	441	891	140	296.5	4
AT3G52640		AT3G52640	824430	protein_coding	Arabidopsis thaliana	3	19.514837	Zn-dependent exopeptidases superfamily protein [Source:UniProtKB/TrEMBL;Acc:F4J819]	37.85	3	5759	2031	2503	88.5	240	16
AT3G52730		AT3G52730	824439	protein_coding	Arabidopsis thaliana	3	19.542819	Ubiquinol-cytochrome C reductase UQCRX/QCR9-like family protein [Source:UniProtKB/TrEMBL;Acc:A0A1I9LS87]	37.3	2	1546	229.5	918.5	169.5	357	3
AT3G52750	FTSZ2-2	AT3G52750	824441	protein_coding	Arabidopsis thaliana	3	19.549604	Cell division protein FtsZ homolog 2-2, chloroplastic [Source:UniProtKB/Swiss-Prot;Acc:Q9LXJ0]	38.18	4	3532	1422	1804	76	236	8
AT3G52840	BGAL2	AT3G52840	824450	protein_coding	Arabidopsis thaliana	3	19.581049	Beta-galactosidase [Source:UniProtKB/TrEMBL;Acc:A0A1I9LM56]	33.43	2	5305	2265	2589.5	94	228.5	18
AT3G52850	VSR1	AT3G52850	824451	protein_coding	Arabidopsis thaliana	3	19.587756	Vacuolar-sorting receptor 1 [Source:UniProtKB/Swiss-Prot;Acc:P93026]	37.64	1	4191	1872	2372	242	256	12
AT3G52880	ATMDAR1	AT3G52880	824454	protein_coding	Arabidopsis thaliana	3	19.601167	Monodehydroascorbate reductase 1 [Source:UniProtKB/TrEMBL;Acc:F4J849]	39.06	2	3430	1353	1799.5	158.5	286	10.5
AT3G52920		AT3G52920	824458	protein_coding	Arabidopsis thaliana	3	19.624278	Transcriptional activator (DUF662) [Source:UniProtKB/TrEMBL;Acc:Q8L9S7]	36.04	2	2069	538.5	1220.5	317.5	362.5	4
AT3G52950	CBSCBSPB3	AT3G52950	824461	protein_coding	Arabidopsis thaliana	3	19.634331	CBS domain-containing protein CBSCBSPB3 [Source:UniProtKB/Swiss-Prot;Acc:Q9LF97]	40.4	2	2514	1671	2202	115.5	279	2
AT3G52990		AT3G52990	824465	protein_coding	Arabidopsis thaliana	3	19.648711	Pyruvate kinase [Source:UniProtKB/TrEMBL;Acc:Q94KE3]	38.19	2	3804	1504.5	2174.5	394.5	273.5	15.5
AT3G53040		AT3G53040	824470	protein_coding	Arabidopsis thaliana	3	19.664629	Late embryogenesis abundant protein At3g53040 [Source:UniProtKB/Swiss-Prot;Acc:Q9LF88]	45.91	1	1868	1440	1700	91	167	3
AT3G53120	VPS37-1	AT3G53120	824478	protein_coding	Arabidopsis thaliana	3	19.690571	Vacuolar protein-sorting-associated protein 37 homolog 1 [Source:UniProtKB/Swiss-Prot;Acc:Q9SCP9]	37.1	1	2007	654	900	87	157	7
AT3G53130	CYP97C1	AT3G53130	824479	protein_coding	Arabidopsis thaliana	3	19.692757	Carotene epsilon-monooxygenase, chloroplastic [Source:UniProtKB/Swiss-Prot;Acc:Q6TBX7]	39.78	1	4785	1620	3355	54	411	12
AT3G53180		AT3G53180	824484	protein_coding	Arabidopsis thaliana	3	19.70682	Nodulin/glutamine synthase-like protein [Source:UniProtKB/TrEMBL;Acc:F4J9A0]	38.59	1	4640	2559	3079	247	271	17
AT3G53260	PAL2	AT3G53260	824493	protein_coding	Arabidopsis thaliana	3	19.744018	Phenylalanine ammonia-lyase 2 [Source:UniProtKB/Swiss-Prot;Acc:P45724]	42.78	1	3096	2154	2887	494	237	2
AT3G53420	PIP2-1	AT3G53420	824510	protein_coding	Arabidopsis thaliana	3	19.803473	PIP2A [Source:UniProtKB/TrEMBL;Acc:A0A178V8P4]	38	2	2257	864	1278	241.5	199	4.5
AT3G53430	RPL12B	AT3G53430	824511	protein_coding	Arabidopsis thaliana	3	19.809313	60S ribosomal Protein L12-like [Source:UniProtKB/TrEMBL;Acc:Q0WW72]	41.23	1	1207	501	1208	124	581	1
AT3G53470		AT3G53470	824515	protein_coding	Arabidopsis thaliana	3	19.822679	2,3-bisphosphoglycerate-independent phosphoglycerate mutase [Source:UniProtKB/TrEMBL;Acc:F4JAF4]	40.44	2	862	409.5	767.5	123	233	2
AT3G53500	RS2Z32	AT3G53500	824518	protein_coding	Arabidopsis thaliana	3	19.83424	RSZ32 [Source:UniProtKB/TrEMBL;Acc:A0A178V7M8]	39.98	3	2848	732	1547	155	316	7
AT3G53520	UXS1	AT3G53520	824520	protein_coding	Arabidopsis thaliana	3	19.841374	UDP-glucuronic acid decarboxylase 1 [Source:UniProtKB/TrEMBL;Acc:F4JAG3]	39.42	4	3038	1308	1884	254	245	7
AT3G53560		AT3G53560	824524	protein_coding	Arabidopsis thaliana	3	19.859585	Tetratricopeptide repeat (TPR)-like superfamily protein [Source:UniProtKB/TrEMBL;Acc:Q9LFG3]	40.59	2	1593	1095	1532.5	88.5	347	1
AT3G53580	DAPF	AT3G53580	824526	protein_coding	Arabidopsis thaliana	3	19.864631	Diaminopimelate epimerase, chloroplastic [Source:UniProtKB/Swiss-Prot;Acc:Q9LFG2]	40.46	1	2503	1089	1469	152	226	9
AT3G53610	RABE1A	AT3G53610	824529	protein_coding	Arabidopsis thaliana	3	19.876232	Ras-related protein RABE1a [Source:UniProtKB/Swiss-Prot;Acc:O24466]	37.33	3	2560	651	1355	75	298	9
AT3G53700	MEE40	AT3G53700	824537	protein_coding	Arabidopsis thaliana	3	19.90024	Pentatricopeptide repeat-containing protein At3g53700, chloroplastic [Source:UniProtKB/Swiss-Prot;Acc:Q9LFF1]	41.79	1	2933	2265	2934	62	605	1
AT3G53740	RPL36B	AT3G53740	824541	protein_coding	Arabidopsis thaliana	3	19.913651	60S ribosomal protein L36 [Source:UniProtKB/TrEMBL;Acc:A0A178VA59]	36.65	4	1415	339	638	53.5	208	4
AT3G53870	RPS3B	AT3G53870	824554	protein_coding	Arabidopsis thaliana	3	19.951424	40S ribosomal protein S3-2 [Source:UniProtKB/Swiss-Prot;Acc:Q9M339]	39.31	1	1594	750	1109	122	235	5
AT3G53880	AKR4C11	AT3G53880	824555	protein_coding	Arabidopsis thaliana	3	19.953117	AKR4C11 [Source:UniProtKB/TrEMBL;Acc:A0A178V926]	38.67	2	2174	946.5	1222	103.5	170	6.5
AT3G53990		AT3G53990	824566	protein_coding	Arabidopsis thaliana	3	19.989292	AT3G53990 protein [Source:UniProtKB/TrEMBL;Acc:Q9M328]	33.3	2	1894	432	996.5	126	365	3.5
AT3G54030	BSK6	AT3G54030	824570	protein_coding	Arabidopsis thaliana	3	20.010927	BSK6 [Source:UniProtKB/TrEMBL;Acc:A0A178VAE8]	39.51	1	2839	1473	1984	234	275	9
AT3G54090	FLN1	AT3G54090	824576	protein_coding	Arabidopsis thaliana	3	20.028052	Fructokinase-like 1, chloroplastic [Source:UniProtKB/Swiss-Prot;Acc:Q9M394]	42.47	1	2003	1416	1729	92	219	2
AT3G54110	PUMP1	AT3G54110	824578	protein_coding	Arabidopsis thaliana	3	20.03867	UCP1 [Source:UniProtKB/TrEMBL;Acc:A0A178V8U1]	40.38	1	2540	921	1355	219	213	9
AT3G54140	NPF8.1	AT3G54140	824581	protein_coding	Arabidopsis thaliana	3	20.045603	Protein NRT1/ PTR FAMILY 8.1 [Source:UniProtKB/Swiss-Prot;Acc:Q9M390]	38.24	2	3142	1713	2297	35	251	4.5
AT3G54300	VAMP727	AT3G54300	824597	protein_coding	Arabidopsis thaliana	3	20.108207	Vesicle-associated membrane protein 727 [Source:UniProtKB/Swiss-Prot;Acc:Q9M376]	37.24	3	2676	723	1242	69	147	5
AT3G54360	NCA1	AT3G54360	824603	protein_coding	Arabidopsis thaliana	3	20.128127	Protein NCA1 [Source:UniProtKB/Swiss-Prot;Acc:Q9M2V1]	37.61	2	3841	1218	1572	85	165	8.5
AT3G54400		AT3G54400	824606	protein_coding	Arabidopsis thaliana	3	20.140025	AT3g54400/T12E18_90 [Source:UniProtKB/TrEMBL;Acc:Q9M2U7]	38.44	1	2738	1278	1708	163	265	3
AT3G54440		AT3G54440	824610	protein_coding	Arabidopsis thaliana	3	20.148208	Glycoside hydrolase family 2 protein [Source:UniProtKB/TrEMBL;Acc:F4JCX1]	36.97	3	8991	3327	3613	118	201	17
AT3G54560	H2AV	AT3G54560	824621	protein_coding	Arabidopsis thaliana	3	20.19614	Histone H2A [Source:UniProtKB/TrEMBL;Acc:A0A178V944]	39	2	1586	411	891	186	236.5	2.5
AT3G54600	DJ1F	AT3G54600	824625	protein_coding	Arabidopsis thaliana	3	20.210792	DJ-1 protein homolog F [Source:UniProtKB/Swiss-Prot;Acc:Q9M1G8]	40.11	1	2380	1200	1752	255	295	4
AT3G54790	PUB3	AT3G54790	824644	protein_coding	Arabidopsis thaliana	3	20.281535	U-box domain-containing protein 3 [Source:UniProtKB/Swiss-Prot;Acc:Q8GWV5]	39.54	3	3755	2283	2735	72	294	5
AT3G54820	PIP2-5	AT3G54820	824647	protein_coding	Arabidopsis thaliana	3	20.301759	Probable aquaporin PIP2-5 [Source:UniProtKB/Swiss-Prot;Acc:Q9SV31]	39.24	1	2550	861	1790	357	570	4
AT3G54860	ATVPS33	AT3G54860	824651	protein_coding	Arabidopsis thaliana	3	20.324088	Sec1/munc18-like (SM) proteins superfamily [Source:UniProtKB/TrEMBL;Acc:F4JE40]	36.18	2	5942	1803	2132.5	131.5	196	22.5
AT3G54890	LHCA1	AT3G54890	824654	protein_coding	Arabidopsis thaliana	3	20.339504	Chlorophyll a-b binding protein, chloroplastic [Source:UniProtKB/TrEMBL;Acc:A0A178VBT7]	42.92	4	1672	624	1042	180	201	4.5
AT3G54960	PDIL1-3	AT3G54960	824661	protein_coding	Arabidopsis thaliana	3	20.36326	PDIL1-3 [Source:UniProtKB/TrEMBL;Acc:A0A178VF09]	40.41	2	3614	1648.5	1904	34	219.5	11
AT3G55040	GSTL2	AT3G55040	824670	protein_coding	Arabidopsis thaliana	3	20.398538	Glutathione S-transferase L2, chloroplastic [Source:UniProtKB/Swiss-Prot;Acc:Q9M2W2]	37.59	1	1808	879	1100	40	179	9
AT3G55200	SAP130A	AT3G55200	824688	protein_coding	Arabidopsis thaliana	3	20.460329	Spliceosome-associated protein 130 B [Source:UniProtKB/Swiss-Prot;Acc:P0DKL6]	44.8	3	4872	3645	4338	192.5	172	4
AT3G55250	PSA3	AT3G55250	824691	protein_coding	Arabidopsis thaliana	3	20.479121	PDE329 [Source:UniProtKB/TrEMBL;Acc:A0A178VJJ9]	36.94	1	1618	834	1430	180	414	3
AT3G55280	RPL23AB	AT3G55280	824694	protein_coding	Arabidopsis thaliana	3	20.500234	60S ribosomal protein L23a-2 [Source:UniProtKB/Swiss-Prot;Acc:Q9M3C3]	37.08	3	1504	465	755	27	189	4
AT3G55320	ABCB20	AT3G55320	824698	protein_coding	Arabidopsis thaliana	3	20.506992	ABC transporter B family member 20 [Source:UniProtKB/Swiss-Prot;Acc:Q9M3B9]	40.37	1	6541	4227	4766	139	398	11
AT3G55330	PPL1	AT3G55330	824699	protein_coding	Arabidopsis thaliana	3	20.513739	PPL1 [Source:UniProtKB/TrEMBL;Acc:A0A178VEI8]	37.3	1	1653	693	1102	116	291	7
AT3G55400	OVA1	AT3G55400	824706	protein_coding	Arabidopsis thaliana	3	20.535631	Methionine--tRNA ligase, chloroplastic/mitochondrial [Source:UniProtKB/Swiss-Prot;Acc:Q9M2T9]	38.48	2	3507	1602	2249	122	178	10.5
AT3G55430		AT3G55430	824709	protein_coding	Arabidopsis thaliana	3	20.549423	Beta-1, 3-glucanase-like protein [Source:UniProtKB/TrEMBL;Acc:Q9M2T6]	39.56	1	2792	1350	1944	210	382	2
AT3G55440	CTIMC	AT3G55440	824710	protein_coding	Arabidopsis thaliana	3	20.553403	Triosephosphate isomerase, cytosolic [Source:UniProtKB/Swiss-Prot;Acc:P48491]	37.75	1	3157	765	1638	390	481	9
AT3G55460	SCL30	AT3G55460	824712	protein_coding	Arabidopsis thaliana	3	20.560802	Serine/arginine-rich SC35-like splicing factor SCL30 [Source:UniProtKB/Swiss-Prot;Acc:Q8L3X8]	39.53	1	3083	789	1276	51	382	8
AT3G55610	P5CSB	AT3G55610	824727	protein_coding	Arabidopsis thaliana	3	20.62402	Delta-1-pyrroline-5-carboxylate synthase [Source:UniProtKB/TrEMBL;Acc:A0A178VF78]	37.49	2	5275	2025	2376.5	204	145.5	18
AT3G55620	EIF6-2	AT3G55620	824728	protein_coding	Arabidopsis thaliana	3	20.634057	Eukaryotic translation initiation factor 6-2 [Source:UniProtKB/Swiss-Prot;Acc:Q9M060]	37.13	1	2498	738	1282	149.5	242	8
AT3G55770		AT3G55770	824743	protein_coding	Arabidopsis thaliana	3	20.703171	GATA type zinc finger transcription factor family protein [Source:TAIR;Acc:AT3G55770]	37.45	7	2170	600	1082	49	204	7
AT3G55800	SBPASE	AT3G55800	824746	protein_coding	Arabidopsis thaliana	3	20.709294	Sedoheptulose-1,7-bisphosphatase, chloroplastic [Source:UniProtKB/Swiss-Prot;Acc:P46283]	38.9	1	2346	1182	1747	345	218	8
AT3G56060		AT3G56060	824772	protein_coding	Arabidopsis thaliana	3	20.803038	AT3g56060/F18O21_20 [Source:UniProtKB/TrEMBL;Acc:Q93ZK1]	36.98	1	3295	1734	2374	349	289	5
AT3G56090	FER3	AT3G56090	824775	protein_coding	Arabidopsis thaliana	3	20.813904	Ferritin-3, chloroplastic [Source:UniProtKB/Swiss-Prot;Acc:Q9LYN2]	37.52	1	2131	780	1277	50	445	8
AT3G56130		AT3G56130	824779	protein_coding	Arabidopsis thaliana	3	20.826576	AT3g56130/F18O21_90 [Source:UniProtKB/TrEMBL;Acc:Q93W03]	38.81	5	2694	618	1510	226	262	8
AT3G56140	RER6	AT3G56140	824780	protein_coding	Arabidopsis thaliana	3	20.829282	Protein RETICULATA-RELATED 6, chloroplastic [Source:UniProtKB/Swiss-Prot;Acc:Q8RWG3]	41.12	3	3970	2238	2649	124	218	7
AT3G56150	TIF3C1	AT3G56150	824781	protein_coding	Arabidopsis thaliana	3	20.83341	Eukaryotic translation initiation factor 3 subunit C [Source:UniProtKB/Swiss-Prot;Acc:O49160]	41.98	2	3865	2703	3194.5	74	294.5	4
AT3G56160	BASS4	AT3G56160	824782	protein_coding	Arabidopsis thaliana	3	20.837365	Probable sodium/metabolite cotransporter BASS4, chloroplastic [Source:UniProtKB/Swiss-Prot;Acc:F4IZC4]	37.44	5	4369	1074	1784	185	292.5	13
AT3G56190	ASNAP2	AT3G56190	824785	protein_coding	Arabidopsis thaliana	3	20.845674	At3g56190 [Source:UniProtKB/TrEMBL;Acc:Q29Q46]	37.72	2	3021	796.5	1571.5	329	444	9
AT3G56340	RPS26C	AT3G56340	824801	protein_coding	Arabidopsis thaliana	3	20.892007	40S ribosomal protein S26 [Source:UniProtKB/TrEMBL;Acc:A0A178VFW7]	39.13	1	1471	393	830	134	301	5
AT3G56350	MSD2	AT3G56350	824802	protein_coding	Arabidopsis thaliana	3	20.893946	Superoxide dismutase [Source:UniProtKB/TrEMBL;Acc:A0A178VDJ0]	37.24	1	1688	726	944	8	208	6
AT3G56490	HINT1	AT3G56490	824816	protein_coding	Arabidopsis thaliana	3	20.941285	Adenylylsulfatase HINT1 [Source:UniProtKB/Swiss-Prot;Acc:Q8GUN2]	37.67	1	2184	444	1031	246	339	5
AT3G56630	CYP94D2	AT3G56630	824830	protein_coding	Arabidopsis thaliana	3	20.978901	Cytochrome P450, family 94, subfamily D, polypeptide 2 [Source:UniProtKB/TrEMBL;Acc:Q9LXX7]	43.32	1	1871	1500	1812	51	259	2
AT3G56860	UBA2A	AT3G56860	824853	protein_coding	Arabidopsis thaliana	3	21.048727	UBP1-associated protein 2A [Source:UniProtKB/Swiss-Prot;Acc:Q9LES2]	39.4	11	3593	1437	2929	175	405	3
AT3G56910	PSRP5	AT3G56910	824858	protein_coding	Arabidopsis thaliana	3	21.069411	50S ribosomal protein 5, chloroplastic [Source:UniProtKB/Swiss-Prot;Acc:Q9LER7]	41.01	1	945	447	693	98	146	2
AT3G56940	CRD1	AT3G56940	824861	protein_coding	Arabidopsis thaliana	3	21.076505	Magnesium-protoporphyrin IX monomethyl ester [oxidative] cyclase, chloroplastic [Source:UniProtKB/Swiss-Prot;Acc:Q9M591]	41.98	2	1938	999	1416	115	173	5.5
AT3G57010	SSL8	AT3G57010	824868	protein_coding	Arabidopsis thaliana	3	21.0956	Protein STRICTOSIDINE SYNTHASE-LIKE 8 [Source:UniProtKB/Swiss-Prot;Acc:Q9M1J7]	39.21	1	1881	1131	1550	164	253	3
AT3G57020	SSL9	AT3G57020	824869	protein_coding	Arabidopsis thaliana	3	21.098315	Protein STRICTOSIDINE SYNTHASE-LIKE 9 [Source:UniProtKB/Swiss-Prot;Acc:Q9M1J6]	37.55	2	2204	1092	1478	185	199	3
AT3G57030	SSL10	AT3G57030	824870	protein_coding	Arabidopsis thaliana	3	21.101454	Protein STRICTOSIDINE SYNTHASE-LIKE 10 [Source:UniProtKB/Swiss-Prot;Acc:Q4V3D9]	38.97	1	2265	1125	1839	514	198	3
AT3G57090	FIS1A	AT3G57090	824876	protein_coding	Arabidopsis thaliana	3	21.128396	Mitochondrial fission 1 protein A [Source:UniProtKB/Swiss-Prot;Acc:Q9M1J1]	35.45	2	2693	513	1023	230	251	5.5
AT3G57150	CBF5	AT3G57150	824882	protein_coding	Arabidopsis thaliana	3	21.153815	Uncharacterized protein At3g57150 (Fragment) [Source:UniProtKB/TrEMBL;Acc:C0SVF3]	44.76	1	2260	1698	2261	122	439	1
AT3G57290	TIF3E1	AT3G57290	824896	protein_coding	Arabidopsis thaliana	3	21.196517	Eukaryotic translation initiation factor 3 subunit E [Source:UniProtKB/TrEMBL;Acc:A0A178VL03]	39.35	1	2802	1326	1841	245	268	8
AT3G57410	VLN3	AT3G57410	824908	protein_coding	Arabidopsis thaliana	3	21.243136	Villin-3 [Source:UniProtKB/Swiss-Prot;Acc:O81645]	37.7	10	8023	2898	3733	83.5	362	25
AT3G57420	STL2	AT3G57420	824909	protein_coding	Arabidopsis thaliana	3	21.252354	Probable glycosyltransferase STELLO2 [Source:UniProtKB/Swiss-Prot;Acc:Q9SCN0]	41.77	1	3128	2298	2916	366	250	3
AT3G57520	RFS2	AT3G57520	824919	protein_coding	Arabidopsis thaliana	3	21.288742	Probable galactinol--sucrose galactosyltransferase 2 [Source:UniProtKB/Swiss-Prot;Acc:Q94A08]	40.74	3	4429	1971	2727	110	239	14
AT3G58180		AT3G58180	824987	protein_coding	Arabidopsis thaliana	3	21.543954	Deoxyhypusine hydroxylase [Source:UniProtKB/Swiss-Prot;Acc:Q94JW0]	37.72	1	2226	945	1379	234	198	7
AT3G58550		AT3G58550	825024	protein_coding	Arabidopsis thaliana	3	21.649364	At3g58550 [Source:UniProtKB/TrEMBL;Acc:Q9M2G1]	37.8	1	983	534	790	113	141	3
AT3G58560	CCR4-1	AT3G58560	825025	protein_coding	Arabidopsis thaliana	3	21.650565	Carbon catabolite repressor protein 4 homolog 1 [Source:UniProtKB/Swiss-Prot;Acc:Q8W0Z9]	40.65	1	3635	1809	2428	303	314	11
AT3G58570	RH52	AT3G58570	825026	protein_coding	Arabidopsis thaliana	3	21.656484	DEAD-box ATP-dependent RNA helicase 52 [Source:UniProtKB/Swiss-Prot;Acc:Q9M2F9]	40.89	1	4328	1941	2641	119	459	7
AT3G58690		AT3G58690	825038	protein_coding	Arabidopsis thaliana	3	21.709128	Protein kinase superfamily protein [Source:UniProtKB/TrEMBL;Acc:F4J5Y7]	38.8	1	2272	1203	1598	240	153	6
AT3G58700	RPL11C	AT3G58700	834617	protein_coding	Arabidopsis thaliana	3	21.711445	60S ribosomal protein L11-2 [Source:UniProtKB/Swiss-Prot;Acc:P42794]	38.61	1	1659	549	1053	215	287	5
AT3G58730	VHA-D	AT3G58730	825042	protein_coding	Arabidopsis thaliana	3	21.718188	V-type proton ATPase subunit D [Source:UniProtKB/Swiss-Prot;Acc:Q9XGM1]	39.44	1	1865	786	1352	128.5	306	2
AT3G58740	CSY1	AT3G58740	825043	protein_coding	Arabidopsis thaliana	3	21.720773	Citrate synthase 1, peroxisomal [Source:UniProtKB/Swiss-Prot;Acc:Q9LXS7]	38.63	1	3017	1443	1800	63	292	12
AT3G58750	CSY2	AT3G58750	825044	protein_coding	Arabidopsis thaliana	3	21.724306	Citrate synthase 2, peroxisomal [Source:UniProtKB/Swiss-Prot;Acc:Q9LXS6]	39.72	1	3831	1545	2482	678	257	12
AT3G58840	PMD1	AT3G58840	825053	protein_coding	Arabidopsis thaliana	3	21.757073	Peroxisomal and mitochondrial division factor 1 [Source:UniProtKB/Swiss-Prot;Acc:Q9LXR8]	40.8	2	1896	957	1462.5	50	305.5	2
AT3G58990	IPMI1	AT3G58990	825068	protein_coding	Arabidopsis thaliana	3	21.797058	3-isopropylmalate dehydratase small subunit 2 [Source:UniProtKB/Swiss-Prot;Acc:Q9LYT7]	44.06	1	1245	762	1246	17	465	1
AT3G59010	PME35	AT3G59010	825070	protein_coding	Arabidopsis thaliana	3	21.80277	Pectinesterase [Source:UniProtKB/TrEMBL;Acc:A0A178V613]	39.56	1	2565	1590	2072	236	244	2
AT3G59020		AT3G59020	825071	protein_coding	Arabidopsis thaliana	3	21.810238	Importin beta-like SAD2 homolog [Source:UniProtKB/Swiss-Prot;Acc:F4J738]	38.17	2	7461	3091.5	4024.5	208	723	22
AT3G59110		AT3G59110	825080	protein_coding	Arabidopsis thaliana	3	21.85464	Protein kinase superfamily protein [Source:UniProtKB/TrEMBL;Acc:Q9LYS5]	38.43	1	3564	1539	2496	299	356	8
AT3G59350		AT3G59350	825104	protein_coding	Arabidopsis thaliana	3	21.932337	Protein kinase superfamily protein [Source:UniProtKB/TrEMBL;Acc:A0A1I9LM53]	39	6	2894	1101	1876.5	249	323	5.5
AT3G59370		AT3G59370	825106	protein_coding	Arabidopsis thaliana	3	21.941765	At3g59370 [Source:UniProtKB/TrEMBL;Acc:Q9LX34]	38.04	1	806	288	622	38	294	2
AT3G59380	FTA	AT3G59380	825107	protein_coding	Arabidopsis thaliana	3	21.94417	At3g59380 [Source:UniProtKB/TrEMBL;Acc:B3LF91]	40.86	1	1837	981	1246	38	225	5
AT3G59500		AT3G59500	825119	protein_coding	Arabidopsis thaliana	3	21.986463	HRF1 protein [Source:UniProtKB/TrEMBL;Acc:F4J8C0]	38.89	2	1863	810	1142	83	156	5
AT3G59760	OASC	AT3G59760	825145	protein_coding	Arabidopsis thaliana	3	22.071948	Cysteine synthase [Source:UniProtKB/TrEMBL;Acc:B9DFR6]	37.31	3	3505	1299	1553	70	182	10
AT3G59770	SAC9	AT3G59770	825146	protein_coding	Arabidopsis thaliana	3	22.078972	SacI homology domain-containing protein / WW domain-containing protein [Source:UniProtKB/TrEMBL;Acc:F4J9G0]	40.33	4	7264	4284	5394.5	95	277.5	14
AT3G59780		AT3G59780	825147	protein_coding	Arabidopsis thaliana	3	22.086333	Rhodanese/Cell cycle control phosphatase superfamily protein [Source:UniProtKB/TrEMBL;Acc:F4J9G2]	39.58	1	4196	2061	2734	233	204	14
AT3G59820		AT3G59820	825151	protein_coding	Arabidopsis thaliana	3	22.097979	LETM1-like protein [Source:UniProtKB/TrEMBL;Acc:F4J9G6]	39.28	4	4245	2268	2807	89	301.5	15
AT3G59920	GDI2	AT3G59920	825162	protein_coding	Arabidopsis thaliana	3	22.134951	Guanosine nucleotide diphosphate dissociation inhibitor [Source:UniProtKB/TrEMBL;Acc:A0A178VFJ4]	39.1	1	3595	1335	1866	205	324	12
AT3G59950	ATG4B	AT3G59950	825165	protein_coding	Arabidopsis thaliana	3	22.14428	Cysteine protease [Source:UniProtKB/TrEMBL;Acc:A0A178VJJ3]	38.57	5	3432	1176	1623	166	279.5	7
AT3G59970	MTHFR1	AT3G59970	825167	protein_coding	Arabidopsis thaliana	3	22.151164	Methylenetetrahydrofolate reductase 1 [Source:UniProtKB/Swiss-Prot;Acc:Q9SE60]	39.46	3	3319	1266	2078	81	215.5	9
AT3G59990	MAP2B	AT3G59990	825169	protein_coding	Arabidopsis thaliana	3	22.155705	Methionine aminopeptidase 2B [Source:UniProtKB/Swiss-Prot;Acc:Q56Y85]	38.03	4	3249	1320	1621	38	201	12
AT3G60190	DRP1E	AT3G60190	825189	protein_coding	Arabidopsis thaliana	3	22.244169	Dynamin-related protein 1E [Source:UniProtKB/Swiss-Prot;Acc:Q9FNX5]	39.29	1	3807	1875	2398	324	197	15
AT3G60240	EIF4G	AT3G60240	825194	protein_coding	Arabidopsis thaliana	3	22.261648	Eukaryotic translation initiation factor 4G [Source:UniProtKB/Swiss-Prot;Acc:Q76E23]	42.68	3	6848	5178	5526	191	149	9
AT3G60245	RPL37AC	AT3G60245	825195	protein_coding	Arabidopsis thaliana	3	22.268688	60S ribosomal protein L37a-2 [Source:UniProtKB/Swiss-Prot;Acc:Q8RXU5]	36.39	1	1340	279	672	114	277	5
AT3G60340		AT3G60340	825205	protein_coding	Arabidopsis thaliana	3	22.304152	AT3G60340 protein [Source:UniProtKB/TrEMBL;Acc:Q9LY31]	37.31	2	2360	1017	1247	99	122	11.5
AT3G60450		AT3G60450	825216	protein_coding	Arabidopsis thaliana	3	22.340859	Phosphoglycerate mutase family protein [Source:UniProtKB/TrEMBL;Acc:A0A1I9LN21]	40.29	2	1471	873	1067.5	58	134.5	4
AT3G60600	PVA11	AT3G60600	825231	protein_coding	Arabidopsis thaliana	3	22.40011	Vesicle-associated protein 1-1 [Source:UniProtKB/Swiss-Prot;Acc:Q8VZ95]	37.36	3	2614	693	1545	141	339	7
AT3G60750	TKL-1	AT3G60750	825246	protein_coding	Arabidopsis thaliana	3	22.453668	Transketolase-1, chloroplastic [Source:UniProtKB/Swiss-Prot;Acc:Q8RWV0]	42.52	2	3790	2224.5	2919	321	371.5	7
AT3G60770	RPS13A	AT3G60770	825248	protein_coding	Arabidopsis thaliana	3	22.460189	40S ribosomal protein S13-1 [Source:UniProtKB/Swiss-Prot;Acc:P59223]	37.46	1	1590	456	915	122	335	5
AT3G60820	PBF1	AT3G60820	825253	protein_coding	Arabidopsis thaliana	3	22.471769	Proteasome subunit beta type [Source:UniProtKB/TrEMBL;Acc:A0A178V6R9]	38.63	3	2202	672	915	145	71	7
AT3G60830	ARP7	AT3G60830	825254	protein_coding	Arabidopsis thaliana	3	22.473983	Actin-related protein 7 [Source:UniProtKB/Swiss-Prot;Acc:Q8L4Y5]	39.5	1	2462	1092	1852	314	444	5
AT3G60860	BIG2	AT3G60860	825257	protein_coding	Arabidopsis thaliana	3	22.484397	Brefeldin A-inhibited guanine nucleotide-exchange protein 2 [Source:UniProtKB/Swiss-Prot;Acc:Q9LZX8]	41.16	1	7538	5382	6214	406	424	11
AT3G60961		AT3G60961	6241017	protein_coding	Arabidopsis thaliana	3	22.541319	P-loop containing nucleoside triphosphate hydrolases superfamily protein [Source:UniProtKB/TrEMBL;Acc:B3H4S0]	42.17	1	11210	411	599	NA	93	6
AT3G61050	NTMC2TYPE4	AT3G61050	825277	protein_coding	Arabidopsis thaliana	3	22.597216	At3g61050 [Source:UniProtKB/TrEMBL;Acc:Q9LEX1]	38.48	2	4196	1533	1895	84	171	12.5
AT3G61080		AT3G61080	825280	protein_coding	Arabidopsis thaliana	3	22.607099	Protein kinase superfamily protein [Source:UniProtKB/TrEMBL;Acc:A0A1I9LR17]	38	2	2070	1020	1308.5	36.5	250	8.5
AT3G61110	RPS27B	AT3G61110	825283	protein_coding	Arabidopsis thaliana	3	22.611521	40S ribosomal protein S27 [Source:UniProtKB/TrEMBL;Acc:A0A178VC05]	35.09	1	1384	261	723	188	272	4
AT3G61220		AT3G61220	825294	protein_coding	Arabidopsis thaliana	3	22.662849	NAD(P)-binding Rossmann-fold superfamily protein [Source:UniProtKB/TrEMBL;Acc:A0A1I9LNT2]	36.9	3	1644	912	1132	147	107.5	5
AT3G61260		AT3G61260	825298	protein_coding	Arabidopsis thaliana	3	22.675061	Uncharacterized protein At3g61260 [Source:UniProtKB/Swiss-Prot;Acc:Q9M2D8]	37.52	1	1790	639	1131	149	341	5
AT3G61430	PIP1-1	AT3G61430	825316	protein_coding	Arabidopsis thaliana	3	22.733243	PIP1A [Source:UniProtKB/TrEMBL;Acc:A0A178VIZ0]	39.87	2	2151	861	1340	197	250.5	4.5
AT3G61600	POB1	AT3G61600	825333	protein_coding	Arabidopsis thaliana	3	22.795422	BTB/POZ domain-containing protein POB1 [Source:UniProtKB/Swiss-Prot;Acc:Q9FPW6]	41.65	2	2902	1686	2281	281	312	6.5
AT3G61710	ATG6	AT3G61710	825344	protein_coding	Arabidopsis thaliana	3	22.839232	Beclin-1-like protein [Source:UniProtKB/Swiss-Prot;Acc:Q9M367]	38.48	4	3214	1161	1992	192	196.5	9
AT3G61870		AT3G61870	825360	protein_coding	Arabidopsis thaliana	3	22.902491	AT3g61870/F21F14_40 [Source:UniProtKB/TrEMBL;Acc:Q9M277]	39.71	2	1646	819	1272	136.5	369	2.5
AT3G62150	ABCB21	AT3G62150	825388	protein_coding	Arabidopsis thaliana	3	23.008653	ABC transporter B family member 21 [Source:UniProtKB/Swiss-Prot;Acc:Q9M1Q9]	40.94	3	5377	3891	4264	329	101	12
AT3G62240		AT3G62240	825397	protein_coding	Arabidopsis thaliana	3	23.033355	At3g62240 [Source:UniProtKB/TrEMBL;Acc:Q9M1Q0]	41.02	1	3453	2439	2831	154	236	7
AT3G62310		AT3G62310	825404	protein_coding	Arabidopsis thaliana	3	23.05724	Probable pre-mRNA-splicing factor ATP-dependent RNA helicase DEAH2 [Source:UniProtKB/Swiss-Prot;Acc:Q9LZQ9]	41.24	3	3491	1722	2106	169	213	4
AT3G62370		AT3G62370	825410	protein_coding	Arabidopsis thaliana	3	23.080706	Heme binding protein [Source:UniProtKB/TrEMBL;Acc:Q9LZQ3]	40.21	1	2822	1086	1463	82	293	8
AT3G62410	CP12-2	AT3G62410	825414	protein_coding	Arabidopsis thaliana	3	23.090944	Calvin cycle protein CP12-2, chloroplastic [Source:UniProtKB/Swiss-Prot;Acc:Q9LZP9]	45.05	1	636	396	637	61	178	1
AT3G62600	ERDJ3B	AT3G62600	825434	protein_coding	Arabidopsis thaliana	3	23.150779	DnaJ protein ERDJ3B [Source:UniProtKB/Swiss-Prot;Acc:Q9LZK5]	38.56	1	2870	1041	1603	302	258	10
AT3G62680	PRP3	AT3G62680	825442	protein_coding	Arabidopsis thaliana	3	23.182722	Proline-rich protein 3 [Source:UniProtKB/Swiss-Prot;Acc:Q9LZJ7]	44.06	1	1320	942	1221	55	222	2
AT3G62820		AT3G62820	825457	protein_coding	Arabidopsis thaliana	3	23.229381	Plant invertase/pectin methylesterase inhibitor superfamily protein [Source:UniProtKB/TrEMBL;Acc:Q9LZI3]	39.67	1	1194	585	1195	400	208	1
AT3G62830	UXS2	AT3G62830	825458	protein_coding	Arabidopsis thaliana	3	23.232272	UDP-glucuronic acid decarboxylase 2 [Source:UniProtKB/Swiss-Prot;Acc:Q9LZI2]	40.81	2	3295	1338	1679	97	213	7.5
AT3G62870	RPL7AB	AT3G62870	825462	protein_coding	Arabidopsis thaliana	3	23.242561	60S ribosomal protein L7a-2 [Source:UniProtKB/Swiss-Prot;Acc:Q9LZH9]	40.34	1	1836	771	1196	123	300	6
AT3G62940		AT3G62940	825469	protein_coding	Arabidopsis thaliana	3	23.262795	Cysteine proteinases superfamily protein [Source:UniProtKB/TrEMBL;Acc:Q9LYC7]	40.27	5	1936	999	1427	70	270	3
AT3G63080	GPX5	AT3G63080	825483	protein_coding	Arabidopsis thaliana	3	23.309737	Probable glutathione peroxidase 5 [Source:UniProtKB/Swiss-Prot;Acc:Q9LYB4]	37.75	1	1660	522	1143	423	196	6
AT3G63130	RANGAP1	AT3G63130	825488	protein_coding	Arabidopsis thaliana	3	23.324479	RAN GTPase-activating protein 1 [Source:UniProtKB/Swiss-Prot;Acc:Q9LE82]	42.08	2	2494	1608	2145.5	122	227	2
AT3G63140	CSP41A	AT3G63140	825489	protein_coding	Arabidopsis thaliana	3	23.326867	Chloroplast stem-loop binding protein of 41 kDa a, chloroplastic [Source:UniProtKB/Swiss-Prot;Acc:Q9LYA9]	44.93	1	1922	1221	1529	168	138	6
AT3G63160		AT3G63160	825491	protein_coding	Arabidopsis thaliana	3	23.333399	OEP6 [Source:UniProtKB/TrEMBL;Acc:A0A384KZL8]	38.99	1	635	210	636	51	373	1
AT3G63250	HMT-2	AT3G63250	825500	protein_coding	Arabidopsis thaliana	3	23.369781	Homocysteine S-methyltransferase 2 [Source:UniProtKB/Swiss-Prot;Acc:Q9M1W4]	40.32	3	3042	1002	1791	235	323	7
AT3G63260	ATMRK1	AT3G63260	825501	protein_coding	Arabidopsis thaliana	3	23.372878	ATMRK1 [Source:UniProtKB/TrEMBL;Acc:O22100]	44.58	2	2527	1105.5	2059	623.5	328	5.5
AT3G63400	CYP63	AT3G63400	825515	protein_coding	Arabidopsis thaliana	3	23.412024	Peptidyl-prolyl cis-trans isomerase CYP63 [Source:UniProtKB/Swiss-Prot;Acc:Q9LY75]	41.14	4	3635	1713	2084	144	223	11.5
AT3G63460	SEC31B	AT3G63460	825521	protein_coding	Arabidopsis thaliana	3	23.430623	Protein transport protein SEC31 homolog B [Source:UniProtKB/Swiss-Prot;Acc:Q8L611]	40.8	3	6751	3309	3785	125	366	22
AT3G63490	RPL1	AT3G63490	825524	protein_coding	Arabidopsis thaliana	3	23.444203	50S ribosomal protein L1, chloroplastic [Source:UniProtKB/Swiss-Prot;Acc:Q9LY66]	43.75	2	2152	876	1432	65	334	7
AT3G63520	CCD1	AT3G63520	825527	protein_coding	Arabidopsis thaliana	3	23.452808	Carotenoid 9,10(9',10')-cleavage dioxygenase 1 [Source:UniProtKB/Swiss-Prot;Acc:O65572]	41.42	1	3270	1617	1931	131	181	14
AT4G00290	MSL1	AT4G00290	828077	protein_coding	Arabidopsis thaliana	4	0.122851	Mechanosensitive ion channel protein 1, mitochondrial [Source:UniProtKB/Swiss-Prot;Acc:Q8VZL4]	39.47	1	2740	1494	1859	58.5	245	7
AT4G00430	PIP1.4	AT4G00430	827956	protein_coding	Arabidopsis thaliana	4	0.185285	TMP-C [Source:UniProtKB/TrEMBL;Acc:A0A178USZ7]	40.19	2	2395	762	1624.5	121.5	385	3.5
AT4G00490	BAM2	AT4G00490	827959	protein_coding	Arabidopsis thaliana	4	0.222289	Beta-amylase 2, chloroplastic [Source:UniProtKB/Swiss-Prot;Acc:O65258]	40.17	1	2842	1629	2031	132	268	9
AT4G00570	NAD-ME2	AT4G00570	828222	protein_coding	Arabidopsis thaliana	4	0.242461	NAD-dependent malic enzyme 2, mitochondrial [Source:UniProtKB/Swiss-Prot;Acc:Q8L7K9]	38.31	1	4343	1824	2340	79	355	19
AT4G00620	FOLD4	AT4G00620	825824	protein_coding	Arabidopsis thaliana	4	0.258987	Bifunctional protein FolD 4, chloroplastic [Source:UniProtKB/Swiss-Prot;Acc:O65271]	38.56	1	2302	1083	1862	500	277	5
AT4G00630	KEA2	AT4G00630	825834	protein_coding	Arabidopsis thaliana	4	0.261246	K+ efflux antiporter 2 [Source:UniProtKB/TrEMBL;Acc:F4JHE9]	39.7	2	6851	3541.5	4124	274	306.5	20
AT4G00710	BSK3	AT4G00710	828025	protein_coding	Arabidopsis thaliana	4	0.289779	Serine/threonine-protein kinase BSK3 [Source:UniProtKB/Swiss-Prot;Acc:Q8W4L3]	38.5	2	3713	1470	2803	824	386.5	10.5
AT4G00740		AT4G00740	828020	protein_coding	Arabidopsis thaliana	4	0.306869	Probable methyltransferase PMT13 [Source:UniProtKB/Swiss-Prot;Acc:Q93W95]	40.61	2	3648	1803	2479	201.5	410	7.5
AT4G00752	PUX9	AT4G00752	825947	protein_coding	Arabidopsis thaliana	4	0.317564	Plant UBX domain-containing protein 9 [Source:UniProtKB/Swiss-Prot;Acc:Q4V3D3]	40.9	1	3371	1410	1759	141	206	10
AT4G00860	ATOZI1	AT4G00860	826213	protein_coding	Arabidopsis thaliana	4	0.359223	AT0ZI1 protein [Source:UniProtKB/TrEMBL;Acc:Q38842]	36.4	1	1282	243	700	65	324	3
AT4G01040		AT4G01040	827924	protein_coding	Arabidopsis thaliana	4	0.453347	Glycosyl hydrolase superfamily protein [Source:UniProtKB/TrEMBL;Acc:Q9M159]	39.91	2	2264	1290	1487.5	24	171.5	8
AT4G01050	TROL	AT4G01050	827921	protein_coding	Arabidopsis thaliana	4	0.455583	thylakoid rhodanese-like [Source:TAIR;Acc:AT4G01050]	40.03	2	2927	1462.5	1934.5	136	334	8
AT4G01070	UGT72B1	AT4G01070	827912	protein_coding	Arabidopsis thaliana	4	0.461513	UDP-glycosyltransferase 72B1 [Source:UniProtKB/Swiss-Prot;Acc:Q9M156]	42.47	2	2043	1050	1564	248	300.5	1.5
AT4G01100	ADNT1	AT4G01100	827899	protein_coding	Arabidopsis thaliana	4	0.477141	Adenine nucleotide transporter 1 [Source:UniProtKB/TrEMBL;Acc:F4JHS4]	39.09	3	2887	1059	1756	269	345	8
AT4G01150	CURT1A	AT4G01150	828181	protein_coding	Arabidopsis thaliana	4	0.493546	Protein CURVATURE THYLAKOID 1A, chloroplastic [Source:UniProtKB/Swiss-Prot;Acc:O04616]	39.03	2	1339	378	911	144	216	4.5
AT4G01310	RPL5	AT4G01310	827947	protein_coding	Arabidopsis thaliana	4	0.543911	50S ribosomal protein L5, chloroplastic [Source:UniProtKB/Swiss-Prot;Acc:O04603]	41.3	1	1655	789	1130	85	254	4
AT4G01370	MPK4	AT4G01370	828151	protein_coding	Arabidopsis thaliana	4	0.566917	Mitogen-activated protein kinase 4 [Source:UniProtKB/Swiss-Prot;Acc:Q39024]	39.88	1	3382	1131	2843	301	1409	6
AT4G01395	COG4	AT4G01395	827943	protein_coding	Arabidopsis thaliana	4	0.572987	Conserved oligomeric Golgi complex subunit 4 [Source:UniProtKB/Swiss-Prot;Acc:Q8L838]	43.6	1	2786	2217	2453	124	110	2
AT4G01480	PPA5	AT4G01480	827962	protein_coding	Arabidopsis thaliana	4	0.626069	PPa5 [Source:UniProtKB/TrEMBL;Acc:A0A178V127]	34.77	2	2001	651	1079.5	117.5	309	9
AT4G01610	CATHB3	AT4G01610	826792	protein_coding	Arabidopsis thaliana	4	0.694582	Cathepsin B-like protease 3 [Source:UniProtKB/Swiss-Prot;Acc:Q94K85]	34.82	2	2624	1080	1567.5	217.5	268	10.5
AT4G01630	EXPA17	AT4G01630	827983	protein_coding	Arabidopsis thaliana	4	0.700566	Expansin [Source:UniProtKB/TrEMBL;Acc:A0A178UWZ2]	40.03	1	1203	768	1097	86	241	2
AT4G01690	PPOX1	AT4G01690	827991	protein_coding	Arabidopsis thaliana	4	0.729863	Protoporphyrinogen oxidase [Source:UniProtKB/TrEMBL;Acc:A0A178UVN5]	41.73	2	2570	1567.5	1745.5	53	123	9.5
AT4G01700		AT4G01700	828131	protein_coding	Arabidopsis thaliana	4	0.732313	At4g01700 [Source:UniProtKB/TrEMBL;Acc:Q9ZSI6]	41.24	1	1197	843	966	22	99	2
AT4G01800	AGY1	AT4G01800	827922	protein_coding	Arabidopsis thaliana	4	0.770722	Albino or Glassy Yellow 1 [Source:UniProtKB/TrEMBL;Acc:F4JG57]	39.44	3	5717	3072	3343	214.5	145	20
AT4G01870		AT4G01870	828228	protein_coding	Arabidopsis thaliana	4	0.808376	tolB protein-related [Source:TAIR;Acc:AT4G01870]	46.69	2	2235	2032.5	2217.5	87	96	1
AT4G01883		AT4G01883	3770374	protein_coding	Arabidopsis thaliana	4	0.813048	Polyketide cyclase / dehydrase and lipid transport protein [Source:UniProtKB/TrEMBL;Acc:Q1G3L2]	35.47	3	2122	621	1213	93	411	6
AT4G01897		AT4G01897	828216	protein_coding	Arabidopsis thaliana	4	0.820336	At4g01897 [Source:UniProtKB/TrEMBL;Acc:Q8LC12]	34.29	1	1282	369	672	151	150	3
AT4G01940	NIFU1	AT4G01940	828196	protein_coding	Arabidopsis thaliana	4	0.841989	NifU-like protein 1, chloroplastic [Source:UniProtKB/Swiss-Prot;Acc:Q93W77]	38.95	1	1542	696	1115	142	275	3
AT4G02030		AT4G02030	828155	protein_coding	Arabidopsis thaliana	4	0.892082	Vps51/Vps67 family (Components of vesicular transport) protein [Source:UniProtKB/TrEMBL;Acc:F4JH69]	38.01	2	5277	2380.5	2677	132	162.5	21
AT4G02150	IMPA3	AT4G02150	827472	protein_coding	Arabidopsis thaliana	4	0.950546	Importin subunit alpha-3 [Source:UniProtKB/Swiss-Prot;Acc:O04294]	39.05	2	3144	1413	2067.5	87	565.5	9.5
AT4G02360		AT4G02360	827767	protein_coding	Arabidopsis thaliana	4	1.041086	T14P8.17 [Source:UniProtKB/TrEMBL;Acc:O81297]	40.86	1	716	465	717	92	158	1
AT4G02370		AT4G02370	828057	protein_coding	Arabidopsis thaliana	4	1.042235	AT4g02370 protein [Source:UniProtKB/TrEMBL;Acc:O81296]	39.37	1	1048	504	1049	222	321	1
AT4G02420	LECRK44	AT4G02420	828035	protein_coding	Arabidopsis thaliana	4	1.064114	L-type lectin-domain containing receptor kinase IV.4 [Source:UniProtKB/Swiss-Prot;Acc:O81291]	44.22	1	2457	2010	2458	198	248	1
AT4G02480		AT4G02480	827979	protein_coding	Arabidopsis thaliana	4	1.081671	AAA-type ATPase family protein [Source:UniProtKB/TrEMBL;Acc:Q0WM93]	39.67	1	7175	3798	4375	165	410	27
AT4G02500	XXT2	AT4G02500	827940	protein_coding	Arabidopsis thaliana	4	1.101378	Xyloglucan 6-xylosyltransferase 2 [Source:UniProtKB/Swiss-Prot;Acc:O22775]	40.94	1	2234	1386	1913	259	266	2
AT4G02510	TOC159	AT4G02510	827934	protein_coding	Arabidopsis thaliana	4	1.104429	Translocase of chloroplast 159, chloroplastic [Source:UniProtKB/Swiss-Prot;Acc:O81283]	43.42	4	7355	4512	5714	315	161	5
AT4G02530		AT4G02530	827927	protein_coding	Arabidopsis thaliana	4	1.112082	chloroplast thylakoid lumen protein [Source:TAIR;Acc:AT4G02530]	36.74	3	2076	750	998	2	193	4
AT4G02570	CUL1	AT4G02570	825648	protein_coding	Arabidopsis thaliana	4	1.128515	AT4G02570 protein [Source:UniProtKB/TrEMBL;Acc:B9DGE3]	37.24	4	5259	2217	2718	55	261	21
AT4G02580		AT4G02580	828130	protein_coding	Arabidopsis thaliana	4	1.134429	NADH dehydrogenase [ubiquinone] flavoprotein 2, mitochondrial [Source:UniProtKB/Swiss-Prot;Acc:O22769]	38.18	1	2775	768	1223	156	297	10
AT4G02620	VHA-F	AT4G02620	828221	protein_coding	Arabidopsis thaliana	4	1.149248	V-type proton ATPase subunit F [Source:UniProtKB/TrEMBL;Acc:A0A178V4M8]	35.25	1	2107	387	645	42.5	170	5
AT4G02725		AT4G02725	2745608	protein_coding	Arabidopsis thaliana	4	1.204013	At4g02725 [Source:UniProtKB/TrEMBL;Acc:Q6DBF6]	39.78	2	3423	498	2686	2041	290	2.5
AT4G02720		AT4G02720	828193	protein_coding	Arabidopsis thaliana	4	1.204089	AT4g02720/T10P11_1 [Source:UniProtKB/TrEMBL;Acc:Q8S9I4]	43.07	1	1803	1269	1804	78	455	1
AT4G02770	PSAD1	AT4G02770	828183	protein_coding	Arabidopsis thaliana	4	1.229031	Photosystem I reaction center subunit II-1, chloroplastic [Source:UniProtKB/Swiss-Prot;Acc:Q9S7H1]	41.27	1	1133	627	1134	290	215	1
AT4G03280	PETC	AT4G03280	827996	protein_coding	Arabidopsis thaliana	4	1.440146	Cytochrome b6-f complex iron-sulfur subunit, chloroplastic [Source:UniProtKB/Swiss-Prot;Acc:Q9ZR03]	41.27	2	1717	661.5	1034	225.5	145	4.5
AT4G03430	STA1	AT4G03430	827925	protein_coding	Arabidopsis thaliana	4	1.51603	Protein STABILIZED1 [Source:UniProtKB/Swiss-Prot;Acc:Q9ZT71]	44.66	3	4533	3090	3973	62	244	2
AT4G03560	TPC1	AT4G03560	825655	protein_coding	Arabidopsis thaliana	4	1.579929	AT4G03560 protein [Source:UniProtKB/TrEMBL;Acc:B9DFD5]	37.08	1	6051	2202	2815	323	288	23
AT4G04020	PAP1	AT4G04020	825714	protein_coding	Arabidopsis thaliana	4	1.931883	Probable plastid-lipid-associated protein 1, chloroplastic [Source:UniProtKB/Swiss-Prot;Acc:O81439]	40.18	1	2067	957	1639	277	403	3
AT4G04040	PFP-BETA2	AT4G04040	825716	protein_coding	Arabidopsis thaliana	4	1.939113	Pyrophosphate--fructose 6-phosphate 1-phosphotransferase subunit beta 2 [Source:UniProtKB/Swiss-Prot;Acc:F4JGR5]	36.38	1	3911	1710	2106	136	258	16
AT4G04210	PUX4	AT4G04210	825736	protein_coding	Arabidopsis thaliana	4	2.029855	PUX4 [Source:UniProtKB/TrEMBL;Acc:A0A178V2K4]	39.08	1	2087	912	1720	535	271	4
AT4G04460	APA3	AT4G04460	825776	protein_coding	Arabidopsis thaliana	4	2.224422	Aspartic proteinase A3 [Source:UniProtKB/Swiss-Prot;Acc:Q9XEC4]	36.69	2	3452	1521	1807	89.5	101.5	13
AT4G04470	PMP22	AT4G04470	825777	protein_coding	Arabidopsis thaliana	4	2.227661	Peroxisomal membrane protein PMP22 [Source:UniProtKB/TrEMBL;Acc:Q0WTY9]	39.61	2	2824	573	1667	76	301	7.5
AT4G04640	ATPC1	AT4G04640	825797	protein_coding	Arabidopsis thaliana	4	2.350498	ATP synthase gamma chain 1, chloroplastic [Source:UniProtKB/Swiss-Prot;Acc:Q01908]	40.77	1	1527	1122	1528	142	262	1
AT4G04770	ABCI8	AT4G04770	825814	protein_coding	Arabidopsis thaliana	4	2.427686	UPF0051 protein ABCI8, chloroplastic [Source:UniProtKB/Swiss-Prot;Acc:Q9ZS97]	39.57	1	2213	1674	2100	113	311	2
AT4G04830	MSRB5	AT4G04830	825820	protein_coding	Arabidopsis thaliana	4	2.445775	Peptide methionine sulfoxide reductase B5 [Source:UniProtKB/Swiss-Prot;Acc:Q9ZS91]	35.82	2	1311	405	724	116.5	200.5	3
AT4G04850	KEA3	AT4G04850	825822	protein_coding	Arabidopsis thaliana	4	2.452664	K(+) efflux antiporter 3, chloroplastic [Source:UniProtKB/Swiss-Prot;Acc:Q9M0Z3]	37.5	2	5103	1914	2992	399.5	184	17.5
AT4G04880		AT4G04880	825826	protein_coding	Arabidopsis thaliana	4	2.46484	adenosine/AMP deaminase family protein [Source:TAIR;Acc:AT4G04880]	35.5	3	2419	1068	1466	121	195	10
AT4G04910	NSF	AT4G04910	825830	protein_coding	Arabidopsis thaliana	4	2.489364	NSF [Source:UniProtKB/TrEMBL;Acc:A0A178UTB9]	36.97	1	6499	2229	2758	196	331	21
AT4G05420	DDB1A	AT4G05420	825890	protein_coding	Arabidopsis thaliana	4	2.746114	DDB1A [Source:UniProtKB/TrEMBL;Acc:A0A178UYD4]	37.75	2	6900	3235.5	3697.5	169	291	18.5
AT4G08320	TPR8	AT4G08320	826386	protein_coding	Arabidopsis thaliana	4	5.25264	Tetratricopeptide repeat (TPR)-like superfamily protein [Source:UniProtKB/TrEMBL;Acc:F4JG03]	38.58	2	2560	1282.5	1658	164.5	209	9
AT4G08770	PER37	AT4G08770	826447	protein_coding	Arabidopsis thaliana	4	5.598037	Peroxidase 37 [Source:UniProtKB/Swiss-Prot;Acc:Q9LDN9]	34	1	2361	1041	1399	135	221	4
AT4G08850	MIK2	AT4G08850	826456	protein_coding	Arabidopsis thaliana	4	5.636479	MDIS1-interacting receptor like kinase 2 [Source:UniProtKB/Swiss-Prot;Acc:Q8VZG8]	38	2	4473	3138	3808	297	192	1.5
AT4G08870	ARGAH2	AT4G08870	826458	protein_coding	Arabidopsis thaliana	4	5.646395	ARGAH2 [Source:UniProtKB/TrEMBL;Acc:A0A178V1K8]	36.3	2	2473	913.5	1409.5	103.5	390.5	5.5
AT4G09000	GRF1	AT4G09000	826479	protein_coding	Arabidopsis thaliana	4	5.77521	General regulatory factor 1 [Source:UniProtKB/TrEMBL;Acc:F4JJ94]	37.5	2	2271	880.5	1381.5	176	323	4.5
AT4G09020	ISA3	AT4G09020	826481	protein_coding	Arabidopsis thaliana	4	5.783909	Isoamylase 3, chloroplastic [Source:UniProtKB/Swiss-Prot;Acc:Q9M0S5]	38.15	1	5191	2295	2746	189	260	24
AT4G09320	NDK1	AT4G09320	826515	protein_coding	Arabidopsis thaliana	4	5.923484	Nucleoside diphosphate kinase [Source:UniProtKB/TrEMBL;Acc:A0A178UXQ6]	37.94	1	882	450	450	NA	NA	3
AT4G09650	ATPD	AT4G09650	826551	protein_coding	Arabidopsis thaliana	4	6.100714	PDE332 [Source:UniProtKB/TrEMBL;Acc:A0A178V1L3]	40.05	1	1150	705	1151	84	360	1
AT4G09670		AT4G09670	826553	protein_coding	Arabidopsis thaliana	4	6.107112	Uncharacterized oxidoreductase At4g09670 [Source:UniProtKB/Swiss-Prot;Acc:Q9SZ83]	39.85	1	2064	1089	1486	126	269	2
AT4G10000		AT4G10000	826591	protein_coding	Arabidopsis thaliana	4	6.260302	Thioredoxin family protein [Source:UniProtKB/TrEMBL;Acc:F4JKW0]	38.23	2	2879	1002	1312	118	150	10.5
AT4G10060		AT4G10060	826597	protein_coding	Arabidopsis thaliana	4	6.288821	Non-lysosomal glucosylceramidase [Source:UniProtKB/TrEMBL;Acc:F4JLJ2]	35.95	2	6581	2769	3172.5	62.5	143	20
AT4G10100	CNX7	AT4G10100	826601	protein_coding	Arabidopsis thaliana	4	6.308683	Molybdopterin synthase sulfur carrier subunit [Source:UniProtKB/Swiss-Prot;Acc:Q9S7A3]	40.51	3	863	291	596	69	134	2
AT4G10120	SPS4	AT4G10120	826603	protein_coding	Arabidopsis thaliana	4	6.313914	Probable sucrose-phosphate synthase 4 [Source:UniProtKB/Swiss-Prot;Acc:F4JLK2]	39.56	5	6180	3153	3760	271.5	199	14
AT4G10320		AT4G10320	826624	protein_coding	Arabidopsis thaliana	4	6.397271	Isoleucine--tRNA ligase, cytoplasmic [Source:UniProtKB/Swiss-Prot;Acc:F4JLM5]	37.75	1	7401	3573	3991	162	254	25
AT4G10340	LHCB5	AT4G10340	826626	protein_coding	Arabidopsis thaliana	4	6.408007	Chlorophyll a-b binding protein, chloroplastic [Source:UniProtKB/TrEMBL;Acc:A0A178UW55]	40.37	1	1842	843	1389	192	352	6
AT4G10450	RPL9D	AT4G10450	826637	protein_coding	Arabidopsis thaliana	4	6.462918	60S ribosomal protein L9-2 [Source:UniProtKB/Swiss-Prot;Acc:Q9SZX9]	35.22	2	1640	585	968	92	582.5	2.5
AT4G10480		AT4G10480	826640	protein_coding	Arabidopsis thaliana	4	6.477876	Putative alpha NAC [Source:UniProtKB/TrEMBL;Acc:Q0WWN5]	40.2	2	1295	637.5	939.5	88	212	4
AT4G10710	SPT16	AT4G10710	826665	protein_coding	Arabidopsis thaliana	4	6.601903	FACT complex subunit SPT16 [Source:UniProtKB/Swiss-Prot;Acc:O82491]	42.56	3	4454	3225	3728	152.5	236	2
AT4G10750		AT4G10750	826669	protein_coding	Arabidopsis thaliana	4	6.618676	Phosphoenolpyruvate carboxylase family protein [Source:UniProtKB/TrEMBL;Acc:O82487]	46.84	1	1263	1077	1264	47	138	1
AT4G11010	NDPK3	AT4G11010	826702	protein_coding	Arabidopsis thaliana	4	6.73242	Nucleoside diphosphate kinase [Source:UniProtKB/TrEMBL;Acc:A0A178UTZ0]	36.61	1	2034	717	1233	155	359	7
AT4G11120	EFTS	AT4G11120	826713	protein_coding	Arabidopsis thaliana	4	6.777752	Elongation factor Ts, mitochondrial [Source:UniProtKB/Swiss-Prot;Acc:Q5XF75]	37.76	1	2491	1188	1619	60	308	9
AT4G11150	VHA-E1	AT4G11150	826716	protein_coding	Arabidopsis thaliana	4	6.799887	V-type proton ATPase subunit E1 [Source:UniProtKB/Swiss-Prot;Acc:Q39258]	36.63	1	2074	693	1162	203	264	6
AT4G11175		AT4G11175	826719	protein_coding	Arabidopsis thaliana	4	6.818058	Translation initiation factor IF-1, chloroplastic [Source:UniProtKB/Swiss-Prot;Acc:O82499]	37.12	1	1195	426	977	103	446	2
AT4G11210	DIR14	AT4G11210	826723	protein_coding	Arabidopsis thaliana	4	6.83265	Dirigent protein [Source:UniProtKB/TrEMBL;Acc:A0A178V5P7]	41.46	1	848	555	849	40	252	1
AT4G11220	RTNLB2	AT4G11220	826724	protein_coding	Arabidopsis thaliana	4	6.837911	Reticulon-like protein B2 [Source:UniProtKB/Swiss-Prot;Acc:Q9SUT9]	39.42	1	2125	816	1539	457	264	5
AT4G11260	SGT1B	AT4G11260	826728	protein_coding	Arabidopsis thaliana	4	6.851184	SGT1B [Source:UniProtKB/TrEMBL;Acc:A0A178UX37]	37.85	1	2728	1077	1601	192	330	10
AT4G11270		AT4G11270	826729	protein_coding	Arabidopsis thaliana	4	6.854233	Transducin/WD40 repeat-like superfamily protein [Source:UniProtKB/TrEMBL;Acc:Q9SUT4]	38.88	2	6669	4341	4809	227	231	8.5
AT4G11380		AT4G11380	826741	protein_coding	Arabidopsis thaliana	4	6.919817	Beta-adaptin-like protein [Source:UniProtKB/TrEMBL;Acc:F4JNZ8]	38.99	2	6152	2718	3501.5	454	327.5	16
AT4G11420	TIF3A1	AT4G11420	826746	protein_coding	Arabidopsis thaliana	4	6.947476	Eukaryotic translation initiation factor 3 subunit A [Source:UniProtKB/Swiss-Prot;Acc:Q9LD55]	40.23	1	5003	2964	3485	80.5	357	14
AT4G11480	CRK32	AT4G11480	826753	protein_coding	Arabidopsis thaliana	4	6.971401	Putative cysteine-rich receptor-like protein kinase 32 [Source:UniProtKB/Swiss-Prot;Acc:Q9LDS6]	40.24	4	2561	1947	2126	6	162	6
AT4G11640	SR	AT4G11640	826769	protein_coding	Arabidopsis thaliana	4	7.021422	Serine racemase [Source:UniProtKB/Swiss-Prot;Acc:Q2PGG3]	37.27	1	1896	996	1410	347	65	5
AT4G11740	PUX8	AT4G11740	826779	protein_coding	Arabidopsis thaliana	4	7.071672	Plant UBX domain-containing protein 8 [Source:UniProtKB/Swiss-Prot;Acc:F4JPR7]	40.04	2	3865	1461	2326	234.5	254	11
AT4G11820	HMGS	AT4G11820	826788	protein_coding	Arabidopsis thaliana	4	7.108884	Hydroxymethylglutaryl-CoA synthase [Source:UniProtKB/Swiss-Prot;Acc:P54873]	35.17	3	3596	1221	1828	101	208	12
AT4G11830	PLDGAMMA2	AT4G11830	826789	protein_coding	Arabidopsis thaliana	4	7.115681	Phospholipase D gamma 2 [Source:UniProtKB/Swiss-Prot;Acc:Q9T051]	37.78	4	6238	1911	4581	792	275.5	11
AT4G11960	PGRL1B	AT4G11960	826803	protein_coding	Arabidopsis thaliana	4	7.174886	PGR5-like protein 1B, chloroplastic [Source:UniProtKB/Swiss-Prot;Acc:Q8GYC7]	34.17	2	3002	916.5	1460	185	173.5	11.5
AT4G12320	CYP706A6	AT4G12320	826841	protein_coding	Arabidopsis thaliana	4	7.313779	At4g12320 [Source:UniProtKB/TrEMBL;Acc:Q66GJ1]	36.73	1	3092	1557	2941	223	1159	2
AT4G12340		AT4G12340	826843	protein_coding	Arabidopsis thaliana	4	7.321148	AT4g12340/T4C9_180 [Source:UniProtKB/TrEMBL;Acc:Q9STH7]	37.86	1	1362	513	995	68	343	2
AT4G12420	SKU5	AT4G12420	826851	protein_coding	Arabidopsis thaliana	4	7.349187	Monocopper oxidase-like protein SKU5 [Source:UniProtKB/Swiss-Prot;Acc:Q9SU40]	35.3	2	3948	1764	2517	257	278	9.5
AT4G12600		AT4G12600	826873	protein_coding	Arabidopsis thaliana	4	7.453196	Ribosomal protein L7Ae/L30e/S12e/Gadd45 family protein [Source:UniProtKB/TrEMBL;Acc:F4JRD3]	36.49	2	1350	469.5	889.5	96.5	321.5	2
AT4G12650	TMN12	AT4G12650	826878	protein_coding	Arabidopsis thaliana	4	7.467845	Transmembrane 9 superfamily member [Source:UniProtKB/TrEMBL;Acc:A0A178UTX6]	41.72	1	2892	1959	2583	130	361	2
AT4G12730	FLA2	AT4G12730	826885	protein_coding	Arabidopsis thaliana	4	7.491227	Fasciclin-like arabinogalactan protein 2 [Source:UniProtKB/Swiss-Prot;Acc:Q9SU13]	45.85	1	1853	1212	1854	270	370	1
AT4G12800	PSAL	AT4G12800	826892	protein_coding	Arabidopsis thaliana	4	7.521257	photosystem I subunit l [Source:TAIR;Acc:AT4G12800]	40.47	2	1504	753	1062	85.5	221.5	2
AT4G12910	SCPL20	AT4G12910	826903	protein_coding	Arabidopsis thaliana	4	7.550238	Serine carboxypeptidase-like 20 [Source:UniProtKB/Swiss-Prot;Acc:Q8L7B2]	35.79	2	3137	1431	1911	301.5	176.5	12
AT4G13010	CEQORH	AT4G13010	826914	protein_coding	Arabidopsis thaliana	4	7.60051	Chloroplast envelope quinone oxidoreductase homolog [Source:UniProtKB/Swiss-Prot;Acc:Q9SV68]	40.09	1	2244	990	1349	171	186	4
AT4G13050	FATA2	AT4G13050	826919	protein_coding	Arabidopsis thaliana	4	7.617428	Oleoyl-acyl carrier protein thioesterase 2, chloroplastic [Source:UniProtKB/Swiss-Prot;Acc:Q9SV64]	39.1	1	2229	1104	1717	310	301	6
AT4G13170	RPL13AC	AT4G13170	826931	protein_coding	Arabidopsis thaliana	4	7.653594	60S ribosomal protein L13a-3 [Source:UniProtKB/Swiss-Prot;Acc:Q9SVR0]	36.32	1	3000	621	2212	51	1538	4
AT4G13180		AT4G13180	826932	protein_coding	Arabidopsis thaliana	4	7.657094	AT4g13180/F17N18_70 [Source:UniProtKB/TrEMBL;Acc:Q9SVQ9]	42.27	1	1208	792	1209	137	278	1
AT4G13200		AT4G13200	826935	protein_coding	Arabidopsis thaliana	4	7.668067	Uncharacterized protein At4g13200, chloroplastic [Source:UniProtKB/Swiss-Prot;Acc:Q8LDV3]	38.85	1	1183	558	867	83	224	3
AT4G13220		AT4G13220	826938	protein_coding	Arabidopsis thaliana	4	7.674288	At4g13220 [Source:UniProtKB/TrEMBL;Acc:Q6NLB6]	36.61	1	1108	531	795	120	142	4
AT4G13340	LRX3	AT4G13340	826964	protein_coding	Arabidopsis thaliana	4	7.758275	Leucine-rich repeat extensin-like protein 3 [Source:UniProtKB/Swiss-Prot;Acc:Q9T0K5]	46.34	1	3087	2283	3088	334	469	1
AT4G13350	NIG	AT4G13350	826966	protein_coding	Arabidopsis thaliana	4	7.769716	NIG [Source:UniProtKB/TrEMBL;Acc:A0A178V2M7]	39.74	2	4111	1809	2442	64	426	13
AT4G13500		AT4G13500	826982	protein_coding	Arabidopsis thaliana	4	7.856767	At4g13500 [Source:UniProtKB/TrEMBL;Acc:Q9T0H1]	31.88	1	1166	378	657	58	219	3
AT4G13510	AMT1-1	AT4G13510	826983	protein_coding	Arabidopsis thaliana	4	7.858183	Ammonium transporter [Source:UniProtKB/TrEMBL;Acc:A0A178V540]	45.68	1	2105	1506	2106	36	562	1
AT4G13550		AT4G13550	826988	protein_coding	Arabidopsis thaliana	4	7.870995	triglyceride lipases;triglyceride lipases [Source:TAIR;Acc:AT4G13550]	37.38	3	6064	2502	2821	181	334.5	18
AT4G13590	PAM71-HL	AT4G13590	826992	protein_coding	Arabidopsis thaliana	4	7.901216	Protein PAM71-homolog, chloroplastic [Source:UniProtKB/Swiss-Prot;Acc:Q9T0H9]	38.59	2	2826	1080	1457	240.5	134.5	9
AT4G13660	PRR2	AT4G13660	827000	protein_coding	Arabidopsis thaliana	4	7.945683	Pinoresinol reductase 2 [Source:UniProtKB/Swiss-Prot;Acc:Q9SVP6]	34.55	2	2760	954	1555	376	156.5	4.5
AT4G13670	PTAC5	AT4G13670	827001	protein_coding	Arabidopsis thaliana	4	7.948579	Protein disulfide isomerase pTAC5, chloroplastic [Source:UniProtKB/Swiss-Prot;Acc:A1A6M1]	38.99	4	2443	837	1472	64	190	5
AT4G13720		AT4G13720	827006	protein_coding	Arabidopsis thaliana	4	7.966805	Inosine triphosphate pyrophosphatase family protein [Source:TAIR;Acc:AT4G13720]	38.32	2	2160	640.5	988.5	30.5	315.5	8
AT4G13770	CYP83A1	AT4G13770	827011	protein_coding	Arabidopsis thaliana	4	7.990429	Cytochrome P450 83A1 [Source:UniProtKB/Swiss-Prot;Acc:P48421]	42.68	1	2000	1509	1909	146	252	2
AT4G13780		AT4G13780	827012	protein_coding	Arabidopsis thaliana	4	7.992967	Methionine--tRNA ligase, cytoplasmic [Source:UniProtKB/Swiss-Prot;Acc:Q9SVN5]	38.27	1	5628	2394	2955	161	398	17
AT4G13840	CER26	AT4G13840	827018	protein_coding	Arabidopsis thaliana	4	8.013575	Protein ECERIFERUM 26 [Source:UniProtKB/Swiss-Prot;Acc:Q9SVM9]	39.39	1	3007	1287	2056	255	512	2
AT4G13930	SHM4	AT4G13930	827027	protein_coding	Arabidopsis thaliana	4	8.047692	Serine hydroxymethyltransferase 4 [Source:UniProtKB/Swiss-Prot;Acc:O23254]	41.12	1	2465	1416	1873	135	320	4
AT4G14030	SBP1	AT4G14030	827039	protein_coding	Arabidopsis thaliana	4	8.097842	Selenium-binding protein 1 [Source:UniProtKB/Swiss-Prot;Acc:O23264]	39.42	2	2498	1473	1794	27	240	7.5
AT4G14040	SBP2	AT4G14040	827040	protein_coding	Arabidopsis thaliana	4	8.100349	Selenium-binding protein 2 [Source:UniProtKB/Swiss-Prot;Acc:Q93WN0]	39.22	1	2745	1464	2072	265	341	6
AT4G14070	AAE15	AT4G14070	827043	protein_coding	Arabidopsis thaliana	4	8.111944	Long-chain-fatty-acid--[acyl-carrier-protein] ligase AEE15, chloroplastic [Source:UniProtKB/Swiss-Prot;Acc:Q8W471]	36.09	1	6244	2184	2511	148	177	18
AT4G14160		AT4G14160	827055	protein_coding	Arabidopsis thaliana	4	8.167351	Sec23/Sec24 protein transport family protein [Source:UniProtKB/TrEMBL;Acc:F4JUM1]	38.4	3	6066	2319	2770	147	338	12
AT4G14300	RNP1	AT4G14300	827071	protein_coding	Arabidopsis thaliana	4	8.231002	Heterogeneous nuclear ribonucleoprotein 1 [Source:UniProtKB/Swiss-Prot;Acc:Q8W034]	42.93	2	3279	1236	2538	176	373	3.5
AT4G14350		AT4G14350	827078	protein_coding	Arabidopsis thaliana	4	8.256021	Non-specific serine/threonine protein kinase [Source:UniProtKB/TrEMBL;Acc:Q8L7S7]	36.6	4	4906	1656	2528	223	387.5	14
AT4G14360		AT4G14360	827079	protein_coding	Arabidopsis thaliana	4	8.267289	Probable methyltransferase PMT3 [Source:UniProtKB/Swiss-Prot;Acc:Q93YV7]	38.55	2	3887	1827	2641	200	393.5	8
AT4G14430	ECI2	AT4G14430	827088	protein_coding	Arabidopsis thaliana	4	8.304442	PEC12 [Source:UniProtKB/TrEMBL;Acc:A0A178UV55]	44.14	1	1415	723	1416	224	467	1
AT4G14570		AT4G14570	827104	protein_coding	Arabidopsis thaliana	4	8.362117	acylaminoacyl-peptidase-related [Source:TAIR;Acc:AT4G14570]	38.09	1	4643	2460	2703	7	234	18
AT4G14680	APS3	AT4G14680	827118	protein_coding	Arabidopsis thaliana	4	8.413263	Pseudouridine synthase/archaeosine transglycosylase-like family protein [Source:TAIR;Acc:AT4G14680]	40.37	2	2387	1465.5	1929	315.5	146	4.5
AT4G14710	ATARD2	AT4G14710	827122	protein_coding	Arabidopsis thaliana	4	8.424667	1,2-dihydroxy-3-keto-5-methylthiopentene dioxygenase [Source:UniProtKB/TrEMBL;Acc:F4JIE1]	37.93	6	1908	600	1030	194	229	7
AT4G14800	PBD2	AT4G14800	827135	protein_coding	Arabidopsis thaliana	4	8.500193	Proteasome subunit beta type [Source:UniProtKB/TrEMBL;Acc:F4JIF9]	38.34	2	2396	624	1149	167.5	355.5	3.5
AT4G14870	SECE1	AT4G14870	827144	protein_coding	Arabidopsis thaliana	4	8.5171	SECE1 [Source:UniProtKB/TrEMBL;Acc:A0A178UZ24]	42.57	1	854	534	855	147	172	1
AT4G15000	RPL27C	AT4G15000	827159	protein_coding	Arabidopsis thaliana	4	8.571816	60S ribosomal protein L27 [Source:UniProtKB/TrEMBL;Acc:Q0WRB8]	40.3	2	865	396	561	70.5	239	1.5
AT4G15093	LIGB	AT4G15093	827174	protein_coding	Arabidopsis thaliana	4	8.618259	Extradiol ring-cleavage dioxygenase [Source:UniProtKB/Swiss-Prot;Acc:Q949R4]	36.71	1	1399	810	1191	194	185	3
AT4G15110	CYP97B3	AT4G15110	827177	protein_coding	Arabidopsis thaliana	4	8.629647	CYP97B3 [Source:UniProtKB/TrEMBL;Acc:A0A178V2Z2]	39.2	1	3471	1743	2143	124	274	14
AT4G15390		AT4G15390	827205	protein_coding	Arabidopsis thaliana	4	8.792707	HSR201-like protein [Source:UniProtKB/TrEMBL;Acc:O23392]	44.47	2	1735	1341	1568	55	186.5	1.5
AT4G15410	PUX5	AT4G15410	827210	protein_coding	Arabidopsis thaliana	4	8.814736	Plant UBX domain-containing protein 5 [Source:UniProtKB/Swiss-Prot;Acc:Q7Y175]	42.74	1	2079	1266	1617	131	218	4
AT4G15530	PPDK	AT4G15530	827226	protein_coding	Arabidopsis thaliana	4	8.864615	Pyruvate, phosphate dikinase 1, chloroplastic [Source:UniProtKB/Swiss-Prot;Acc:O23404]	37.8	7	6364	2749.5	3002	69.5	212	18
AT4G15545		AT4G15545	827228	protein_coding	Arabidopsis thaliana	4	8.875656	Uncharacterized protein At4g15545 [Source:UniProtKB/Swiss-Prot;Acc:Q93W28]	38.62	1	2143	1014	1522	275	231	8
AT4G15550	UGT75D1	AT4G15550	827229	protein_coding	Arabidopsis thaliana	4	8.87759	UDP-glycosyltransferase 75D1 [Source:UniProtKB/Swiss-Prot;Acc:O23406]	44.25	1	1737	1425	1738	25	286	1
AT4G15610		AT4G15610	827238	protein_coding	Arabidopsis thaliana	4	8.908763	CASP-like protein 1D1 [Source:UniProtKB/Swiss-Prot;Acc:Q9FE29]	34.54	2	2182	498	1494	691	303	3
AT4G15790		AT4G15790	827259	protein_coding	Arabidopsis thaliana	4	8.982183	unknown protein; INVOLVED IN: biological_process unknown; LOCATED IN: chloroplast; EXPRESSED IN: 21 plant structures; EXPRESSED DURING: 13 growth stages; Ha. [Source:TAIR;Acc:AT4G15790]	36.17	2	2161	493.5	936.5	206	235	6.5
AT4G15802	HSBP	AT4G15802	827261	protein_coding	Arabidopsis thaliana	4	8.986598	Heat shock factor-binding protein [Source:UniProtKB/Swiss-Prot;Acc:Q8GW48]	35.37	1	2063	261	849	321	265	5
AT4G16120	COBL7	AT4G16120	827298	protein_coding	Arabidopsis thaliana	4	9.116209	COBRA-like protein 7 [Source:UniProtKB/Swiss-Prot;Acc:Q8GZ17]	43.33	1	3170	1986	2609	240	381	2
AT4G16130	ARA1	AT4G16130	827299	protein_coding	Arabidopsis thaliana	4	9.120777	L-arabinokinase [Source:UniProtKB/Swiss-Prot;Acc:O23461]	38.36	1	7161	3120	3500	97	281	29
AT4G16143	IMPA2	AT4G16143	827302	protein_coding	Arabidopsis thaliana	4	9.13375	Importin subunit alpha-2 [Source:UniProtKB/Swiss-Prot;Acc:F4JL11]	40.18	2	3665	1608	2466	280	574	9.5
AT4G16180		AT4G16180	827310	protein_coding	Arabidopsis thaliana	4	9.165201	unknown protein; FUNCTIONS IN: molecular_function unknown; INVOLVED IN: biological_process unknown; LOCATED IN: plasma membrane; Ha. [Source:TAIR;Acc:AT4G16180]	37.93	2	5863	1642.5	2270	425	200.5	10.5
AT4G16210	ECHIA	AT4G16210	827314	protein_coding	Arabidopsis thaliana	4	9.176499	Probable enoyl-CoA hydratase 1, peroxisomal [Source:UniProtKB/Swiss-Prot;Acc:Q6NL24]	40.46	1	1640	798	1324	160	364	3
[truncated: 1,053 more rows]
