# Supplementary material for: Functional Meta-Analysis of the Proteomic Responses of Arabidopsis Seedlings to the Spaceflight Environment Reveals Multi-Dimensional Sources of Variability across Spaceflight Experiments
Source: Int J Mol Sci. 2023 Sep 22;24(19):14425. doi: 10.3390/ijms241914425 (PMC10573023; doi:10.3390/ijms241914425)
Supplement: Supplementary file 1 [file ijms-24-14425-s001.zip › Supplementary folder/Supplementary file 2/Radiation alone.csv]

Pasted	Symbol	Ensembl Gene ID	Entrez	Type	Species	Chr	Position (Mbp)	Description	percentage_gc_content	transcript_count	genomeSpan	cds_length	transcript_length	FiveUTR	ThreeUTR	nExons
AT1G66270	BGLU21	AT1G66270	842944	protein_coding	Arabidopsis thaliana	1	24.699868	BGLU21 [Source:UniProtKB/TrEMBL;Acc:A0A178WA93]	34.01	2	3298	1572	1861.5	107.5	180	13
AT1G70850	MLP34	AT1G70850	843422	protein_coding	Arabidopsis thaliana	1	26.714866	MLP34 [Source:UniProtKB/TrEMBL;Acc:A0A384KEJ8]	37.67	3	2035	951	1293	84	230	3
AT1G71880	SUC1	AT1G71880	843519	protein_coding	Arabidopsis thaliana	1	27.05403	Sucrose transport protein SUC1 [Source:UniProtKB/Swiss-Prot;Acc:Q39232]	40.49	1	2434	1542	2210	303	363	3
AT3G25520	ATL5	AT3G25520	822138	protein_coding	Arabidopsis thaliana	3	9.269277	RPL5A [Source:UniProtKB/TrEMBL;Acc:A0A178V891]	37.69	3	2188	906	1340	106	291	7
AT4G14880	OASA1	AT4G14880	827145	protein_coding	Arabidopsis thaliana	4	8.51796	Cysteine synthase 1 [Source:UniProtKB/Swiss-Prot;Acc:P47998]	39.32	5	2636	969	1458	73	248	11
AT4G20260	PCAP1	AT4G20260	827773	protein_coding	Arabidopsis thaliana	4	10.940414	plasma-membrane associated cation-binding protein 1 [Source:TAIR;Acc:AT4G20260]	33.13	10	3147	678	1132	62	274	5
