# Supplementary material for: Functional Meta-Analysis of the Proteomic Responses of Arabidopsis Seedlings to the Spaceflight Environment Reveals Multi-Dimensional Sources of Variability across Spaceflight Experiments
Source: Int J Mol Sci. 2023 Sep 22;24(19):14425. doi: 10.3390/ijms241914425 (PMC10573023; doi:10.3390/ijms241914425)
Supplement: Supplementary file 1 [file ijms-24-14425-s001.zip › Supplementary folder/Supplementary file 2/shared protein 4.csv]

Pasted	Symbol	Ensembl Gene ID	Entrez	Type	Species	Chr	Position (Mbp)	Description	percentage_gc_content	transcript_count	genomeSpan	cds_length	transcript_length	FiveUTR	ThreeUTR	nExons
AT1G27090		AT1G27090	839598	protein_coding	Arabidopsis thaliana	1	9.403753	Glycine-rich protein [Source:UniProtKB/TrEMBL;Acc:Q9LFX8]	41.8	1	2616	1263	1822	270	287	4
AT1G72150	PATL1	AT1G72150	843546	protein_coding	Arabidopsis thaliana	1	27.148261	Patellin-1 [Source:UniProtKB/Swiss-Prot;Acc:Q56WK6]	40.6	1	2733	1722	2361	296	341	4
AT4G20260	PCAP1	AT4G20260	827773	protein_coding	Arabidopsis thaliana	4	10.940414	plasma-membrane associated cation-binding protein 1 [Source:TAIR;Acc:AT4G20260]	33.13	10	3147	678	1132	62	274	5
AT4G33010	GLDP1	AT4G33010	829438	protein_coding	Arabidopsis thaliana	4	15.926652	Glycine cleavage system P protein [Source:UniProtKB/TrEMBL;Acc:A0A178UTF1]	41.77	2	4770	2931	3474	226	199	14
AT5G26260		AT5G26260	832695	protein_coding	Arabidopsis thaliana	5	9.200271	F9D12.8 protein [Source:UniProtKB/TrEMBL;Acc:O81493]	34.41	1	2190	1056	1585	220	307	7
